# Supplementary material for: The InBIO Barcoding Initiative Database: contribution to the knowledge of DNA barcodes of the vascular plants of north-eastern Portugal
Source: Biodivers Data J. 2025 Jan 24;13:e142020. doi: 10.3897/BDJ.13.e142020 (PMC11786190; doi:10.3897/BDJ.13.e142020)
Supplement: Supplementary material 1 — IBPLT DNA barcoding of Portuguese plants – Specimen details [file bdj-13-e142020-s001.txt]

materialSampleID	recordNumber	fieldNumber	catalogNumber	occurrenceID	institutionCode	kingdom	phylum	class	order	family	subfamily	genus	scientificName	scientificNameAuthorship	identificationRemarks	identifiedBy	recordedBy	eventDate	country	countryCode	county	municipality	verbatimLocality	dynamicProperties	measurementDeterminedBy	datasetName
IBPLT001-24	PLT.0001.gh	PLT.0001	PO-V72113	22673476	Research Center in Biodiversity and Genetic Resources	Plantae	Tracheophyta	Magnoliopsida	Fabales	Fabaceae	Papilionoideae	Trifolium	Trifolium pratense pratense	L.	Morphology	Ricardo Pita|Miguel Porto	Joana Pauperio, Joao Queiros, Ricardo Pita, Helia Goncalves, Miguel Porto	02/08/2018	Portugal	PT	Tras-os-Montes	Aljo	Vila Cha	atccttctttctgaaaacaaataaaagttcagaaagttaaaatcaaaaagg	Research Center in Biodiversity and Genetic Resources	BOLD_DATASET_CODES:IBPLT
IBPLT001-24	PLT.0001.ef	PLT.0001	PO-V72113	22673476	Research Center in Biodiversity and Genetic Resources	Plantae	Tracheophyta	Magnoliopsida	Fabales	Fabaceae	Papilionoideae	Trifolium	Trifolium pratense pratense	L.	Morphology	Ricardo Pita|Miguel Porto	Joana Pauperio, Joao Queiros, Ricardo Pita, Helia Goncalves, Miguel Porto	02/08/2018	Portugal	PT	Tras-os-Montes	Aljo	Vila Cha	caaaagcccttttttttttttaattctctaattttttataccccccctttattttcattttaattaataaagtttttattagttgacatagactcaagtaatttcttaaaattaggatggtgcgtcaagaatggtcgggatagctcagccggtagagcagaggactgaaaatc	Research Center in Biodiversity and Genetic Resources	BOLD_DATASET_CODES:IBPLT
IBPLT001-24	PLT.0001.ITS2	PLT.0001	PO-V72113	22673476	Research Center in Biodiversity and Genetic Resources	Plantae	Tracheophyta	Magnoliopsida	Fabales	Fabaceae	Papilionoideae	Trifolium	Trifolium pratense pratense	L.	Morphology	Ricardo Pita|Miguel Porto	Joana Pauperio, Joao Queiros, Ricardo Pita, Helia Goncalves, Miguel Porto	02/08/2018	Portugal	PT	Tras-os-Montes	Aljo	Vila Cha	gtgaaccatcgagtctttgaacgcaagttgcgcctgatgccattaggttgagggcacgtctgcctgggcgtcacatatcgaagcctcttgccaatttcctattgattggtattgtgcaagatgatgttggcctcccgtgagcaccatcgcctcatggttggttgaaaatcgagaccttggtagagtgtgccatgataaatggtgcatgtgttaagcacgagaccaaacaatcatgtgctgctctattgaatttagcctcttttacccacatgcgtgtctaaacgctcgtgat	Research Center in Biodiversity and Genetic Resources	BOLD_DATASET_CODES:IBPLT
IBPLT002-24	PLT.0002.ef	PLT.0002	PO-V72114	22673477	Research Center in Biodiversity and Genetic Resources	Plantae	Tracheophyta	Magnoliopsida	Apiales	Apiaceae		Conium	Conium maculatum	L.	Morphology	Ricardo Pita|Miguel Porto	Joana Pauperio, Joao Queiros, Ricardo Pita, Helia Goncalves, Miguel Porto	02/08/2018	Portugal	PT	Tras-os-Montes	Aljo	Vila Cha	caacaagcccattcaactccttaactttttatcttatcctttttttcgttagtagttcaaaattcgttatcttttttattcaccctactcttttacaaatggatccgagagaaaaatttgtctcttatgacaagtcttgtgatatatgatacatgtacaaatgaccgtctttaaccaaagactccccatttgaacgaatcatggtcgatatcattattcatactgaaactgacaaagtcttccttttttgaagatccaagaaattagagcatgtggtggataataccctttgaattgacatagacctaagtgaattgacatagacctaagttatctagtaaaatgaggatgcggtatcgggaatggtcgggatagctcagctggtagagcagaggactg…	Research Center in Biodiversity and Genetic Resources	BOLD_DATASET_CODES:IBPLT
IBPLT003-24	PLT.0003.ITS2	PLT.0003	PO-V72115	22673478	Research Center in Biodiversity and Genetic Resources	Plantae	Tracheophyta	Liliopsida	Poales	Poaceae	Pooideae	Avena	Avena barbata	Pott ex Link	Morphology	Ricardo Pita|Miguel Porto	Joana Pauperio, Joao Queiros, Ricardo Pita, Helia Goncalves, Miguel Porto	02/08/2018	Portugal	PT	Tras-os-Montes	Aljo	Vila Cha	gcgaaccatcgagtctttgaacgcaagttgcgcccgaggccattcggccgagggcacgcctgcctgggcgtcacgctaaacacgctcccaaccccttacgggggaacaggatgcggcatttggctccccgtcacccaagggcggtgggccgaagatatggctgccggcgcatcgtgtcggacacagcgcgtggtgagcgtcctcgctatacttaccgcagtgtctccgacacgtagccggcgtgatggcctagaatgacccttgtaacggtgcgcatgacgctccgacc	Research Center in Biodiversity and Genetic Resources	BOLD_DATASET_CODES:IBPLT
IBPLT405-24	PLT.0436.ef	PLT.0436	PO-V72540	22673880	Research Center in Biodiversity and Genetic Resources	Plantae	Tracheophyta	Magnoliopsida	Fabales	Fabaceae		Adenocarpus	Adenocarpus complicatus complicatus	(L.) J.Gay	Morphology	Ricardo Pita|Miguel Porto	Joana Pauperio, Joao Queiros, Ricardo Pita, Helia Goncalves, Miguel Porto	26/06/2019	Portugal	PT	Tras-os-Montes	Braganca	Rio Frio	caaaagtccgggttcactctttaattatttctcctaaatcctctttttttttttttattcgttatgtgtcttatttagtccattctttcacaaatggatctgagtggaatttttatttttcttatcacaatcacaagtcttgggatattcaattgaaatatgaaatatatattataaacatacaatgttttttttatggtaaacctacaaacgaacatcttatccttgagcaagcaagcctgatattaatgattaacaatacataatgattactactactgaaaataaaaaaacaaaattaaatttaaaaagaaaaaaaaaaaaactcttttttatttagttgacatagattcattgacatatattcaagtaatctcttaaaatggagatgctgcgcca…	Research Center in Biodiversity and Genetic Resources	BOLD_DATASET_CODES:IBPLT
IBPLT405-24	PLT.0436.gh	PLT.0436	PO-V72540	22673880	Research Center in Biodiversity and Genetic Resources	Plantae	Tracheophyta	Magnoliopsida	Fabales	Fabaceae		Adenocarpus	Adenocarpus complicatus complicatus	(L.) J.Gay	Morphology	Ricardo Pita|Miguel Porto	Joana Pauperio, Joao Queiros, Ricardo Pita, Helia Goncalves, Miguel Porto	26/06/2019	Portugal	PT	Tras-os-Montes	Braganca	Rio Frio	atcccatttttctcaaaaacaaagaaaagttcagaaagcgaaaataaaaag	Research Center in Biodiversity and Genetic Resources	BOLD_DATASET_CODES:IBPLT
IBPLT005-24	PLT.0006.gh	PLT.0006	PO-V72118	22673480	Research Center in Biodiversity and Genetic Resources	Plantae	Tracheophyta	Liliopsida	Poales	Poaceae	Pooideae	Dactylis	Dactylis glomerata	L.	Morphology	Ricardo Pita|Miguel Porto	Joana Pauperio, Joao Queiros, Ricardo Pita, Helia Goncalves, Miguel Porto	02/08/2018	Portugal	PT	Tras-os-Montes	Aljo	Vila Cha	atccgtgttttgagaaaacaaagaaaggggttctcgaactagaatacaaaggaaaag	Research Center in Biodiversity and Genetic Resources	BOLD_DATASET_CODES:IBPLT
IBPLT005-24	PLT.0006.ef	PLT.0006	PO-V72118	22673480	Research Center in Biodiversity and Genetic Resources	Plantae	Tracheophyta	Liliopsida	Poales	Poaceae	Pooideae	Dactylis	Dactylis glomerata	L.	Morphology	Ricardo Pita|Miguel Porto	Joana Pauperio, Joao Queiros, Ricardo Pita, Helia Goncalves, Miguel Porto	02/08/2018	Portugal	PT	Tras-os-Montes	Aljo	Vila Cha	caaaccctcctttattccctaacttatagtatttatcctctttttttctttttatcaatgggtttaagattcattagctttctcattctactctttcacaaaggagtgcgaagagaactcaatggatcttatcctagaatatatttcttttttattagagtatcgggaaggaatcccggttatttactctatttttcagtattattaagtaagccttgtacaatgcataggactaccccccccctcattttccaatttagaatttaaaatactttatttaatatttaattgattttttagtccctttaattgacatagatacaaatactctactaggatgatgcacaagaaaaggtcaggatagctcagttggtagagcagaggactgaaaatc	Research Center in Biodiversity and Genetic Resources	BOLD_DATASET_CODES:IBPLT
IBPLT005-24	PLT.0006.ITS2	PLT.0006	PO-V72118	22673480	Research Center in Biodiversity and Genetic Resources	Plantae	Tracheophyta	Liliopsida	Poales	Poaceae	Pooideae	Dactylis	Dactylis glomerata	L.	Morphology	Ricardo Pita|Miguel Porto	Joana Pauperio, Joao Queiros, Ricardo Pita, Helia Goncalves, Miguel Porto	02/08/2018	Portugal	PT	Tras-os-Montes	Aljo	Vila Cha	gcgaaccatcgagtctttgaacgcaagttgcgcccgaggccacttggccgagggcacgcctgcctgggcgtcacgtaaaacacgcttccgccccaaaactctggggcgggacgcggcatgtggctccccgtctcgcaaggggcggcgggccgaagttccggctgccggcttaacttgccggacacagcgcgtggtaggcgatctcgctatactaaacgcagtgcatccgacacttagccgacatgattgcctcaatagaccctaataacggagcgtaggacgctttgacc	Research Center in Biodiversity and Genetic Resources	BOLD_DATASET_CODES:IBPLT
IBPLT006-24	PLT.0007.ef	PLT.0007	PO-V72119	22673481	Research Center in Biodiversity and Genetic Resources	Plantae	Tracheophyta	Magnoliopsida	Apiales	Apiaceae		Oenanthe	Oenanthe crocata	L.	Morphology	Ricardo Pita|Miguel Porto	Joana Pauperio, Joao Queiros, Ricardo Pita, Helia Goncalves, Miguel Porto	02/08/2018	Portugal	PT	Tras-os-Montes	Aljo	Vila Cha	caaaaagcccattcgactccttaactatttatcttatctttttttctttttcgttagtagttcaaaattcgttatctttcttattcaccctactcctttacaaaaggatccgagagaaaaatttgtttcttatgacaagccttgtgatatatgatacatgtacaaatgaccgtctttgaccaaagactccccatttgaacgagtcatggtcgatatccttattcatactgattatagcacctggataagaccttgtaatactctttgaattgacatagacctaagttatctagtaaaatgaggatgcggtatcgggaatgggaatggtcgggatagctcagctggtagagcagaggactgaaaatc	Research Center in Biodiversity and Genetic Resources	BOLD_DATASET_CODES:IBPLT
IBPLT006-24	PLT.0007.ITS2	PLT.0007	PO-V72119	22673481	Research Center in Biodiversity and Genetic Resources	Plantae	Tracheophyta	Magnoliopsida	Apiales	Apiaceae		Oenanthe	Oenanthe crocata	L.	Morphology	Ricardo Pita|Miguel Porto	Joana Pauperio, Joao Queiros, Ricardo Pita, Helia Goncalves, Miguel Porto	02/08/2018	Portugal	PT	Tras-os-Montes	Aljo	Vila Cha	gtgaaccatcgagtctttgaacgcaagttgcgcccgaggccattaggccaagggcacgtctgcctgggtgtcacgcatcttgtcgcccccgaccagtcactccctcggaggacgtaggccggccagggggcggataatggcctcccgtgccctgcggtgcggttggtgcaaaaacgagacttttggcgacggatgtcgcgacattggtggttgtaaaaagaccctcttgacttgtcgtgccgtttcccgtcaccttagcgagctcaaggaccccaaggcgccacatgttgtgcgcgcttcgact	Research Center in Biodiversity and Genetic Resources	BOLD_DATASET_CODES:IBPLT
IBPLT007-24	PLT.0008.gh	PLT.0008	PO-V72120	22673482	Research Center in Biodiversity and Genetic Resources	Plantae	Tracheophyta	Liliopsida	Poales	Poaceae	Pooideae	Agrostis	Agrostis castellana	Boiss. & Reut.	Morphology	Ricardo Pita|Miguel Porto	Joana Pauperio, Joao Queiros, Ricardo Pita, Helia Goncalves, Miguel Porto	02/08/2018	Portugal	PT	Tras-os-Montes	Aljo	Vila Cha	atccgtgttttgagaaaacaaaggggttctcgaatcgaactagaatacaaaggaaaag	Research Center in Biodiversity and Genetic Resources	BOLD_DATASET_CODES:IBPLT
IBPLT007-24	PLT.0008.ef	PLT.0008	PO-V72120	22673482	Research Center in Biodiversity and Genetic Resources	Plantae	Tracheophyta	Liliopsida	Poales	Poaceae	Pooideae	Agrostis	Agrostis castellana	Boiss. & Reut.	Morphology	Ricardo Pita|Miguel Porto	Joana Pauperio, Joao Queiros, Ricardo Pita, Helia Goncalves, Miguel Porto	02/08/2018	Portugal	PT	Tras-os-Montes	Aljo	Vila Cha	caaaccctcttttattccctaactatagtatttatcctcttttttcctttttatcaatgggtttaagattcattagctttctcactctactctttcccaaaggagtgcgaagagaactaaatggatcttatcctagaatagatttcttttttattcgagtatcgggaaggaatcccggttattcactctatttttaagtattattaagtaagccatatacaatgcgtaggactaccctcccattttcaaatttcgaatttgaaatactttatttaattgattttttagtccctttaattgacatagatacaaatcctctactaggatgatgcacaagaaaaggtcaggatagctcagttggtagagcagaggactgaaaatc	Research Center in Biodiversity and Genetic Resources	BOLD_DATASET_CODES:IBPLT
IBPLT007-24	PLT.0008.ITS2	PLT.0008	PO-V72120	22673482	Research Center in Biodiversity and Genetic Resources	Plantae	Tracheophyta	Liliopsida	Poales	Poaceae	Pooideae	Agrostis	Agrostis castellana	Boiss. & Reut.	Morphology	Ricardo Pita|Miguel Porto	Joana Pauperio, Joao Queiros, Ricardo Pita, Helia Goncalves, Miguel Porto	02/08/2018	Portugal	PT	Tras-os-Montes	Aljo	Vila Cha	gcgaaccatcgagtctttgaacgcaagttgcgcccgaggccattcggctgagggcacgcctgcctgggcgtcacgcaaaacacgctcccgccccctcatcgggtagcgggacgcggcatgtggccccccgtagcgcaagctgcggtgggccgaagatatggctgccggcgtatcgtgccggacacagcgcgtggtgagcgacctcgctttacttaccgcagtgcatccggggcgtagccgacgtgatggcctctaaggacccttttaacggtgcgcacgacgctccgacc	Research Center in Biodiversity and Genetic Resources	BOLD_DATASET_CODES:IBPLT
IBPLT008-24	PLT.0009.gh	PLT.0009	PO-V72121	22673483	Research Center in Biodiversity and Genetic Resources	Plantae	Tracheophyta	Magnoliopsida	Caryophyllales	Caryophyllaceae		Stellaria	Stellaria graminea	L.	Morphology	Ricardo Pita|Miguel Porto	Joana Pauperio, Joao Queiros, Ricardo Pita, Helia Goncalves, Miguel Porto	02/08/2018	Portugal	PT	Tras-os-Montes	Aljo	Vila Cha	ctccttaaatcgtctcctaaaaaaaaacggattcaaaaaacaagaataaaaaag	Research Center in Biodiversity and Genetic Resources	BOLD_DATASET_CODES:IBPLT
IBPLT008-24	PLT.0009.ef	PLT.0009	PO-V72121	22673483	Research Center in Biodiversity and Genetic Resources	Plantae	Tracheophyta	Magnoliopsida	Caryophyllales	Caryophyllaceae		Stellaria	Stellaria graminea	L.	Morphology	Ricardo Pita|Miguel Porto	Joana Pauperio, Joao Queiros, Ricardo Pita, Helia Goncalves, Miguel Porto	02/08/2018	Portugal	PT	Tras-os-Montes	Aljo	Vila Cha	catcactccctaactaattatcttttctttttgaagctagttatgttcttcgttttttccaaaaaaaaggataggaagcgtttttttcttatcacaagtcttgtgatatatatgatagacagataaaaaaatatctttgatttgagcaagtagtactcagttgagtaattcacaatccatattattattaatttattacttgttttataaaattaataacttaagtcaaattcaaagttcttctttttgaagacccccagtacctaatagaagactttataatacttttttttcatccttttaattgacacagactcaagttatctcgtaaaatggggagatgctgcgggtaatggtcgggatagctcagttggtagagcagaggactgaaaatc	Research Center in Biodiversity and Genetic Resources	BOLD_DATASET_CODES:IBPLT
IBPLT008-24	PLT.0009.ITS2	PLT.0009	PO-V72121	22673483	Research Center in Biodiversity and Genetic Resources	Plantae	Tracheophyta	Magnoliopsida	Caryophyllales	Caryophyllaceae		Stellaria	Stellaria graminea	L.	Morphology	Ricardo Pita|Miguel Porto	Joana Pauperio, Joao Queiros, Ricardo Pita, Helia Goncalves, Miguel Porto	02/08/2018	Portugal	PT	Tras-os-Montes	Aljo	Vila Cha	gtgaaccatcgagtttttgaacgcaagttgcgcccgaggcctatggctgagggcacgtctgcctgggcgtcacgcatcgcaaccccccaacccactctacgtgtgaaggggaggaagttggcttcccgtgcctcaccgggtgcggttggcttaaatttggagcctaaggcattgggttgccgcggcgataggtggtgaacaaggcctcggccgtgccaacaaccggtcgcgcaaccctttgacagtacccgctcgtaggacccaatgatgttgcctcgttgcgacacaaacgtt	Research Center in Biodiversity and Genetic Resources	BOLD_DATASET_CODES:IBPLT
IBPLT405-24	PLT.0436.ITS2	PLT.0436	PO-V72540	22673880	Research Center in Biodiversity and Genetic Resources	Plantae	Tracheophyta	Magnoliopsida	Fabales	Fabaceae		Adenocarpus	Adenocarpus complicatus complicatus	(L.) J.Gay	Morphology	Ricardo Pita|Miguel Porto	Joana Pauperio, Joao Queiros, Ricardo Pita, Helia Goncalves, Miguel Porto	26/06/2019	Portugal	PT	Tras-os-Montes	Braganca	Rio Frio	gtgaaccatcgagtctttgaacgcaagttgcgcccgaagccattaggctgagggcacgcctgcctgggtgttgcacatcgttgcccctgtgccttggccacgtgctaggcaccgagcggggcgaatgttggcttcccgcgagcagcgtctcacggttggttgaaaactgagtccgcggtggagggcgccgtgatggatggtggctgagttaaagctcgagaccgatcgtgcgtgtcacccccaccagctttgcggctctgtgacccatggggcctgttggccgcctaagact	Research Center in Biodiversity and Genetic Resources	BOLD_DATASET_CODES:IBPLT
IBPLT543-24	PLT.0576.ef	PLT.0576	PO-V72679	22674018	Research Center in Biodiversity and Genetic Resources	Plantae	Tracheophyta	Magnoliopsida	Rosales	Rosaceae	Rosoideae	Agrimonia	Agrimonia eupatoria eupatoria	L.	Morphology	Ricardo Pita|Miguel Porto	Joana Pauperio, Joao Queiros, Ricardo Pita, Helia Goncalves, Miguel Porto	01/06/2019	Portugal	PT	Tras-os-Montes	Braganca	Quintela de Lampacas	caaaaaaccaggttgcccccctaattatttatcttctcgttttgttagtgactcaaaattggttatggttcttaatcattctcactctactattttacacaccgctctgagcggaaattttatttcttagcacatcataagccttgtgtgttatatatatgatacgggtacaaagtcattatttgtattatttgtactgtattgaaacttacaaagttttctttttaaagatacaagaacttctaccaaggccgggatattactttgtaatatcttttctttttttttttttaattgacatagacccaagtcctatattaaaataatatgaggatgatgcgtcgtgaatggtcgggatagctcagctggtagagcagaggactgaaaatc	Research Center in Biodiversity and Genetic Resources	BOLD_DATASET_CODES:IBPLT
IBPLT543-24	PLT.0576.ITS2	PLT.0576	PO-V72679	22674018	Research Center in Biodiversity and Genetic Resources	Plantae	Tracheophyta	Magnoliopsida	Rosales	Rosaceae	Rosoideae	Agrimonia	Agrimonia eupatoria eupatoria	L.	Morphology	Ricardo Pita|Miguel Porto	Joana Pauperio, Joao Queiros, Ricardo Pita, Helia Goncalves, Miguel Porto	01/06/2019	Portugal	PT	Tras-os-Montes	Braganca	Quintela de Lampacas	gtgaaccatcgagtctttgaacgcaagttgcgcccgaagccgtcaggccgagggcacgtctgcctgggcgtcacacgtcgttgccccgccccgacacgtcctctcgtaaaagggagggggggtcgggacgggacggatgatggcctcccgtgtgccccgtcacgcggccggcataaacacagagtcctcggcggccaacgcctcgacgatcggtggttgtccagacctcggtttcccgtcgtgcgcgggcgtcgtccgcggggcttcccgatgcgcgtcggtaccgacgctcccaac	Research Center in Biodiversity and Genetic Resources	BOLD_DATASET_CODES:IBPLT
IBPLT543-24	PLT.0576.gh	PLT.0576	PO-V72679	22674018	Research Center in Biodiversity and Genetic Resources	Plantae	Tracheophyta	Magnoliopsida	Rosales	Rosaceae	Rosoideae	Agrimonia	Agrimonia eupatoria eupatoria	L.	Morphology	Ricardo Pita|Miguel Porto	Joana Pauperio, Joao Queiros, Ricardo Pita, Helia Goncalves, Miguel Porto	01/06/2019	Portugal	PT	Tras-os-Montes	Braganca	Quintela de Lampacas	atcccgttttatgaaaacaaacaagggtttcacaaagcgagaaaaaataaag	Research Center in Biodiversity and Genetic Resources	BOLD_DATASET_CODES:IBPLT
IBPLT572-24	PLT.0606.ef	PLT.0606	PO-V72709	22674047	Research Center in Biodiversity and Genetic Resources	Plantae	Tracheophyta	Liliopsida	Poales	Poaceae		Agrostula	Agrostula truncatula durieui	(Boiss. & Reut. ex Willk.) P.M.Peterson, Romasch., Soreng & Sylvester	Morphology	Miguel Porto	Joana Pauperio, Joao Queiros, Ricardo Pita, Helia Goncalves, Miguel Porto	01/06/2020	Portugal	PT	Tras-os-Montes	Vimioso	Santulhao	caaaccctcttttattccctaactatagtatttttccttttcctttttatcaatgggtttaagattcattagctttctcactctactctttcccaaaggagtgcgaagagaactaaatggatcttatcctagaatagatttcttttttattccagtatcgggaaggaatcccggttattcactctatttttaagtattattaagtaagccatatacaatgcgtaggactaccctcccattttcaaatttcgaattttaaatactttatttaattgattttttagtccctttaattgacatagatacaaatcctctactaggatgatgcacaagaaaaggtcaggatagctcagttggtagagcagaggactgaaaatc	Research Center in Biodiversity and Genetic Resources	BOLD_DATASET_CODES:IBPLT
IBPLT572-24	PLT.0606.ITS2	PLT.0606	PO-V72709	22674047	Research Center in Biodiversity and Genetic Resources	Plantae	Tracheophyta	Liliopsida	Poales	Poaceae		Agrostula	Agrostula truncatula durieui	(Boiss. & Reut. ex Willk.) P.M.Peterson, Romasch., Soreng & Sylvester	Morphology	Miguel Porto	Joana Pauperio, Joao Queiros, Ricardo Pita, Helia Goncalves, Miguel Porto	01/06/2020	Portugal	PT	Tras-os-Montes	Vimioso	Santulhao	gcgaaccatcgagtctttgaacgcaagttgcgcccgaggccattcggccgagggcacgcctgcctgggcgtcacgcaaaacacgctcccaaacccctcatcggggagcgggacgcggcatgtggccccccgtcgcgcaagtggcggtgggccgaagatatggctgccggcgtatcatgccggacacagcgcgtggtgggcgacctcgctttacttaccgcagtgcatccggcgcgtagccgacgcgatggcctcgaaggaccctatgaacggtgcgcacgacgctccgacc	Research Center in Biodiversity and Genetic Resources	BOLD_DATASET_CODES:IBPLT
IBPLT480-24	PLT.0512.ef	PLT.0512	PO-V72616	22673955	Research Center in Biodiversity and Genetic Resources	Plantae	Tracheophyta	Liliopsida	Poales	Poaceae	Pooideae	Airopsis	Airopsis tenella	(Cav.) Coss. & Durieu	Morphology	Ricardo Pita|Miguel Porto	Joana Pauperio, Joao Queiros, Ricardo Pita, Helia Goncalves, Miguel Porto	01/06/2019	Portugal	PT	Tras-os-Montes	Macedo de Cavaleiros	Limaos	caaaccctcttttattcccgaactatagtatttatcctcttttttcctttttatcaatgggtttaagattcattagctttctcattctactctttcccaaaggagtgcgaagagaactaaatggatcttatcctagaatagatttcttttttattcgagtatcgggaagggaaggaatcccgtacaatgcgtaggactacccccccattttccaatttctaatttgaaatactttatttaattgattttttagtccctttaattgacatagatacaaatcctctactaggatgatgcacaagaaaaggtcaggatagctcagttggtagagcagaggactgaaaatc	Research Center in Biodiversity and Genetic Resources	BOLD_DATASET_CODES:IBPLT
IBPLT012-24	PLT.0013.ef	PLT.0013	PO-V72125	22673487	Research Center in Biodiversity and Genetic Resources	Plantae	Tracheophyta	Magnoliopsida	Solanales	Solanaceae	Solanoideae	Solanum	Solanum dulcamara	L.	Morphology	Ricardo Pita|Miguel Porto	Joana Pauperio, Joao Queiros, Ricardo Pita, Helia Goncalves, Miguel Porto	02/08/2018	Portugal	PT	Tras-os-Montes	Aljo	Vila Cha	caaaaagactatttaactccccaactatttatccgaccccctttccttagcggttgcaaattccttatctttatcattcactctattcttttagaaatggattttttttctaagcgtaaatggttttctcttatcacaagcctttatgatatctatgatacacataaaaatgaacatctttgagcaaggaatccctagttgaatgattcccgatcaatacaatatcattactcatactgaaacttacaaagtcatctttttgaagatcgaagaaattacccggctttgagaaaattttttaatctactttgtgtccttttaattgacatagcccccagttctatgataaaatgaggataccacgcaaaggactaaaaatcctcaggttagcggttccaa…	Research Center in Biodiversity and Genetic Resources	BOLD_DATASET_CODES:IBPLT
IBPLT012-24	PLT.0013.ITS2	PLT.0013	PO-V72125	22673487	Research Center in Biodiversity and Genetic Resources	Plantae	Tracheophyta	Magnoliopsida	Solanales	Solanaceae	Solanoideae	Solanum	Solanum dulcamara	L.	Morphology	Ricardo Pita|Miguel Porto	Joana Pauperio, Joao Queiros, Ricardo Pita, Helia Goncalves, Miguel Porto	02/08/2018	Portugal	PT	Tras-os-Montes	Aljo	Vila Cha	gtgaaccatcgagtctttgaacgcaagttgcgcccgaagccattaggccgagggcacgtctgcctgggcgtcacgcatcgcgtcgccccccgcacgcctcagggcgtcgtggggcggatactggcctcccgtgcgcctcgagcccgcggccggcccaaatgcgagtccacgtcgacggacgtcgcggcgagtggtggttggaatctcaactctctcttccgccgcggccacagcccgtcgcgcgctggggctcccagaccctttccgcgccttactcaggcgctccgacc	Research Center in Biodiversity and Genetic Resources	BOLD_DATASET_CODES:IBPLT
IBPLT480-24	PLT.0512.ITS2	PLT.0512	PO-V72616	22673955	Research Center in Biodiversity and Genetic Resources	Plantae	Tracheophyta	Liliopsida	Poales	Poaceae	Pooideae	Airopsis	Airopsis tenella	(Cav.) Coss. & Durieu	Morphology	Ricardo Pita|Miguel Porto	Joana Pauperio, Joao Queiros, Ricardo Pita, Helia Goncalves, Miguel Porto	01/06/2019	Portugal	PT	Tras-os-Montes	Macedo de Cavaleiros	Limaos	gcgaaccatcgagtctttgaacgcaagttgcgcccgaggccattaggccgagggcacgcctgcctgggcgtcacgctaaacacgctccccatcccctcaacgggatgttggatgcggcatgtggctccccgtcgcgcaaggggcggtgggccgaagatatggctgccggtgtatcgtgccggacacagcgcgtggtgggcgacctcgctttacttaccgcagtgcatccggcgcgtagctggcgatatgccctccaaggaccctttgaacggtgcgcatgacgctccgacc	Research Center in Biodiversity and Genetic Resources	BOLD_DATASET_CODES:IBPLT
IBPLT480-24	PLT.0512.gh	PLT.0512	PO-V72616	22673955	Research Center in Biodiversity and Genetic Resources	Plantae	Tracheophyta	Liliopsida	Poales	Poaceae	Pooideae	Airopsis	Airopsis tenella	(Cav.) Coss. & Durieu	Morphology	Ricardo Pita|Miguel Porto	Joana Pauperio, Joao Queiros, Ricardo Pita, Helia Goncalves, Miguel Porto	01/06/2019	Portugal	PT	Tras-os-Montes	Macedo de Cavaleiros	Limaos	atccgtgttttgagaaaacaagggggttctcgaactagaatacaaaggaaaag	Research Center in Biodiversity and Genetic Resources	BOLD_DATASET_CODES:IBPLT
IBPLT014-24	PLT.0017.gh	PLT.0017	PO-V72129	22673489	Research Center in Biodiversity and Genetic Resources	Plantae	Tracheophyta	Magnoliopsida	Fabales	Fabaceae	Papilionoideae	Trifolium	Trifolium pratense pratense	L.	Morphology	Ricardo Pita|Miguel Porto	Joana Pauperio, Joao Queiros, Ricardo Pita, Helia Goncalves, Miguel Porto	02/08/2018	Portugal	PT	Tras-os-Montes	Aljo	Vila Cha	atccttctttctgaaaacaaataaaagttcagaaagttaaaatcaaaaagg	Research Center in Biodiversity and Genetic Resources	BOLD_DATASET_CODES:IBPLT
IBPLT014-24	PLT.0017.ef	PLT.0017	PO-V72129	22673489	Research Center in Biodiversity and Genetic Resources	Plantae	Tracheophyta	Magnoliopsida	Fabales	Fabaceae	Papilionoideae	Trifolium	Trifolium pratense pratense	L.	Morphology	Ricardo Pita|Miguel Porto	Joana Pauperio, Joao Queiros, Ricardo Pita, Helia Goncalves, Miguel Porto	02/08/2018	Portugal	PT	Tras-os-Montes	Aljo	Vila Cha	caaaagcccttttttttttttaattctctaattttttataccccccctttattttcattttaattaataaagtttttattagttgacatagactcaagtaatttcttaaaattaggatggtgcgtcaagaatggtcgggatagctcagccggtagagcagaggactgaaaatc	Research Center in Biodiversity and Genetic Resources	BOLD_DATASET_CODES:IBPLT
IBPLT014-24	PLT.0017.ITS2	PLT.0017	PO-V72129	22673489	Research Center in Biodiversity and Genetic Resources	Plantae	Tracheophyta	Magnoliopsida	Fabales	Fabaceae	Papilionoideae	Trifolium	Trifolium pratense pratense	L.	Morphology	Ricardo Pita|Miguel Porto	Joana Pauperio, Joao Queiros, Ricardo Pita, Helia Goncalves, Miguel Porto	02/08/2018	Portugal	PT	Tras-os-Montes	Aljo	Vila Cha	gtgaaccatcgagtctttgaacgcaagttgcgcctgatgccattaggttgagggcacgtctgcctgggcgtcacatatcgaagcctcttgccaatttcctattgattggtattgtgcaagatgatgttggcctcccgtgagcaccatcgcctcatggttggttgaaaatcgagaccttggtagagtgtgccatgataaatggtgcatgtgttaagcacgagaccaaacaatcatgtgctgctctattgaatttagcctcttttacccacatgcgtgtctaaacgctcgtgat	Research Center in Biodiversity and Genetic Resources	BOLD_DATASET_CODES:IBPLT
IBPLT015-24	PLT.0018.gh	PLT.0018	PO-V72130	22673490	Research Center in Biodiversity and Genetic Resources	Plantae	Tracheophyta	Liliopsida	Poales	Poaceae	Pooideae	Dactylis	Dactylis glomerata	L.	Morphology	Ricardo Pita|Miguel Porto	Joana Pauperio, Joao Queiros, Ricardo Pita, Helia Goncalves, Miguel Porto	02/08/2018	Portugal	PT	Tras-os-Montes	Aljo	Vila Cha	atccgtgttttgagaaaacaaagaaaggggttctcgaactagaatacaaaggaaaag	Research Center in Biodiversity and Genetic Resources	BOLD_DATASET_CODES:IBPLT
IBPLT015-24	PLT.0018.ef	PLT.0018	PO-V72130	22673490	Research Center in Biodiversity and Genetic Resources	Plantae	Tracheophyta	Liliopsida	Poales	Poaceae	Pooideae	Dactylis	Dactylis glomerata	L.	Morphology	Ricardo Pita|Miguel Porto	Joana Pauperio, Joao Queiros, Ricardo Pita, Helia Goncalves, Miguel Porto	02/08/2018	Portugal	PT	Tras-os-Montes	Aljo	Vila Cha	caaaccctcctttattccctaacttatagtatttatcctctttttttctttttatcaatgggtttaagattcattagctttctcattctactctttcacaaaggagtgcgaagagaactcaatggatcttatcctagaatatatttcttttttattagagtatcgggaaggaatcccggttatttactctatttttcagtattattaagtaagccttgtacaatgcataggactaccccccccctcattttccaatttagaatttaaaatactttatttaatatttaattgattttttagtccctttaattgacatagatacaaatactctactaggatgatgcacaagaaaaggtcaggatagctcagttggtagagcagaggactgaaaatc	Research Center in Biodiversity and Genetic Resources	BOLD_DATASET_CODES:IBPLT
IBPLT015-24	PLT.0018.ITS2	PLT.0018	PO-V72130	22673490	Research Center in Biodiversity and Genetic Resources	Plantae	Tracheophyta	Liliopsida	Poales	Poaceae	Pooideae	Dactylis	Dactylis glomerata	L.	Morphology	Ricardo Pita|Miguel Porto	Joana Pauperio, Joao Queiros, Ricardo Pita, Helia Goncalves, Miguel Porto	02/08/2018	Portugal	PT	Tras-os-Montes	Aljo	Vila Cha	gcgaaccatcgagtctttgaacgcaagttgcgcccgaggccacttggccgagggcacgcctgcctgggcgtcacgtaaaacacgcttccgccccaaaactctggggcgggacgcggcatgtggctccccgtctcgcaaggggcggtgggccgaagttccggctgccggcttaacttgccggacacagcgcgtggtaggcgatctcgctatactaaacgcagtgcatccgacacttagccgacatgattgcctcaatagaccctaataacggagcgtaggacgctttgacc	Research Center in Biodiversity and Genetic Resources	BOLD_DATASET_CODES:IBPLT
IBPLT430-24	PLT.0461.ef	PLT.0461	PO-V72565	22673905	Research Center in Biodiversity and Genetic Resources	Plantae	Tracheophyta	Magnoliopsida	Rosales	Rosaceae		Alchemilla	Alchemilla arvensis	(L.) Scop.	Morphology	Ricardo Pita|Miguel Porto	Joana Pauperio, Joao Queiros, Ricardo Pita, Helia Goncalves, Miguel Porto	27/06/2019	Portugal	PT	Tras-os-Montes	Braganca	Donai	caaaaagacccggctgcctcactaattatttatcttcttattttgttagtgactcaaaagaggttgatagttatcagtcattctcactcgactattttcttcacatttcacaaactgatctgagcataatttttttcttatcacatcataagccttgtgtgtgatatatatgatacgtgttcaaattcaaatgaatctttgaataatatttttattttaaacaattaaaaacccatacctttttttgtattatttgtactgtattgaaatttataaagttttcatttttaagatacaaaaaattcgaccagagcctggatattactttgtaatatctttttaatttttttaattgacatatacccaagtggtatattaaaatataatggggtggtgtat…	Research Center in Biodiversity and Genetic Resources	BOLD_DATASET_CODES:IBPLT
IBPLT430-24	PLT.0461.ITS2	PLT.0461	PO-V72565	22673905	Research Center in Biodiversity and Genetic Resources	Plantae	Tracheophyta	Magnoliopsida	Rosales	Rosaceae		Alchemilla	Alchemilla arvensis	(L.) Scop.	Morphology	Ricardo Pita|Miguel Porto	Joana Pauperio, Joao Queiros, Ricardo Pita, Helia Goncalves, Miguel Porto	27/06/2019	Portugal	PT	Tras-os-Montes	Braganca	Donai	gtgaaccatcgagtttttgaacgcaagttgcgcccgaagccattaggccgagggcacgtctgcctgggcgtcacacgtcgttgcccctccaaaacctttttaaggggacggaaggggcggaagatggctctcccgtgtggtttgtcacgtggttggcccaaatacaaagtccacggcgtccaacgccgcgacaatcggtggttgtcaaacctcggttccttgtcgcgcgctaaggacgttcgtcgggtttcccttacacgcgtgcgtcgttcactcggcgctttcaac	Research Center in Biodiversity and Genetic Resources	BOLD_DATASET_CODES:IBPLT
IBPLT446-24	PLT.0478.ef	PLT.0478	PO-V72582	22673921	Research Center in Biodiversity and Genetic Resources	Plantae	Tracheophyta	Magnoliopsida	Rosales	Rosaceae		Alchemilla	Alchemilla australis	(Rydb.) Bomble	Morphology	Ricardo Pita|Miguel Porto	Joana Pauperio, Joao Queiros, Ricardo Pita, Helia Goncalves, Miguel Porto	27/06/2019	Portugal	PT	Tras-os-Montes	Braganca	Donai	caaaaagacccggctgcctcactaattatttatcttcttattttgttagtgactcaaaagaggttgatagttatcagtcattctcactcgactattttcttcacatttcacaaactgatctgagcataatttttttcttatcacatcataagccttgtgtgtgatatatatgatacgtgttcaaattcaaatgaatctttgaataatatttttattttaaacaattaaaaacccatacctttttttgtattatttgtactgtattgaaatttataaagttttcatttttaagatacaaaaaattcgaccagagcctggatattactttgtaatatctttttaatttttttaattgacatatacccaagtggtatattaaaatataatggggtggtgtat…	Research Center in Biodiversity and Genetic Resources	BOLD_DATASET_CODES:IBPLT
IBPLT446-24	PLT.0478.ITS2	PLT.0478	PO-V72582	22673921	Research Center in Biodiversity and Genetic Resources	Plantae	Tracheophyta	Magnoliopsida	Rosales	Rosaceae		Alchemilla	Alchemilla australis	(Rydb.) Bomble	Morphology	Ricardo Pita|Miguel Porto	Joana Pauperio, Joao Queiros, Ricardo Pita, Helia Goncalves, Miguel Porto	27/06/2019	Portugal	PT	Tras-os-Montes	Braganca	Donai	gtgaaccatcgagtttttgaacgcaagttgcgcccgaagccattaggccgagggcacgtctgcctgggcgtcacacgtcgttgcccctccaaaacctttttaaggcgacggaacgggcggaagatggctctcccgtgtgctttgtcacgtggttggcccaaatacaaagtccacggcgtccaacgccgcgacaatcggtggttgtcaaacctcggtgccttgtcgcgcgctaaggacgttcgtcgggtttcccttacacgtgtgcgtcgttcactcggcgctttcaac	Research Center in Biodiversity and Genetic Resources	BOLD_DATASET_CODES:IBPLT
IBPLT426-24	PLT.0457.ef	PLT.0457	PO-V72561	22673901	Research Center in Biodiversity and Genetic Resources	Plantae	Tracheophyta	Liliopsida	Asparagales	Alliaceae		Allium	Allium pallens	L.	Morphology	Ricardo Pita|Miguel Porto	Joana Pauperio, Joao Queiros, Ricardo Pita, Helia Goncalves, Miguel Porto	27/06/2019	Portugal	PT	Tras-os-Montes	Braganca	Alfaiao	cagtaaaaagcccgttttacttctttactataattctcctttttttttataagtggttcaaagaaaacaaagaaaattcaatatctttcttattcattttactctttcacaaatagacccaaagtgaattattcacagcccatctcattttccttacattcacaaagaaagtcttctttttgaaaatcgaaaaaattagggaatagctcagttgtgtagagcagagacttgaaaatc	Research Center in Biodiversity and Genetic Resources	BOLD_DATASET_CODES:IBPLT
IBPLT019-24	PLT.0022.gh	PLT.0022	PO-V72134	22673494	Research Center in Biodiversity and Genetic Resources	Plantae	Tracheophyta	Liliopsida	Poales	Poaceae		Brachypodium	Brachypodium pinnatum	(L.) P.Beauv.	Morphology	Ricardo Pita|Miguel Porto	Joana Pauperio, Joao Queiros, Ricardo Pita, Helia Goncalves, Miguel Porto	02/08/2018	Portugal	PT	Tras-os-Montes	Aljo	Vila Cha	atccgtgttttgagaaaacaaggggttctcgaactagaatccaaaggaaaag	Research Center in Biodiversity and Genetic Resources	BOLD_DATASET_CODES:IBPLT
IBPLT019-24	PLT.0022.ef	PLT.0022	PO-V72134	22673494	Research Center in Biodiversity and Genetic Resources	Plantae	Tracheophyta	Liliopsida	Poales	Poaceae		Brachypodium	Brachypodium pinnatum	(L.) P.Beauv.	Morphology	Ricardo Pita|Miguel Porto	Joana Pauperio, Joao Queiros, Ricardo Pita, Helia Goncalves, Miguel Porto	02/08/2018	Portugal	PT	Tras-os-Montes	Aljo	Vila Cha	caaatccttttttattccctaacttttatcctcttttttttttctttttatcaatgggtttaagattcattagctttctcattctactctttcacaaaggagtgcgaagagaactcaatggatcttatcctattcattgaatagatttcttttttattagagtatctgcaaggactctcggttattaactctatttttaagtattattaagtaagccatgcacaatgcataggaccaccccccattttccaatttggaatttgaaatactttaattgatttttgagtctctttaattgacatagatacaaatactctactaggatgatgcacaagaaaaggtcaggatagctcagttggtagagcagaggactgaaaatc	Research Center in Biodiversity and Genetic Resources	BOLD_DATASET_CODES:IBPLT
IBPLT019-24	PLT.0022.ITS2	PLT.0022	PO-V72134	22673494	Research Center in Biodiversity and Genetic Resources	Plantae	Tracheophyta	Liliopsida	Poales	Poaceae		Brachypodium	Brachypodium pinnatum	(L.) P.Beauv.	Morphology	Ricardo Pita|Miguel Porto	Joana Pauperio, Joao Queiros, Ricardo Pita, Helia Goncalves, Miguel Porto	02/08/2018	Portugal	PT	Tras-os-Montes	Aljo	Vila Cha	gcgaaccatcgagtctttgaacgcaagttgcgcccgaggccacccggtcgagggcacgcctgcctgggcgtcacgccaaaacacgctcccaccccccctcgtggggagcaggacgcggcttatggctccccgtgcctttgggcgcggttggccgaagatcgggctgccggcgtatcgtgccgggcacagcgcgtggtgggcgatctcgctttactcagcgcagcgctgcgggtgcgtagccggtgtaatggcctccaaggaccccaaaaaacggagtgcgcgtcgctccgacc	Research Center in Biodiversity and Genetic Resources	BOLD_DATASET_CODES:IBPLT
IBPLT020-24	PLT.0023.gh	PLT.0023	PO-V72135	22673495	Research Center in Biodiversity and Genetic Resources	Plantae	Tracheophyta	Liliopsida	Poales	Poaceae	Pooideae	Holcus	Holcus lanatus	L.	Morphology	Ricardo Pita|Miguel Porto	Joana Pauperio, Joao Queiros, Ricardo Pita, Helia Goncalves, Miguel Porto	02/08/2018	Portugal	PT	Tras-os-Montes	Aljo	Vila Cha	atccgtgttttgagaaaacaagggggttttccaactagaatacaaaggaaaag	Research Center in Biodiversity and Genetic Resources	BOLD_DATASET_CODES:IBPLT
IBPLT020-24	PLT.0023.ef	PLT.0023	PO-V72135	22673495	Research Center in Biodiversity and Genetic Resources	Plantae	Tracheophyta	Liliopsida	Poales	Poaceae	Pooideae	Holcus	Holcus lanatus	L.	Morphology	Ricardo Pita|Miguel Porto	Joana Pauperio, Joao Queiros, Ricardo Pita, Helia Goncalves, Miguel Porto	02/08/2018	Portugal	PT	Tras-os-Montes	Aljo	Vila Cha	caaaccctcctttattccctaacttatagtatttatatttatcctcttttttttctttttatcaatgggtttaagattcattagctttctcattctactctttcacaaaggagtgcgaagagaactcaatggatcttatcctagaatatatttttttttattagagtatcgggaaggaatcccggttattcactctatttttcagtattattaagtaagccatgtacaatgcatagaactaccccccccattttccaatttagaatttgaaatactttatttaatttatttttgagtctctttaattgacatagatacaaatactctactaggatgatgcacaagaaaaggtcaggatagctcagttggtagagcagaggactgaaaatc	Research Center in Biodiversity and Genetic Resources	BOLD_DATASET_CODES:IBPLT
IBPLT020-24	PLT.0023.ITS2	PLT.0023	PO-V72135	22673495	Research Center in Biodiversity and Genetic Resources	Plantae	Tracheophyta	Liliopsida	Poales	Poaceae	Pooideae	Holcus	Holcus lanatus	L.	Morphology	Ricardo Pita|Miguel Porto	Joana Pauperio, Joao Queiros, Ricardo Pita, Helia Goncalves, Miguel Porto	02/08/2018	Portugal	PT	Tras-os-Montes	Aljo	Vila Cha	gcgaaccatcgagtctttgaacgcaagttgcgcccgaggccactcggccgagggcacgcctgcctgggcgtcacgcaaaacacgctcccgcctccttatctgggagtgggacgcggcatgtggtcccccgtcacgtaagtggcggtgggccgaagatttggctgccggtgtatcgtaccggacacagcgcgtggtgggcgacctcgctttacttaccgcagtgtatccggtgcgtagccgatatcatggctggttaaggaccctttgaacggagtgcatgatgcttcgacc	Research Center in Biodiversity and Genetic Resources	BOLD_DATASET_CODES:IBPLT
IBPLT021-24	PLT.0024.gh	PLT.0024	PO-V72136	22673496	Research Center in Biodiversity and Genetic Resources	Plantae	Tracheophyta	Liliopsida	Poales	Poaceae	Pooideae	Cynosurus	Cynosurus echinatus	L.	Morphology	Ricardo Pita|Miguel Porto	Joana Pauperio, Joao Queiros, Ricardo Pita, Helia Goncalves, Miguel Porto	02/08/2018	Portugal	PT	Tras-os-Montes	Aljo	Vila Cha	atccgttttttgagaaaacaaaggggttctcgaattagaatacaaaggaaaag	Research Center in Biodiversity and Genetic Resources	BOLD_DATASET_CODES:IBPLT
IBPLT021-24	PLT.0024.ef	PLT.0024	PO-V72136	22673496	Research Center in Biodiversity and Genetic Resources	Plantae	Tracheophyta	Liliopsida	Poales	Poaceae	Pooideae	Cynosurus	Cynosurus echinatus	L.	Morphology	Ricardo Pita|Miguel Porto	Joana Pauperio, Joao Queiros, Ricardo Pita, Helia Goncalves, Miguel Porto	02/08/2018	Portugal	PT	Tras-os-Montes	Aljo	Vila Cha	caaaccctcctttattccctaacttatagtatttatcctctttttttctttttagcaatgggtttaagattcattagctttctcattctactctttcacaaaggaatacgaagagaactcgatggatcttatcctagaatatatttcttttttatttattagagtatcgggaaggaatcccggttattcactctgtttttcagtattattaagtaagccatgtacaatgcataggactaaccccccactttccaaatttagaattggaaatactttctttaattaatttttgagtccctttaattgacatagatacaactagtctactaggatgatgcacaagaaaaggtcaggatagctcagttggtagagcagaggactgaaaatc	Research Center in Biodiversity and Genetic Resources	BOLD_DATASET_CODES:IBPLT
IBPLT021-24	PLT.0024.ITS2	PLT.0024	PO-V72136	22673496	Research Center in Biodiversity and Genetic Resources	Plantae	Tracheophyta	Liliopsida	Poales	Poaceae	Pooideae	Cynosurus	Cynosurus echinatus	L.	Morphology	Ricardo Pita|Miguel Porto	Joana Pauperio, Joao Queiros, Ricardo Pita, Helia Goncalves, Miguel Porto	02/08/2018	Portugal	PT	Tras-os-Montes	Aljo	Vila Cha	gcgaaccatcgagtatttgaacgcaagttgcgcccgaggcctttttggcaaagggcacgcctgcctgggcgtcacgccaaacacgcttccaacccataacctgggccggaacgcggcatgtggctctccgtctcgcaaggggcggcgggcctaagatttggctgccggcgtatcgtgccggacacagcgcgtggtaggcgatctcgctttactaatcgcagtgcatccaacacgtagttggctatatggcctcaacataccctattaacggagcgcaggacgctccgacc	Research Center in Biodiversity and Genetic Resources	BOLD_DATASET_CODES:IBPLT
IBPLT022-24	PLT.0025.gh	PLT.0025	PO-V72137	22673497	Research Center in Biodiversity and Genetic Resources	Plantae	Tracheophyta	Liliopsida	Poales	Poaceae	Pooideae	Agrostis	Agrostis castellana	Boiss. & Reut.	Morphology	Ricardo Pita|Miguel Porto	Joana Pauperio, Joao Queiros, Ricardo Pita, Helia Goncalves, Miguel Porto	02/08/2018	Portugal	PT	Tras-os-Montes	Aljo	Vila Cha	atccgtgttttgagaaaacaaaggggttctcgaatcgaactagaatacaaaggaaaag	Research Center in Biodiversity and Genetic Resources	BOLD_DATASET_CODES:IBPLT
IBPLT022-24	PLT.0025.ef	PLT.0025	PO-V72137	22673497	Research Center in Biodiversity and Genetic Resources	Plantae	Tracheophyta	Liliopsida	Poales	Poaceae	Pooideae	Agrostis	Agrostis castellana	Boiss. & Reut.	Morphology	Ricardo Pita|Miguel Porto	Joana Pauperio, Joao Queiros, Ricardo Pita, Helia Goncalves, Miguel Porto	02/08/2018	Portugal	PT	Tras-os-Montes	Aljo	Vila Cha	caaaccctcttttattccctaactatagtatttatcctcttttttcctttttatcaatgggtttaagattcattagctttctcactctactctttcccaaaggagtgcgaagagaactaaatggatcttatcctagaatagatttcttttttattcgagtatcgggaaggaatcccggttattcactctatttttaagtattattaagtaagccatatacaatgcgtaggactaccctcccattttcaaatttcgaatttgaaatactttatttaattgattttttagtccctttaattgacatagatacaaatcctctactaggatgatgcacaagaaaaggtcaggatagctcagttggtagagcagaggactgaaaatc	Research Center in Biodiversity and Genetic Resources	BOLD_DATASET_CODES:IBPLT
IBPLT022-24	PLT.0025.ITS2	PLT.0025	PO-V72137	22673497	Research Center in Biodiversity and Genetic Resources	Plantae	Tracheophyta	Liliopsida	Poales	Poaceae	Pooideae	Agrostis	Agrostis castellana	Boiss. & Reut.	Morphology	Ricardo Pita|Miguel Porto	Joana Pauperio, Joao Queiros, Ricardo Pita, Helia Goncalves, Miguel Porto	02/08/2018	Portugal	PT	Tras-os-Montes	Aljo	Vila Cha	gcgaaccatcgagtctttgaacgcaagttgcgcccgaggccattcggctgagggcacgcctgcctgggcgtcacgcaaaacacgctcccaccccctcatcgggtagcgggacgcggcatgtggccccccgtagcgcaagctgcggtgggccgaagatatggctgccggcgtatcgtgccggacacagcgcgtggtgagcgacctcgctttacttaccgcagtgcatccggggcgtagccgacgtgatggcctctaaggacccttttaacggtgcgcacgacgctccgacc	Research Center in Biodiversity and Genetic Resources	BOLD_DATASET_CODES:IBPLT
IBPLT023-24	PLT.0026.gh	PLT.0026	PO-V72138	22673498	Research Center in Biodiversity and Genetic Resources	Plantae	Tracheophyta	Magnoliopsida	Caryophyllales	Caryophyllaceae		Stellaria	Stellaria graminea	L.	Morphology	Ricardo Pita|Miguel Porto	Joana Pauperio, Joao Queiros, Ricardo Pita, Helia Goncalves, Miguel Porto	02/08/2018	Portugal	PT	Tras-os-Montes	Aljo	Vila Cha	ctccttaaatcgtctcctaaaaaaaaacggattcaaaaaacaagaataaaaaag	Research Center in Biodiversity and Genetic Resources	BOLD_DATASET_CODES:IBPLT
IBPLT023-24	PLT.0026.ef	PLT.0026	PO-V72138	22673498	Research Center in Biodiversity and Genetic Resources	Plantae	Tracheophyta	Magnoliopsida	Caryophyllales	Caryophyllaceae		Stellaria	Stellaria graminea	L.	Morphology	Ricardo Pita|Miguel Porto	Joana Pauperio, Joao Queiros, Ricardo Pita, Helia Goncalves, Miguel Porto	02/08/2018	Portugal	PT	Tras-os-Montes	Aljo	Vila Cha	catcactccctaactaattatcttttctttttgaagctagttatgttcttcgttttttccaaaaaaaaggataggaagcgtttttttcttatcacaagtcttgtgatatatatgatagacagataaaaaaatatctttgatttgagcaagtagtactcagttgagtaattcacaatccatattattattaatttattacttgttttataaaattaataacttaagtcaaattcaaagttcttctttttgaagacccccagtacctaatagaagactttataatacttttttttcatccttttaattgacacagactcaagttatctcgtaaaatggggagatgctgcgggtaatggtcgggatagctcagttggtagagcagaggactgaaaatc	Research Center in Biodiversity and Genetic Resources	BOLD_DATASET_CODES:IBPLT
IBPLT023-24	PLT.0026.ITS2	PLT.0026	PO-V72138	22673498	Research Center in Biodiversity and Genetic Resources	Plantae	Tracheophyta	Magnoliopsida	Caryophyllales	Caryophyllaceae		Stellaria	Stellaria graminea	L.	Morphology	Ricardo Pita|Miguel Porto	Joana Pauperio, Joao Queiros, Ricardo Pita, Helia Goncalves, Miguel Porto	02/08/2018	Portugal	PT	Tras-os-Montes	Aljo	Vila Cha	gtgaaccatcgagtttttgaacgcaagttgcgcccgaggcctatggctgagggcacgtctgcctgggcgtcacgcatcgcaaccccccaacccactctacgtgtgaaggggaggaagttggcttcccgtgcctcaccgggtgcggttggcttaaatttggagcctaaggcattgggttgccgcggcgataggtggtgaacaaggcctcggccgtgccaacaaccggtcgcgcaaccctttgacagtacccgctcgtaggacccaatgatgttgcctcgttgcgacacaaacgtt	Research Center in Biodiversity and Genetic Resources	BOLD_DATASET_CODES:IBPLT
IBPLT024-24	PLT.0028.gh	PLT.0028	PO-V72140	22673499	Research Center in Biodiversity and Genetic Resources	Plantae	Tracheophyta	Magnoliopsida	Asterales	Asteraceae		Chamaemelum	Chamaemelum nobile	(L.) All.	Morphology	Ricardo Pita|Miguel Porto	Joana Pauperio, Joao Queiros, Ricardo Pita, Helia Goncalves, Miguel Porto	02/08/2018	Portugal	PT	Tras-os-Montes	Aljo	Vila Cha	atcacgttttccgaaaacaaacaaaggttcagaaagcgaaaagaaaaaaaaa	Research Center in Biodiversity and Genetic Resources	BOLD_DATASET_CODES:IBPLT
IBPLT024-24	PLT.0028.ef	PLT.0028	PO-V72140	22673499	Research Center in Biodiversity and Genetic Resources	Plantae	Tracheophyta	Magnoliopsida	Asterales	Asteraceae		Chamaemelum	Chamaemelum nobile	(L.) All.	Morphology	Ricardo Pita|Miguel Porto	Joana Pauperio, Joao Queiros, Ricardo Pita, Helia Goncalves, Miguel Porto	02/08/2018	Portugal	PT	Tras-os-Montes	Aljo	Vila Cha	caaaaagaccgtttgactacctaattctttattgtatccttttgatttatcttgtttttcgttagcagttccaaattccttatctttcccattcactactctttatacaattatacaaaaggatctgagcggaaaagctgttctcttatcacatcacacgggatattatatgatacatgtacaaatgaagatctttgagcaaggaatccccgtgtgaatgattcacgatctagatttcatactgaagttattcttttgccaaattataggaccgggatgaggctttgtaataccctttcaattgacatagacccacgttgtctagtaaaatgaaaatgaggatgcgacatcaggaatagttgggatagctcagttggtagagcagaggactgaaaatc	Research Center in Biodiversity and Genetic Resources	BOLD_DATASET_CODES:IBPLT
IBPLT024-24	PLT.0028.ITS2	PLT.0028	PO-V72140	22673499	Research Center in Biodiversity and Genetic Resources	Plantae	Tracheophyta	Magnoliopsida	Asterales	Asteraceae		Chamaemelum	Chamaemelum nobile	(L.) All.	Morphology	Ricardo Pita|Miguel Porto	Joana Pauperio, Joao Queiros, Ricardo Pita, Helia Goncalves, Miguel Porto	02/08/2018	Portugal	PT	Tras-os-Montes	Aljo	Vila Cha	gtgaaccatcgagtttttgaacgcaagttgcgcccgaagccttttggctgagggcacgtctgcctgggcgtcacgcatcgcgtcgccccctgcaaatctttgttgggggcggatattggtctcccgtgctataatggcgtggttggccaaaataggagtcccttcgatgggcgcacaaactagtggtggtcgtaaaaaccctcgttctttgttttgtgtcgcacgtcgctaggaagcactctctaaataacccattgtgttgtcttaggatgacgcttcgacc	Research Center in Biodiversity and Genetic Resources	BOLD_DATASET_CODES:IBPLT
IBPLT025-24	PLT.0030.ef	PLT.0030	PO-V72142	22673500	Research Center in Biodiversity and Genetic Resources	Plantae	Tracheophyta	Magnoliopsida	Solanales	Convolvulaceae		Convolvulus	Convolvulus arvensis	L.	Morphology	Ricardo Pita|Miguel Porto	Joana Pauperio, Joao Queiros, Ricardo Pita, Helia Goncalves, Miguel Porto	03/08/2018	Portugal	PT	Tras-os-Montes	Aljo	Assares	caaaagcctagtggactccccaagtttttatctcatcctgtttttcattctcattggcggttcaaaattccttatctttctcattgactctattcttttacaaatggatctgagtggaaatggctttttattatcacacgtcttgtgatggatatttgatacacgtacaaatgaccatctttgagtttgagcaaggaatccccatttgaatgattcacaatcaatagaattactcatactgaaacttacaaagtcatctttttgaagatcgaagaaattccaggacttggataaaactttgtaatccgcttttgttcttttaattgacatagaccccagcatctaataaaattaggatgctacgttaggaatggtcgggatagctcagctggtagagca…	Research Center in Biodiversity and Genetic Resources	BOLD_DATASET_CODES:IBPLT
IBPLT025-24	PLT.0030.ITS2	PLT.0030	PO-V72142	22673500	Research Center in Biodiversity and Genetic Resources	Plantae	Tracheophyta	Magnoliopsida	Solanales	Convolvulaceae		Convolvulus	Convolvulus arvensis	L.	Morphology	Ricardo Pita|Miguel Porto	Joana Pauperio, Joao Queiros, Ricardo Pita, Helia Goncalves, Miguel Porto	03/08/2018	Portugal	PT	Tras-os-Montes	Aljo	Assares	gtgaaccatcgagtttttgaacgcaagttgcgcctaaagccgtcaggccgagggcacgtctgcctgggcgtcacgcatcgcgtcgcccccctcctcgaccttgtgtcgagttgtggggagcggaagatggcctcccgtgctcctcaccggggtgcggttggcccaaatgtgagtccttggcggcggatgtcatggcgattggtggtcgtacctagcgtgcatatcgtcgcgccgtgcccccgttgtctgtgggactaatgacccttttggagcctctctacttgagtagctcttcgacc	Research Center in Biodiversity and Genetic Resources	BOLD_DATASET_CODES:IBPLT
IBPLT618-24	PLT.0653.ITS2	PLT.0653	PO-V72756	22674093	Research Center in Biodiversity and Genetic Resources	Plantae	Tracheophyta	Liliopsida	Asparagales	Alliaceae		Allium	Allium pallens	L.	Morphology	Miguel Porto	Joana Pauperio, Joao Queiros, Ricardo Pita, Helia Goncalves, Miguel Porto	01/06/2020	Portugal	PT	Tras-os-Montes	Macedo de Cavaleiros	Castro Roupal	gtgaaccatcgagtctttgaatgcaagttgcgctcgaggccattaggtcgagagcacgtctgtttgggcgtcatgccttgtctcacccttgccgccaagcacggtaaacgtaccgctggtggcggtgggtgtggagattgaccctccgtgctttgcctgcgcggtcggttcaagtgtatgttgtcgctaggtctacgcgcggcgagtggtgtatcgagttaacgcacgatgtgtctagccgcgtcgaggatacccaagggcgaagcaacatgaaacgaaaccattttcgacgtacaacctcggacc	Research Center in Biodiversity and Genetic Resources	BOLD_DATASET_CODES:IBPLT
IBPLT618-24	PLT.0653.ef	PLT.0653	PO-V72756	22674093	Research Center in Biodiversity and Genetic Resources	Plantae	Tracheophyta	Liliopsida	Asparagales	Alliaceae		Allium	Allium pallens	L.	Morphology	Miguel Porto	Joana Pauperio, Joao Queiros, Ricardo Pita, Helia Goncalves, Miguel Porto	01/06/2020	Portugal	PT	Tras-os-Montes	Macedo de Cavaleiros	Castro Roupal	cagtaaaaagcccgttttacttctttactataattctcctttttttttataagtggttcaaagaaaacaaagaaaattcaatatctttcttattcattttactctttcacaaatagacccaaagtgaattattcacagcccatctcattttccttacattcacaaagaaagtcttctttttgaaaatcgaaaaaattagggaatagctcagttgtgtagagcagagacttgaaaatc	Research Center in Biodiversity and Genetic Resources	BOLD_DATASET_CODES:IBPLT
IBPLT106-24	PLT.0115.ef	PLT.0115	PO-V72228	22673581	Research Center in Biodiversity and Genetic Resources	Plantae	Tracheophyta	Magnoliopsida	Brassicales	Brassicaceae		Alyssum	Alyssum serpyllifolium	Desf.	Morphology	Ricardo Pita|Miguel Porto	Joana Pauperio, Joao Queiros, Ricardo Pita, Helia Goncalves, Miguel Porto	02/05/2019	Portugal	PT	Tras-os-Montes	Macedo de Cavaleiros	Talhinhas	caacgctactccccagtctttcttttttttttttttagttatttaagaattcatttttcattcatcctacgcttttacaaactataattttttttcgtattatataaaaatatcatatacgtacaaatgagaaagaaatatcgatttgaatttttgagaatctatatcttttttcatttactacttttgcgtttcttttaattgacatagacctaagtcatctagtaaaatgaggatgatacttcggtaatggccgggatagctcagttggtagagcagaggactgaaaatc	Research Center in Biodiversity and Genetic Resources	BOLD_DATASET_CODES:IBPLT
IBPLT106-24	PLT.0115.ITS2	PLT.0115	PO-V72228	22673581	Research Center in Biodiversity and Genetic Resources	Plantae	Tracheophyta	Magnoliopsida	Brassicales	Brassicaceae		Alyssum	Alyssum serpyllifolium	Desf.	Morphology	Ricardo Pita|Miguel Porto	Joana Pauperio, Joao Queiros, Ricardo Pita, Helia Goncalves, Miguel Porto	02/05/2019	Portugal	PT	Tras-os-Montes	Macedo de Cavaleiros	Talhinhas	gtgaaccatcgagtctttgaacgcaagttgcgccccaagccttctggccgagggcacgtctgcctgggtgtcacaaatcgtcgtcccctccatcctctcgaggactgcgggacggaagctggtctcccgtgtgttaccgcacgcggttggccaaaatccgagccaaggacgccgggagcgtctcgacatgcggtggtgaaaacaaagcctcttcatatcgtcggtccgctcctgtccggaagctctagatgacccagagtcctcaac	Research Center in Biodiversity and Genetic Resources	BOLD_DATASET_CODES:IBPLT
IBPLT611-24	PLT.0646.ef	PLT.0646	PO-V72749	22674086	Research Center in Biodiversity and Genetic Resources	Plantae	Tracheophyta	Magnoliopsida	Brassicales	Brassicaceae		Alyssum	Alyssum serpyllifolium	Desf.	Morphology	Miguel Porto	Joana Pauperio, Joao Queiros, Ricardo Pita, Helia Goncalves, Miguel Porto	01/06/2020	Portugal	PT	Tras-os-Montes	Macedo de Cavaleiros	Sobreda	caacgctactccccagtctttcttttttttttttttagttatttaagaattcatttttcattcatcctacgcttttacaaactataattttttttcgtattatataaaaatatcatatacgtacaaatgagaaagaaatatcgatttgaatttttgagaatctatatcttttttcatttactacttttgcgtttcttttaattgacatagacctaagtcatctagtaaaatgaggatgatacttcggtaatggccgggatagctcagttggtagagcagaggactgaaaatc	Research Center in Biodiversity and Genetic Resources	BOLD_DATASET_CODES:IBPLT
IBPLT028-24	PLT.0033.ef	PLT.0033	PO-V72145	22673503	Research Center in Biodiversity and Genetic Resources	Plantae	Tracheophyta	Magnoliopsida	Lamiales	Verbenaceae		Verbena	Verbena officinalis	L.	Morphology	Ricardo Pita|Miguel Porto	Joana Pauperio, Joao Queiros, Ricardo Pita, Helia Goncalves, Miguel Porto	03/08/2018	Portugal	PT	Tras-os-Montes	Aljo	Assares	caaaaaagcctatttgcctctcaaactttttatcctatcccccttttcgttagcggtttcaaattcctttctctttcggattgtttgacaaacgccttggggcgtactttctcttatcacatgtgatatagaatatacgtccaaattaagcaccctacttgaacgattcccaatcaatagcattactcatactgaaacttataaagtcgtcttttggaagatccaagaaattaccggacttacagaaactttgtaatcccccttgtccctttaattgacatagaccccagtcatctaataaaatgagcatgggatgctacattggaaatggtcgggatagctcagctggtagagcagaggactgaaaatc	Research Center in Biodiversity and Genetic Resources	BOLD_DATASET_CODES:IBPLT
IBPLT028-24	PLT.0033.ITS2	PLT.0033	PO-V72145	22673503	Research Center in Biodiversity and Genetic Resources	Plantae	Tracheophyta	Magnoliopsida	Lamiales	Verbenaceae		Verbena	Verbena officinalis	L.	Morphology	Ricardo Pita|Miguel Porto	Joana Pauperio, Joao Queiros, Ricardo Pita, Helia Goncalves, Miguel Porto	03/08/2018	Portugal	PT	Tras-os-Montes	Aljo	Assares	gtgaaccatcgagtctttgaacgcaagttgcgcccgaagccattaggccgagggcacgtctgcctgggcgtcacgcatcgcgtcgcccctctcacccgcttcccattcgggaatcggcgtgagtggggcggatattggcttcccgtgcgctcaagtgtgcggttggcccaaatgcgatcccgcggcgatgcacgtcacgaccagtggtggttgaacactcaactcgcgcaactgtcgtgcaacgacgtcgtccgtccgggcatcacaacgacccgatagctcgtgctcacgcatgcgcttccgacc	Research Center in Biodiversity and Genetic Resources	BOLD_DATASET_CODES:IBPLT
IBPLT029-24	PLT.0034.ef	PLT.0034	PO-V72146	22673504	Research Center in Biodiversity and Genetic Resources	Plantae	Tracheophyta	Magnoliopsida	Asterales	Asteraceae		Crepis	Crepis capillaris	(L.) Wallr.	Morphology	Ricardo Pita|Miguel Porto	Joana Pauperio, Joao Queiros, Ricardo Pita, Helia Goncalves, Miguel Porto	03/08/2018	Portugal	PT	Tras-os-Montes	Aljo	Assares	caaaaagaccctttggctccctaattctttatcgtatccttttttcgttagcgattcaaaactcctttctcatttactactctttatacaatgagcggaaatgctgttctcttatcacatttgatatatatatatattacaaatgaacatctttgagcaaggaatccccatttgaatgattcacgatcgatatttttattcatactgaaacttacaaagttgttcttttgacaaattataggcccgggatcaggctttgtaataccctttcaattgacatagaccccagttctctagtaaaatgaaaatgaggatgagacatgaggaatagttgggatagctcagttggtagagcagaggactgaaaatc	Research Center in Biodiversity and Genetic Resources	BOLD_DATASET_CODES:IBPLT
IBPLT029-24	PLT.0034.ITS2	PLT.0034	PO-V72146	22673504	Research Center in Biodiversity and Genetic Resources	Plantae	Tracheophyta	Magnoliopsida	Asterales	Asteraceae		Crepis	Crepis capillaris	(L.) Wallr.	Morphology	Ricardo Pita|Miguel Porto	Joana Pauperio, Joao Queiros, Ricardo Pita, Helia Goncalves, Miguel Porto	03/08/2018	Portugal	PT	Tras-os-Montes	Aljo	Assares	gtgaaccatcgagtttttgaacgcaagttgcgcccgaagccatccggttgagggcacgcctgcctgggcgtcacgcatcgcgtcgccccccaccacacttctcctaacgggctgtgttggtgtttgggggcggagattggcctcccgtgcttgtagtgcggttggcctaaataagagtccccttcagtggatacacggctagtggtggttgtatagaccctcgtattttgctgtgtgttgtgagctgctagggttccctcatcaaagacccctgtgtatcgttcttcttaggacggtgcttcgacc	Research Center in Biodiversity and Genetic Resources	BOLD_DATASET_CODES:IBPLT
IBPLT611-24	PLT.0646.ITS2	PLT.0646	PO-V72749	22674086	Research Center in Biodiversity and Genetic Resources	Plantae	Tracheophyta	Magnoliopsida	Brassicales	Brassicaceae		Alyssum	Alyssum serpyllifolium	Desf.	Morphology	Miguel Porto	Joana Pauperio, Joao Queiros, Ricardo Pita, Helia Goncalves, Miguel Porto	01/06/2020	Portugal	PT	Tras-os-Montes	Macedo de Cavaleiros	Sobreda	gtgaaccatcgagtctttgaacgcaagttgcgccccaagccttctggccgagggcacgtctgcctgggtgtcacaaatcgtcgtcccctccatcctctcgaggactgcgggacggaagctggtctcccgtgtgttaccgcacgcggttggccaaaatccgagccaaggacgccgggagcgtctcgacatgcggtggtgaaaacaaagcctcttcatatcgtcggtccgctcctgtccggaagctctagatgacccagagtcctcaac	Research Center in Biodiversity and Genetic Resources	BOLD_DATASET_CODES:IBPLT
IBPLT585-24	PLT.0619.ef	PLT.0619	PO-V72722	22674060	Research Center in Biodiversity and Genetic Resources	Plantae	Tracheophyta	Magnoliopsida	Caryophyllales	Amaranthaceae	Amaranthoideae	Amaranthus	Amaranthus hybridus hybridus	L.	Morphology	Miguel Porto	Joana Pauperio, Joao Queiros, Ricardo Pita, Helia Goncalves, Miguel Porto	01/06/2020	Portugal	PT	Tras-os-Montes	Vimioso	Santulhao	caaaatctttttgactccctaactagttatctttttttcttttaaaaatggatctggacggaagtgtttttctcttataacaagtcttgtgatatatatgatagacatacaaatggatatctttgaacaaggagtactcatttgagtgattcacaattcatatgattactcataataatcaaattatagacaaatttcgaattggaaaaccaaagagatttcgatacctagataagactttgtaataactttcgtcctttttttaattgacatagacccaagttatcgagtaaaatgagaagataatgcaccagaagggtgaatgaatggccgggatagctcagttggtagagcagaggactgaaaatc	Research Center in Biodiversity and Genetic Resources	BOLD_DATASET_CODES:IBPLT
IBPLT031-24	PLT.0036.ef	PLT.0036	PO-V72148	22673506	Research Center in Biodiversity and Genetic Resources	Plantae	Tracheophyta	Magnoliopsida	Caryophyllales	Polygonaceae	Polygonoideae	Rumex	Rumex conglomeratus	Murray	Morphology	Ricardo Pita|Miguel Porto	Joana Pauperio, Joao Queiros, Ricardo Pita, Helia Goncalves, Miguel Porto	03/08/2018	Portugal	PT	Tras-os-Montes	Aljo	Assares	caaaaaagatcaaaagaccgtttgattctctaactaattatcatctttttttgttaacggttcaaaaaaattgggtctcttcttcattgactcttctttcacaaaggtatccgagcataaaagtttttctcttatcacaatgtgatgtatgatgtaaatgatacatgagcagctgcaaggagtactcttactcatttaaatgattcccaatacatatcattactcttactaagaacatacaaagtcttcttttcaagctacaggaaattccggggcctagataagattttgtcataccctttacgcctttttaattgacatagacccctattttctagtaaaatgagtagctgatgcgtagggaatggtcgggatagctcagttggtagagcagaggac…	Research Center in Biodiversity and Genetic Resources	BOLD_DATASET_CODES:IBPLT
IBPLT031-24	PLT.0036.ITS2	PLT.0036	PO-V72148	22673506	Research Center in Biodiversity and Genetic Resources	Plantae	Tracheophyta	Magnoliopsida	Caryophyllales	Polygonaceae	Polygonoideae	Rumex	Rumex conglomeratus	Murray	Morphology	Ricardo Pita|Miguel Porto	Joana Pauperio, Joao Queiros, Ricardo Pita, Helia Goncalves, Miguel Porto	03/08/2018	Portugal	PT	Tras-os-Montes	Aljo	Assares	gtgaaccatcgagtctttgaacgcaagttgcgcccgaggcctttcggccgagggcacgtctgtctgggcgtcacgcaccgcgtcgccccccacccccctccgggggggatcgggggcggagactggccccccgtgcgccccggcgcgcggccggcctaaacgcagaccccgcggccgcgagaacggcgcgacgattggtggcgtacttcatggcatcgcgtcgcgccctctgcggccccccgggagatcaccggcccacgcactctaccgtt	Research Center in Biodiversity and Genetic Resources	BOLD_DATASET_CODES:IBPLT
IBPLT585-24	PLT.0619.ITS2	PLT.0619	PO-V72722	22674060	Research Center in Biodiversity and Genetic Resources	Plantae	Tracheophyta	Magnoliopsida	Caryophyllales	Amaranthaceae	Amaranthoideae	Amaranthus	Amaranthus hybridus hybridus	L.	Morphology	Miguel Porto	Joana Pauperio, Joao Queiros, Ricardo Pita, Helia Goncalves, Miguel Porto	01/06/2020	Portugal	PT	Tras-os-Montes	Vimioso	Santulhao	gtgaaccatcgagtttttgaacgcaagttgcgcccgaagcctttggccagggcacgtctgcctgggcgtcacgcactgcgtctcccccaacccgcctagctgtgggaggggcgaggaggatggtctcccatgcctcaccgggcgtggatggcctaaaacaggagcccacggtttcgagctgctgcggcgattggtggtgtgcaaggcctagcctagaatgcaatcgcgtcgcacagtgcgtagaccttgtggccttgaggaccctagagcgttgcccgagggcgaccaaccact	Research Center in Biodiversity and Genetic Resources	BOLD_DATASET_CODES:IBPLT
IBPLT585-24	PLT.0619.gh	PLT.0619	PO-V72722	22674060	Research Center in Biodiversity and Genetic Resources	Plantae	Tracheophyta	Magnoliopsida	Caryophyllales	Amaranthaceae	Amaranthoideae	Amaranthus	Amaranthus hybridus hybridus	L.	Morphology	Miguel Porto	Joana Pauperio, Joao Queiros, Ricardo Pita, Helia Goncalves, Miguel Porto	01/06/2020	Portugal	PT	Tras-os-Montes	Vimioso	Santulhao	ctcctttttcaaaagtaaaaaaaaaaaatacgtattcagaaagcaagaataaaaaaaag	Research Center in Biodiversity and Genetic Resources	BOLD_DATASET_CODES:IBPLT
IBPLT033-24	PLT.0038.ef	PLT.0038	PO-V72150	22673508	Research Center in Biodiversity and Genetic Resources	Plantae	Tracheophyta	Magnoliopsida	Asterales	Asteraceae		Andryala	Andryala integrifolia	L.	Morphology	Ricardo Pita|Miguel Porto	Joana Pauperio, Joao Queiros, Ricardo Pita, Helia Goncalves, Miguel Porto	03/08/2018	Portugal	PT	Tras-os-Montes	Aljo	Assares	caaaaagaccatttggctccctaattctttatcgtatcctttttatttatccttttttggttagcggttcaaaactccttatctttctcattcactactctttatagttatagaaatggatctgagcggaaatgctattctcgtatcacatgtgatatatatgatacatgtacaaatgaacatctttgagcaaggaatccccatttgaatgattcacgatcgctatttttattcatactgaaacttacaaagttgttcttttgacaaattataggcccgggatgaggctttggaataccctttcaattgacatagacccaagttctctagtaaaatgaaaatgaggatgagacatgaggaatagttgggatagctcagttggtagagcagaggactgaa…	Research Center in Biodiversity and Genetic Resources	BOLD_DATASET_CODES:IBPLT
IBPLT033-24	PLT.0038.ITS2	PLT.0038	PO-V72150	22673508	Research Center in Biodiversity and Genetic Resources	Plantae	Tracheophyta	Magnoliopsida	Asterales	Asteraceae		Andryala	Andryala integrifolia	L.	Morphology	Ricardo Pita|Miguel Porto	Joana Pauperio, Joao Queiros, Ricardo Pita, Helia Goncalves, Miguel Porto	03/08/2018	Portugal	PT	Tras-os-Montes	Aljo	Assares	gtgaaccatcgagtttttgaacgcaagttgcgcccgaagccatccggccgagggcacgcctgcctgggcgtcacgcatcgcgtcgccccccaccttccatccccatggggattgttggcatcggggcggagattggcctcccatgcttctggtgtggttggcctaaactggagtccccttcggtggacgcacgactagtggtggttgaaaagaccctcgtcctgtgtcgtgcgtcataagccgtgagggatgcgctcgagaaagaccccaatgtgtcgtttcacgacgatgcttcgacc	Research Center in Biodiversity and Genetic Resources	BOLD_DATASET_CODES:IBPLT
IBPLT034-24	PLT.0039.ef	PLT.0039	PO-V72151	22673509	Research Center in Biodiversity and Genetic Resources	Plantae	Tracheophyta	Magnoliopsida	Boraginales	Boraginaceae		Heliotropium	Heliotropium europaeum	L.	Morphology	Ricardo Pita|Miguel Porto	Joana Pauperio, Joao Queiros, Ricardo Pita, Helia Goncalves, Miguel Porto	03/08/2018	Portugal	PT	Tras-os-Montes	Aljo	Assares	caaaaagtctatttgatttcccaaccatttatcttatccctcttttcgttagcgcttccaaattccttagctattcttagctttctcatccactctattcttttagaaacggatctgagtggaaatgcctttatcttatcacaagtcttgtgagatacgtatgatacacataaaaatgaacatctttgaacaaggactccccattgaacattgaacgagccacaattgatatcatttctcatactgaaacttacaaagtcgtcttattgaagatccaagaaattccaggacccggataaaactttggaatcttctttcatccttttaattgacatagaccccagtcatctaataaaattaggacgatacgttgggaatggtcgggatagctcagctggt…	Research Center in Biodiversity and Genetic Resources	BOLD_DATASET_CODES:IBPLT
IBPLT034-24	PLT.0039.ITS2	PLT.0039	PO-V72151	22673509	Research Center in Biodiversity and Genetic Resources	Plantae	Tracheophyta	Magnoliopsida	Boraginales	Boraginaceae		Heliotropium	Heliotropium europaeum	L.	Morphology	Ricardo Pita|Miguel Porto	Joana Pauperio, Joao Queiros, Ricardo Pita, Helia Goncalves, Miguel Porto	03/08/2018	Portugal	PT	Tras-os-Montes	Aljo	Assares	gtgaaccatcaagtctttgaacgcaagttgcgcccgaagccgtcaggccgagggcacgcctgcctgggcgtcacgcatcgcgtcgccccctccgccccgcgcggagggagcggatcgtggcctcccgtgccccgtgcgcggccggccgaaatgcgagtccggcacgacggacgacacgacaagtggtggttggacctctcgactcgcgtgctgccgtgtcactccccgccgtgcgtcggagaccgacgagaccctcgcgcgcgcgtccccctcgcgggagccgcgcgctacgacc	Research Center in Biodiversity and Genetic Resources	BOLD_DATASET_CODES:IBPLT
IBPLT035-24	PLT.0040.gh	PLT.0040	PO-V72152	22673510	Research Center in Biodiversity and Genetic Resources	Plantae	Tracheophyta	Liliopsida	Poales	Poaceae	Pooideae	Dactylis	Dactylis glomerata	L.	Morphology	Ricardo Pita|Miguel Porto	Joana Pauperio, Joao Queiros, Ricardo Pita, Helia Goncalves, Miguel Porto	03/08/2018	Portugal	PT	Tras-os-Montes	Aljo	Assares	atccgtgttttgagaaaacaaagaaaggggttctcgaactagaatacaaaggaaaag	Research Center in Biodiversity and Genetic Resources	BOLD_DATASET_CODES:IBPLT
IBPLT035-24	PLT.0040.ef	PLT.0040	PO-V72152	22673510	Research Center in Biodiversity and Genetic Resources	Plantae	Tracheophyta	Liliopsida	Poales	Poaceae	Pooideae	Dactylis	Dactylis glomerata	L.	Morphology	Ricardo Pita|Miguel Porto	Joana Pauperio, Joao Queiros, Ricardo Pita, Helia Goncalves, Miguel Porto	03/08/2018	Portugal	PT	Tras-os-Montes	Aljo	Assares	caaaccctcctttattccctaacttatagtatttatcctctttttttctttttatcaatgggtttaagattcattagctttctcattctactctttcacaaaggagtgcgaagagaactcaatggatcttatcctagaatatatttcttttttattagagtatcgggaaggaatcccggttatttactctatttttcagtattattaagtaagccttgtacaatgcataggactacccccccctcattttccaatttagaatttaaaatactttatttaatatttaattgattttttagtccctttaattgacatagatacaaatactctactaggatgatgcacaagaaaaggtcaggatagctcagttggtagagcagaggactgaaaatc	Research Center in Biodiversity and Genetic Resources	BOLD_DATASET_CODES:IBPLT
IBPLT035-24	PLT.0040.ITS2	PLT.0040	PO-V72152	22673510	Research Center in Biodiversity and Genetic Resources	Plantae	Tracheophyta	Liliopsida	Poales	Poaceae	Pooideae	Dactylis	Dactylis glomerata	L.	Morphology	Ricardo Pita|Miguel Porto	Joana Pauperio, Joao Queiros, Ricardo Pita, Helia Goncalves, Miguel Porto	03/08/2018	Portugal	PT	Tras-os-Montes	Aljo	Assares	gcgaaccatcgagtctttgaacgcaagttgcgcccgaggccacttggccgagggcacgcctgcctgggcgtcacgtaaaacacgcttccgccccaaaactctggggcgggacgcggcatgtggctccccgtctcgcaaggggcggtgggccgaagttccggctgccggcttaacttgccggacacagcgcgtggtaggcgatctcgctatactaaacgcagtgcatccgacacttagccgacatgattgcctcaatagaccctaataacggagcgtaggacgctttgacc	Research Center in Biodiversity and Genetic Resources	BOLD_DATASET_CODES:IBPLT
IBPLT036-24	PLT.0041.gh	PLT.0041	PO-V72153	22673511	Research Center in Biodiversity and Genetic Resources	Plantae	Tracheophyta	Magnoliopsida	Caryophyllales	Chenopodiaceae		Chenopodium	Chenopodium album	L.	Morphology	Ricardo Pita|Miguel Porto	Joana Pauperio, Joao Queiros, Ricardo Pita, Helia Goncalves, Miguel Porto	03/08/2018	Portugal	PT	Tras-os-Montes	Aljo	Assares	ctccttttgtcaaaagcaaaaaataaagattcagaaagcaacaataaaaaaag	Research Center in Biodiversity and Genetic Resources	BOLD_DATASET_CODES:IBPLT
IBPLT036-24	PLT.0041.ef	PLT.0041	PO-V72153	22673511	Research Center in Biodiversity and Genetic Resources	Plantae	Tracheophyta	Magnoliopsida	Caryophyllales	Chenopodiaceae		Chenopodium	Chenopodium album	L.	Morphology	Ricardo Pita|Miguel Porto	Joana Pauperio, Joao Queiros, Ricardo Pita, Helia Goncalves, Miguel Porto	03/08/2018	Portugal	PT	Tras-os-Montes	Aljo	Assares	caaaagatttttttactccctaagtggttctctttttcattaaagggttgaaggcggttatacctctttttcttttcaaaatggatatgaagggaaatgcttttctcttatcacaagtcttgtgatatatatatgattacaaatcaatatttttgagcaaggagtactcagtttagtgattcacaattcatattattactcgtactaaaacttaaatcaacttaattatagaaaaatttgcaaaacccaaggaattctggtacgcatataagactttgtaatcctttttgtccgtttaattgacataaacccgagttatcgagtaaaatgaaattagaaaatggtgcgccaaaaaggtgaatgaatggtcgggatagctcagctggtagagcagaggac…	Research Center in Biodiversity and Genetic Resources	BOLD_DATASET_CODES:IBPLT
IBPLT036-24	PLT.0041.ITS2	PLT.0041	PO-V72153	22673511	Research Center in Biodiversity and Genetic Resources	Plantae	Tracheophyta	Magnoliopsida	Caryophyllales	Chenopodiaceae		Chenopodium	Chenopodium album	L.	Morphology	Ricardo Pita|Miguel Porto	Joana Pauperio, Joao Queiros, Ricardo Pita, Helia Goncalves, Miguel Porto	03/08/2018	Portugal	PT	Tras-os-Montes	Aljo	Assares	gtgaaccatcgagtctttgaacgcaagttgcgcccgaagcctttaggtcgagggcacgcctgcctgggcgtcacgcatcgcgtctccccccacccaccttcagtgggaggggcggaggatgatggcctcccatgcctcaccgggtgtggatggcctaaatacggagcccccggttatgaagtgccgcggcataggtgagatacaaggcctagcctaggatacatcggagtcgtgcactttttagcttttgaggactcgcaggaccctaagtttgtttgcccattggggcatcaaaaccgtt	Research Center in Biodiversity and Genetic Resources	BOLD_DATASET_CODES:IBPLT
IBPLT166-24	PLT.0178.ef	PLT.0178	PO-V72291	22673641	Research Center in Biodiversity and Genetic Resources	Plantae	Tracheophyta	Magnoliopsida	Lamiales	Plantaginaceae		Anarrhinum	Anarrhinum bellidifolium	(L.) Willd.	Morphology	Ricardo Pita|Miguel Porto	Joana Pauperio, Joao Queiros, Ricardo Pita, Helia Goncalves, Miguel Porto	03/05/2019	Portugal	PT	Tras-os-Montes	Vimioso	Matela	caaaaagcgcctttatccctttttttagcggttctcctttatctttctcattcttttagaaacgtcttggggtataagtaaatgactttctcttatcacatgtgatatagaatgtacatccaaattaaggaaggaatccctgtttgaatgattcacaatccatagcattactcacactgaaacttacaaagacgtctttttgaagatccaataaattacatacgggacttggagaaaacttcggaatccccttgaattgacatagaccccagtcacctcataaaatgaggatgggatgctacattggaaatggtcgggatagctcagctggtagagcagaggactgaaaatc	Research Center in Biodiversity and Genetic Resources	BOLD_DATASET_CODES:IBPLT
IBPLT166-24	PLT.0178.ITS2	PLT.0178	PO-V72291	22673641	Research Center in Biodiversity and Genetic Resources	Plantae	Tracheophyta	Magnoliopsida	Lamiales	Plantaginaceae		Anarrhinum	Anarrhinum bellidifolium	(L.) Willd.	Morphology	Ricardo Pita|Miguel Porto	Joana Pauperio, Joao Queiros, Ricardo Pita, Helia Goncalves, Miguel Porto	03/05/2019	Portugal	PT	Tras-os-Montes	Vimioso	Matela	gtgaaccatcgagtctttgaacgcaagttgcgcccgaagccattaggccgagggcacgtctgcctgggcgtcacgcatcgcgtcgccccctccccatcccctcggggaacggcgggacgggggcggagattggcctcccgtgagcgcgagctcgcggccggcccaaattcgatcccgcgtcgacggatgtcacgaccagtggtggttggaatatcaactcgcgtgctgtcgtgcgcgtctccgtcgttcgtcgggcatcgtctgagacccaacggcgcctaacggctccttcgacc	Research Center in Biodiversity and Genetic Resources	BOLD_DATASET_CODES:IBPLT
IBPLT195-24	PLT.0207.ef	PLT.0207	PO-V72320	22673670	Research Center in Biodiversity and Genetic Resources	Plantae	Tracheophyta	Magnoliopsida	Lamiales	Plantaginaceae		Anarrhinum	Anarrhinum bellidifolium	(L.) Willd.	Morphology	Ricardo Pita|Miguel Porto	Joana Pauperio, Joao Queiros, Ricardo Pita, Helia Goncalves, Miguel Porto	05/06/2019	Portugal	PT	Tras-os-Montes	Vimioso	Matela	caaaaagcgcctttatccctttttttagcggttctcctttatctttctcattcttttagaaacgtcttggggtataagtaaatgactttctcttatcacatgtgatatagaatgtacatccaaattaaggaaggaatccctgtttgaatgattcacaatccatagcattactcacactgaaacttacaaagacgtctttttgaagatccaataaattacatacgggacttggagaaaacttcggaatccccttgaattgacatagaccccagtcacctcataaaatgaggatgggatgctacattggaaatggtcgggatagctcagctggtagagcagaggactgaaaatc	Research Center in Biodiversity and Genetic Resources	BOLD_DATASET_CODES:IBPLT
IBPLT038-24	PLT.0043.gh	PLT.0043	PO-V72155	22673513	Research Center in Biodiversity and Genetic Resources	Plantae	Tracheophyta	Liliopsida	Poales	Poaceae	Pooideae	Holcus	Holcus lanatus	L.	Morphology	Ricardo Pita|Miguel Porto	Joana Pauperio, Joao Queiros, Ricardo Pita, Helia Goncalves, Miguel Porto	03/08/2018	Portugal	PT	Tras-os-Montes	Aljo	Assares	atccgtgttttgagaaaacaagggggttttccaactagaatacaaaggaaaag	Research Center in Biodiversity and Genetic Resources	BOLD_DATASET_CODES:IBPLT
IBPLT038-24	PLT.0043.ef	PLT.0043	PO-V72155	22673513	Research Center in Biodiversity and Genetic Resources	Plantae	Tracheophyta	Liliopsida	Poales	Poaceae	Pooideae	Holcus	Holcus lanatus	L.	Morphology	Ricardo Pita|Miguel Porto	Joana Pauperio, Joao Queiros, Ricardo Pita, Helia Goncalves, Miguel Porto	03/08/2018	Portugal	PT	Tras-os-Montes	Aljo	Assares	caaaccctcctttattccctaacttatagtatttatatttatcctcttttttttctttttatcaatgggtttaagattcattagctttctcattctactctttcacaaaggagtgcgaagagaactcaatggatcttatcctagaatatattttttttattagagtatcgggaaggaatcccggttattcactctatttttcagtattattaagtaagccatgtacaatgcatagaactaccccccccgttttccaatttagaatttgaaatactttatttaatttattttttagtctctttaattgacatggatacaaatactctactaggatgatgcacaagaaaaggtcaggatagctcagttggtagagcagaggactgaaaatc	Research Center in Biodiversity and Genetic Resources	BOLD_DATASET_CODES:IBPLT
IBPLT038-24	PLT.0043.ITS2	PLT.0043	PO-V72155	22673513	Research Center in Biodiversity and Genetic Resources	Plantae	Tracheophyta	Liliopsida	Poales	Poaceae	Pooideae	Holcus	Holcus lanatus	L.	Morphology	Ricardo Pita|Miguel Porto	Joana Pauperio, Joao Queiros, Ricardo Pita, Helia Goncalves, Miguel Porto	03/08/2018	Portugal	PT	Tras-os-Montes	Aljo	Assares	gcgaaccatcgagtctttgaacgcaagttgcgcccgaggccactcggccgagggcacgcctgcctgggcgtcacgcaaaacacgctcccgcctccttatctgggagtgggacgcggcatgtggtcccccgtcacgtaagtggcggtgggccgaagatttggctgccggtgtatcgtaccggacacagcgcgtggtgggcgacctcgctttacttaccgcagtgtatccggcgcgtagccgatatcatggctggttaaggaccctttgaacggagtgcatgatgcttcgacc	Research Center in Biodiversity and Genetic Resources	BOLD_DATASET_CODES:IBPLT
IBPLT195-24	PLT.0207.ITS2	PLT.0207	PO-V72320	22673670	Research Center in Biodiversity and Genetic Resources	Plantae	Tracheophyta	Magnoliopsida	Lamiales	Plantaginaceae		Anarrhinum	Anarrhinum bellidifolium	(L.) Willd.	Morphology	Ricardo Pita|Miguel Porto	Joana Pauperio, Joao Queiros, Ricardo Pita, Helia Goncalves, Miguel Porto	05/06/2019	Portugal	PT	Tras-os-Montes	Vimioso	Matela	gtgaaccatcgagtctttgaacgcaagttgcgcccgaagccattaggccgagggcacgtctgcctgggcgtcacgcatcgcgtcgccccctccccatcccctcggggaacggcgggacgggggcggagattggcctcccgtgagcgcgagctcgcggccggcccaaattcgatcccgcgtcgacggatgtcacgaccagtggtggttggagtatcaactcgcgtgctgtcgtgcgcgtctccgtcgttcgtcgggcatcgtctgagacccaacggcgcctaacggctccttcgacc	Research Center in Biodiversity and Genetic Resources	BOLD_DATASET_CODES:IBPLT
IBPLT451-24	PLT.0483.ef	PLT.0483	PO-V72587	22673926	Research Center in Biodiversity and Genetic Resources	Plantae	Tracheophyta	Magnoliopsida	Lamiales	Plantaginaceae		Anarrhinum	Anarrhinum duriminium	(Brot.) Pers.	Morphology	Ricardo Pita|Miguel Porto	Joana Pauperio, Joao Queiros, Ricardo Pita, Helia Goncalves, Miguel Porto	01/06/2019	Portugal	PT	Tras-os-Montes	Macedo de Cavaleiros	Macedo de Cavaleiros	caaaaagcgcctttatccctttttttagcggttctcctttatctttctcattcttttagaaacgtcttggggtataagtaaatgactttctcttatcacatgtgatatagaatgtacatccaaattaaggaaggaatccctgtttgaatgattcacaatccatagcattactcacactgaaacttacaaagacgtctttttgaagatccaataaattacatacgggacttggagaaaacttcggaatccccttgaattgacatagaccccagtcacctcataaaatgaggatgggatgctacattggaaatggtcgggatagctcagctggtagagcagaggactgaaaatc	Research Center in Biodiversity and Genetic Resources	BOLD_DATASET_CODES:IBPLT
IBPLT451-24	PLT.0483.ITS2	PLT.0483	PO-V72587	22673926	Research Center in Biodiversity and Genetic Resources	Plantae	Tracheophyta	Magnoliopsida	Lamiales	Plantaginaceae		Anarrhinum	Anarrhinum duriminium	(Brot.) Pers.	Morphology	Ricardo Pita|Miguel Porto	Joana Pauperio, Joao Queiros, Ricardo Pita, Helia Goncalves, Miguel Porto	01/06/2019	Portugal	PT	Tras-os-Montes	Macedo de Cavaleiros	Macedo de Cavaleiros	gtgaaccatcgagtctttgaacgcaagttgcgcccgaagccattaggccgagggcacgtctgcctgggcgtcacgcatcgcgtcgccccctccccatcccctcggggaacggcgggacgggggcggagattggcctcccgtgagcgcgagctcgcggccggcccaaattcgatcccgcgtcgacggatgtcacgaccagtggtggttggaatatcaactcgcgtgctgtcgtgcgcgtctccgtcgttcgtcgggcatcgtctgagacccaacggcgcctaacggctccttcgacc	Research Center in Biodiversity and Genetic Resources	BOLD_DATASET_CODES:IBPLT
IBPLT442-24	PLT.0474.ITS2	PLT.0474	PO-V72578	22673917	Research Center in Biodiversity and Genetic Resources	Plantae	Tracheophyta	Magnoliopsida	Boraginales	Boraginaceae	Boraginoideae	Anchusa	Anchusa arvensis arvensis	(L.) M.Bieb.	Morphology	Ricardo Pita|Miguel Porto	Joana Pauperio, Joao Queiros, Ricardo Pita, Helia Goncalves, Miguel Porto	27/06/2019	Portugal	PT	Tras-os-Montes	Braganca	Donai	gtgaaccatcgagtctttgaacgcaagttgcgcttgaagccattaggctaaaggcacgtctgcctgggcgtcacgcatcacggtactccatccacactatttcgacggatggggttgaatgtgacctcgtgtgacttaagagttgcagttggtcgaaatttagatgcggagcttaggacttcacgacaagtggtggttgtttaacaactagcgtcatgtcgtgtgccaaagctactcgactctcaagatcctaaggtgcatgttatccttcttatttggttggaaaacttgtgctacgaac	Research Center in Biodiversity and Genetic Resources	BOLD_DATASET_CODES:IBPLT
IBPLT041-24	PLT.0046.ef	PLT.0046	PO-V72158	22673516	Research Center in Biodiversity and Genetic Resources	Plantae	Tracheophyta	Magnoliopsida	Asterales	Asteraceae		Anthemis	Anthemis arvensis arvensis	(L.) M.Bieb.	Morphology	Ricardo Pita|Miguel Porto	Joana Pauperio, Joao Queiros, Ricardo Pita, Helia Goncalves, Miguel Porto	02/05/2019	Portugal	PT	Tras-os-Montes	Braganca	Santa Comba de Rossas	caaaaagaccgtttgactccctaattctttattgtatccttttgatttatcttgtttttcgttaggggttcaaaattccttatctttcccattcactactctttatacaattatacaaaggaaaaggatctgagcggaaaagctgttcccttatcacaccacacgggatatatatgatacatacaaatgaacatctttgagcaaggaatccccgtgtgaatgattcacgatcgagatttttattcatactgaagttattcttttgccaaattataggacctggacgaggctttgtaataccctttctattgacatagaccacgttgtctagtaaaatgaggatgcgacatcaggaatagttgggatagctcagttggtagagcagaggactgaaaatc	Research Center in Biodiversity and Genetic Resources	BOLD_DATASET_CODES:IBPLT
IBPLT041-24	PLT.0046.ITS2	PLT.0046	PO-V72158	22673516	Research Center in Biodiversity and Genetic Resources	Plantae	Tracheophyta	Magnoliopsida	Asterales	Asteraceae		Anthemis	Anthemis arvensis arvensis	(L.) M.Bieb.	Morphology	Ricardo Pita|Miguel Porto	Joana Pauperio, Joao Queiros, Ricardo Pita, Helia Goncalves, Miguel Porto	02/05/2019	Portugal	PT	Tras-os-Montes	Braganca	Santa Comba de Rossas	gtgaaccatcgagtttttgaacgcaagttgcgcccgaagccttttggctgagggcacgtctgcctgggcgtcacgcatcgcgtcgccccctgcaaatcattgtttggggcggatattggtctcccgtgctcatggcgtggttggccaaaataggagtcccttcgatggacgcacgaactagtggtggatgtaaaaaccctcgttctttgttctgtgttagtcgcaaggaataactctttgaataccccaacgtgttgtcttttgatgacgcttcgacc	Research Center in Biodiversity and Genetic Resources	BOLD_DATASET_CODES:IBPLT
IBPLT183-24	PLT.0195.ef	PLT.0195	PO-V72308	22673658	Research Center in Biodiversity and Genetic Resources	Plantae	Tracheophyta	Magnoliopsida	Asterales	Asteraceae		Anthemis	Anthemis arvensis arvensis	(L.) M.Bieb.	Morphology	Ricardo Pita|Miguel Porto	Joana Pauperio, Joao Queiros, Ricardo Pita, Helia Goncalves, Miguel Porto	03/05/2019	Portugal	PT	Tras-os-Montes	Vimioso	Matela	caaaaagaccgtttgactccctaattctttattgtatccttttgatttatcttgtttttcgttaggggttcaaaattccttatctttcccattcactactctttatacaattatacaaaggaaaaggatctgagcggaaaagctgttcccttatcacaccacacgggatatatatgatacatacaaatgaacatctttgagcaaggaatccccgtgtgaatgattcacgatcgagatttttattcatactgaagttattcttttgccaaattataggacctggacgaggctttgtaataccctttctattgacatagaccacgttgtctagtaaaatgaggatgcgacatcaggaatagttgggatagctcagttggtagagcagaggactgaaaatc	Research Center in Biodiversity and Genetic Resources	BOLD_DATASET_CODES:IBPLT
IBPLT183-24	PLT.0195.ITS2	PLT.0195	PO-V72308	22673658	Research Center in Biodiversity and Genetic Resources	Plantae	Tracheophyta	Magnoliopsida	Asterales	Asteraceae		Anthemis	Anthemis arvensis arvensis	(L.) M.Bieb.	Morphology	Ricardo Pita|Miguel Porto	Joana Pauperio, Joao Queiros, Ricardo Pita, Helia Goncalves, Miguel Porto	03/05/2019	Portugal	PT	Tras-os-Montes	Vimioso	Matela	gtgaaccatcgagtttttgaacgcaagttgcgcccgaagccttttggctgagggcacgtctgcctgggcgtcacgcatcgcgtcgccccctgcaaatcattgtttggggcggatattggtctcccgtgctcatggcgtggttggccaaaataggagtcccttcgatggacgcacgaactagtggtggatgtaaaaaccctcgttctttgttctgtgttagtcgcaaggaataactctttgaataccccaacgtgttgtcttttgatgacgcttcgacc	Research Center in Biodiversity and Genetic Resources	BOLD_DATASET_CODES:IBPLT
IBPLT381-24	PLT.0398.gh	PLT.0398	PO-V72513	22673856	Research Center in Biodiversity and Genetic Resources	Plantae	Tracheophyta	Magnoliopsida	Fabales	Fabaceae		Anthyllis	Anthyllis cornicina	L.	Morphology	Ricardo Pita|Miguel Porto	Joana Pauperio, Joao Queiros, Ricardo Pita, Helia Goncalves, Miguel Porto	01/06/2019	Portugal	PT	Tras-os-Montes			atcctgctttacgaaaacaagggaaagttcagttcagaaagcgacgagaaaatag	Research Center in Biodiversity and Genetic Resources	BOLD_DATASET_CODES:IBPLT
IBPLT043-24	PLT.0048.gh	PLT.0048	PO-V72160	22673518	Research Center in Biodiversity and Genetic Resources	Plantae	Tracheophyta	Magnoliopsida	Caryophyllales	Caryophyllaceae		Silene	Silene gallica	L.	Morphology	Ricardo Pita|Miguel Porto	Joana Pauperio, Joao Queiros, Ricardo Pita, Helia Goncalves, Miguel Porto	02/05/2019	Portugal	PT	Tras-os-Montes	Braganca	Santa Comba de Rossas	ctcctttttattttttttttttttccttttgacaaaaggaaaataaaggattaagaaagcaagaaaaaagagg	Research Center in Biodiversity and Genetic Resources	BOLD_DATASET_CODES:IBPLT
IBPLT043-24	PLT.0048.ef	PLT.0048	PO-V72160	22673518	Research Center in Biodiversity and Genetic Resources	Plantae	Tracheophyta	Magnoliopsida	Caryophyllales	Caryophyllaceae		Silene	Silene gallica	L.	Morphology	Ricardo Pita|Miguel Porto	Joana Pauperio, Joao Queiros, Ricardo Pita, Helia Goncalves, Miguel Porto	02/05/2019	Portugal	PT	Tras-os-Montes	Braganca	Santa Comba de Rossas	caaaagatttttttactttttaaaaaattctcttttttttgcattatccctttaaagttaaagatggttatgttcctccttttttttttttcaaaagagggttttttttatcttctcacaaatcttataatctatatgataggcggataaataaatatcttttatttgagcaggtagtattccgttgagtaattcataatccatatttttacatttttatataaaacttatgtaaaattatatacagagttcctccttttgaagacccccaaaattccggtacctatataattgtaatactttttatccttttaattggttgactaactaattgacacaaacccaagttatctcgtaaaatgggaagatggtgcaccagaaaagggaatggtcgggata…	Research Center in Biodiversity and Genetic Resources	BOLD_DATASET_CODES:IBPLT
IBPLT043-24	PLT.0048.ITS2	PLT.0048	PO-V72160	22673518	Research Center in Biodiversity and Genetic Resources	Plantae	Tracheophyta	Magnoliopsida	Caryophyllales	Caryophyllaceae		Silene	Silene gallica	L.	Morphology	Ricardo Pita|Miguel Porto	Joana Pauperio, Joao Queiros, Ricardo Pita, Helia Goncalves, Miguel Porto	02/05/2019	Portugal	PT	Tras-os-Montes	Braganca	Santa Comba de Rossas	gtgaaccatcgagtttttgaacgcaagttgcgcccgaagcttttagctgagggcacgtctgcctgggcgtcacgcatcgcgtctcccccaattccacccttggtggaggggaaggaggatggtttcccgtgactcaccggtcgcggctagcctaaaattggagccctcggcattgagatgtcgcggcgataggtggtgaacaaggcctcggccaagcaagcaacccgtcgcgcgtcgctgtgccaatgtgagctcggaggaccctttggtgttgtcttagggcaaccaaaccgtt	Research Center in Biodiversity and Genetic Resources	BOLD_DATASET_CODES:IBPLT
IBPLT381-24	PLT.0398.ef	PLT.0398	PO-V72513	22673856	Research Center in Biodiversity and Genetic Resources	Plantae	Tracheophyta	Magnoliopsida	Fabales	Fabaceae		Anthyllis	Anthyllis cornicina	L.	Morphology	Ricardo Pita|Miguel Porto	Joana Pauperio, Joao Queiros, Ricardo Pita, Helia Goncalves, Miguel Porto	01/06/2019	Portugal	PT	Tras-os-Montes			caaaaggacccttttattctctaaactaatgactcattttttctatatgaatgattaacaatacataatcattatgactattgaggatttaggatttttaaagcccccccctttttttttagttgacatagacttaggtaattttataaaatgaagatgattcgtcaagaacggtcgggatagctcagctggtagagcagaggactgaaaatc	Research Center in Biodiversity and Genetic Resources	BOLD_DATASET_CODES:IBPLT
IBPLT045-24	PLT.0050.ITS2	PLT.0050	PO-V72162	22673520	Research Center in Biodiversity and Genetic Resources	Plantae	Tracheophyta	Magnoliopsida	Ranunculales	Ranunculaceae	Ranunculoideae	Ranunculus	Ranunculus bulbosus	L.	Morphology	Ricardo Pita|Miguel Porto	Joana Pauperio, Joao Queiros, Ricardo Pita, Helia Goncalves, Miguel Porto	02/05/2019	Portugal	PT	Tras-os-Montes	Braganca	Santa Comba de Rossas	gtgaaccatcgagtttttgaacgcaagttgcgcccgagacctttaggttgagggcacgtctgcctgggcgtcacacacagcgtcgctccacaccaacctagttggtagggagcggatattggccccccgagtcctttgggcacggtcggcacaaatattggtccccggcagcgagtgtcgcggtcagcggtggttgtatttcctccaaagacaaaatgacgcgtttctcgttgcatggtggatcgaaacgaccctcgaaagccatttatggcattcaccct	Research Center in Biodiversity and Genetic Resources	BOLD_DATASET_CODES:IBPLT
IBPLT381-24	PLT.0398.ITS2	PLT.0398	PO-V72513	22673856	Research Center in Biodiversity and Genetic Resources	Plantae	Tracheophyta	Magnoliopsida	Fabales	Fabaceae		Anthyllis	Anthyllis cornicina	L.	Morphology	Ricardo Pita|Miguel Porto	Joana Pauperio, Joao Queiros, Ricardo Pita, Helia Goncalves, Miguel Porto	01/06/2019	Portugal	PT	Tras-os-Montes			gtgaaccatcgagtctttgaacgcaagttgcgcccgaagccattaggcagagggcacgtctgcctgggtgtcacacatcgttgccccaacaccagccgcctcgtgctgcttggtgcgtcgggcgaatgctgacatcccgtgagccacgcctcacggtttgttgaaaattgagtccatggcagggtattccatgatggatggtggttgggtaatgctcgaaaccattcgtggaagctttatcgtggctgggctctagcatcccacatgcgtcgaagtgcgctcacaat	Research Center in Biodiversity and Genetic Resources	BOLD_DATASET_CODES:IBPLT
IBPLT128-24	PLT.0137.ef	PLT.0137	PO-V72250	22673603	Research Center in Biodiversity and Genetic Resources	Plantae	Tracheophyta	Magnoliopsida	Fabales	Fabaceae		Anthyllis	Anthyllis lotoides	L.	Morphology	Ricardo Pita|Miguel Porto	Joana Pauperio, Joao Queiros, Ricardo Pita, Helia Goncalves, Miguel Porto	03/05/2019	Portugal	PT	Tras-os-Montes	Vimioso	Matela	caaaaggacctttttcttctctaaactagttactcattttttctatatgaatgattaacaatacataatcattattactattgaggatttaggatttctaaagtcccccccccccctttttttttagttgacatagacttaggtaattttctaaaatgaagatgattcgtcaagaacggtcgggatagctcagctggtagagcagaggactgaaaatc	Research Center in Biodiversity and Genetic Resources	BOLD_DATASET_CODES:IBPLT
IBPLT128-24	PLT.0137.ITS2	PLT.0137	PO-V72250	22673603	Research Center in Biodiversity and Genetic Resources	Plantae	Tracheophyta	Magnoliopsida	Fabales	Fabaceae		Anthyllis	Anthyllis lotoides	L.	Morphology	Ricardo Pita|Miguel Porto	Joana Pauperio, Joao Queiros, Ricardo Pita, Helia Goncalves, Miguel Porto	03/05/2019	Portugal	PT	Tras-os-Montes	Vimioso	Matela	gtgaaccatcgagtctttgaacgcaagttgcgcccgaagccattaggcagagggcacgtctgcctgggtgtcacacatcgttgccccaacaccaaccgcctcgtgctgcttggtgcgtcgggcgaatgctgacatcccgtgagccacgcctcacggtttgttgaaaattgagtccatggcagggtattccatgatggatggtggttgggtaatgctcgaaaccattcgtggaagctttatcgtggctgggctctattatcccacatgcgtcgaagtgcgctcacaat	Research Center in Biodiversity and Genetic Resources	BOLD_DATASET_CODES:IBPLT
IBPLT380-24	PLT.0397.ef	PLT.0397	PO-V72512	22673855	Research Center in Biodiversity and Genetic Resources	Plantae	Tracheophyta	Magnoliopsida	Fabales	Fabaceae		Anthyllis	Anthyllis lotoides	L.	Morphology	Ricardo Pita|Miguel Porto	Joana Pauperio, Joao Queiros, Ricardo Pita, Helia Goncalves, Miguel Porto	01/06/2019	Portugal	PT	Tras-os-Montes			caaaaggacctttttcttctctaaactagttactcattttttctatatgaatgattaacaatacataatcattattactattgaggatttaggatttctaaagtccccccccctttttttttagttgacatagacttaggtaattttctaaaatgaagatgattcgtcaagaacggtcgggatagctcagctggtagagcagaggactgaaaatc	Research Center in Biodiversity and Genetic Resources	BOLD_DATASET_CODES:IBPLT
IBPLT380-24	PLT.0397.ITS2	PLT.0397	PO-V72512	22673855	Research Center in Biodiversity and Genetic Resources	Plantae	Tracheophyta	Magnoliopsida	Fabales	Fabaceae		Anthyllis	Anthyllis lotoides	L.	Morphology	Ricardo Pita|Miguel Porto	Joana Pauperio, Joao Queiros, Ricardo Pita, Helia Goncalves, Miguel Porto	01/06/2019	Portugal	PT	Tras-os-Montes			gtgaaccatcgagtctttgaacgcaagttgcgcccgaagccattaggcagagggcacgtctgcctgggtgtcacacatcgttgccccaacaccaaccgcctcgtgctgcttggtgcgtcgggcgaatgctgacatcccgtgagccacgcctcacggtttgttgaaaattgagtccatggcagggtattccatgatggatggtggttgggtaatgctcgaaaccattcgtggaagctttatcgtggctgggctctattatcccacatgcgtcgaagtgcgctcacaat	Research Center in Biodiversity and Genetic Resources	BOLD_DATASET_CODES:IBPLT
IBPLT420-24	PLT.0451.ITS2	PLT.0451	PO-V72555	22673895	Research Center in Biodiversity and Genetic Resources	Plantae	Tracheophyta	Magnoliopsida	Fabales	Fabaceae		Anthyllis	Anthyllis vulneraria gandogeri	(Sagorski) Maire	Morphology	Ricardo Pita|Miguel Porto	Joana Pauperio, Joao Queiros, Ricardo Pita, Helia Goncalves, Miguel Porto	27/06/2019	Portugal	PT	Tras-os-Montes	Braganca	Alfaiao	gtgaaccatcgagtctttgaacgcaagttgcgcccgaagccattaggcggagggcacgtctgcctgggtgtcacacatcgttgccccaactccaaccgctccgcgcggcttggtgtgccgggcgcacgctgacatcccgtgaggcccgcctcgcggtttgttgaaaattgagtccgtggcaggggtgcttccacgatggatggtggctgagtgaattctcgaaaccattcgtggaaggctctaccgctgccgggctccagcatccaagatgcgcctagctgcgctcacaat	Research Center in Biodiversity and Genetic Resources	BOLD_DATASET_CODES:IBPLT
IBPLT420-24	PLT.0451.gh	PLT.0451	PO-V72555	22673895	Research Center in Biodiversity and Genetic Resources	Plantae	Tracheophyta	Magnoliopsida	Fabales	Fabaceae		Anthyllis	Anthyllis vulneraria gandogeri	(Sagorski) Maire	Morphology	Ricardo Pita|Miguel Porto	Joana Pauperio, Joao Queiros, Ricardo Pita, Helia Goncalves, Miguel Porto	27/06/2019	Portugal	PT	Tras-os-Montes	Braganca	Alfaiao	atcctgctttatgaaaacatgggaaagttcagttcagaaagcgacgagaaaaaag	Research Center in Biodiversity and Genetic Resources	BOLD_DATASET_CODES:IBPLT
IBPLT420-24	PLT.0451.ef	PLT.0451	PO-V72555	22673895	Research Center in Biodiversity and Genetic Resources	Plantae	Tracheophyta	Magnoliopsida	Fabales	Fabaceae		Anthyllis	Anthyllis vulneraria gandogeri	(Sagorski) Maire	Morphology	Ricardo Pita|Miguel Porto	Joana Pauperio, Joao Queiros, Ricardo Pita, Helia Goncalves, Miguel Porto	27/06/2019	Portugal	PT	Tras-os-Montes	Braganca	Alfaiao	caaaaaaaaggacctttttattctctaaactaattactcattttttctatatgaatgattaacaatacataatcattactactattgagtattgaggatttcttttctaaggtcccccttttttatttagttgacataggcttaagtaattttataaaatgaagatgattcgtcaagaatggtcgggatagctcagctggtagagcagaggactgaaaatc	Research Center in Biodiversity and Genetic Resources	BOLD_DATASET_CODES:IBPLT
IBPLT495-24	PLT.0528.ITS2	PLT.0528	PO-V72631	22673970	Research Center in Biodiversity and Genetic Resources	Plantae	Tracheophyta	Magnoliopsida	Fabales	Fabaceae		Anthyllis	Anthyllis vulneraria gandogeri	(Sagorski) Maire	Morphology	Ricardo Pita|Miguel Porto	Joana Pauperio, Joao Queiros, Ricardo Pita, Helia Goncalves, Miguel Porto	01/06/2019	Portugal	PT	Tras-os-Montes	Macedo de Cavaleiros	Limaos	gtgaaccatcgagtctttgaacgcaagttgcgcccgaagccattaggcggagggcacgtctgcctgggtgtcacacatcgttgccccaactccaaccgctccgcgcggcttggtgtgccgggcgcacgctgacatcccgtgaggcttgcctcgcggtttgttgaaaattgagtccgtggcaggggtgcttccacgatggatggtggctgagtgaattctcgaaaccattcgtggaaggctctaccgctgccgggctccagcatccaagatgcgcctagctgcgctcacaat	Research Center in Biodiversity and Genetic Resources	BOLD_DATASET_CODES:IBPLT
IBPLT495-24	PLT.0528.gh	PLT.0528	PO-V72631	22673970	Research Center in Biodiversity and Genetic Resources	Plantae	Tracheophyta	Magnoliopsida	Fabales	Fabaceae		Anthyllis	Anthyllis vulneraria gandogeri	(Sagorski) Maire	Morphology	Ricardo Pita|Miguel Porto	Joana Pauperio, Joao Queiros, Ricardo Pita, Helia Goncalves, Miguel Porto	01/06/2019	Portugal	PT	Tras-os-Montes	Macedo de Cavaleiros	Limaos	atcctgctttatgaaaacatgggaaagttcagttcagaaagcgacgagaaaaaag	Research Center in Biodiversity and Genetic Resources	BOLD_DATASET_CODES:IBPLT
IBPLT495-24	PLT.0528.ef	PLT.0528	PO-V72631	22673970	Research Center in Biodiversity and Genetic Resources	Plantae	Tracheophyta	Magnoliopsida	Fabales	Fabaceae		Anthyllis	Anthyllis vulneraria gandogeri	(Sagorski) Maire	Morphology	Ricardo Pita|Miguel Porto	Joana Pauperio, Joao Queiros, Ricardo Pita, Helia Goncalves, Miguel Porto	01/06/2019	Portugal	PT	Tras-os-Montes	Macedo de Cavaleiros	Limaos	caaaaaaaaggacctttttattctctaaactaattactcattttttctatatgaatgattaacaatacataatcattactactattgagtattgaggatttcttttctaaggtcccccttttttatttagttgacataggcttaagtaattttataaaatgaagatgattcgtcaagaatggtcgggatagctcagctggtagagcagaggactgaaaatc	Research Center in Biodiversity and Genetic Resources	BOLD_DATASET_CODES:IBPLT
IBPLT413-24	PLT.0444.ef	PLT.0444	PO-V72548	22673888	Research Center in Biodiversity and Genetic Resources	Plantae	Tracheophyta	Magnoliopsida	Lamiales	Plantaginaceae		Antirrhinum	Antirrhinum rothmaleri	(P.Silva) Amich, Bernardos & García-Barriuso	Morphology	Ricardo Pita|Miguel Porto	Joana Pauperio, Joao Queiros, Ricardo Pita, Helia Goncalves, Miguel Porto	27/06/2019	Portugal	PT	Tras-os-Montes	Braganca	Alfaiao	caaaaagggcctttatcctatcccttttttagtggttctcctttatctttctcattcttttagaaacgtattggggcgtaaatgactttatcttatcacatgtgatatagaatgcacatacaaattaagcaaggaatccctatgtgaatgattcacaatcaatagcattactcacactgaaacttacaaagacgtctttttgaaaatccaagaaattacatacaggacttgagcaaaactttccaatccccccttgtacctttaattgacatagaccccagtcatctcataaaatgagcatgggatgctagattggaaatggtcgggatagctcagctggtagagcagaggactgaaaatc	Research Center in Biodiversity and Genetic Resources	BOLD_DATASET_CODES:IBPLT
IBPLT413-24	PLT.0444.ITS2	PLT.0444	PO-V72548	22673888	Research Center in Biodiversity and Genetic Resources	Plantae	Tracheophyta	Magnoliopsida	Lamiales	Plantaginaceae		Antirrhinum	Antirrhinum rothmaleri	(P.Silva) Amich, Bernardos & García-Barriuso	Morphology	Ricardo Pita|Miguel Porto	Joana Pauperio, Joao Queiros, Ricardo Pita, Helia Goncalves, Miguel Porto	27/06/2019	Portugal	PT	Tras-os-Montes	Braganca	Alfaiao	gtgaaccatcgagtctttgaacgcaagttgcgcccgaagccattaggccgagggcacgtctgcctgggcgtcacgcatcgcgtcgccccctccctctgagggatggggcggaaaatggcctcccgtgcgcaaacgcgtgcggccggcccaaatatgatcccgcgtcgacggatgtcgcgacaagtggtggttgaactctcaactcgcgtgttgtcgtgactggctccgttgcatgctcgggcatctttttgacccaacggcgcctaatcgcgctttcgacc	Research Center in Biodiversity and Genetic Resources	BOLD_DATASET_CODES:IBPLT
IBPLT593-24	PLT.0627.ef	PLT.0627	PO-V72730	22674068	Research Center in Biodiversity and Genetic Resources	Plantae	Tracheophyta	Magnoliopsida	Caryophyllales	Caryophyllaceae		Arenaria	Arenaria montana montana	L.	Morphology	Ricardo Pita|Miguel Porto	Joana Pauperio, Joao Queiros, Ricardo Pita, Helia Goncalves, Miguel Porto	01/06/2020	Portugal	PT	Tras-os-Montes	Macedo de Cavaleiros	Salselas	caaaagcttagtcccctccctaactagttattttttttcattagcgttttgaaggtagttatgttcctccttttgtttttcaaataggaagcctttttctcttatcataagtaaattttagcaagtagtactcagttgagtaattcacaacccataatattacattattactcattttataatatcaaacgttaagtaaaattatataaaaagttcttctttttgaagaccccaaaaatgccggtacctttataaaactttgtaaggattttaatccttttaatttactaattgacacagactccagttatcttgtaaactggggggctgcggcaccataaaggggaatggtcgggatagctcagttggtagagcagaggactgaaaatc	Research Center in Biodiversity and Genetic Resources	BOLD_DATASET_CODES:IBPLT
IBPLT054-24	PLT.0059.ef	PLT.0059	PO-V72171	22673529	Research Center in Biodiversity and Genetic Resources	Plantae	Tracheophyta	Magnoliopsida	Brassicales	Brassicaceae		Brassica	Brassica barrelieri	(L.) Janka	Morphology	Ricardo Pita|Miguel Porto	Joana Pauperio, Joao Queiros, Ricardo Pita, Helia Goncalves, Miguel Porto	02/05/2019	Portugal	PT	Tras-os-Montes	Braganca	Santa Comba de Rossas	caaccctactccctaaaaaagtctgtttgacaccttaccctttttttagttattcaaaaattcattatcttttttcattcatccgatacttttacaaactcgaatttcttttcttattatatacaagtcttgtgggatatatcatacatatacaaatgagaaagaaatattgatttgaattatttcgaatctaaatcatttttcattctaaaacttagaaagtcttcttttcgaagatccaataaattcccggtccaaaacttttttcatttactacttttgcgtttcttttaattgacatagacctaagtcatctcataaaatgagaatgatacttcggtaatggccgggatagctcagttggtagagcagaggactgaaaatc	Research Center in Biodiversity and Genetic Resources	BOLD_DATASET_CODES:IBPLT
IBPLT054-24	PLT.0059.ITS2	PLT.0059	PO-V72171	22673529	Research Center in Biodiversity and Genetic Resources	Plantae	Tracheophyta	Magnoliopsida	Brassicales	Brassicaceae		Brassica	Brassica barrelieri	(L.) Janka	Morphology	Ricardo Pita|Miguel Porto	Joana Pauperio, Joao Queiros, Ricardo Pita, Helia Goncalves, Miguel Porto	02/05/2019	Portugal	PT	Tras-os-Montes	Braganca	Santa Comba de Rossas	gtgaaccatcgagtctttgaacgcaagttgcgccccaagccttctggccgagggcacgtctgcctgggtgtcacaaatcgtcgtccccccatcctctcgaggatatgggacggaagctggtctcccgtgtgttaccgcacgcggttggccaaaatccgagctaaggatgcctggagcgtctcgacatgcggtggtgaattaaatctcatcttcatacagtcggtcgttccggtccaaatgctctcgatgacccaaagttctcaac	Research Center in Biodiversity and Genetic Resources	BOLD_DATASET_CODES:IBPLT
IBPLT055-24	PLT.0060.gh	PLT.0060	PO-V72172	22673530	Research Center in Biodiversity and Genetic Resources	Plantae	Tracheophyta	Magnoliopsida	Geraniales	Geraniaceae		Geranium	Geranium molle	L.	Morphology	Ricardo Pita|Miguel Porto	Joana Pauperio, Joao Queiros, Ricardo Pita, Helia Goncalves, Miguel Porto	02/05/2019	Portugal	PT	Tras-os-Montes	Braganca	Santa Comba de Rossas	atccttttttacgaaaataaaaaggggctcagaaagcaagaatagaaaaaaaag	Research Center in Biodiversity and Genetic Resources	BOLD_DATASET_CODES:IBPLT
IBPLT055-24	PLT.0060.ef	PLT.0060	PO-V72172	22673530	Research Center in Biodiversity and Genetic Resources	Plantae	Tracheophyta	Magnoliopsida	Geraniales	Geraniaceae		Geranium	Geranium molle	L.	Morphology	Ricardo Pita|Miguel Porto	Joana Pauperio, Joao Queiros, Ricardo Pita, Helia Goncalves, Miguel Porto	02/05/2019	Portugal	PT	Tras-os-Montes	Braganca	Santa Comba de Rossas	caacaaagtctccctcaactccctatccctaactctttgctgcctttcaatttggaaagggtttccaaatttattatctttctcatttcttctctttaattttaccttttcacaaaaaaagtacccaatagactctttttttcctcttatcacaggtcttgcggtatatatgacacatgtacaaagggggtggcccaggaaccctcatgtgatttgttgaaggattcataatccatattattacattacgccttttgtccaaagtcttcttttttttaaggtaaggatctaagaaatgcggggcgtggaaaagactcaaaataccttggttcgtcatttctttgaattgacataaactcaagtcatctaataaaataagggatgatgcgttagaaatgg…	Research Center in Biodiversity and Genetic Resources	BOLD_DATASET_CODES:IBPLT
IBPLT055-24	PLT.0060.ITS2	PLT.0060	PO-V72172	22673530	Research Center in Biodiversity and Genetic Resources	Plantae	Tracheophyta	Magnoliopsida	Geraniales	Geraniaceae		Geranium	Geranium molle	L.	Morphology	Ricardo Pita|Miguel Porto	Joana Pauperio, Joao Queiros, Ricardo Pita, Helia Goncalves, Miguel Porto	02/05/2019	Portugal	PT	Tras-os-Montes	Braganca	Santa Comba de Rossas	gtgaaccatcgagtttttgaacgcaagttgcgcccgaagccatcaggctgagggcacgcctgcctgggcgtcacgcgctccgtcgccccgcaaaccccagccccgaaacgggccggggggcttgcggtgcggagattggtctcccgtgggctcgtgctcgcggctggcctaaaaatgagtcccgggcgccctgctatgcggccgacggtggttgagaagccctcgattacgtgctgccgcagggctgcccgatgcggaccctccgaccctcgcgctccctcccctctctgggggagtgagctccaatct	Research Center in Biodiversity and Genetic Resources	BOLD_DATASET_CODES:IBPLT
IBPLT593-24	PLT.0627.ITS2	PLT.0627	PO-V72730	22674068	Research Center in Biodiversity and Genetic Resources	Plantae	Tracheophyta	Magnoliopsida	Caryophyllales	Caryophyllaceae		Arenaria	Arenaria montana montana	L.	Morphology	Miguel Porto	Joana Pauperio, Joao Queiros, Ricardo Pita, Helia Goncalves, Miguel Porto	01/06/2020	Portugal	PT	Tras-os-Montes	Macedo de Cavaleiros	Salselas	gtgaaccatcgagtttttgaacgcaagttgcgcccgaagcttttgctgagggcacgtctgcctgggcgtcacgcatcgcgtctcccctctcccaccttgatgggaaggggaaggaggatggcttcccgtgcctcaccgggcgcggttggcctaaaattggagccttacgcactgagctgccgcggcgataggtggtgaacaaggcaacagccatgctagcaacccgtcgcgtagcactttgtcattcggatctcggaggaccttaatgagttgcccttggcaatccaaaccgtt	Research Center in Biodiversity and Genetic Resources	BOLD_DATASET_CODES:IBPLT
IBPLT482-24	PLT.0514.ef	PLT.0514	PO-V72618	22673957	Research Center in Biodiversity and Genetic Resources	Plantae	Tracheophyta	Magnoliopsida	Caryophyllales	Caryophyllaceae		Arenaria	Arenaria serpyllifolia leptoclados	(Rchb.) Guss.	Morphology	Ricardo Pita|Miguel Porto	Joana Pauperio, Joao Queiros, Ricardo Pita, Helia Goncalves, Miguel Porto	01/06/2019	Portugal	PT	Tras-os-Montes	Macedo de Cavaleiros	Limaos	caaaagcttagtccactccctaactagttcttttgttcgttagcgttttgaaggtagttatgctccccccttttttccaataggaagcatttttctcttatcataagtaaattctagcaagtagtactcagttgagtcattcaactcctataatattacattattacaaacgtaagtaaaattttcttcaaagtaaggattttcatccttttaattgacccagaccccagttatctcgtaaaatggggggatgcggcactataaaggggaatggtcgggatagctcagttggtagagcagaggactgaaaatc	Research Center in Biodiversity and Genetic Resources	BOLD_DATASET_CODES:IBPLT
IBPLT057-24	PLT.0062.ef	PLT.0062	PO-V72174	22673532	Research Center in Biodiversity and Genetic Resources	Plantae	Tracheophyta	Magnoliopsida	Ranunculales	Ranunculaceae	Ranunculoideae	Ranunculus	Ranunculus ficaria	L.	Morphology	Ricardo Pita|Miguel Porto	Joana Pauperio, Joao Queiros, Ricardo Pita, Helia Goncalves, Miguel Porto	02/05/2019	Portugal	PT	Tras-os-Montes	Braganca	Santa Comba de Rossas	caataaaaggttcgagatccactcctacctattttttcgatcttttttcattttaaacttaacttacaaatacaaagtttcctttttgaagatccaagccaagaccaagaaattacagggtttcggtaatatttttgaatgctatgcttagtctatttaattgactgacatatagccaacaagccttttaaatagtatggggatgatgctatcagaaagagtcaggatagctcagttggtagagcagaggactaaaaatc	Research Center in Biodiversity and Genetic Resources	BOLD_DATASET_CODES:IBPLT
IBPLT057-24	PLT.0062.ITS2	PLT.0062	PO-V72174	22673532	Research Center in Biodiversity and Genetic Resources	Plantae	Tracheophyta	Magnoliopsida	Ranunculales	Ranunculaceae	Ranunculoideae	Ranunculus	Ranunculus ficaria	L.	Morphology	Ricardo Pita|Miguel Porto	Joana Pauperio, Joao Queiros, Ricardo Pita, Helia Goncalves, Miguel Porto	02/05/2019	Portugal	PT	Tras-os-Montes	Braganca	Santa Comba de Rossas	gtgaaccatcgagtttttgaacgcaagttgcgcccgagacctttaggtcgagggcacgtctgcctgggcgtcacacacagcgtcgctccacaccaacctagttggtggagagcggagattggccccccgagttctttgggcacggtcggcacaaatgttggtccccggcagcgagtgtcgcggtcagcggtggttgtaactcatcctccaaagacgaaatgacgcgttcctcgttgcatgttggaccaaaacgaccctcggaagccgttcacggccttcaccct	Research Center in Biodiversity and Genetic Resources	BOLD_DATASET_CODES:IBPLT
IBPLT058-24	PLT.0063.gh	PLT.0063	PO-V72175	22673533	Research Center in Biodiversity and Genetic Resources	Plantae	Tracheophyta	Liliopsida	Poales	Poaceae	Pooideae	Bromus	Bromus diandrus	Roth	Morphology	Ricardo Pita|Miguel Porto	Joana Pauperio, Joao Queiros, Ricardo Pita, Helia Goncalves, Miguel Porto	02/05/2019	Portugal	PT	Tras-os-Montes	Braganca	Santa Comba de Rossas	atccatgttttgagaaaaaaaaaagggggggttctcgaactagaatacaaaggaaaag	Research Center in Biodiversity and Genetic Resources	BOLD_DATASET_CODES:IBPLT
IBPLT058-24	PLT.0063.ef	PLT.0063	PO-V72175	22673533	Research Center in Biodiversity and Genetic Resources	Plantae	Tracheophyta	Liliopsida	Poales	Poaceae	Pooideae	Bromus	Bromus diandrus	Roth	Morphology	Ricardo Pita|Miguel Porto	Joana Pauperio, Joao Queiros, Ricardo Pita, Helia Goncalves, Miguel Porto	02/05/2019	Portugal	PT	Tras-os-Montes	Braganca	Santa Comba de Rossas	cacccccaatcctcttttattccctaactatattattaatcctcttttttttctttttatcaatgggtttaagattcattagctttctcattctactctttcacaaaggaatgcgaagagaactcaatggatcttatcctattcattgaatagatttcttttttattagagtatcggcaagaaatcttggttattggttattcactctatttttaagtattgtttaagtaaaccatgcacaatgcataggactacccccccattttccaattttgaatttgaaatactttaattgattttttagttcctttaattgacatagatacaaatactctactaggatgatgcacaagaaaaggtcaggatagctcagttggtagagcagaggactgaaaatc	Research Center in Biodiversity and Genetic Resources	BOLD_DATASET_CODES:IBPLT
IBPLT058-24	PLT.0063.ITS2	PLT.0063	PO-V72175	22673533	Research Center in Biodiversity and Genetic Resources	Plantae	Tracheophyta	Liliopsida	Poales	Poaceae	Pooideae	Bromus	Bromus diandrus	Roth	Morphology	Ricardo Pita|Miguel Porto	Joana Pauperio, Joao Queiros, Ricardo Pita, Helia Goncalves, Miguel Porto	02/05/2019	Portugal	PT	Tras-os-Montes	Braganca	Santa Comba de Rossas	gcgaaccatcgagtctttgaacgcaagttgcgcccgaggccactcggtcgagggcacgcctgcctgggcgtcacgccaaaacacgcttccaaccccctcatcggggatcgggatgcggcatatggcccctcgtctcgcaagggacggtgagccgaagatcgggctgccgacgtatcgtgtcggacacagcgcatggtgggcgtctttgctttatctgcgcagtgcattcgatgcgtagccgcatgatggcctaaaaaagacccaactaacggagcgcgtgtcgcttcgatc	Research Center in Biodiversity and Genetic Resources	BOLD_DATASET_CODES:IBPLT
IBPLT059-24	PLT.0064.gh	PLT.0064	PO-V72176	22673534	Research Center in Biodiversity and Genetic Resources	Plantae	Tracheophyta	Liliopsida	Poales	Poaceae	Pooideae	Holcus	Holcus lanatus	L.	Morphology	Ricardo Pita|Miguel Porto	Joana Pauperio, Joao Queiros, Ricardo Pita, Helia Goncalves, Miguel Porto	02/05/2019	Portugal	PT	Tras-os-Montes	Braganca	Santa Comba de Rossas	atccgtgttttgagaaaacaagggggttttccaactagaatacaaaggaaaag	Research Center in Biodiversity and Genetic Resources	BOLD_DATASET_CODES:IBPLT
IBPLT059-24	PLT.0064.ef	PLT.0064	PO-V72176	22673534	Research Center in Biodiversity and Genetic Resources	Plantae	Tracheophyta	Liliopsida	Poales	Poaceae	Pooideae	Holcus	Holcus lanatus	L.	Morphology	Ricardo Pita|Miguel Porto	Joana Pauperio, Joao Queiros, Ricardo Pita, Helia Goncalves, Miguel Porto	02/05/2019	Portugal	PT	Tras-os-Montes	Braganca	Santa Comba de Rossas	caaaccctcctttattccctaacttatagtatttatatttatcctcttttttttttctttttatcaatgggtttaagattcattagctttctcattctactctttcacaaaggagtgcgaagagaactcaatggatcttatcctagaatatattttttttattagagtatcgggaaggaatcccggttattcactctatttttcagtattattaagtaagccatgtacaatgcatagaactaccccccccgttttccaatttagaatttgaaatactttatttaatttattttttagtctctttaattgacatggatacaaatactctactaggatgatgcacaagaaaaggtcaggatagctcagttggtagagcagaggactgaaaatc	Research Center in Biodiversity and Genetic Resources	BOLD_DATASET_CODES:IBPLT
IBPLT059-24	PLT.0064.ITS2	PLT.0064	PO-V72176	22673534	Research Center in Biodiversity and Genetic Resources	Plantae	Tracheophyta	Liliopsida	Poales	Poaceae	Pooideae	Holcus	Holcus lanatus	L.	Morphology	Ricardo Pita|Miguel Porto	Joana Pauperio, Joao Queiros, Ricardo Pita, Helia Goncalves, Miguel Porto	02/05/2019	Portugal	PT	Tras-os-Montes	Braganca	Santa Comba de Rossas	gcgaaccatcgagtctttgaacgcaagttgcgcccgaggccactcggccgagggcacgcctgcctgggcgtcacgcaaaacacgctcccgcctccttatctgggagtgggacgcggcatgtggtcccccgtcacgtaagtggcggtgggccgaagatttggctgccggtgtatcgtaccggacacagcgcgtggtgggcgacctcgctttacttaccgcagtgtatccggtgcgtagccgatatcatggctggttaaggaccctttgaacggagtgcatgatgcttcgacc	Research Center in Biodiversity and Genetic Resources	BOLD_DATASET_CODES:IBPLT
IBPLT482-24	PLT.0514.ITS2	PLT.0514	PO-V72618	22673957	Research Center in Biodiversity and Genetic Resources	Plantae	Tracheophyta	Magnoliopsida	Caryophyllales	Caryophyllaceae		Arenaria	Arenaria serpyllifolia leptoclados	(Rchb.) Guss.	Morphology	Ricardo Pita|Miguel Porto	Joana Pauperio, Joao Queiros, Ricardo Pita, Helia Goncalves, Miguel Porto	01/06/2019	Portugal	PT	Tras-os-Montes	Macedo de Cavaleiros	Limaos	gtgaaccatcgagtttttgaacgcaagttgcgcccaaagcttctggctgagggcacgtctgcctgggcgtcacgcatcgcatctccccccacacccacctttatgggaagggggaaggaggatggcttcccatgcctcaccgggcacggttggcctaaaaacggagccttaggcactgagctgccgcggcgataggtggtgaacaaggcatctgccatgcaagcaacccgtcgcgcagcactttgtcatttggagctcgaaggaccctgctgagttgctcttggcaacctaaccgtt	Research Center in Biodiversity and Genetic Resources	BOLD_DATASET_CODES:IBPLT
IBPLT273-24	PLT.0286.ef	PLT.0286	PO-V72400	22673748	Research Center in Biodiversity and Genetic Resources	Plantae	Tracheophyta	Magnoliopsida	Piperales	Aristolochiaceae		Aristolochia	Aristolochia paucinervis	Pomel	Morphology	Ricardo Pita|Miguel Porto	Joana Pauperio, Joao Queiros, Ricardo Pita, Helia Goncalves, Miguel Porto	06/06/2019	Portugal	PT	Tras-os-Montes	Vimioso	Matela	caataaaataaaaggcctattttactccctaagcatttatcctcttttttttttcatcagtggttcaaaattagatatgtttttcacttactctactctttcacaaaaggatacgaccagaaatctttctctcttctcactgtgatagatatgatatacgtacaaatgcccatccatatatagatgggcaaagaatctctattacggaacccttcgcagttcatatcattactcttgcacttccatttacaaagtctcctttttgtttttgaagatccaagaaattaccgactttatttattaggtaagttaatgctttttgagtacctttcattgacatagacccaagccttttcttttagtaggatcatgcatcgagaatggtcgggatagctcagc…	Research Center in Biodiversity and Genetic Resources	BOLD_DATASET_CODES:IBPLT
IBPLT273-24	PLT.0286.gh	PLT.0286	PO-V72400	22673748	Research Center in Biodiversity and Genetic Resources	Plantae	Tracheophyta	Magnoliopsida	Piperales	Aristolochiaceae		Aristolochia	Aristolochia paucinervis	Pomel	Morphology	Ricardo Pita|Miguel Porto	Joana Pauperio, Joao Queiros, Ricardo Pita, Helia Goncalves, Miguel Porto	06/06/2019	Portugal	PT	Tras-os-Montes	Vimioso	Matela	atcctgttttgaaaaaaaaaaaaaaaaaaaatagttcagaataaagaataaaaaaag	Research Center in Biodiversity and Genetic Resources	BOLD_DATASET_CODES:IBPLT
IBPLT273-24	PLT.0286.ITS2	PLT.0286	PO-V72400	22673748	Research Center in Biodiversity and Genetic Resources	Plantae	Tracheophyta	Magnoliopsida	Piperales	Aristolochiaceae		Aristolochia	Aristolochia paucinervis	Pomel	Morphology	Ricardo Pita|Miguel Porto	Joana Pauperio, Joao Queiros, Ricardo Pita, Helia Goncalves, Miguel Porto	06/06/2019	Portugal	PT	Tras-os-Montes	Vimioso	Matela	gcgaaccatcgagtctttgaaagtaagttgcacccgaggccactaggtcgagggcacacctgcctgggcgtcacgcccgacgctttctacccccgccccacgcctcgcggcacgtccggtcgggggcgaccacttggccgtccctgccccccggggcgaggtcggcctaaatccgaggcccctcttgggaggcctgcgaggaccctgctggctgccgcaccgtccgcgaggaggggaggcgcgccgctcggaat	Research Center in Biodiversity and Genetic Resources	BOLD_DATASET_CODES:IBPLT
IBPLT598-24	PLT.0632.ef	PLT.0632	PO-V72735	22674073	Research Center in Biodiversity and Genetic Resources	Plantae	Tracheophyta	Magnoliopsida	Caryophyllales	Plumbaginaceae		Armeria	Armeria langei	Boiss.	Morphology	Ricardo Pita|Miguel Porto	Joana Pauperio, Joao Queiros, Ricardo Pita, Helia Goncalves, Miguel Porto	01/06/2020	Portugal	PT	Tras-os-Montes	Macedo de Cavaleiros	Peredo	caaaaaagctcgtttgattctctaactagttatcctctttttcgttaacggttcaaaattggttctcttcctcatttactcttctttccctaaaggtatctgagcagaaaaattttttcttatcacaagacttatgatagaaatcatagatgtacaaatgaccagctttgaggagtagtcaatttatttgaatgattcaaataaattgaagatccaagaaattctgaggcttagataagactttggaatatcctttcgccttttatttaattgacatagaccccggttatctagtaacatgagtagatactgcggcgcgaaaggccgggatagctcagttggtagagcagaggactgaaaatc	Research Center in Biodiversity and Genetic Resources	BOLD_DATASET_CODES:IBPLT
IBPLT598-24	PLT.0632.ITS2	PLT.0632	PO-V72735	22674073	Research Center in Biodiversity and Genetic Resources	Plantae	Tracheophyta	Magnoliopsida	Caryophyllales	Plumbaginaceae		Armeria	Armeria langei	Boiss.	Morphology	Miguel Porto	Joana Pauperio, Joao Queiros, Ricardo Pita, Helia Goncalves, Miguel Porto	01/06/2020	Portugal	PT	Tras-os-Montes	Macedo de Cavaleiros	Peredo	gtgaaccatcgagtctttgaacgcaagttgcgcccgaagccttttggccgagggcacgtttgcctgggcgtcacgcattgcgtcgctccccacttaccttttgttgggttagaggggcggagagtggtctcccgtgtgcttcttgcacggatgacttaaacttggagcttacggcagtgagcgccgtgatgattggtggttggttgggcttagatcccaaaagcatctcgtcatgaagcgtcgtgcctttttgttcggattacttgagtggtttgatgtcattgtttgtaaaattcattttgcttcttccaccctt	Research Center in Biodiversity and Genetic Resources	BOLD_DATASET_CODES:IBPLT
IBPLT164-24	PLT.0176.gh	PLT.0176	PO-V72289	22673639	Research Center in Biodiversity and Genetic Resources	Plantae	Tracheophyta	Liliopsida	Asparagales	Asparagaceae	Asparagoideae	Asparagus	Asparagus		Morphology	Ricardo Pita|Miguel Porto	Joana Pauperio, Joao Queiros, Ricardo Pita, Helia Goncalves, Miguel Porto	03/05/2019	Portugal	PT	Tras-os-Montes	Vimioso	Matela	atctttatgtttagaaaaacaagggtttttatttaaaaactagaagaaaaagg	Research Center in Biodiversity and Genetic Resources	BOLD_DATASET_CODES:IBPLT
IBPLT164-24	PLT.0176.ef	PLT.0176	PO-V72289	22673639	Research Center in Biodiversity and Genetic Resources	Plantae	Tracheophyta	Liliopsida	Asparagales	Asparagaceae	Asparagoideae	Asparagus	Asparagus		Morphology	Ricardo Pita|Miguel Porto	Joana Pauperio, Joao Queiros, Ricardo Pita, Helia Goncalves, Miguel Porto	03/05/2019	Portugal	PT	Tras-os-Montes	Vimioso	Matela	caataaaaagcccattttttaattaactatttatttatcctctttttttttcataagaagttcaaagaaaattcaatatctgtctcattcattcgactctttcaaaaacggattcgaacagaaatctttggatcttatcctaatttggtttgaatagataccatacatgtacaaatgaacatatatggtcaaggaattaccattattgaattattcacagtccatatcacttagaacttacagaaagtcttctttttgaagatctaagaaatcggggactaggttaaattttgaaatactttttttagtctatttaatttccatagatacaagtactctactaggatcatacgcaggaaatggtcgggatagctcagttggtagagcagaggactgaaa…	Research Center in Biodiversity and Genetic Resources	BOLD_DATASET_CODES:IBPLT
IBPLT164-24	PLT.0176.ITS2	PLT.0176	PO-V72289	22673639	Research Center in Biodiversity and Genetic Resources	Plantae	Tracheophyta	Liliopsida	Asparagales	Asparagaceae	Asparagoideae	Asparagus	Asparagus		Morphology	Ricardo Pita|Miguel Porto	Joana Pauperio, Joao Queiros, Ricardo Pita, Helia Goncalves, Miguel Porto	03/05/2019	Portugal	PT	Tras-os-Montes	Vimioso	Matela	gtgaaccatcgagtctttgaacgcaagttgcgcccgaggctatctggccgagggcacgcctgcctgggcgtcatgcctcacatcgctccgtgccccccgcctcccacggccacagcattggggagcggcggtgcggatgcggagattgacctcccgtgccttgcggcgcggcgggttgaaatgacggtcgctggcctggtcggacacgacgaatggtggacaaacacaaaggacgctgaacgttgtgtattcgaccctaagccaaagcggcgcgtacaaggagcccatgccgacgagcgctcaagagcgccctcggacc	Research Center in Biodiversity and Genetic Resources	BOLD_DATASET_CODES:IBPLT
IBPLT566-24	PLT.0600.ef	PLT.0600	PO-V72703	22674041	Research Center in Biodiversity and Genetic Resources	Plantae	Tracheophyta	Polypodiopsida	Polypodiales	Aspleniaceae		Asplenium	Asplenium adiantum-nigrum adiantum-nigrum	L.	Morphology	Ricardo Pita|Miguel Porto	Joana Pauperio, Joao Queiros, Ricardo Pita, Helia Goncalves, Miguel Porto	01/06/2019	Portugal	PT	Tras-os-Montes	Vimioso	Santulhao	caacgagacactttagttaacccgtctcaggttgtttagatacaaacaattcgttcggaagcagaatatggcactccaacttagtatatccttggcttttcctaaaaaatttacaattgagtgagccattcaggcctttaacacgcgtgactggctcacccaatggaccccccccccccttcctttaggctttctttatttggggagaatattaaagaggtcaatgaaatcgagatccacggcttgacttttttcaaaaatctaaaggttaaaaatgaacctaaccaattttactgatttgtgggtgagtcttacccgtaaatgagttggccgagatagctcagtcggtagagcagaggactgaaaatc	Research Center in Biodiversity and Genetic Resources	BOLD_DATASET_CODES:IBPLT
IBPLT524-24	PLT.0557.ef	PLT.0557	PO-V72660	22673999	Research Center in Biodiversity and Genetic Resources	Plantae	Tracheophyta	Polypodiopsida	Polypodiales	Aspleniaceae		Asplenium	Asplenium trichomanes quadrivalens	D.E.Mey.	Morphology	Ricardo Pita|Miguel Porto	Joana Pauperio, Joao Queiros, Ricardo Pita, Helia Goncalves, Miguel Porto	01/06/2019	Portugal	PT	Tras-os-Montes	Braganca	Quintela de Lampacas	caacgagacgcttttgctaatccgttttagtcggaaacagaatctgggaaccacttcaacttagtatatccttggcttttcctaaaaaatttacaattgagtgagccattcaagcttttaacacgcgtgactggctcacccgaccccccccccccttttttttaggttttagttatacggcttgactagttcaaaaacctgaaaagtaaaaatgaacctaactgattttactgatttttaagtcttacccttaaatgagttggccgagatagctcagtcggtagagcagaggactgaaaatc	Research Center in Biodiversity and Genetic Resources	BOLD_DATASET_CODES:IBPLT
IBPLT065-24	PLT.0070.ITS2	PLT.0070	PO-V72182	22673540	Research Center in Biodiversity and Genetic Resources	Plantae	Tracheophyta	Liliopsida	Poales	Cyperaceae	Cyperoideae	Eleocharis	Eleocharis palustris	(L.) Roem. & Schult.	Morphology	Ricardo Pita|Miguel Porto	Joana Pauperio, Joao Queiros, Ricardo Pita, Helia Goncalves, Miguel Porto	02/05/2019	Portugal	PT	Tras-os-Montes	Macedo de Cavaleiros	Bagueixe	gtgaaccatcgagtctttgaacgcaagttgcgcccgagggaccatcccgagggcacgcctgcctgggcgttagaagcccatccacgctcggcgcacgcccgatgcggacaatggccctccgagccgcgaggcgcgacgggcacaagtgcatggccgtcggttgaggccgggagcggcgagtggtgggctaactgcgcacgctgcctccgaacctcacgtcgactgaaggcctagttagacctcgaaacgaggagtttgtcgcctagcgcggcagagcctcggacc	Research Center in Biodiversity and Genetic Resources	BOLD_DATASET_CODES:IBPLT
IBPLT412-24	PLT.0443.ITS2	PLT.0443	PO-V72547	22673887	Research Center in Biodiversity and Genetic Resources	Plantae	Tracheophyta	Magnoliopsida	Fabales	Fabaceae		Astragalus	Astragalus cymbaecarpos	Brot.	Morphology	Ricardo Pita|Miguel Porto	Joana Pauperio, Joao Queiros, Ricardo Pita, Helia Goncalves, Miguel Porto	27/06/2019	Portugal	PT	Tras-os-Montes	Braganca	Alfaiao	gtgaaccatcgagtctttgaacgcaagttgcgcccgaagccatcaggttgagggcacgtctgcctgggcgtcacatatcgttgcccgatgcctattgcagtgcgataggaatttctagggcgaatgatggcttcccgtgagcattgttgcctcgcggttggttgaaaattgagtccttggtagggtgtgccatgatagatggtggtcgagtttgcacgaggccgatcatgtgcatgcccccccaaaaatatggcctctatgacccacatgcgtcttttggcgctcatgac	Research Center in Biodiversity and Genetic Resources	BOLD_DATASET_CODES:IBPLT
IBPLT467-24	PLT.0499.ITS2	PLT.0499	PO-V72603	22673942	Research Center in Biodiversity and Genetic Resources	Plantae	Tracheophyta	Magnoliopsida	Fabales	Fabaceae		Astragalus	Astragalus cymbaecarpos	Brot.	Morphology	Ricardo Pita|Miguel Porto	Joana Pauperio, Joao Queiros, Ricardo Pita, Helia Goncalves, Miguel Porto	01/06/2019	Portugal	PT	Tras-os-Montes	Macedo de Cavaleiros	Bagueixe	gtgaaccatcgagtctttgaacgcaagttgcgcccgaagccatcaggttgagggcacgtctgcctgggcgtcacatatcgttgcccgatgcctattgcagtgcgataggaatttctagggcgaatgatggcttcccgtgagcattgttgcctcgcggttggttgaaaattgagtccttggtagggtgtgccatgatagatggtggtcgagtttgcacgaggccgatcatgtgcatgcccccccaaaaatatggcctctatgacccacatgcgtcttttggcgctcatgac	Research Center in Biodiversity and Genetic Resources	BOLD_DATASET_CODES:IBPLT
IBPLT467-24	PLT.0499.gh	PLT.0499	PO-V72603	22673942	Research Center in Biodiversity and Genetic Resources	Plantae	Tracheophyta	Magnoliopsida	Fabales	Fabaceae		Astragalus	Astragalus cymbaecarpos	Brot.	Morphology	Ricardo Pita|Miguel Porto	Joana Pauperio, Joao Queiros, Ricardo Pita, Helia Goncalves, Miguel Porto	01/06/2019	Portugal	PT	Tras-os-Montes	Macedo de Cavaleiros	Bagueixe	atcctgctttccgaaaacaaaaaaataaaagttcagaaagttcaaattaaacaaaaaag	Research Center in Biodiversity and Genetic Resources	BOLD_DATASET_CODES:IBPLT
IBPLT467-24	PLT.0499.ef	PLT.0499	PO-V72603	22673942	Research Center in Biodiversity and Genetic Resources	Plantae	Tracheophyta	Magnoliopsida	Fabales	Fabaceae		Astragalus	Astragalus cymbaecarpos	Brot.	Morphology	Ricardo Pita|Miguel Porto	Joana Pauperio, Joao Queiros, Ricardo Pita, Helia Goncalves, Miguel Porto	01/06/2019	Portugal	PT	Tras-os-Montes	Macedo de Cavaleiros	Bagueixe	caaaagcccctattattctctaattttttatcctatatcctcttttttttttatttagttgacatagactcaactaatttcttaaaatgaggatagtgcgtcaagaatggtcgggatagctcagccggtagagcagaggactgaaaatc	Research Center in Biodiversity and Genetic Resources	BOLD_DATASET_CODES:IBPLT
IBPLT068-24	PLT.0073.gh	PLT.0073	PO-V72185	22673543	Research Center in Biodiversity and Genetic Resources	Plantae	Tracheophyta	Magnoliopsida	Fabales	Fabaceae	Papilionoideae	Trifolium	Trifolium pratense pratense	L.	Morphology	Ricardo Pita|Miguel Porto	Joana Pauperio, Joao Queiros, Ricardo Pita, Helia Goncalves, Miguel Porto	02/05/2019	Portugal	PT	Tras-os-Montes	Macedo de Cavaleiros	Bagueixe	atccttctttctgaaaacaaataaaagttcagaaagttaaaatcaaaaagg	Research Center in Biodiversity and Genetic Resources	BOLD_DATASET_CODES:IBPLT
IBPLT068-24	PLT.0073.ef	PLT.0073	PO-V72185	22673543	Research Center in Biodiversity and Genetic Resources	Plantae	Tracheophyta	Magnoliopsida	Fabales	Fabaceae	Papilionoideae	Trifolium	Trifolium pratense pratense	L.	Morphology	Ricardo Pita|Miguel Porto	Joana Pauperio, Joao Queiros, Ricardo Pita, Helia Goncalves, Miguel Porto	02/05/2019	Portugal	PT	Tras-os-Montes	Macedo de Cavaleiros	Bagueixe	caaaagcccttttttttttttaattctctaattttttataccccccctttattttcattttaattaataaagtttttattagttgacatagactcaagtaatttcttaaaattaggatggtgcgtcaagaatggtcgggatagctcagccggtagagcagaggactgaaaatc	Research Center in Biodiversity and Genetic Resources	BOLD_DATASET_CODES:IBPLT
IBPLT068-24	PLT.0073.ITS2	PLT.0073	PO-V72185	22673543	Research Center in Biodiversity and Genetic Resources	Plantae	Tracheophyta	Magnoliopsida	Fabales	Fabaceae	Papilionoideae	Trifolium	Trifolium pratense pratense	L.	Morphology	Ricardo Pita|Miguel Porto	Joana Pauperio, Joao Queiros, Ricardo Pita, Helia Goncalves, Miguel Porto	02/05/2019	Portugal	PT	Tras-os-Montes	Macedo de Cavaleiros	Bagueixe	gtgaaccatcgagtctttgaacgcaagttgcgcctgatgccattaggttgagggcacgtctgcctgggcgtcacatatcgaagcctcttgccaatttcctattgattggtattgtgcaagatgatgttggcctcccgtgagcaccatcgcctcatggttggttgaaaatcgagaccttggtagagtgtgccatgataaatggtgcatgtgttaagcacgagaccaaacaatcatgtgctgctctattgaatttagcctcttttacccacatgcgtgtctaaacgctcgtgat	Research Center in Biodiversity and Genetic Resources	BOLD_DATASET_CODES:IBPLT
IBPLT101-24	PLT.0110.ef	PLT.0110	PO-V72223	22673576	Research Center in Biodiversity and Genetic Resources	Plantae	Tracheophyta	Liliopsida	Poales	Poaceae	Pooideae	Avena	Avena sterilis sterilis	L.	Morphology	Ricardo Pita|Miguel Porto	Joana Pauperio, Joao Queiros, Ricardo Pita, Helia Goncalves, Miguel Porto	02/05/2019	Portugal	PT	Tras-os-Montes	Braganca	Macedo do Mato	caaaccctcttttattcgctaactatagtatttatcctcttttttcctttttatcaatttaagattcattagctttctcattctactctttcccaaaggagtgcgaagagaactcaatggatcttatcctagaatagatttcttttttattcgagtgtagggaaggaatcccggttattcactctatttttaagtattattaagtaagccatatacaatgcgtaggactaccccccccattttcaaatttcgaatttaaaatactttatttaattgattttggaatccctttaattgacatagatacaaatcctctactaggatgatgcacaagaaaaggtcaggatagctcagttggtagagcagaggactgaaaatc	Research Center in Biodiversity and Genetic Resources	BOLD_DATASET_CODES:IBPLT
IBPLT101-24	PLT.0110.ITS2	PLT.0110	PO-V72223	22673576	Research Center in Biodiversity and Genetic Resources	Plantae	Tracheophyta	Liliopsida	Poales	Poaceae	Pooideae	Avena	Avena sterilis sterilis	L.	Morphology	Ricardo Pita|Miguel Porto	Joana Pauperio, Joao Queiros, Ricardo Pita, Helia Goncalves, Miguel Porto	02/05/2019	Portugal	PT	Tras-os-Montes	Braganca	Macedo do Mato	gcgaaccatcgagtctttgaacgcaagttgcgcccgaggccattcggccgagggcacgcctgcctgggcgtcacgctaaacacgctcccaaccccttacgggggaacaggatgcggcatttggctccccgtcacccaagggcggtgggccgaagatatggctgccggcgcatcgtgtcggacacagcgcgtggtgagcgtcctcgctatacttaccgcagtgtctccgacacgtagccggcgtgatggcctagaaagacccttgtaacggtgcgcatgacgctccgacc	Research Center in Biodiversity and Genetic Resources	BOLD_DATASET_CODES:IBPLT
IBPLT070-24	PLT.0075.ef	PLT.0075	PO-V72187	22673545	Research Center in Biodiversity and Genetic Resources	Plantae	Tracheophyta	Magnoliopsida	Asterales	Asteraceae		Bellis	Bellis perennis	L.	Morphology	Ricardo Pita|Miguel Porto	Joana Pauperio, Joao Queiros, Ricardo Pita, Helia Goncalves, Miguel Porto	02/05/2019	Portugal	PT	Tras-os-Montes	Macedo de Cavaleiros	Bagueixe	caaaagggccatttgactccctaattctttatcatatccttttttttatcctttttcgttagcggttcaaaactccttatctttctcattcacttttagacaaaaggatctgagcgaaaaagctgttctcttatcacatgtcgcattatatatgaaacatgtacaaatgaacatctttgagcaaggaatccccgtttgaatgattcacgatcgagatttttattcatactgaaacttacaaagttgttcttttgacaaattataggaactggatgaggttttgtaataacctttcaattgacatagacccacgttctctagtaaaatgaaagaggatgagacatcaggaatagttgggatagctcagttggtagagcagaggactgaaaatc	Research Center in Biodiversity and Genetic Resources	BOLD_DATASET_CODES:IBPLT
IBPLT070-24	PLT.0075.ITS2	PLT.0075	PO-V72187	22673545	Research Center in Biodiversity and Genetic Resources	Plantae	Tracheophyta	Magnoliopsida	Asterales	Asteraceae		Bellis	Bellis perennis	L.	Morphology	Ricardo Pita|Miguel Porto	Joana Pauperio, Joao Queiros, Ricardo Pita, Helia Goncalves, Miguel Porto	02/05/2019	Portugal	PT	Tras-os-Montes	Macedo de Cavaleiros	Bagueixe	gtgaaccatcgagtttttgaacgcaagttgcgcccgaagccattcggttgagggcacgtctgcctgggcgtcacgcatcgcgtcgcccccatcattccatccttgtgatgctttgatgggggcggatactggtctcccgttcatcactgagcggttggccaaaataagagtcccatttgacgggcacacgacttgtggtggttgacaaaaccggaatcgtgtcgtgtgtctggatgaaaggtgcatctttaaagacccaatgtgttatcatttgatgacgcttcgacc	Research Center in Biodiversity and Genetic Resources	BOLD_DATASET_CODES:IBPLT
IBPLT459-24	PLT.0491.ef	PLT.0491	PO-V72595	22673934	Research Center in Biodiversity and Genetic Resources	Plantae	Tracheophyta	Magnoliopsida	Asterales	Asteraceae		Bellis	Bellis pappulosa	Boiss. ex DC.	Morphology	Ricardo Pita|Miguel Porto	Joana Pauperio, Joao Queiros, Ricardo Pita, Helia Goncalves, Miguel Porto	01/06/2019	Portugal	PT	Tras-os-Montes	Macedo de Cavaleiros	Bagueixe	caaaagggccatttgactccctaattctttatcatatcctttttatttatcctttttcgttagcggttcaaaactccttatctttctcattcacttttagacaaaaggatctgagcgaaaaagctgttctcttatcacatgtcacatcacattatatatgatacatgtacaaatgaacatctttgagcaaggaatccccgtttgaatgattcacgatcgagatttttattcatactgaaacttacaaagttgttcttttgacaaattataggaactggatgaggttttgtaataacctttcaattgacatagacccacgttctctagtaaaatgaacgaggatgagacatcaggaatagttgggatagctcagttggtagagcagaggactgaaaatc	Research Center in Biodiversity and Genetic Resources	BOLD_DATASET_CODES:IBPLT
IBPLT459-24	PLT.0491.ITS2	PLT.0491	PO-V72595	22673934	Research Center in Biodiversity and Genetic Resources	Plantae	Tracheophyta	Magnoliopsida	Asterales	Asteraceae		Bellis	Bellis pappulosa	Boiss. ex DC.	Morphology	Ricardo Pita|Miguel Porto	Joana Pauperio, Joao Queiros, Ricardo Pita, Helia Goncalves, Miguel Porto	01/06/2019	Portugal	PT	Tras-os-Montes	Macedo de Cavaleiros	Bagueixe	gtgaaccatcgagtttttgaacgcaagttgcgcccgaagccattcggttgagggcacgtctgcctgggcgtcacgcatcgcgtcgcccccatcatgccatccttgtgatgcttttatgggggcggataatggtctcccgttcgtcattgagcggttggccaaaataagagtcccatttgacgggcacacgacttgtggtggttgacaaaacccggaatcgtggcgtgtgtctagataaaatggtgcatctataaagacccaatgtgttgtcatgtgacgacgcttcgacc	Research Center in Biodiversity and Genetic Resources	BOLD_DATASET_CODES:IBPLT
IBPLT428-24	PLT.0459.ef	PLT.0459	PO-V72563	22673903	Research Center in Biodiversity and Genetic Resources	Plantae	Tracheophyta	Liliopsida	Poales	Poaceae		Brachypodium	Brachypodium sylvaticum sylvaticum	(Huds.) P.Beauv.	Morphology	Ricardo Pita|Miguel Porto	Joana Pauperio, Joao Queiros, Ricardo Pita, Helia Goncalves, Miguel Porto	27/06/2019	Portugal	PT	Tras-os-Montes	Braganca	Alfaiao	caataaaaagcccattttacttcctaactattgtaccaacctctattttgcattaatggttcaaacaagattcactatctttcttattctactctttcacaaacggatccgaactgacttctttggatcttatcccattcatacaaatgaacatattatagtataggcaagtaatccctattattaagtaagtcattcacaatccatatcattatcctgatatttactaagtccaattttggaatacttttgtcttttttagtccctttaattgacatagatacaagtactctactaggatgatgcacaataaatggtcaggatagctcagttggtagagcagaggactgaaaatc	Research Center in Biodiversity and Genetic Resources	BOLD_DATASET_CODES:IBPLT
IBPLT428-24	PLT.0459.ITS2	PLT.0459	PO-V72563	22673903	Research Center in Biodiversity and Genetic Resources	Plantae	Tracheophyta	Liliopsida	Poales	Poaceae		Brachypodium	Brachypodium sylvaticum sylvaticum	(Huds.) P.Beauv.	Morphology	Ricardo Pita|Miguel Porto	Joana Pauperio, Joao Queiros, Ricardo Pita, Helia Goncalves, Miguel Porto	27/06/2019	Portugal	PT	Tras-os-Montes	Braganca	Alfaiao	gcgaaccatcgagtctttgaacgcaagttgcgcccgaggccacccggtcgagggcacgcctgcctgggcgtcacgccaaaacacgctcccgcccccccctcgtggggagcaggacgcggcttatggctccccgtgcctttgggcgcggttggccgaagatcgggctgccggcgtatcgtgccgggcacagcgcgtggtgggcgatctcgctttactcagcgcagcgctgcgggtgcgtagccggtgtaatggcctccaaggacccccaaaaacggagtgcgcgtcgctccgacc	Research Center in Biodiversity and Genetic Resources	BOLD_DATASET_CODES:IBPLT
IBPLT428-24	PLT.0459.gh	PLT.0459	PO-V72563	22673903	Research Center in Biodiversity and Genetic Resources	Plantae	Tracheophyta	Liliopsida	Poales	Poaceae		Brachypodium	Brachypodium sylvaticum sylvaticum	(Huds.) P.Beauv.	Morphology	Ricardo Pita|Miguel Porto	Joana Pauperio, Joao Queiros, Ricardo Pita, Helia Goncalves, Miguel Porto	27/06/2019	Portugal	PT	Tras-os-Montes	Braganca	Alfaiao	atccgtgttttgagaaaacaaggggttctcgaactagaatccaaaggaaaag	Research Center in Biodiversity and Genetic Resources	BOLD_DATASET_CODES:IBPLT
IBPLT520-24	PLT.0553.ef	PLT.0553	PO-V72656	22673995	Research Center in Biodiversity and Genetic Resources	Plantae	Tracheophyta	Liliopsida	Poales	Poaceae		Brachypodium	Brachypodium sylvaticum sylvaticum	(Huds.) P.Beauv.	Morphology	Ricardo Pita|Miguel Porto	Joana Pauperio, Joao Queiros, Ricardo Pita, Helia Goncalves, Miguel Porto	01/06/2019	Portugal	PT	Tras-os-Montes	Macedo de Cavaleiros	Vale da Porca	caataaaaagcccattttacttcctaactattgtaccaacctctattttgcattaatggttcaaacaagattcactatctttcttattctactctttcacaaacggatccgaactgacttctttggatcttatcccattcatacaaatgaacatattatagtataggcaagtaatccctattattaagtaagtcattcacaatccatatcattatcctgatatttactaagtccaattttggaatacttttgtcttttttagtccctttaattgacatagatacaagtactctactaggatgatgcacaataaatggtcaggatagctcagttggtagagcagaggactgaaaatc	Research Center in Biodiversity and Genetic Resources	BOLD_DATASET_CODES:IBPLT
IBPLT520-24	PLT.0553.ITS2	PLT.0553	PO-V72656	22673995	Research Center in Biodiversity and Genetic Resources	Plantae	Tracheophyta	Liliopsida	Poales	Poaceae		Brachypodium	Brachypodium sylvaticum sylvaticum	(Huds.) P.Beauv.	Morphology	Ricardo Pita|Miguel Porto	Joana Pauperio, Joao Queiros, Ricardo Pita, Helia Goncalves, Miguel Porto	01/06/2019	Portugal	PT	Tras-os-Montes	Macedo de Cavaleiros	Vale da Porca	gcgaaccatcgagtctttgaacgcaagttgcgcccgaggccacccggtcgagggcacgcctgcctgggcgtcacgccaaaacacgctcccgcccccccctcgtggggagcaggacgcggcttatggctccccgtgcctttgggcgcggttggccgaagatcgggctgccggcgtatcgtgccgggcacagcgcgtggtgggcgatctcgctttactcagcgcagcgctgcgggtgcgtagccggtgtaatggcctccaaggacccccaaaaacggagtgcgcgtcgctccgacc	Research Center in Biodiversity and Genetic Resources	BOLD_DATASET_CODES:IBPLT
IBPLT074-24	PLT.0078.ef	PLT.0078	PO-V72191	22673549	Research Center in Biodiversity and Genetic Resources	Plantae	Tracheophyta	Magnoliopsida	Asterales	Asteraceae		Hedypnois	Hedypnois rhagadioloides	(L.) F.W.Schmidt	Morphology	Ricardo Pita|Miguel Porto	Joana Pauperio, Joao Queiros, Ricardo Pita, Helia Goncalves, Miguel Porto	02/05/2019	Portugal	PT	Tras-os-Montes	Macedo de Cavaleiros	Bagueixe	caaaaagaccatttggctccctaattctttatcgtattctttttctttatccttttttcgttagcggttcaaaattccttatctttctcattcactactctttatacaatgagtggaaatgctgttctcttatcacatgtgatatatatatgatacatgtacaaatgaacttatttgagcaaggaatccctatttgaatgattcacgatcgatatttttattcatactgaaacttacaaagttgttcttttgacaaattataggcccgggatggggctttgtaataccctttcaattgacatagacccgagttctctagtaaaatgaaaatgaggatgagacatgaggaattgttgggatagctcagttggtagagcagaggactgaaaatc	Research Center in Biodiversity and Genetic Resources	BOLD_DATASET_CODES:IBPLT
IBPLT074-24	PLT.0078.ITS2	PLT.0078	PO-V72191	22673549	Research Center in Biodiversity and Genetic Resources	Plantae	Tracheophyta	Magnoliopsida	Asterales	Asteraceae		Hedypnois	Hedypnois rhagadioloides	(L.) F.W.Schmidt	Morphology	Ricardo Pita|Miguel Porto	Joana Pauperio, Joao Queiros, Ricardo Pita, Helia Goncalves, Miguel Porto	02/05/2019	Portugal	PT	Tras-os-Montes	Macedo de Cavaleiros	Bagueixe	gtgaaccatcgagtttttgaacgcaagttgcgcccgaagccattcggccgagggcacgcctgcctgggcgtcacgcatcgcgtcgcccccccaccatgttaactcatggtgatgggagcggagattggtctcccgtgcttgtcgcggttggcctaaaaaagagtttccttgagcggacacacgactagtggtggttgaacagaccctcgtctttatcgtgtgtcgtgagctctagtgaagccatcaacaaagaccccattgtatcgtttcaggacggtgcttcgacc	Research Center in Biodiversity and Genetic Resources	BOLD_DATASET_CODES:IBPLT
IBPLT520-24	PLT.0553.gh	PLT.0553	PO-V72656	22673995	Research Center in Biodiversity and Genetic Resources	Plantae	Tracheophyta	Liliopsida	Poales	Poaceae		Brachypodium	Brachypodium sylvaticum sylvaticum	(Huds.) P.Beauv.	Morphology	Ricardo Pita|Miguel Porto	Joana Pauperio, Joao Queiros, Ricardo Pita, Helia Goncalves, Miguel Porto	01/06/2019	Portugal	PT	Tras-os-Montes	Macedo de Cavaleiros	Vale da Porca	atccgtgttttgagaaaacaaggggttctcgaactagaatccaaaggaaaag	Research Center in Biodiversity and Genetic Resources	BOLD_DATASET_CODES:IBPLT
IBPLT072-24	PLT.0077A.gh	PLT.0077A	PO-V72189	22673547	Research Center in Biodiversity and Genetic Resources	Plantae	Tracheophyta	Liliopsida	Poales	Poaceae	Pooideae	Bromus	Bromus hordeaceus hordeaceus	L.	Morphology	Ricardo Pita|Miguel Porto	Joana Pauperio, Joao Queiros, Ricardo Pita, Helia Goncalves, Miguel Porto	02/05/2019	Portugal	PT	Tras-os-Montes	Macedo de Cavaleiros	Bagueixe	atccatgttttgagaaaaaaaaggggggggttctcgaactagaatacaaaggaaaag	Research Center in Biodiversity and Genetic Resources	BOLD_DATASET_CODES:IBPLT
IBPLT076-24	PLT.0080.ef	PLT.0080	PO-V72193	22673551	Research Center in Biodiversity and Genetic Resources	Plantae	Tracheophyta	Magnoliopsida	Apiales	Apiaceae		Scandix	Scandix pecten-veneris	L.	Morphology	Ricardo Pita|Miguel Porto	Joana Pauperio, Joao Queiros, Ricardo Pita, Helia Goncalves, Miguel Porto	02/05/2019	Portugal	PT	Tras-os-Montes	Macedo de Cavaleiros	Bagueixe	caaaaagcccattccactacttaactctattatcttatcctttttttcgttagtagttcaaaattcgttatctttcttattcaccttactcttttacaaatggatccgagagaaaaatttgtctcttatgacaagtcttgtgatatatgatacatgtacaaatggccatctttgaccaaagactccccatttgaacgagtcatggtcgatataattattcatactgaaactgacaaagtcttcctttttttaagatccaagaagttagagcacgtggataataccctttgaattgacatagacctaagttatctagtaaaatgaggatgcggtatcgggaatgggaatggtcgggatagctcaactggtagagcagaggactgaaaatc	Research Center in Biodiversity and Genetic Resources	BOLD_DATASET_CODES:IBPLT
IBPLT076-24	PLT.0080.ITS2	PLT.0080	PO-V72193	22673551	Research Center in Biodiversity and Genetic Resources	Plantae	Tracheophyta	Magnoliopsida	Apiales	Apiaceae		Scandix	Scandix pecten-veneris	L.	Morphology	Ricardo Pita|Miguel Porto	Joana Pauperio, Joao Queiros, Ricardo Pita, Helia Goncalves, Miguel Porto	02/05/2019	Portugal	PT	Tras-os-Montes	Macedo de Cavaleiros	Bagueixe	gtgaaccattgagtctttgaacgcaagttgcgcccgaagccacctggctaagggcacgtctgcctgggtgtcacgtatcttgttgcctctgaccaaactaatcttttaaatgattttgttggttcgggggcggacattggcctcctgtgcacttttgtgcggctggcataaaaatgagtctatggtgacggatgtcacgacattggtggttgtaatataccttcttgaattgtcgtgtctaagtctgtcactttagtaaagctcaatgacccttaggtgccaaaaacttttggtgcatctatt	Research Center in Biodiversity and Genetic Resources	BOLD_DATASET_CODES:IBPLT
IBPLT077-24	PLT.0081.gh	PLT.0081	PO-V72194	22673552	Research Center in Biodiversity and Genetic Resources	Plantae	Tracheophyta	Magnoliopsida	Geraniales	Geraniaceae		Geranium	Geranium molle	L.	Morphology	Ricardo Pita|Miguel Porto	Joana Pauperio, Joao Queiros, Ricardo Pita, Helia Goncalves, Miguel Porto	02/05/2019	Portugal	PT	Tras-os-Montes	Macedo de Cavaleiros	Bagueixe	atccttttttacgaaaataaaaaggggctcagaaagcaagaatagaaaaaaaag	Research Center in Biodiversity and Genetic Resources	BOLD_DATASET_CODES:IBPLT
IBPLT077-24	PLT.0081.ef	PLT.0081	PO-V72194	22673552	Research Center in Biodiversity and Genetic Resources	Plantae	Tracheophyta	Magnoliopsida	Geraniales	Geraniaceae		Geranium	Geranium molle	L.	Morphology	Ricardo Pita|Miguel Porto	Joana Pauperio, Joao Queiros, Ricardo Pita, Helia Goncalves, Miguel Porto	02/05/2019	Portugal	PT	Tras-os-Montes	Macedo de Cavaleiros	Bagueixe	caacaaagtctccctcaactccctatccctaactctttgctgcctttcaatttggaaagggtttccaaatttattatctttctcatttcttctctttaattttaccttttcacaaaaaaagtacccaatagactctttttttcctcttatcacaggtcttgcggtatatatgacacatgtacaaagggggtggcccaggaaccctcatgtgatttgttgaaggattcataatccatattattacattacgccttttgtccaaagtcttcttttttttaaggtaaggatctaagaaatgcggggcgtggaaaagactcaaaataccttggttcgtcatttctttgaattgacataaactcaagtcatctaataaaataagggatgatgcgttagaaatgg…	Research Center in Biodiversity and Genetic Resources	BOLD_DATASET_CODES:IBPLT
IBPLT077-24	PLT.0081.ITS2	PLT.0081	PO-V72194	22673552	Research Center in Biodiversity and Genetic Resources	Plantae	Tracheophyta	Magnoliopsida	Geraniales	Geraniaceae		Geranium	Geranium molle	L.	Morphology	Ricardo Pita|Miguel Porto	Joana Pauperio, Joao Queiros, Ricardo Pita, Helia Goncalves, Miguel Porto	02/05/2019	Portugal	PT	Tras-os-Montes	Macedo de Cavaleiros	Bagueixe	gtgaaccatcgagtttttgaacgcaagttgcgcccgaagccatcaggctgagggcacgcctgcctgggcgtcacgcgctccgtcgccccgcaaaccccagccccgaaacgggccggggggcttgcggtgcggagattggtctcccgtgggctcgtgctcgcggctggcctaaaaatgagtcccgggcgccctgctatgcggccgacggtggttgagaagccctcgattacgtgctgccgcagggctgcccgatgcggaccctccgaccctcgcgctccctcccctctctgggggagtgagctccaatct	Research Center in Biodiversity and Genetic Resources	BOLD_DATASET_CODES:IBPLT
IBPLT078-24	PLT.0082.ef	PLT.0082	PO-V72195	22673553	Research Center in Biodiversity and Genetic Resources	Plantae	Tracheophyta	Magnoliopsida	Lamiales	Plantaginaceae		Plantago	Plantago lanceolata	L.	Morphology	Ricardo Pita|Miguel Porto	Joana Pauperio, Joao Queiros, Ricardo Pita, Helia Goncalves, Miguel Porto	02/05/2019	Portugal	PT	Tras-os-Montes	Macedo de Cavaleiros	Bagueixe	caaaaatctattttctagctatcctaccctttttgcttttttggtaacggttaaaaattcccttttatcattctttttcaaacgtattggggcgtaaatgactttctcttatcacatgcgatatagaatacacatcgaaatttagaaaggaatccttaattgaatgattcacaatcaatagcattactcataccgaaacttacaacttgcaaaattgtctttttaaagacctattacatacaggacttggggaaaactttgtaattccccctgtacctttaattgacatagaccccagtcctctcataaaatgaggatggactggtacattggaaatggtcgggatagctcagctggtagagcaggggactgaaaatc	Research Center in Biodiversity and Genetic Resources	BOLD_DATASET_CODES:IBPLT
IBPLT078-24	PLT.0082.ITS2	PLT.0082	PO-V72195	22673553	Research Center in Biodiversity and Genetic Resources	Plantae	Tracheophyta	Magnoliopsida	Lamiales	Plantaginaceae		Plantago	Plantago lanceolata	L.	Morphology	Ricardo Pita|Miguel Porto	Joana Pauperio, Joao Queiros, Ricardo Pita, Helia Goncalves, Miguel Porto	02/05/2019	Portugal	PT	Tras-os-Montes	Macedo de Cavaleiros	Bagueixe	gtgaaccatcgagtctttgaacgcaagttgcgcccgacgccttcgggctgagggcacgcctgcctgggcgtcacgcatcgcgtcgtcccctcccattccctcacgggtttggttatgggacggataatggcttcccgttagctcggttagcccaaaaaggatccctcatcgacggatgtcacaaccagtggtggttgaaagatcattggtgctgttgtgcttcaccctgtcgcttgctagggcatcgtcataaactaacggcgtgtaatgcgccttcgacc	Research Center in Biodiversity and Genetic Resources	BOLD_DATASET_CODES:IBPLT
IBPLT079-24	PLT.0083.gh	PLT.0083	PO-V72196	22673554	Research Center in Biodiversity and Genetic Resources	Plantae	Tracheophyta	Liliopsida	Poales	Poaceae	Pooideae	Bromus	Bromus diandrus	Roth	Morphology	Ricardo Pita|Miguel Porto	Joana Pauperio, Joao Queiros, Ricardo Pita, Helia Goncalves, Miguel Porto	02/05/2019	Portugal	PT	Tras-os-Montes	Macedo de Cavaleiros	Bagueixe	atccatgttttgagaaaaaaaaaagggggggttctcgaactagaatacaaaggaaaag	Research Center in Biodiversity and Genetic Resources	BOLD_DATASET_CODES:IBPLT
IBPLT079-24	PLT.0083.ef	PLT.0083	PO-V72196	22673554	Research Center in Biodiversity and Genetic Resources	Plantae	Tracheophyta	Liliopsida	Poales	Poaceae	Pooideae	Bromus	Bromus diandrus	Roth	Morphology	Ricardo Pita|Miguel Porto	Joana Pauperio, Joao Queiros, Ricardo Pita, Helia Goncalves, Miguel Porto	02/05/2019	Portugal	PT	Tras-os-Montes	Macedo de Cavaleiros	Bagueixe	cacccccaatcctcttttattccctaactatattattaatcctcttttttttctttttatcaatgggtttaagattcattagctttctcattctactctttcacaaaggaatgcgaagagaactcaatggatcttatcctattcattgaatagatttcttttttattagagtatcggcaagaaatcttggttattggttattcactctatttttaagtattgtttaagtaaaccatgcacaatgcataggactacccccccattttccaattttgaatttgaaatactttaattgattttttagttcctttaattgacatagatacaaatactctactaggatgatgcacaagaaaaggtcaggatagctcagttggtagagcagaggactgaaaatc	Research Center in Biodiversity and Genetic Resources	BOLD_DATASET_CODES:IBPLT
IBPLT079-24	PLT.0083.ITS2	PLT.0083	PO-V72196	22673554	Research Center in Biodiversity and Genetic Resources	Plantae	Tracheophyta	Liliopsida	Poales	Poaceae	Pooideae	Bromus	Bromus diandrus	Roth	Morphology	Ricardo Pita|Miguel Porto	Joana Pauperio, Joao Queiros, Ricardo Pita, Helia Goncalves, Miguel Porto	02/05/2019	Portugal	PT	Tras-os-Montes	Macedo de Cavaleiros	Bagueixe	gcgaaccatcgagtctttgaacgcaagttgcgcccgaggccactcggtcgagggcacgcctgcctgggcgtcacgccaaaacacgcttccaaccccctcatcgggtatcgggatgcggcatatggcccctcgtctcgcaagggacggtgagccgaagatcgggctgccgacgtatcgtgtcggacacagcgcatggtgggcgtctttgctttatctgcgcagtgcattcgatgcgtagccgcatgatggcctaaaaaagacccaactaacggagcgcgtgtcgcttcgatc	Research Center in Biodiversity and Genetic Resources	BOLD_DATASET_CODES:IBPLT
IBPLT080-24	PLT.0086.ef	PLT.0086	PO-V72199	22673555	Research Center in Biodiversity and Genetic Resources	Plantae	Tracheophyta	Magnoliopsida	Brassicales	Brassicaceae		Capsella	Capsella rubella	Reut.	Morphology	Ricardo Pita|Miguel Porto	Joana Pauperio, Joao Queiros, Ricardo Pita, Helia Goncalves, Miguel Porto	02/05/2019	Portugal	PT	Tras-os-Montes	Macedo de Cavaleiros	Bagueixe	cagctctactccccgaaaaaaggttgacaccttacctttttttcgttattatatatttgagttatttagaatctatatcatttttcattttaaaacttagaacgtcttattttatttagaagatccaagaaattcccgatccaaaactttttgaatttactacttttgaggttcttttcattgacatagacctaagtcatatattaaaatgatactgatacttcagtagatgatacctcagtaatggtggacatagcgtaattgcgggggactttaaatccttgtgtcaccattcgtaaaccgaggatgatccttcgccgggatagctcagttggtagagcagaggactgaaaatc	Research Center in Biodiversity and Genetic Resources	BOLD_DATASET_CODES:IBPLT
IBPLT080-24	PLT.0086.ITS2	PLT.0086	PO-V72199	22673555	Research Center in Biodiversity and Genetic Resources	Plantae	Tracheophyta	Magnoliopsida	Brassicales	Brassicaceae		Capsella	Capsella rubella	Reut.	Morphology	Ricardo Pita|Miguel Porto	Joana Pauperio, Joao Queiros, Ricardo Pita, Helia Goncalves, Miguel Porto	02/05/2019	Portugal	PT	Tras-os-Montes	Macedo de Cavaleiros	Bagueixe	gtgaaccatcgagtctttgaacgcaagttgcgccccaagccttctggccgagggcacgtctgcctgggtgtcacaaatcgtcgtcccccctcatccttcaaggattcgggacggaagctggtctcccgtgtgttaccgcacgcggttgatcgaaatccgagccaaggatgccttgagcgtcccgacatgcggtggtgaactcgttcaactctccctatcgtcggtcgctcttgtccggaagctctagatgacccaaagtcttcaat	Research Center in Biodiversity and Genetic Resources	BOLD_DATASET_CODES:IBPLT
IBPLT081-24	PLT.0087.ef	PLT.0087	PO-V72200	22673556	Research Center in Biodiversity and Genetic Resources	Plantae	Tracheophyta	Magnoliopsida	Lamiales	Plantaginaceae		Plantago	Plantago lanceolata	L.	Morphology	Ricardo Pita|Miguel Porto	Joana Pauperio, Joao Queiros, Ricardo Pita, Helia Goncalves, Miguel Porto	02/05/2019	Portugal	PT	Tras-os-Montes	Macedo de Cavaleiros	Bagueixe	caaaaatctattttctagctatcctaccctttttgcttttttggtaacggttaaaaattcccttttatcattctttttcaaacgtattggggcgtaaatgactttctcttatcacatgcgatatagaatacacatcgaaatttagaaaggaatccttaattgaatgattcacaatcaatagcattactcataccgaaacttacaacttgcaaaattgtctttttaaagacctattacatacaggacttggggaaaactttgtaattccccctgtacctttaattgacatagaccccagtcctctcataaaatgaggatggactggtacattggaaatggtcgggatagctcagctggtagagcaggggactgaaaatc	Research Center in Biodiversity and Genetic Resources	BOLD_DATASET_CODES:IBPLT
IBPLT081-24	PLT.0087.ITS2	PLT.0087	PO-V72200	22673556	Research Center in Biodiversity and Genetic Resources	Plantae	Tracheophyta	Magnoliopsida	Lamiales	Plantaginaceae		Plantago	Plantago lanceolata	L.	Morphology	Ricardo Pita|Miguel Porto	Joana Pauperio, Joao Queiros, Ricardo Pita, Helia Goncalves, Miguel Porto	02/05/2019	Portugal	PT	Tras-os-Montes	Macedo de Cavaleiros	Bagueixe	gtgaaccatcgagtctttgaacgcaagttgcgcccgacgccttcgggctgagggcacgcctgcctgggcgtcacgcatcgcgtcgtcccctcccattccctcacgggtttggttatgggacggataatggcttcccgttagctcggttagcccaaaaaggatccctcatcgacggatgtcacaaccagtggtggttgaaagatcattggtgctgttgtgcttcaccctgtcgcttgctagggcatcgtcataaactaacggcgtgtaatgcgccttcgacc	Research Center in Biodiversity and Genetic Resources	BOLD_DATASET_CODES:IBPLT
IBPLT072-24	PLT.0077A.ef	PLT.0077A	PO-V72189	22673547	Research Center in Biodiversity and Genetic Resources	Plantae	Tracheophyta	Liliopsida	Poales	Poaceae	Pooideae	Bromus	Bromus hordeaceus hordeaceus	L.	Morphology	Ricardo Pita|Miguel Porto	Joana Pauperio, Joao Queiros, Ricardo Pita, Helia Goncalves, Miguel Porto	02/05/2019	Portugal	PT	Tras-os-Montes	Macedo de Cavaleiros	Bagueixe	caccccaaatcctcttttattccctaactatattattaatcctcttttttttctttttatcaatgggtttaagattcattagctttctcattctactctttcacaaaggaatgcgaagagaactcaatggatcttatcctattcattgaatagatttcttttttattagagtatcggcaagaaatcttggttattggttattcactctatttttaagtattgtttaagtaaaccatgcacaatgcataggactaccccccccccattttccaattttgaatttgaaatactttaattgattttttagttcctttaattgacatagatacaaatactctactaggatgatgcaaaagaaaaggtcaggatagctcagttggtagagcagaggactgaaaa…	Research Center in Biodiversity and Genetic Resources	BOLD_DATASET_CODES:IBPLT
IBPLT072-24	PLT.0077A.ITS2	PLT.0077A	PO-V72189	22673547	Research Center in Biodiversity and Genetic Resources	Plantae	Tracheophyta	Liliopsida	Poales	Poaceae	Pooideae	Bromus	Bromus hordeaceus hordeaceus	L.	Morphology	Ricardo Pita|Miguel Porto	Joana Pauperio, Joao Queiros, Ricardo Pita, Helia Goncalves, Miguel Porto	02/05/2019	Portugal	PT	Tras-os-Montes	Macedo de Cavaleiros	Bagueixe	gtgaaccatcgagtctttgaacgcaagttgcgcccgaggccactcggtcgagggcacgcctgcttgggcgtcacgccaaaacacgcttccaactccctcatcggggatagggatgcggcatatggcccctcgtctcgcaagggacggtgagccgaagattgggctgccgatgtatcgtgtcggacacagcgcatggtgggcatctttgttttatcagcgcagtgaattcgatgcgtagtcggcatgacggcctaaaaaagacccagctaacggagtgcttgacgctttgatc	Research Center in Biodiversity and Genetic Resources	BOLD_DATASET_CODES:IBPLT
IBPLT083-24	PLT.0089.gh	PLT.0089	PO-V72202	22673558	Research Center in Biodiversity and Genetic Resources	Plantae	Tracheophyta	Liliopsida	Poales	Poaceae	Pooideae	Bromus	Bromus hordeaceus hordeaceus	L.	Morphology	Ricardo Pita|Miguel Porto	Joana Pauperio, Joao Queiros, Ricardo Pita, Helia Goncalves, Miguel Porto	02/05/2019	Portugal	PT	Tras-os-Montes	Macedo de Cavaleiros	Bagueixe	atccatgttttgagaaaaaaaaaggggggggttctcgaactagaatacaaaggaaaag	Research Center in Biodiversity and Genetic Resources	BOLD_DATASET_CODES:IBPLT
IBPLT083-24	PLT.0089.ef	PLT.0089	PO-V72202	22673558	Research Center in Biodiversity and Genetic Resources	Plantae	Tracheophyta	Liliopsida	Poales	Poaceae	Pooideae	Bromus	Bromus hordeaceus hordeaceus	L.	Morphology	Ricardo Pita|Miguel Porto	Joana Pauperio, Joao Queiros, Ricardo Pita, Helia Goncalves, Miguel Porto	02/05/2019	Portugal	PT	Tras-os-Montes	Macedo de Cavaleiros	Bagueixe	caataaaaagcccattttacttcctaactattgtaccaacctctatttttcattaatggttcaaacaagattcactatctttcttattctactctttcacaaacggatccgaactgacttctttggatcttatcccattcatacaaatgaacatattatagtataggcaagtaatccctattattaagtaagtcattcacaatccatatcattatcctgatatttactaagtccaattttagaatacttttttcttttttagtccctttaattgacatagatacaagtactctactaggatgatgcacaataaatagtcaggatagctcagttggtagagcagaggattgaaaatc	Research Center in Biodiversity and Genetic Resources	BOLD_DATASET_CODES:IBPLT
IBPLT083-24	PLT.0089.ITS2	PLT.0089	PO-V72202	22673558	Research Center in Biodiversity and Genetic Resources	Plantae	Tracheophyta	Liliopsida	Poales	Poaceae	Pooideae	Bromus	Bromus hordeaceus hordeaceus	L.	Morphology	Ricardo Pita|Miguel Porto	Joana Pauperio, Joao Queiros, Ricardo Pita, Helia Goncalves, Miguel Porto	02/05/2019	Portugal	PT	Tras-os-Montes	Macedo de Cavaleiros	Bagueixe	gtgaaccatcgagtctttgaacgcaagttgcgcccgaggccactcggtcgagggcacgcctgcttgggcgtcacgccaaaacacgcttccaactccctcatcggagatagggatgcggcatatggcccctcgtcttgcaagggacggtgagccgaagattgggctgccgatgtatcgtgtcggacacagcgcatggtgggcatctttgttttatcagcgcagtgcattcgatgcgtagccggcatgacggcctataaaagacccagctaacggagtgcttgacgctttgatc	Research Center in Biodiversity and Genetic Resources	BOLD_DATASET_CODES:IBPLT
IBPLT084-24	PLT.0090.gh	PLT.0090	PO-V72203	22673559	Research Center in Biodiversity and Genetic Resources	Plantae	Tracheophyta	Liliopsida	Poales	Poaceae	Pooideae	Poa	Poa humilis	Ehrh. ex Hoffm.	Morphology	Ricardo Pita|Miguel Porto	Joana Pauperio, Joao Queiros, Ricardo Pita, Helia Goncalves, Miguel Porto	02/05/2019	Portugal	PT	Tras-os-Montes	Macedo de Cavaleiros	Bagueixe	atccgtgttttgagaaaacaagggggttctcgaactagaatacaaaggaaaag	Research Center in Biodiversity and Genetic Resources	BOLD_DATASET_CODES:IBPLT
IBPLT084-24	PLT.0090.ef	PLT.0090	PO-V72203	22673559	Research Center in Biodiversity and Genetic Resources	Plantae	Tracheophyta	Liliopsida	Poales	Poaceae	Pooideae	Poa	Poa humilis	Ehrh. ex Hoffm.	Morphology	Ricardo Pita|Miguel Porto	Joana Pauperio, Joao Queiros, Ricardo Pita, Helia Goncalves, Miguel Porto	02/05/2019	Portugal	PT	Tras-os-Montes	Macedo de Cavaleiros	Bagueixe	caaaccctcctttattccctaacttatagctttattccctaacttatagtatttatcctctttttttctttttatcaatgggtttaagattcattagctttttcattctactctttcacaaaggagtgcgaagagaactcaatggatcttatcctagaatatatttcttttttattagagtatcgggaaggaaccccggttattcaatctattttttcagtattattaagtaaaccatgtacaatgcataggactactcccccgtttttcaaatttagaatttgaaatactttatttaattgattttttagtccctttaattgacatagatacaaatactctactaggattatgcacaagaaaaggtcaggatagctcagttggtagagcagaggactg…	Research Center in Biodiversity and Genetic Resources	BOLD_DATASET_CODES:IBPLT
IBPLT084-24	PLT.0090.ITS2	PLT.0090	PO-V72203	22673559	Research Center in Biodiversity and Genetic Resources	Plantae	Tracheophyta	Liliopsida	Poales	Poaceae	Pooideae	Poa	Poa humilis	Ehrh. ex Hoffm.	Morphology	Ricardo Pita|Miguel Porto	Joana Pauperio, Joao Queiros, Ricardo Pita, Helia Goncalves, Miguel Porto	02/05/2019	Portugal	PT	Tras-os-Montes	Macedo de Cavaleiros	Bagueixe	gcgaaccatcgagtctttgaacgcaagttgcgcccgaggccacttggccgagggcacgcctgcctgggcgtcacgccaaacacgctcccacccctcatcgggttgtgggatgcggcatgtggctccccgtcttgcaaggggcggtgggccgaagatgcggctgccggcgtatcgtgccggacacagcgcgtggtgggcgaactcgctttacttaccgcagtgcatccggcccatagccgacgtgatggccttaaggaccctatgaacggagcgcatgacgctccgacc	Research Center in Biodiversity and Genetic Resources	BOLD_DATASET_CODES:IBPLT
IBPLT123-24	PLT.0132.gh	PLT.0132	PO-V72245	22673598	Research Center in Biodiversity and Genetic Resources	Plantae	Tracheophyta	Liliopsida	Poales	Poaceae	Pooideae	Bromus	Bromus hordeaceus hordeaceus	L.	Morphology	Ricardo Pita|Miguel Porto	Joana Pauperio, Joao Queiros, Ricardo Pita, Helia Goncalves, Miguel Porto	02/05/2019	Portugal	PT	Tras-os-Montes	Macedo de Cavaleiros	Talhinhas	atccatgttttgagaaaaaaaaaggggggggttctcgaactagaatacaaaggaaaag	Research Center in Biodiversity and Genetic Resources	BOLD_DATASET_CODES:IBPLT
IBPLT123-24	PLT.0132.ef	PLT.0132	PO-V72245	22673598	Research Center in Biodiversity and Genetic Resources	Plantae	Tracheophyta	Liliopsida	Poales	Poaceae	Pooideae	Bromus	Bromus hordeaceus hordeaceus	L.	Morphology	Ricardo Pita|Miguel Porto	Joana Pauperio, Joao Queiros, Ricardo Pita, Helia Goncalves, Miguel Porto	02/05/2019	Portugal	PT	Tras-os-Montes	Macedo de Cavaleiros	Talhinhas	caccccaaatcctcttttattccctaactatattattaatcctcttttttttctttttatcaatgggtttaagattcattagctttctcattctactctttcacaaaggaatgcgaagagaactcaatggatcttatcctattcattgaatagatttcttttttattagagtatcggcaagaaatcttggttattggttattcactctatttttaagtattgtttaagtaaaccatgcacaatgcataggactacccccccccattttccaattttgaatttgaaatactttaattgattttttagttcctttaattgacatagatacaaatactctactaggatgatgcacaagaaaaggtcaggatagctcagttggtagagcagaggactgaaaatc	Research Center in Biodiversity and Genetic Resources	BOLD_DATASET_CODES:IBPLT
IBPLT086-24	PLT.0092.gh	PLT.0092	PO-V72205	22673561	Research Center in Biodiversity and Genetic Resources	Plantae	Tracheophyta	Liliopsida	Poales	Poaceae	Pooideae	Bromus	Bromus sterilis	L.	Morphology	Ricardo Pita|Miguel Porto	Joana Pauperio, Joao Queiros, Ricardo Pita, Helia Goncalves, Miguel Porto	02/05/2019	Portugal	PT	Tras-os-Montes	Macedo de Cavaleiros	Bagueixe	atccatgttttgagaaaaaaaaaaaggggggttctcgaactagaatacaaaggaaaag	Research Center in Biodiversity and Genetic Resources	BOLD_DATASET_CODES:IBPLT
IBPLT086-24	PLT.0092.ef	PLT.0092	PO-V72205	22673561	Research Center in Biodiversity and Genetic Resources	Plantae	Tracheophyta	Liliopsida	Poales	Poaceae	Pooideae	Bromus	Bromus sterilis	L.	Morphology	Ricardo Pita|Miguel Porto	Joana Pauperio, Joao Queiros, Ricardo Pita, Helia Goncalves, Miguel Porto	02/05/2019	Portugal	PT	Tras-os-Montes	Macedo de Cavaleiros	Bagueixe	cacccccaatcctcttttattccctaactatattattaatcctcttttttttttctttttatcaatgggtttaagattcattagctttctcattctactctttcacaaaggaatgcgaagagaactcaatggatcttatcctattcattgaatagatttcttttttattagagtatcggcaagaaatcttggttattggttattcactctatttttaagtattgtttaagtaaaccatgcacaatgcataggactacccccccattttccaaattttgaatttgaaatactttaattgattttttagttcctttaattgacatagatacaaatactctactaggatgatgcacaagaaaaggtcaggatagctcagttggtagagcagaggactgaaaa…	Research Center in Biodiversity and Genetic Resources	BOLD_DATASET_CODES:IBPLT
IBPLT086-24	PLT.0092.ITS2	PLT.0092	PO-V72205	22673561	Research Center in Biodiversity and Genetic Resources	Plantae	Tracheophyta	Liliopsida	Poales	Poaceae	Pooideae	Bromus	Bromus sterilis	L.	Morphology	Ricardo Pita|Miguel Porto	Joana Pauperio, Joao Queiros, Ricardo Pita, Helia Goncalves, Miguel Porto	02/05/2019	Portugal	PT	Tras-os-Montes	Macedo de Cavaleiros	Bagueixe	gcgaaccatcgagtctttgaacgcaagttgcgcccgaggccactcggtcgagggcacgcctgcctgggcgtcacgccaaaacacgcttccaaccccctcatcggggatcgggatgcggcatatggcccctcgtctcgcaagggacggtgagccgaagatcgggctgccgacgtatcgtgtcggacacagcgcatggtgggcgtctttgctttatctgcgcagtgcattcgatgcgtagccgcatgatggcctaaaaaagacccaactaacggagcgcgtgtcgcttcgatc	Research Center in Biodiversity and Genetic Resources	BOLD_DATASET_CODES:IBPLT
IBPLT123-24	PLT.0132.ITS2	PLT.0132	PO-V72245	22673598	Research Center in Biodiversity and Genetic Resources	Plantae	Tracheophyta	Liliopsida	Poales	Poaceae	Pooideae	Bromus	Bromus hordeaceus hordeaceus	L.	Morphology	Ricardo Pita|Miguel Porto	Joana Pauperio, Joao Queiros, Ricardo Pita, Helia Goncalves, Miguel Porto	02/05/2019	Portugal	PT	Tras-os-Montes	Macedo de Cavaleiros	Talhinhas	gtgaaccatcgagtctttgaacgcaagttgcgcccgaggccactcggtcgagggcacgcctgcttgggcgtcacgccaaaacacgcttccaactccctcatcggagatagggatgcggcatatggcccctcgtcttgcaagggacggtgagccgaagattgggctgccgatgtatcgtgtcggacacagcgcatggtggacatctttgttttatcaacgcagtgcattcgatgcgtagccggcatgacggcctataaaagacccagctaacggagtgcttgacgctttgatc	Research Center in Biodiversity and Genetic Resources	BOLD_DATASET_CODES:IBPLT
IBPLT154-24	PLT.0163.ef	PLT.0163	PO-V72276	22673629	Research Center in Biodiversity and Genetic Resources	Plantae	Tracheophyta	Liliopsida	Poales	Poaceae	Pooideae	Bromus	Bromus hordeaceus hordeaceus	L.	Morphology	Ricardo Pita|Miguel Porto	Joana Pauperio, Joao Queiros, Ricardo Pita, Helia Goncalves, Miguel Porto	03/05/2019	Portugal	PT	Tras-os-Montes	Vimioso	Matela	caccccaaatcctcttttattccctaactatattattaatcctcttttttttctttttatcaatgggtttaagattcattagctttctcattctactctttcacaaaggaatgcgaagagaactcaatggatcttatcctattcattgaatagatttcttttttattagagtatcggcaagaaatcttggttattggttattcactctatttttaagtattgtttaagtaaaccatgcacaatgcataggactacccccccattttccaattttgaatttgaaatactttaattgattttttagttcctttaattgacatagatacaaatactctactaggatgatgcacaagaaaaggtcaggatagctcagttggtagagcagaggactgaaaatc	Research Center in Biodiversity and Genetic Resources	BOLD_DATASET_CODES:IBPLT
IBPLT154-24	PLT.0163.ITS2	PLT.0163	PO-V72276	22673629	Research Center in Biodiversity and Genetic Resources	Plantae	Tracheophyta	Liliopsida	Poales	Poaceae	Pooideae	Bromus	Bromus hordeaceus hordeaceus	L.	Morphology	Ricardo Pita|Miguel Porto	Joana Pauperio, Joao Queiros, Ricardo Pita, Helia Goncalves, Miguel Porto	03/05/2019	Portugal	PT	Tras-os-Montes	Vimioso	Matela	gtgaaccatcgagtctttgaacgcaagttgcgcccgaggccactcggtcgagggcacgcctgcttgggcgtcacgccaaaacacgcttccaactccctcatcggagatagggatgcggcatatggcccctcgtcttgcaagggacggtgagccgaagattgggctgccgatgtatcgtgtcggacacagcgcatggtggacatctttgttttatcaacgcagtgcattcgatgcgtagccggcatgacggcctataaaagacccagctaacggagtgcttgacgctttgatc	Research Center in Biodiversity and Genetic Resources	BOLD_DATASET_CODES:IBPLT
IBPLT088-24	PLT.0094.gh	PLT.0094	PO-V72207	22673563	Research Center in Biodiversity and Genetic Resources	Plantae	Tracheophyta	Magnoliopsida	Geraniales	Geraniaceae		Geranium	Geranium lucidum	L.	Morphology	Ricardo Pita|Miguel Porto	Joana Pauperio, Joao Queiros, Ricardo Pita, Helia Goncalves, Miguel Porto	02/05/2019	Portugal	PT	Tras-os-Montes	Braganca	Macedo do Mato	atccttttttacgaaaataaagaggggctccgaaagcgagaatagaaaaaaag	Research Center in Biodiversity and Genetic Resources	BOLD_DATASET_CODES:IBPLT
IBPLT088-24	PLT.0094.ef	PLT.0094	PO-V72207	22673563	Research Center in Biodiversity and Genetic Resources	Plantae	Tracheophyta	Magnoliopsida	Geraniales	Geraniaceae		Geranium	Geranium lucidum	L.	Morphology	Ricardo Pita|Miguel Porto	Joana Pauperio, Joao Queiros, Ricardo Pita, Helia Goncalves, Miguel Porto	02/05/2019	Portugal	PT	Tras-os-Montes	Braganca	Macedo do Mato	caacaaaatatccttcgattcgcttccctaactctttgctgcttgtcaattttaaagaggtttaaaaatttgttatctttctcaattcttctcgttttttcctttttcacaaaacaaagtacccaatggaccctttttgcctcttatcacaggtcttgcggtatatatgacacacgtagaaaggggtggctgagtagccctcatgtgatttgttgaaggattcagaatccatattattatattacgcgttttgtacaaagtattctttgttttaaagatctaagaaatgagggtcgtcgaaaagacttaaaatacctttttcggcattttaattgacagaaactcaagtcatctaataaaataagggatgcgttggaaatggtcgggatagctcagctg…	Research Center in Biodiversity and Genetic Resources	BOLD_DATASET_CODES:IBPLT
IBPLT088-24	PLT.0094.ITS2	PLT.0094	PO-V72207	22673563	Research Center in Biodiversity and Genetic Resources	Plantae	Tracheophyta	Magnoliopsida	Geraniales	Geraniaceae		Geranium	Geranium lucidum	L.	Morphology	Ricardo Pita|Miguel Porto	Joana Pauperio, Joao Queiros, Ricardo Pita, Helia Goncalves, Miguel Porto	02/05/2019	Portugal	PT	Tras-os-Montes	Braganca	Macedo do Mato	gtgaaccatcgagtctttgaacgcaagttgcgcccgaagccattaggccgagggcacgcctgcctgggcgtcacgcgctccgtcgccccgcaatccagaaccccgagaggggagacggaagatgcggtgcggacattggtctcccgtgtgcgagagctcgcggctggcctaaaatcgagtcccgggcgctctgatcagtggccgacggtggttgagaagccctcgcaaatgcgccgctgacaggtcgcccatcgcggacgacacgaccctcgcgcgactcttcccctcggggaggatgagctccatct	Research Center in Biodiversity and Genetic Resources	BOLD_DATASET_CODES:IBPLT
IBPLT528-24	PLT.0561.ef	PLT.0561	PO-V72664	22674003	Research Center in Biodiversity and Genetic Resources	Plantae	Tracheophyta	Liliopsida	Poales	Poaceae	Pooideae	Bromus	Bromus hordeaceus hordeaceus	L.	Morphology	Ricardo Pita|Miguel Porto	Joana Pauperio, Joao Queiros, Ricardo Pita, Helia Goncalves, Miguel Porto	01/06/2019	Portugal	PT	Tras-os-Montes	Braganca	Quintela de Lampacas	caccccaaatcctcttttattccctaactatattattaatcctcttttttttctttttatcaatgggtttaagattcattagctttctcattctactctttcacaaaggaatgcgaagagaactcaatggatcttatcctattcattgaatagatttcttttttattagagtatcggcaagaaatcttggttattggttattcactctatttttaagtattgtttaagtaaaccatgcacaatgcataggactacccccccccattttccaattttgaatttgaaatactttaattgattttttagttcctttaattgacatagatacaaatactctactaggatgatgcacaagaaaaggtcaggatagctcagttggtagagcagaggactgaaaatc	Research Center in Biodiversity and Genetic Resources	BOLD_DATASET_CODES:IBPLT
IBPLT528-24	PLT.0561.ITS2	PLT.0561	PO-V72664	22674003	Research Center in Biodiversity and Genetic Resources	Plantae	Tracheophyta	Liliopsida	Poales	Poaceae	Pooideae	Bromus	Bromus hordeaceus hordeaceus	L.	Morphology	Ricardo Pita|Miguel Porto	Joana Pauperio, Joao Queiros, Ricardo Pita, Helia Goncalves, Miguel Porto	01/06/2019	Portugal	PT	Tras-os-Montes	Braganca	Quintela de Lampacas	gtgaaccatcgagtctttgaacgcaagttgcgcccgaggccactcggtcgagggcacgcctgcttgggcgtcacgccaaaacacgcttccaactccctcatcggagatagggatgcggcatatggcccctcgtcttgcaagggacggtgagccgaagattgggctgccgatgtatcgtgtcggacacagcgcatggtggacatctttgttttatcaacgcagtgcattcgatgcgtagccggcatgacggcctataaaagacccagctaacggagtgcttgacgctttgatc	Research Center in Biodiversity and Genetic Resources	BOLD_DATASET_CODES:IBPLT
IBPLT528-24	PLT.0561.gh	PLT.0561	PO-V72664	22674003	Research Center in Biodiversity and Genetic Resources	Plantae	Tracheophyta	Liliopsida	Poales	Poaceae	Pooideae	Bromus	Bromus hordeaceus hordeaceus	L.	Morphology	Ricardo Pita|Miguel Porto	Joana Pauperio, Joao Queiros, Ricardo Pita, Helia Goncalves, Miguel Porto	01/06/2019	Portugal	PT	Tras-os-Montes	Braganca	Quintela de Lampacas	atccatgttttgagaaaaaaaaaggggggggttctcgaactagaatacaaaggaaaag	Research Center in Biodiversity and Genetic Resources	BOLD_DATASET_CODES:IBPLT
IBPLT073-24	PLT.0077B.ef	PLT.0077B	PO-V72190	22673548	Research Center in Biodiversity and Genetic Resources	Plantae	Tracheophyta	Liliopsida	Poales	Poaceae	Pooideae	Bromus	Bromus scoparius	L.	Morphology	Ricardo Pita|Miguel Porto	Joana Pauperio, Joao Queiros, Ricardo Pita, Helia Goncalves, Miguel Porto	02/05/2019	Portugal	PT	Tras-os-Montes	Macedo de Cavaleiros	Bagueixe	caccccaaatcctcttttattccctaactatattattaatcctcttttttttctttttatcaatgggtttaagattcattagctttctcattctactctttcacaaaggaatgcgaagagaactcaatggatcttatcctattcattgaatagatttcttttttattagagtatcggcaagaaatcttggttattggttattcactctatttttaagtattgtttaagtaaaccatgcacaatgcataggactaccccccccccattttccaattttgaatttgaaatactttaattgattttttagttcctttaattgacatagatacaaatactctactaggatgatgcaaaagaaaaggtcaggatagctcagttggtagagcagaggactgaaaa…	Research Center in Biodiversity and Genetic Resources	BOLD_DATASET_CODES:IBPLT
IBPLT073-24	PLT.0077B.ITS2	PLT.0077B	PO-V72190	22673548	Research Center in Biodiversity and Genetic Resources	Plantae	Tracheophyta	Liliopsida	Poales	Poaceae	Pooideae	Bromus	Bromus scoparius	L.	Morphology	Ricardo Pita|Miguel Porto	Joana Pauperio, Joao Queiros, Ricardo Pita, Helia Goncalves, Miguel Porto	02/05/2019	Portugal	PT	Tras-os-Montes	Macedo de Cavaleiros	Bagueixe	gtgaaccatcgagtctttgaacgcaagttgcgcccgaggccactcggtcgagggcacgcctgcttgggcgtcacgccaaaacacgcttccaactccctcatcggggatagggatgcggcatatggcccctcgtctcgcaagggacggtgagccgaagattgggctgccgatgtatcgtgtcggacacagcgcatggtgggcatctttgttttatcagcgcagtgaattcgatgcgtagtcggcatgacggcctaaaaaagacccagctaacggagtgcttgacgctttgatc	Research Center in Biodiversity and Genetic Resources	BOLD_DATASET_CODES:IBPLT
IBPLT346-24	PLT.0359.ef	PLT.0359	PO-V72474	22673821	Research Center in Biodiversity and Genetic Resources	Plantae	Tracheophyta	Magnoliopsida	Cucurbitales	Cucurbitaceae		Bryonia	Bryonia cretica dioica	(Jacq.) Tutin	Morphology	Ricardo Pita|Miguel Porto	Joana Pauperio, Joao Queiros, Ricardo Pita, Helia Goncalves, Miguel Porto	11/06/2019	Portugal	PT	Tras-os-Montes	Macedo de Cavaleiros	Bagueixe	caaacccctaaaaaggcccgttggcctctttaattatttatcctttcattagcaattcacaattcgttatgtttctcattcattctactctttcacaagtgtatctgcgcggaaattttatttcttatcacaagacgtgtgatatatattgtatatgatacacgtacaaacgaacatccttacgcaaggaatacccgttttcaaatttgaataattaacaatactgtctactgtactgaaacttccaaagtcttatccaagccctgaaattttgtggatcttcaaaaagaagactttggaataccctttctttcttatttacaattgacatagacccaagtcatctattaaaataaagataatgtgtcggaaatagccgggatagctcagttggtagag…	Research Center in Biodiversity and Genetic Resources	BOLD_DATASET_CODES:IBPLT
IBPLT346-24	PLT.0359.ITS2	PLT.0359	PO-V72474	22673821	Research Center in Biodiversity and Genetic Resources	Plantae	Tracheophyta	Magnoliopsida	Cucurbitales	Cucurbitaceae		Bryonia	Bryonia cretica dioica	(Jacq.) Tutin	Morphology	Ricardo Pita|Miguel Porto	Joana Pauperio, Joao Queiros, Ricardo Pita, Helia Goncalves, Miguel Porto	11/06/2019	Portugal	PT	Tras-os-Montes	Macedo de Cavaleiros	Bagueixe	gcgaaccaccgagtctttgaacgcaagttgcgcccggagccttctggccgagggcacgtctgcctgggcgtcacgcatcgctgcccccccacgcaacccccactcgggatcgttgcgcgggcgggggcacacgctggcctcccgtgcgctccgccgcgcggatggcttaaattcgagtcctcggcgcctgtcgtcgcgacactacggtggttgatccaacctcggtaccgcgtcgcgacgccagcacgcgcgcctcctcctcgcgagcgagcggggactcccataacgaccctctgaacgtcgtccccaaagacgatgctctcgac	Research Center in Biodiversity and Genetic Resources	BOLD_DATASET_CODES:IBPLT
IBPLT348-24	PLT.0361.ef	PLT.0361	PO-V72476	22673823	Research Center in Biodiversity and Genetic Resources	Plantae	Tracheophyta	Magnoliopsida	Brassicales	Brassicaceae		Bunias	Bunias erucago	L.	Morphology	Ricardo Pita|Miguel Porto	Joana Pauperio, Joao Queiros, Ricardo Pita, Helia Goncalves, Miguel Porto	11/06/2019	Portugal	PT	Tras-os-Montes	Macedo de Cavaleiros	Bagueixe	caactctactcccccaaaaagtctgtttgacaccttactttttttagttattcaaaaattcattatcttttttcattcatcctacgcttttacaaactataatttcttttcttattatatacaagtcttgtgggatatatcatacatgtacaaatgagaaagaaatatcgatttgaatggtttagaatctatatcatttttcattttaaaacttagaaagtcttcttttcgaagatccaagaaattcccggtacaaaacttttttaatttactacttttgagtttcttttaattgacataggcctaagtcatctagtaaaatgaggatgatacttcggcaatggccgggatagctcagttggtagagcagaggactgaaaatc	Research Center in Biodiversity and Genetic Resources	BOLD_DATASET_CODES:IBPLT
IBPLT348-24	PLT.0361.ITS2	PLT.0361	PO-V72476	22673823	Research Center in Biodiversity and Genetic Resources	Plantae	Tracheophyta	Magnoliopsida	Brassicales	Brassicaceae		Bunias	Bunias erucago	L.	Morphology	Ricardo Pita|Miguel Porto	Joana Pauperio, Joao Queiros, Ricardo Pita, Helia Goncalves, Miguel Porto	11/06/2019	Portugal	PT	Tras-os-Montes	Macedo de Cavaleiros	Bagueixe	gtgaaccatcgagtctttgaacgcaagttgcgccccaagccttctggccgagggcacgtctgcctgggtgtcacaaatcgtcgtccccccatccattttggatacgggacggaagctggtctcccgtgtggtaccgcacgcggttgaccaaaatccgagcttaggacgttaagagcgtctcgacatgcggtggtgaattcaagcctcgtctttatgtcgaacgtttttgtccttaagctctcgatgacccaaagtcctcaac	Research Center in Biodiversity and Genetic Resources	BOLD_DATASET_CODES:IBPLT
IBPLT347-24	PLT.0360.ef	PLT.0360	PO-V72475	22673822	Research Center in Biodiversity and Genetic Resources	Plantae	Tracheophyta	Magnoliopsida	Apiales	Apiaceae		Bupleurum	Bupleurum virgatum	Cav.	Morphology	Ricardo Pita|Miguel Porto	Joana Pauperio, Joao Queiros, Ricardo Pita, Helia Goncalves, Miguel Porto	11/06/2019	Portugal	PT	Tras-os-Montes	Macedo de Cavaleiros	Bagueixe	caaaaaaagcccattttactccttaactatttagcttatccttttttttagtagttcaaaaatagttatctttctcattcaccctactattttacaaatgtatccgagataaaaatttgtctattatgccaagtcttatgatatatgatacatggacaaatgaccctcttaggctctccgaacgagtcacggttgctatcgttcttcatcctgaaacttacaacgtctcctttttttgaagctccaagaaattctaacacctggacaagactttgtaataccctttgaattgacatagacctaagttatctagtaatatgagaatgtggtatcggtatcgggaatgggaatggtcgggatagctcagctggtagagcagaggactgaaaatc	Research Center in Biodiversity and Genetic Resources	BOLD_DATASET_CODES:IBPLT
IBPLT094-24	PLT.0100.gh	PLT.0100	PO-V72213	22673569	Research Center in Biodiversity and Genetic Resources	Plantae	Tracheophyta	Magnoliopsida	Fagales	Fagaceae	Quercoideae	Quercus	Quercus rotundifolia	Lam.	Morphology	Ricardo Pita|Miguel Porto	Joana Pauperio, Joao Queiros, Ricardo Pita, Helia Goncalves, Miguel Porto	02/05/2019	Portugal	PT	Tras-os-Montes	Braganca	Macedo do Mato	atcctattttacgaaaacaaataagggttcagaagaaagcgagaataaaaaaag	Research Center in Biodiversity and Genetic Resources	BOLD_DATASET_CODES:IBPLT
IBPLT094-24	PLT.0100.ITS2	PLT.0100	PO-V72213	22673569	Research Center in Biodiversity and Genetic Resources	Plantae	Tracheophyta	Magnoliopsida	Fagales	Fagaceae	Quercoideae	Quercus	Quercus rotundifolia	Lam.	Morphology	Ricardo Pita|Miguel Porto	Joana Pauperio, Joao Queiros, Ricardo Pita, Helia Goncalves, Miguel Porto	02/05/2019	Portugal	PT	Tras-os-Montes	Braganca	Macedo do Mato	gcgaatcatcgagtttttgaacgcaagttgcgcccgaagccattcggccgagggcacgtctgcctgggtgtcacgcatcgttgcccccccaaactccggttcgggcggggcggaagttggcctcccgtacgtgcttgcgcgcgcggttagcccaaaagcgagtcctcggcgacgagcgccacgacaatcggtggttttttcgaccctcgttccccgtcgtgcgcgccccgtagcccgtatgcgctcttgcgacccttacgcgtcgcctcggcggcgctcccaac	Research Center in Biodiversity and Genetic Resources	BOLD_DATASET_CODES:IBPLT
IBPLT347-24	PLT.0360.ITS2	PLT.0360	PO-V72475	22673822	Research Center in Biodiversity and Genetic Resources	Plantae	Tracheophyta	Magnoliopsida	Apiales	Apiaceae		Bupleurum	Bupleurum virgatum	Cav.	Morphology	Ricardo Pita|Miguel Porto	Joana Pauperio, Joao Queiros, Ricardo Pita, Helia Goncalves, Miguel Porto	11/06/2019	Portugal	PT	Tras-os-Montes	Macedo de Cavaleiros	Bagueixe	gtgaaccatcgagtttttgaacgcaagttgcgcccgatgccattaggttgagggcacgtctgcctgggtgtcacgtaaagctttgcccctccgctgctctctcatggtgagtcgttgcagttcggggggacggaaagtgacctcccgtgcctcgttgtgcggctggtttaaaagacagtctccggagaacggaaaacgcaacattggtggaaggcattactaacctcttgccatcttgcgccgagcccgttcactctgtgagcgacagcgaccctttggcgccgccccaggtgcgcgctcaaact	Research Center in Biodiversity and Genetic Resources	BOLD_DATASET_CODES:IBPLT
IBPLT320-24	PLT.0333.ef	PLT.0333	PO-V72448	22673795	Research Center in Biodiversity and Genetic Resources	Plantae	Tracheophyta	Magnoliopsida	Asterales	Campanulaceae	Campanuloideae	Campanula	Campanula		Morphology	Ricardo Pita|Miguel Porto	Joana Pauperio, Joao Queiros, Ricardo Pita, Helia Goncalves, Miguel Porto	07/06/2019	Portugal	PT	Tras-os-Montes	Macedo de Cavaleiros	Talhinhas	caaaaagcccatttgactgtctaactatttttctttcaatttatcctttttggttagcggtttcaaattccttatcttttccattcacccgactcttttagcaactgatctgaacggaaagcttgttctcttatcagaagatatatgatatatctcatacatgtacaaatgaacagagaaaggaatcccgatttgaatgagtcacgctcggtattcttattcatactgaaacttacgaagttgtccttttgctgatccaatcaattgtagacctggatgagactttgtaataccctttcaattgacatagacttaagttctctcgtaaaatgagtatagaacaacaggaatagtcgggatagctcagctggtagagcagaggactgaaaatc	Research Center in Biodiversity and Genetic Resources	BOLD_DATASET_CODES:IBPLT
IBPLT096-24	PLT.0104.ef	PLT.0104	PO-V72217	22673571	Research Center in Biodiversity and Genetic Resources	Plantae	Tracheophyta	Magnoliopsida	Lamiales	Lamiaceae		Salvia	Salvia verbenaca	L.	Morphology	Ricardo Pita|Miguel Porto	Joana Pauperio, Joao Queiros, Ricardo Pita, Helia Goncalves, Miguel Porto	02/05/2019	Portugal	PT	Tras-os-Montes	Braganca	Macedo do Mato	caaaaagcctatttgacccctaaaatatttactctatccccccttttcgttagcggttccaaattcccttatccttcggattctttgacaaacgtatttgggcgtaaatgattttctcttattgatatagaatacacattgcaaatgaagcaagaaatgtcgatatgaatgaataccattgaaattataggacttggagaaaactttgtaaccccccgtgtccctttaattgacatcgactccagtaatctcataaaatgagggtgggatgctacattggaaatggtcgggatagctcagctggtagagcagaggactgaaaatc	Research Center in Biodiversity and Genetic Resources	BOLD_DATASET_CODES:IBPLT
IBPLT096-24	PLT.0104.ITS2	PLT.0104	PO-V72217	22673571	Research Center in Biodiversity and Genetic Resources	Plantae	Tracheophyta	Magnoliopsida	Lamiales	Lamiaceae		Salvia	Salvia verbenaca	L.	Morphology	Ricardo Pita|Miguel Porto	Joana Pauperio, Joao Queiros, Ricardo Pita, Helia Goncalves, Miguel Porto	02/05/2019	Portugal	PT	Tras-os-Montes	Braganca	Macedo do Mato	gtgaaccatcgagtctttgaacgcaagttgcgcccgaagccattaggccgagggcacgtctgcctgggcgtcacgcatcgcgtcgcccccccaccatgtgcgggggcggaaattggcctcccgtgcgccccggcgcgcggctggcccaaatgcgatccctcggcgactcatgtcacgacaagtggtggttgaaatctcaatctcttgcgccgtcgtgccgctgcgtcgtccgtaagggcatccatcaacgacccaacggtgggggtgcctcacggtgccccgaccttcgacc	Research Center in Biodiversity and Genetic Resources	BOLD_DATASET_CODES:IBPLT
IBPLT320-24	PLT.0333.ITS2	PLT.0333	PO-V72448	22673795	Research Center in Biodiversity and Genetic Resources	Plantae	Tracheophyta	Magnoliopsida	Asterales	Campanulaceae	Campanuloideae	Campanula	Campanula		Morphology	Ricardo Pita|Miguel Porto	Joana Pauperio, Joao Queiros, Ricardo Pita, Helia Goncalves, Miguel Porto	07/06/2019	Portugal	PT	Tras-os-Montes	Macedo de Cavaleiros	Talhinhas	gtgaaccatcgagtctttgaacgcaagttgcgcctgaagcctttaggctgagggcacgtctgcatgggcgtcacgcatcgtgtcacccccacaagaaacttgcttgcttgttggggagtgtacattggcctcccgtgcctcgctgtgcggttggcttaaaatggagtcccctatgaaggacgcacgacaagtggtggtgttgataataaggcccctcgcttttgttgttcgagaatcctttatgggatttggctcgttgataaaaaaccctttcgatgcgtctacataatatagcaccgtaatggtggttgatattagagacgttgtccgacc	Research Center in Biodiversity and Genetic Resources	BOLD_DATASET_CODES:IBPLT
IBPLT230-24	PLT.0242.ef	PLT.0242	PO-V72355	22673705	Research Center in Biodiversity and Genetic Resources	Plantae	Tracheophyta	Magnoliopsida	Asterales	Campanulaceae	Campanuloideae	Campanula	Campanula rapunculus rapunculus	L.	Morphology	Ricardo Pita|Miguel Porto	Joana Pauperio, Joao Queiros, Ricardo Pita, Helia Goncalves, Miguel Porto	05/06/2019	Portugal	PT	Tras-os-Montes	Vimioso	Matela	caaaaagcccatttgactgtctaactatttttctttcgatttatcctttttggttagcggtttcaaattccttatcttttccattcacccgactcttttagaaactgatctgaacggaaagcttgttctcttatcagaagatatatgatatatctcatacatgtacaaatgaacagagaaaggaatcccgatttgaatgagtcacgctcggtattcttattcatactgaaacttaccaagttgtccttttgctgatccaatcaattctagacctggatgagactttgtaataccctttcaattgacatagacttaagttctctcgtaaaatgagtatagaacaacgggaatagtcgggatagctcagctggtagagcagaggactgaaaatc	Research Center in Biodiversity and Genetic Resources	BOLD_DATASET_CODES:IBPLT
IBPLT230-24	PLT.0242.ITS2	PLT.0242	PO-V72355	22673705	Research Center in Biodiversity and Genetic Resources	Plantae	Tracheophyta	Magnoliopsida	Asterales	Campanulaceae	Campanuloideae	Campanula	Campanula rapunculus rapunculus	L.	Morphology	Ricardo Pita|Miguel Porto	Joana Pauperio, Joao Queiros, Ricardo Pita, Helia Goncalves, Miguel Porto	05/06/2019	Portugal	PT	Tras-os-Montes	Vimioso	Matela	gtgaaccatcgagtctttgaacgcaagttgcgcccgaagcctttaggctgagggcacgtctgcatgggcgtcacgcatcgcgtcacccccacaagaagcttgcttgcttgttggggagtgtacattggcctcccgtgctttgctgtgcggttggctcaaaatggagtcccctatgaaggacgcatgacaagtggtggtgttgaaataaggccttcgcttttgttgtttgagaatcctttgtagtatttggctcgttgattaaaaacccttttgatgcgtctacataattgcaccgtaatggtggatgatagtggagatgttgtccgacc	Research Center in Biodiversity and Genetic Resources	BOLD_DATASET_CODES:IBPLT
IBPLT285-24	PLT.0299.ef	PLT.0299	PO-V72413	22673760	Research Center in Biodiversity and Genetic Resources	Plantae	Tracheophyta	Magnoliopsida	Asterales	Campanulaceae	Campanuloideae	Campanula	Campanula rapunculus rapunculus	L.	Morphology	Ricardo Pita|Miguel Porto	Joana Pauperio, Joao Queiros, Ricardo Pita, Helia Goncalves, Miguel Porto	06/06/2019	Portugal	PT	Tras-os-Montes	Vimioso	Matela	caaaaagcccatttgactgtctaactatttttctttcgatttatcctttttggttagcggtttcaaattccttatcttttccattcacccgactcttttagaaactgatctgaacggaaagcttgttctcttatcagaagatatatgatatatctcatacatgtacaaatgaacagagaaaggaatcccgatttgaatgagtcacgctcggtattcttattcatactgaaacttaccaagttgtccttttgctgatccaatcaattctagacctggatgagactttgtaataccctttcaattgacatagacttaagttctctcgtaaaatgagtatagaacaacgggaatagtcgggatagctcagctggtagagcagaggactgaaaatc	Research Center in Biodiversity and Genetic Resources	BOLD_DATASET_CODES:IBPLT
IBPLT285-24	PLT.0299.ITS2	PLT.0299	PO-V72413	22673760	Research Center in Biodiversity and Genetic Resources	Plantae	Tracheophyta	Magnoliopsida	Asterales	Campanulaceae	Campanuloideae	Campanula	Campanula rapunculus rapunculus	L.	Morphology	Ricardo Pita|Miguel Porto	Joana Pauperio, Joao Queiros, Ricardo Pita, Helia Goncalves, Miguel Porto	06/06/2019	Portugal	PT	Tras-os-Montes	Vimioso	Matela	gtgaaccatcgagtctttgaacgcaagttgcgcccgaagcctttaggctgagggcacgtctgcatgggcgtcacgcatcgcgtcacccccacaagaagcttgcttgcttgttggggagtgtacattggcctcccgtgctttgctgtgcggttggctcaaaatggagtcccctatgaaggacgcatgacaagtggtggtgttgaaataaggccttcgcttttgttgtttgagaatcctttgtagtatttggctcgttgattaaaaacccttttgatgcgtctacataattgcactgtaatggtggatgatagtggagatgttgtccgacc	Research Center in Biodiversity and Genetic Resources	BOLD_DATASET_CODES:IBPLT
IBPLT099-24	PLT.0108.gh	PLT.0108	PO-V72221	22673574	Research Center in Biodiversity and Genetic Resources	Plantae	Tracheophyta	Magnoliopsida	Fabales	Fabaceae		Cytisus	Cytisus multiflorus	(L'Her.) Sweet	Morphology	Ricardo Pita|Miguel Porto	Joana Pauperio, Joao Queiros, Ricardo Pita, Helia Goncalves, Miguel Porto	02/05/2019	Portugal	PT	Tras-os-Montes	Braganca	Macedo do Mato	atcccatttttcgcaaaaacaaagaaaagttcagaaagcaaaaataaaaag	Research Center in Biodiversity and Genetic Resources	BOLD_DATASET_CODES:IBPLT
IBPLT099-24	PLT.0108.ef	PLT.0108	PO-V72221	22673574	Research Center in Biodiversity and Genetic Resources	Plantae	Tracheophyta	Magnoliopsida	Fabales	Fabaceae		Cytisus	Cytisus multiflorus	(L'Her.) Sweet	Morphology	Ricardo Pita|Miguel Porto	Joana Pauperio, Joao Queiros, Ricardo Pita, Helia Goncalves, Miguel Porto	02/05/2019	Portugal	PT	Tras-os-Montes	Braganca	Macedo do Mato	caaaagtccgggttcactctctaattatttctcctaaatcctctttttttttattcgttatgtgtcttattcagtccattctttcacaaatggatctgagtagaatttttctttttcttatcacaatcacaagtcttgggatatgtaattatatgtaattgaaatattaaatatattataaacatacaatttttttatagtaaacctacaaacgaacatcttatccttgagcaagcaagcctcatattaatgattaacaatacataatgattactactactgaaaataaaaaacaaaattcaaaaagaaaaaaagtcttttttatttagttgacatagattcattgacatatattcaagtaatctcttaaaatggagatgctgcgcaaagaatggtcgg…	Research Center in Biodiversity and Genetic Resources	BOLD_DATASET_CODES:IBPLT
IBPLT099-24	PLT.0108.ITS2	PLT.0108	PO-V72221	22673574	Research Center in Biodiversity and Genetic Resources	Plantae	Tracheophyta	Magnoliopsida	Fabales	Fabaceae		Cytisus	Cytisus multiflorus	(L'Her.) Sweet	Morphology	Ricardo Pita|Miguel Porto	Joana Pauperio, Joao Queiros, Ricardo Pita, Helia Goncalves, Miguel Porto	02/05/2019	Portugal	PT	Tras-os-Montes	Braganca	Macedo do Mato	gtgaaccatcgagtctttgaacgcaagttgcgcccgaagccattaggctgagggcacgcctgcctgggtgttgcacatcgttgccccaatgccttggccatgtgctaggcaccgagtggggcgaatgttggcttcccgcgagcagtgtctcacggttggttgaaaactgagttcgtggtggagggcgccgtgatggatggtggctgagttaaagctcgagaccgatcgtgcgtgtcacccccaccagatttgcgactctgtgacccatggaggtctgttggccgcctaagacg	Research Center in Biodiversity and Genetic Resources	BOLD_DATASET_CODES:IBPLT
IBPLT376-24	PLT.0393.ef	PLT.0393	PO-V72508	22673851	Research Center in Biodiversity and Genetic Resources	Plantae	Tracheophyta	Magnoliopsida	Asterales	Asteraceae	Carduoideae	Carduus	Carduus carpetanus carpetanus	Boiss. & Reut.	Morphology	Ricardo Pita|Miguel Porto	Joana Pauperio, Joao Queiros, Ricardo Pita, Helia Goncalves, Miguel Porto	01/06/2019	Portugal	PT	Tras-os-Montes			caaaaagaccatttgactccctaattatttctcgtatcctttttatttattttatccttttttccttagcggttcaaaattccttatcttttctttctcattcactactctttatacaaatggatctgagcggaaatgctgttctcttatcacatatgatatatatgatacatgtacaaatgaacatctttgagcaaggaatccccatttgaatgattcacgatcgatatttttattcatactgaaacttacaaagttgttcttttgacaaattataggacctggatgaggctttgtaataccctttcaattgacatagacccaagttatctagtaaaatgaaaatgaggatgagacatcaggaatagtcgggatagctcagttggtagagcagaggac…	Research Center in Biodiversity and Genetic Resources	BOLD_DATASET_CODES:IBPLT
IBPLT376-24	PLT.0393.ITS2	PLT.0393	PO-V72508	22673851	Research Center in Biodiversity and Genetic Resources	Plantae	Tracheophyta	Magnoliopsida	Asterales	Asteraceae	Carduoideae	Carduus	Carduus carpetanus carpetanus	Boiss. & Reut.	Morphology	Ricardo Pita|Miguel Porto	Joana Pauperio, Joao Queiros, Ricardo Pita, Helia Goncalves, Miguel Porto	01/06/2019	Portugal	PT	Tras-os-Montes			gtgaaccatcgagtttttgaacgcaagttgcgcccgaagccattcggccgagggcacgtctgcctgggcgtcacgcatcgcgtcgccccagaccacgcctctatatcggggatgtgtttgtctggggcggagaatggtctcccgtgccgttggcgcggttggcctaaaaaggagtccccttcgacggacgcacggctagtggtggttgataaggccttcgtatcgagtcgtgtgtcgttagccgcaagggaagcgctctccatagaccctaacgtgtcgtcttgcgacgatgcttcgaca	Research Center in Biodiversity and Genetic Resources	BOLD_DATASET_CODES:IBPLT
IBPLT060-24	PLT.0065.ef	PLT.0065	PO-V72177	22673535	Research Center in Biodiversity and Genetic Resources	Plantae	Tracheophyta	Magnoliopsida	Asterales	Asteraceae	Carduoideae	Carduus	Carduus pycnocephalus pycnocephalus	L.	Morphology	Ricardo Pita|Miguel Porto	Joana Pauperio, Joao Queiros, Ricardo Pita, Helia Goncalves, Miguel Porto	02/05/2019	Portugal	PT	Tras-os-Montes	Braganca	Santa Comba de Rossas	caaaaagaccatttgactccctaattatttctcgtatcctttttatttattttatccttttttccttagcggttcaaaattccttatcttttctttctcattcactactctttatacaaatggatctgagcggaaatgctgttctcttatcacatatgatatatatgatacatgtacaaatgaacatctttgagcaaggaatccccatttgaatgattcacgatcgatatttttattcatactgaaacttacaaagttgttcttttgacaaattataggacctggatgaggctttgtaataccctttcaattgacatagacccaagttatctagtaaaatgaaaatgaggatgagacatcaggaatagtcgggatagctcagttggtagagcagaggac…	Research Center in Biodiversity and Genetic Resources	BOLD_DATASET_CODES:IBPLT
IBPLT060-24	PLT.0065.ITS2	PLT.0065	PO-V72177	22673535	Research Center in Biodiversity and Genetic Resources	Plantae	Tracheophyta	Magnoliopsida	Asterales	Asteraceae	Carduoideae	Carduus	Carduus pycnocephalus pycnocephalus	L.	Morphology	Ricardo Pita|Miguel Porto	Joana Pauperio, Joao Queiros, Ricardo Pita, Helia Goncalves, Miguel Porto	02/05/2019	Portugal	PT	Tras-os-Montes	Braganca	Santa Comba de Rossas	gtgaaccatcgagtttttgaacgcaagttgcgcccgaagccattcggccgagggcacgtctgcctgggcgtcacgcatcgcgtcgccccagaccacgcctccatacgggggatgtgtttgtttggggcggagaatggtctcccgtgccgttggcgcggttggcctaaaaaggagtccccttcgacggacgcacggctagtggtggttgataaggccttcgtatcgagccgtgtgtcgttagccgcaagggaagcgctctccatagaccctaacgtgtcgtctcgcgacgatgcttcgacc	Research Center in Biodiversity and Genetic Resources	BOLD_DATASET_CODES:IBPLT
IBPLT102-24	PLT.0111.ef	PLT.0111	PO-V72224	22673577	Research Center in Biodiversity and Genetic Resources	Plantae	Tracheophyta	Magnoliopsida	Malpighiales	Euphorbiaceae	Euphorbioideae	Euphorbia	Euphorbia segetalis	L.	Morphology	Ricardo Pita|Miguel Porto	Joana Pauperio, Joao Queiros, Ricardo Pita, Helia Goncalves, Miguel Porto	02/05/2019	Portugal	PT	Tras-os-Montes	Braganca	Macedo do Mato	caaaaaaggacggctcggctccttaattctttttatcccattctcttttttcgttaacggttcaaatttcgttatgtttctcagtcattctatttttttacaaacatatttgagttggatttcttttcccaaattttgtgatagatatgatacacatacaaacgcccatctttgggcaaaacaatgaattcccttttattggaaattgaaatgattaacaatccaaatcattattcgaattgaaatttacgaagttatttttttttaagatacgaaacatttcaggtctgggtaagactttagaatattttttcgtctttttttaattgacataggcccaagttttttacgacaatttagtaaaacgaggaagacgacgtggctaaaatggtcgggata…	Research Center in Biodiversity and Genetic Resources	BOLD_DATASET_CODES:IBPLT
IBPLT102-24	PLT.0111.ITS2	PLT.0111	PO-V72224	22673577	Research Center in Biodiversity and Genetic Resources	Plantae	Tracheophyta	Magnoliopsida	Malpighiales	Euphorbiaceae	Euphorbioideae	Euphorbia	Euphorbia segetalis	L.	Morphology	Ricardo Pita|Miguel Porto	Joana Pauperio, Joao Queiros, Ricardo Pita, Helia Goncalves, Miguel Porto	02/05/2019	Portugal	PT	Tras-os-Montes	Braganca	Macedo do Mato	gcgaaccatcgagtttttgaacgcaagttgcgcccgaagccttctggccgagggcacgtctgcctgggtgtcactcaatcgtcgcccctccgccatcccttaacttgaaaaaaagcgaaaggacgcgggcgggacggaagctggcctcccgtgggctctcgccacgcggttggcccaaatgcccggtcctcggcgtccgcgccgcgacaatcggtggttgcaaggccctcgctagtcgtcgcgcgcgaccggatgtcggcaaggaccgaccggaccccgaatcgcgcccttattataggagcgctctatct	Research Center in Biodiversity and Genetic Resources	BOLD_DATASET_CODES:IBPLT
IBPLT398-24	PLT.0418.ef	PLT.0418	PO-V72533	22673873	Research Center in Biodiversity and Genetic Resources	Plantae	Tracheophyta	Magnoliopsida	Asterales	Asteraceae	Carduoideae	Carduus	Carduus pycnocephalus pycnocephalus	L.	Morphology	Ricardo Pita|Miguel Porto	Joana Pauperio, Joao Queiros, Ricardo Pita, Helia Goncalves, Miguel Porto	01/06/2019	Portugal	PT	Tras-os-Montes			caaaaagaccatttgactccctaattatttctcgtatcctttttatttattttatccttttttccttagcggttcaaaattccttatcttttctttctcattcactactctttatacaaatggatctgagcggaaatgctgttctcttatcacatatgatatatatgatacatgtacaaatgaacatctttgagcaaggaatccccatttgaatgattcacgatcgatatttttattcatactgaaacttacaaagttgttcttttgacaaattataggacctggatgaggctttgtaataccctttcaattgacatagacccaagttatctagtaaaatgaaaatgaggatgagacatcaggaatagtcgggatagctcagttggtagagcagaggac…	Research Center in Biodiversity and Genetic Resources	BOLD_DATASET_CODES:IBPLT
IBPLT398-24	PLT.0418.ITS2	PLT.0418	PO-V72533	22673873	Research Center in Biodiversity and Genetic Resources	Plantae	Tracheophyta	Magnoliopsida	Asterales	Asteraceae	Carduoideae	Carduus	Carduus pycnocephalus pycnocephalus	L.	Morphology	Ricardo Pita|Miguel Porto	Joana Pauperio, Joao Queiros, Ricardo Pita, Helia Goncalves, Miguel Porto	01/06/2019	Portugal	PT	Tras-os-Montes			gtgaaccatcgagtttttgaacgcaagttgcgcccgaagccattcggccgagggcacgtctgcctgggcgtcacgcatcgcgtcgccccagaccacgcctccatacgggggatgtgtttgtttggggcggagaatggtctcccgtgccgttggcgcggttggcctaaaaaggagtccccttcgacggacgcacggctagtggtggttgataaggccttcgtatcgagccgtgtgtcgttagccgcaagggaagcgctctccatagaccctaacgtgtcgtctcgcgacgatgcttcgacc	Research Center in Biodiversity and Genetic Resources	BOLD_DATASET_CODES:IBPLT
IBPLT162-24	PLT.0172.ef	PLT.0172	PO-V72285	22673637	Research Center in Biodiversity and Genetic Resources	Plantae	Tracheophyta	Magnoliopsida	Asterales	Asteraceae	Carduoideae	Carduus	Carduus tenuiflorus tenuiflorus	Curtis	Morphology	Ricardo Pita|Miguel Porto	Joana Pauperio, Joao Queiros, Ricardo Pita, Helia Goncalves, Miguel Porto	03/05/2019	Portugal	PT	Tras-os-Montes	Vimioso	Matela	caaaaagaccatttgactccctaattatttctcgtatcctttttatttattttatccttttttccttagcggttcaaaattccttatcttttctttctcattcactactctttatacaaatggatctgagcggaaatgctgttctcttatcacatatgatatatatgatacatgtacaaatgaacatctttgagcaaggaatccccatttgaatgattcacgatcgatatttttattcatactgaaacttacaaagttgttcttttgacaaattataggacctggatgaggctttgtaataccctttcaattgacatagacccaagttatctagtaaaatgaaaatgaggatgagacatcaggaatagtcgggatagctcagttggtagagcagaggac…	Research Center in Biodiversity and Genetic Resources	BOLD_DATASET_CODES:IBPLT
IBPLT162-24	PLT.0172.ITS2	PLT.0172	PO-V72285	22673637	Research Center in Biodiversity and Genetic Resources	Plantae	Tracheophyta	Magnoliopsida	Asterales	Asteraceae	Carduoideae	Carduus	Carduus tenuiflorus tenuiflorus	Curtis	Morphology	Ricardo Pita|Miguel Porto	Joana Pauperio, Joao Queiros, Ricardo Pita, Helia Goncalves, Miguel Porto	03/05/2019	Portugal	PT	Tras-os-Montes	Vimioso	Matela	gtgaaccatcgagtttttgaacgcaagttgcgcccgaagccattcggccgagggcacgtctgcctgggcgtcacgcatcgcgtcgccccagaccacgcctccatacgggggatgtgtttgtttggggcggagaatggtctcccgtgccgttggcgcggttggcctaaaaaggagtccccttcgacggacgcacggctagtggtggttgataaggccttcgtatcgagccgtgtgtcgttagccgcaagggaagcgctctccatagaccctaacgtgtcgtcttgcgacgatgcttcgacc	Research Center in Biodiversity and Genetic Resources	BOLD_DATASET_CODES:IBPLT
IBPLT105-24	PLT.0114.gh	PLT.0114	PO-V72227	22673580	Research Center in Biodiversity and Genetic Resources	Plantae	Tracheophyta	Magnoliopsida	Fabales	Fabaceae		Lupinus	Lupinus angustifolius	L.	Morphology	Ricardo Pita|Miguel Porto	Joana Pauperio, Joao Queiros, Ricardo Pita, Helia Goncalves, Miguel Porto	02/05/2019	Portugal	PT	Tras-os-Montes	Macedo de Cavaleiros	Talhinhas	atcccgttttttcgcaaaaacaaagaaaagttcagaaagcgaaaataaaaag	Research Center in Biodiversity and Genetic Resources	BOLD_DATASET_CODES:IBPLT
IBPLT105-24	PLT.0114.ef	PLT.0114	PO-V72227	22673580	Research Center in Biodiversity and Genetic Resources	Plantae	Tracheophyta	Magnoliopsida	Fabales	Fabaceae		Lupinus	Lupinus angustifolius	L.	Morphology	Ricardo Pita|Miguel Porto	Joana Pauperio, Joao Queiros, Ricardo Pita, Helia Goncalves, Miguel Porto	02/05/2019	Portugal	PT	Tras-os-Montes	Macedo de Cavaleiros	Talhinhas	caaaagtccgggttcactctcgaattatttctcctaaattatctttttttttattcgttatgtgtcttattcattcagtccattcttttacaaatggatctgagtggaatttttattttttttattacaatcacaacacaagtctttgaatatgtttctaatatatatatatatgaaacatacaattttttttatattatatgataaacaaacctacaaacaaacatcttatccttgagcaatgagcaagcaagcctcatattaatgattaacaatacataatgattactactactgaaaaaaaacaaaattaaattaaaaaatacaaaagtattttttatttagttgacatagattcattgacatatattaaagtaatctcttaaaatggagatgctg…	Research Center in Biodiversity and Genetic Resources	BOLD_DATASET_CODES:IBPLT
IBPLT250-24	PLT.0263.ef	PLT.0263	PO-V72376	22673725	Research Center in Biodiversity and Genetic Resources	Plantae	Tracheophyta	Magnoliopsida	Asterales	Asteraceae	Carduoideae	Carduus	Carduus tenuiflorus tenuiflorus	Curtis	Morphology	Ricardo Pita|Miguel Porto	Joana Pauperio, Joao Queiros, Ricardo Pita, Helia Goncalves, Miguel Porto	05/06/2019	Portugal	PT	Tras-os-Montes	Vimioso	Matela	caaaaagaccatttgactccctaattatttctcgtatcctttttatttattttatccttttttccttagcggttcaaaattccttatcttttctttctcattcactactctttatacaaatggatctgagcggaaatgctgttctcttatcacatatgatatatatgatacatgtacaaatgaacatctttgagcaaggaatccccatttgaatgattcacgatcgatatttttattcatactgaaacttacaaagttgttcttttgacaaattataggacctggatgaggctttgtaataccctttcaattgacatagacccaagttatctagtaaaatgaaaatgaggatgagacatcaggaatagtcgggatagctcagttggtagagcagaggac…	Research Center in Biodiversity and Genetic Resources	BOLD_DATASET_CODES:IBPLT
IBPLT250-24	PLT.0263.ITS2	PLT.0263	PO-V72376	22673725	Research Center in Biodiversity and Genetic Resources	Plantae	Tracheophyta	Magnoliopsida	Asterales	Asteraceae	Carduoideae	Carduus	Carduus tenuiflorus tenuiflorus	Curtis	Morphology	Ricardo Pita|Miguel Porto	Joana Pauperio, Joao Queiros, Ricardo Pita, Helia Goncalves, Miguel Porto	05/06/2019	Portugal	PT	Tras-os-Montes	Vimioso	Matela	gtgaaccatcgagtttttgaacgcaagttgcgcccgaagccattcggccgagggcacgtctgcctgggcgtcacgcatcgcgtcgccccagaccacgcctccatacgggggatgtgtttgtttggggcggagaatggtctcccgtgccgttggcgcggttggcctaaaaaggagtccccttcgacggacgcacggctagtggtggttgataaggccttcgtatcgagccgtgtgtcgttagccgcaagggaagcgctctccatagaccctaacgtgtcgtcttgcgacgatgcttcgacc	Research Center in Biodiversity and Genetic Resources	BOLD_DATASET_CODES:IBPLT
IBPLT484-24	PLT.0516.ef	PLT.0516	PO-V72620	22673959	Research Center in Biodiversity and Genetic Resources	Plantae	Tracheophyta	Liliopsida	Poales	Cyperaceae	Caricoideae	Carex	Carex flacca erythrostachys	(Hoppe) Holub	Morphology	Ricardo Pita|Miguel Porto	Joana Pauperio, Joao Queiros, Ricardo Pita, Helia Goncalves, Miguel Porto	01/06/2019	Portugal	PT	Tras-os-Montes	Macedo de Cavaleiros	Limaos	caataaaaagcccatttgattttcaaaatatctattttttattttgatgaaaaattcaaataaaattcactatcttttctttttaattcgttctattttctcatttcgcaaatagatctgaaaaaaaaatatttattatgcaaaataataaaatataagcatatgaaaagatcctaagcatatgcaaagaatcattcttctataatgaaatcattactaatcatatcatatcattatcttaaacattgattattcaaattttttgaatcaatttttattttaattttattggagctcctttatttaattgacaagggcataggtacgagtattctactcgagtgatccacaagaaatagtcgggatagctcagtcggtagagcagaggactgaaaatc	Research Center in Biodiversity and Genetic Resources	BOLD_DATASET_CODES:IBPLT
IBPLT484-24	PLT.0516.ITS2	PLT.0516	PO-V72620	22673959	Research Center in Biodiversity and Genetic Resources	Plantae	Tracheophyta	Liliopsida	Poales	Cyperaceae	Caricoideae	Carex	Carex flacca erythrostachys	(Hoppe) Holub	Morphology	Ricardo Pita|Miguel Porto	Joana Pauperio, Joao Queiros, Ricardo Pita, Helia Goncalves, Miguel Porto	01/06/2019	Portugal	PT	Tras-os-Montes	Macedo de Cavaleiros	Limaos	gtgaaccatcgagtctttgaacgcaagttgcgcccgagggaccctcccgagggcacgcctgcctcatgggcgttagaagcccatccacgctcggttgccgaactaatggcaaaagatgcggacattggccctccgaaccgtaaggcgcggtgggcctaagtgtgcggccgtcgtacgtggccgggagcggcgagtggtgggctactgcgcacgtcaccccgagcaccgtaccgacgcagggccctgtttgaacccctaacgaggagcacgtcgctgcggctttcgtcgcgcggtgccttcggacc	Research Center in Biodiversity and Genetic Resources	BOLD_DATASET_CODES:IBPLT
IBPLT484-24	PLT.0516.gh	PLT.0516	PO-V72620	22673959	Research Center in Biodiversity and Genetic Resources	Plantae	Tracheophyta	Liliopsida	Poales	Cyperaceae	Caricoideae	Carex	Carex flacca erythrostachys	(Hoppe) Holub	Morphology	Ricardo Pita|Miguel Porto	Joana Pauperio, Joao Queiros, Ricardo Pita, Helia Goncalves, Miguel Porto	01/06/2019	Portugal	PT	Tras-os-Montes	Macedo de Cavaleiros	Limaos	atatttcttttgagaaaatgaaatatataaattatttcaaatttatataagaataatttcttatctaatattaaa	Research Center in Biodiversity and Genetic Resources	BOLD_DATASET_CODES:IBPLT
IBPLT516-24	PLT.0549.ef	PLT.0549	PO-V72652	22673991	Research Center in Biodiversity and Genetic Resources	Plantae	Tracheophyta	Liliopsida	Poales	Cyperaceae	Caricoideae	Carex	Carex otrubae	Podp.	Morphology	Ricardo Pita|Miguel Porto	Joana Pauperio, Joao Queiros, Ricardo Pita, Helia Goncalves, Miguel Porto	01/06/2019	Portugal	PT	Tras-os-Montes	Macedo de Cavaleiros	Vale da Porca	caataaaaagcccatttgattttcaaaatatttcttctttattttgattttgatgaaaaattcaaataaaactcactatcttttctttttaattcgttctattttctcatttcgcaaatagatctgaaaaaaaatgttttttattcaaaataataaaatataagcatatgaaaagattctaagcatatgcaaagaatcattcttctataatgaaatcattaccaatcatatcattatcttaaacatagattattcaatttttttgaataaatttttattttatttttatttgagctcctttatttaattgacctagatacaagggcataggtacgagtattctactcgagtgatccacaagaaatagtcgggatagctcagtcggtagagcagaggact…	Research Center in Biodiversity and Genetic Resources	BOLD_DATASET_CODES:IBPLT
IBPLT516-24	PLT.0549.ITS2	PLT.0549	PO-V72652	22673991	Research Center in Biodiversity and Genetic Resources	Plantae	Tracheophyta	Liliopsida	Poales	Cyperaceae	Caricoideae	Carex	Carex otrubae	Podp.	Morphology	Ricardo Pita|Miguel Porto	Joana Pauperio, Joao Queiros, Ricardo Pita, Helia Goncalves, Miguel Porto	01/06/2019	Portugal	PT	Tras-os-Montes	Macedo de Cavaleiros	Vale da Porca	gtgaaccatcgagtctttgaacgcaagttgcgcccgagggaccctcccgagggcacgcctgcctcatgggcgttagaagcccatccacgctcggttgcctaacggcagagatgcggacattggccctccgaaccgcgaggtacggtgggcctaagtgtgcggccgtcgtatgtggccgggagcggcgagtggtgggctactgcgcacgtcaccccgagccccgtaccgacgcagggccttttccgacccctaacgaggagcttgccgctgcagctggcgctgcgcggcgccttcggacc	Research Center in Biodiversity and Genetic Resources	BOLD_DATASET_CODES:IBPLT
IBPLT516-24	PLT.0549.gh	PLT.0549	PO-V72652	22673991	Research Center in Biodiversity and Genetic Resources	Plantae	Tracheophyta	Liliopsida	Poales	Cyperaceae	Caricoideae	Carex	Carex otrubae	Podp.	Morphology	Ricardo Pita|Miguel Porto	Joana Pauperio, Joao Queiros, Ricardo Pita, Helia Goncalves, Miguel Porto	01/06/2019	Portugal	PT	Tras-os-Montes	Macedo de Cavaleiros	Vale da Porca	atcttctttttgagaaaaagaaatatataaaatatttcttatttcagataagaaagaataatattttcttatctaatattaaa	Research Center in Biodiversity and Genetic Resources	BOLD_DATASET_CODES:IBPLT
IBPLT109-24	PLT.0118.gh	PLT.0118	PO-V72231	22673584	Research Center in Biodiversity and Genetic Resources	Plantae	Tracheophyta	Magnoliopsida	Fabales	Fabaceae		Lupinus	Lupinus angustifolius	L.	Morphology	Ricardo Pita|Miguel Porto	Joana Pauperio, Joao Queiros, Ricardo Pita, Helia Goncalves, Miguel Porto	02/05/2019	Portugal	PT	Tras-os-Montes	Macedo de Cavaleiros	Talhinhas	atcccgttttttcgcaaaaacaaagaaaagttcagaaagcgaaaataaaaag	Research Center in Biodiversity and Genetic Resources	BOLD_DATASET_CODES:IBPLT
IBPLT109-24	PLT.0118.ef	PLT.0118	PO-V72231	22673584	Research Center in Biodiversity and Genetic Resources	Plantae	Tracheophyta	Magnoliopsida	Fabales	Fabaceae		Lupinus	Lupinus angustifolius	L.	Morphology	Ricardo Pita|Miguel Porto	Joana Pauperio, Joao Queiros, Ricardo Pita, Helia Goncalves, Miguel Porto	02/05/2019	Portugal	PT	Tras-os-Montes	Macedo de Cavaleiros	Talhinhas	caaaagtccgggttcactctcgaattatttctcctaaattatctttttttttattcgttatgtgtcttattcattcagtccattcttttacaaatggatctgagtggaatttttattttttttattacaatcacaacacaagtctttgaatatgtttctaatatatatatatatgaaacatacaattttttttatattatatgataaacaaacctacaaacaaacatcttatccttgagcaatgagcaagcaagcctcatattaatgattaacaatacataatgattactactactgaaaaaaaacaaaattaaattaaaaaatacaaaagtattttttatttagttgacatagattcattgacatatattaaagtaatctcttaaaatggagatgctg…	Research Center in Biodiversity and Genetic Resources	BOLD_DATASET_CODES:IBPLT
IBPLT109-24	PLT.0118.ITS2	PLT.0118	PO-V72231	22673584	Research Center in Biodiversity and Genetic Resources	Plantae	Tracheophyta	Magnoliopsida	Fabales	Fabaceae		Lupinus	Lupinus angustifolius	L.	Morphology	Ricardo Pita|Miguel Porto	Joana Pauperio, Joao Queiros, Ricardo Pita, Helia Goncalves, Miguel Porto	02/05/2019	Portugal	PT	Tras-os-Montes	Macedo de Cavaleiros	Talhinhas	gtgaaccatcgagtctttgaacgcaagttgcgcccgaagccattaggccgagggcacgcctgcctgggtgttgcacatcgttgccccgtgccttggccacgtgctaggcaccaagcggggcgaatgttggcttcccgcgagcaatgtctcacggttggttgaaaactgagtccgcggtggagggcgccgtgatggatggtggctgagctaaagctcgagaccgatcgtgcgtgtcacccccaccagctttgcgactctttgacccatgggggtctgttggcctcctaatacg	Research Center in Biodiversity and Genetic Resources	BOLD_DATASET_CODES:IBPLT
IBPLT121-24	PLT.0130b.gh	PLT.0130b	PO-V72243	22673596	Research Center in Biodiversity and Genetic Resources	Plantae	Tracheophyta	Liliopsida	Poales	Cyperaceae	Caricoideae	Carex	Carex spicata andresii	Molina Gonz., Acedo & Llamas	Morphology	Ricardo Pita|Miguel Porto	Joana Pauperio, Joao Queiros, Ricardo Pita, Helia Goncalves, Miguel Porto	02/05/2019	Portugal	PT	Tras-os-Montes	Macedo de Cavaleiros	Talhinhas	atcttctttttgagaaaaagaaatatataaaatatttcttatttcagataagaaagaataatattttcttatctaatattaaa	Research Center in Biodiversity and Genetic Resources	BOLD_DATASET_CODES:IBPLT
IBPLT121-24	PLT.0130b.ef	PLT.0130b	PO-V72243	22673596	Research Center in Biodiversity and Genetic Resources	Plantae	Tracheophyta	Liliopsida	Poales	Cyperaceae	Caricoideae	Carex	Carex spicata andresii	Molina Gonz., Acedo & Llamas	Morphology	Ricardo Pita|Miguel Porto	Joana Pauperio, Joao Queiros, Ricardo Pita, Helia Goncalves, Miguel Porto	02/05/2019	Portugal	PT	Tras-os-Montes	Macedo de Cavaleiros	Talhinhas	caataaaaagcccatttgattttcaaaatatttcttctttatttttattttgatgaaaaattcaaataaaactcactatcttttctttttaattcgttctattttctcatttcgcaaatagatctgaaaaaaaatgtttattattcaaaataataaaatataagcatatgaaaagattctaagcatatgcaaagaatcattcttctataatgaaatcattaccaatcatatcattatcttaaacatagattattcaatttttttgaataaatttttattttatttttatttgagctcctttatttaattgacctagatacaagggcataggtacgagtattctactcgagtgatccacaagaaatagtcgggatagctcagtcggtagagcagaggact…	Research Center in Biodiversity and Genetic Resources	BOLD_DATASET_CODES:IBPLT
IBPLT121-24	PLT.0130b.ITS2	PLT.0130b	PO-V72243	22673596	Research Center in Biodiversity and Genetic Resources	Plantae	Tracheophyta	Liliopsida	Poales	Cyperaceae	Caricoideae	Carex	Carex spicata andresii	Molina Gonz., Acedo & Llamas	Morphology	Ricardo Pita|Miguel Porto	Joana Pauperio, Joao Queiros, Ricardo Pita, Helia Goncalves, Miguel Porto	02/05/2019	Portugal	PT	Tras-os-Montes	Macedo de Cavaleiros	Talhinhas	gtgaaccatcgagtctttgaacgcaagttgcgcccgagggaccctcccgagggcacgcctgcctcatgggcgttagaagcccatccacgctcggttgcctaacggcagagatgcggacattggccctccgaaccgcgaggtacggtgggcctaagtgtgcggccgtcgtatgtggccgggagcggcgagtggtgggctactgcgcacgtcaccccgagccccgtaccgacgcagggccttttttgacccctaacgaggagcctgccgttgcagctggcgctgcgcggcgccttcggacc	Research Center in Biodiversity and Genetic Resources	BOLD_DATASET_CODES:IBPLT
IBPLT300-24	PLT.0313B.ef	PLT.0313B	PO-V72428	22673775	Research Center in Biodiversity and Genetic Resources	Plantae	Tracheophyta	Liliopsida	Poales	Cyperaceae	Caricoideae	Carex	Carex spicata andresii	Molina Gonz., Acedo & Llamas	Morphology	Ricardo Pita|Miguel Porto	Joana Pauperio, Joao Queiros, Ricardo Pita, Helia Goncalves, Miguel Porto	06/06/2019	Portugal	PT	Tras-os-Montes	Vimioso	Matela	caataaaaagcccatttgattttcaaaatatttcttctttatttttattttgatgaaaaattcaaataaaactcactatcttttctttttaattcgttctattttctcatttcgcaaatagatctgaaaaaaaatgtttattattcaaaataataaaatataagcatatgaaaagattctaagcatatgcaaagaatcattcttctataatgaaatcattaccaatcatatcattatcttaaacatagattattcaatttttttgaataaatttttattttatttttatttgagctcctttatttaattgacctagatacaagggcataggtacgagtattctactcgagtgatccacaagaaatagtcgggatagctcagtcggtagagcagaggact…	Research Center in Biodiversity and Genetic Resources	BOLD_DATASET_CODES:IBPLT
IBPLT300-24	PLT.0313B.gh	PLT.0313B	PO-V72428	22673775	Research Center in Biodiversity and Genetic Resources	Plantae	Tracheophyta	Liliopsida	Poales	Cyperaceae	Caricoideae	Carex	Carex spicata andresii	Molina Gonz., Acedo & Llamas	Morphology	Ricardo Pita|Miguel Porto	Joana Pauperio, Joao Queiros, Ricardo Pita, Helia Goncalves, Miguel Porto	06/06/2019	Portugal	PT	Tras-os-Montes	Vimioso	Matela	atcttctttttgagaaaaagaaatatataaaatatttcttatttcagataagaaagaataatattttcttatctaatattaaa	Research Center in Biodiversity and Genetic Resources	BOLD_DATASET_CODES:IBPLT
IBPLT300-24	PLT.0313B.ITS2	PLT.0313B	PO-V72428	22673775	Research Center in Biodiversity and Genetic Resources	Plantae	Tracheophyta	Liliopsida	Poales	Cyperaceae	Caricoideae	Carex	Carex spicata andresii	Molina Gonz., Acedo & Llamas	Morphology	Ricardo Pita|Miguel Porto	Joana Pauperio, Joao Queiros, Ricardo Pita, Helia Goncalves, Miguel Porto	06/06/2019	Portugal	PT	Tras-os-Montes	Vimioso	Matela	gtgaaccatcgagtctttgaacgcaagttgcgcccgagggaccctcccgagggcacgcctgcctcatgggcgttagaagcccattcacgctcggttgcctaacggcagagatgcggacattggccctccgaactgcgaggtacggtgggcctaagtgtgcggccgtcgtatgtggccgggagcggcgagtggtgggctactgcgcacgtcaccccgagccccgtacagacgcagggccttttttgacccctaacgaggtgcttgccgttgcagctggtgctgcgcggcgccttcggacc	Research Center in Biodiversity and Genetic Resources	BOLD_DATASET_CODES:IBPLT
IBPLT210-24	PLT.0222.ef	PLT.0222	PO-V72335	22673685	Research Center in Biodiversity and Genetic Resources	Plantae	Tracheophyta	Magnoliopsida	Asterales	Asteraceae		Carlina	Carlina hispanica hispanica	Lam.	Morphology	Ricardo Pita|Miguel Porto	Joana Pauperio, Joao Queiros, Ricardo Pita, Helia Goncalves, Miguel Porto	05/06/2019	Portugal	PT	Tras-os-Montes	Vimioso	Matela	caaaaaggccatttgactccctaattatttatcgtatcctttttatttattttatactttttttcgttagcggttcaaaattccttatctttctcattcactactctttatacaaatggatctgggcgaaaatgctgttctcttgatatataacaaatgaacatctttgagcaaggaatccccatttgaatgattcacgatcgatatttttattcatactgaaacttacaaagttgttcttttgttttgacaaattataggacctggatgaggctttgtaataccctttcaattgacatagacccaagttatctagtaaaatgaaaatgaggatgagacatcaggaatagttgggatagctcagttggtagagcagaggactgaaaatc	Research Center in Biodiversity and Genetic Resources	BOLD_DATASET_CODES:IBPLT
IBPLT210-24	PLT.0222.ITS2	PLT.0222	PO-V72335	22673685	Research Center in Biodiversity and Genetic Resources	Plantae	Tracheophyta	Magnoliopsida	Asterales	Asteraceae		Carlina	Carlina hispanica hispanica	Lam.	Morphology	Ricardo Pita|Miguel Porto	Joana Pauperio, Joao Queiros, Ricardo Pita, Helia Goncalves, Miguel Porto	05/06/2019	Portugal	PT	Tras-os-Montes	Vimioso	Matela	gtgaaccatcgagtttttgaacgcaagttgcgcccgaagccatccggccgagggcacgtctgcctgggcgtcacgcatcgcgtcgctcccgaccacgcctccccccacggggcggagtgacgtcgggggcggagactggcctcccgtgcccatggcgcggctggcccaaacaggagtccccttcgacggacgcacggctagtggtggttgtaacggccctcgtatcgagccgtgcgtcttgagccgcaagggaagcgctcgacaaagaccccaacgcgtcgcctcgcgacgacgcttcgacc	Research Center in Biodiversity and Genetic Resources	BOLD_DATASET_CODES:IBPLT
IBPLT342-24	PLT.0355.ef	PLT.0355	PO-V72470	22673817	Research Center in Biodiversity and Genetic Resources	Plantae	Tracheophyta	Magnoliopsida	Asterales	Asteraceae		Carlina	Carlina racemosa	L.	Morphology	Ricardo Pita|Miguel Porto	Joana Pauperio, Joao Queiros, Ricardo Pita, Helia Goncalves, Miguel Porto	07/06/2019	Portugal	PT	Tras-os-Montes	Macedo de Cavaleiros	Talhinhas	caaaaaggccatttgactccctaattatttatcgtatcttttttatttattttatactttttttcgttagcggttcaaaattccttatctttctcattcactactctttatacaaatggatctgagcgaaaagaaaatgatgttctcttgatatataacaaatgaacatctttgagcaaggaatccccgtttgaatgattcacgatcgatatttttattcatactgaaacttacaaagttgttcttttgttttgacaaattataggacctggatgaggctttgtaataccctttcaattgacatagacccgagttatctagtaaaatgaaaatgaggatgagacatcaggaatagttgggatagctcagttggtagagcagaggactgaaaatc	Research Center in Biodiversity and Genetic Resources	BOLD_DATASET_CODES:IBPLT
IBPLT342-24	PLT.0355.ITS2	PLT.0355	PO-V72470	22673817	Research Center in Biodiversity and Genetic Resources	Plantae	Tracheophyta	Magnoliopsida	Asterales	Asteraceae		Carlina	Carlina racemosa	L.	Morphology	Ricardo Pita|Miguel Porto	Joana Pauperio, Joao Queiros, Ricardo Pita, Helia Goncalves, Miguel Porto	07/06/2019	Portugal	PT	Tras-os-Montes	Macedo de Cavaleiros	Talhinhas	gtgaaccatcgagtttttgaacgcaagttgcgcccgaagccatccggccgagggcacgtctgcctgggcgtcacgcatcgcgtcgctcccgaccacgcctcccctacggggtggagtgccgtcgggggcggagactggcctcccgtgcccatggtgcggctggcccaaacaggagtccccttcgacggacgcacgactagtggtggttgtaacggccctcgtatcgagccgtgcgtcttgtgccgcaagggaatcgctcgacaaagaccccaacgcgtcgcctcgcgacgacgcttcgacc	Research Center in Biodiversity and Genetic Resources	BOLD_DATASET_CODES:IBPLT
IBPLT339-24	PLT.0352.ef	PLT.0352	PO-V72467	22673814	Research Center in Biodiversity and Genetic Resources	Plantae	Tracheophyta	Magnoliopsida	Asterales	Asteraceae		Carthamus	Carthamus lanatus lanatus	(L.) Hill	Morphology	Ricardo Pita|Miguel Porto	Joana Pauperio, Joao Queiros, Ricardo Pita, Helia Goncalves, Miguel Porto	07/06/2019	Portugal	PT	Tras-os-Montes	Macedo de Cavaleiros	Talhinhas	caaaaagaccctttgactccctaattatttctcctatcctttattgtttattttatcctttttccttagcggttcaaaattccttatcttttctttctcattcactactctttatacaaatgggtctgagcggaaatgctgttctcttatcacatgtgatatatatgatacatatacaaatgaacatctttgagcaaggaatccccatttgaatgattcacgatcgatatttttattcatactgaaacttacaaagttgttcttttgacaaattataggacctggatgaggctttgtaataccctttcaattgacatagacccgagtcatctagtaaaatgaaaatgaggatgagacatcaggaatagttgggatagctcagttggtagagcagaggac…	Research Center in Biodiversity and Genetic Resources	BOLD_DATASET_CODES:IBPLT
IBPLT339-24	PLT.0352.ITS2	PLT.0352	PO-V72467	22673814	Research Center in Biodiversity and Genetic Resources	Plantae	Tracheophyta	Magnoliopsida	Asterales	Asteraceae		Carthamus	Carthamus lanatus lanatus	(L.) Hill	Morphology	Ricardo Pita|Miguel Porto	Joana Pauperio, Joao Queiros, Ricardo Pita, Helia Goncalves, Miguel Porto	07/06/2019	Portugal	PT	Tras-os-Montes	Macedo de Cavaleiros	Talhinhas	gtgaaccatcgagtttttgaacgcaagttgcgcccgaagccattcggccgagggcacgtctgcctgggcgtcacgcatcgcgtcgccccagaccatgctcccccatggggacgtgtttggtctgggacggagactggtctcccgtgctcatggtgcggttggcctaaaaaggagtcccctttggcggacgcacggctagtggtggttgtcaaggccttcgtatcgagccgtgctgatgctagggaatcgctctctaaagaccctaacgtgtcgtttttacgacgatgcttcgacc	Research Center in Biodiversity and Genetic Resources	BOLD_DATASET_CODES:IBPLT
IBPLT383-24	PLT.0400.ef	PLT.0400	PO-V72515	22673858	Research Center in Biodiversity and Genetic Resources	Plantae	Tracheophyta	Liliopsida	Poales	Poaceae	Pooideae	Celtica	Celtica gigantea gigantea	(Link) F.M.Vázquez & Barkworth	Morphology	Ricardo Pita|Miguel Porto	Joana Pauperio, Joao Queiros, Ricardo Pita, Helia Goncalves, Miguel Porto	01/06/2019	Portugal	PT	Tras-os-Montes			caaaccctcttttattccctagtatttatcctattttttcttcaatgggtttaagattcattagctttctcattctactcttttacaaaggagtgcgaagagaactcaatggatcttatcctattcattgaatagatttcttttttattagagtatcggcaaggaatctcggttattaactcgatttttaagtattattaagtaagccatgcacaatgcataggactaccccccccattttcaaatttggaatttgaaatactttaattgattttttagtccctttatttgatatagatacaaatactttactaggatgatgcacaagaaaagtcaggatagctcagttggtagagcagaggactgaaaatc	Research Center in Biodiversity and Genetic Resources	BOLD_DATASET_CODES:IBPLT
IBPLT383-24	PLT.0400.ITS2	PLT.0400	PO-V72515	22673858	Research Center in Biodiversity and Genetic Resources	Plantae	Tracheophyta	Liliopsida	Poales	Poaceae	Pooideae	Celtica	Celtica gigantea gigantea	(Link) F.M.Vázquez & Barkworth	Morphology	Ricardo Pita|Miguel Porto	Joana Pauperio, Joao Queiros, Ricardo Pita, Helia Goncalves, Miguel Porto	01/06/2019	Portugal	PT	Tras-os-Montes			gcgaaccatcgagtctttgaacgcaagttgcgcccgaggccacccggctgacggcacgcctgcctgggcgtcacgccaaaacacgctcccaccaccctcattgggttagcgggacgcggcgtctggctctccgtgccgtgaggcaacggtgggccgaagatcgggctgccggtgtaccgtgccggacacagcgcgtggtggacttctactcagcgcagtgcattcggtatgttgtcggcgtagcggccccaggacccaatgaacggagtgcaggtcactccgacc	Research Center in Biodiversity and Genetic Resources	BOLD_DATASET_CODES:IBPLT
IBPLT387-24	PLT.0404.ef	PLT.0404	PO-V72519	22673862	Research Center in Biodiversity and Genetic Resources	Plantae	Tracheophyta	Magnoliopsida	Asterales	Asteraceae	Carduoideae	Centaurea	Centaurea		Morphology	Ricardo Pita|Miguel Porto	Joana Pauperio, Joao Queiros, Ricardo Pita, Helia Goncalves, Miguel Porto	01/06/2019	Portugal	PT	Tras-os-Montes			caaaaagaccctttgactccctaattatttctcctatcctttattgtttattttatcctttttccttagcggttcaaaattccttatcttttctttctcagtcactactctttatacaaatgggtctgagcggaaatgctgttctcttatcacatgtgatatatatgatacatatacaaatgaacatctttgagcaaggaatggaatccccatttgaatgattcacgatcgatatttttattcatactgaaacttacaaagttgttcttttgacaaattataggacctcgacgaggctttgtaataccctttcaattgacatagacccaagttatctagtaaaatgaaaatgaggatgagacatcaggaatagttgggatagctcagttggtagagcag…	Research Center in Biodiversity and Genetic Resources	BOLD_DATASET_CODES:IBPLT
IBPLT116-24	PLT.0125.ef	PLT.0125	PO-V72238	22673591	Research Center in Biodiversity and Genetic Resources	Plantae	Tracheophyta	Magnoliopsida	Lamiales	Plantaginaceae		Plantago	Plantago lanceolata	L.	Morphology	Ricardo Pita|Miguel Porto	Joana Pauperio, Joao Queiros, Ricardo Pita, Helia Goncalves, Miguel Porto	02/05/2019	Portugal	PT	Tras-os-Montes	Macedo de Cavaleiros	Talhinhas	caaaaatctattttctagctatcctaccctttttgcttttttggtaacggttaaaaattcccttttatcattctttttcaaacgtattggggcgtaaatgactttctcttatcacatgcgatatagaatacacatcgaaatttagaaaggaatccttaattgaatgattcacaatcaatagcattactcataccgaaacttacaacttgcaaaattgtctttttaaagacctattacatacaggacttggggaaaactttgtaattccccctgtacctttaattgacatagaccccagtcctctcataaaatgaggatggactggtacattggaaatggtcgggatagctcagctggtagagcaggggactgaaaatc	Research Center in Biodiversity and Genetic Resources	BOLD_DATASET_CODES:IBPLT
IBPLT116-24	PLT.0125.ITS2	PLT.0125	PO-V72238	22673591	Research Center in Biodiversity and Genetic Resources	Plantae	Tracheophyta	Magnoliopsida	Lamiales	Plantaginaceae		Plantago	Plantago lanceolata	L.	Morphology	Ricardo Pita|Miguel Porto	Joana Pauperio, Joao Queiros, Ricardo Pita, Helia Goncalves, Miguel Porto	02/05/2019	Portugal	PT	Tras-os-Montes	Macedo de Cavaleiros	Talhinhas	gtgaaccatcgagtctttgaacgcaagttgcgcccgacgccttcgggctgagggcacgcctgcctgggcgtcacgcatcgcgtcgtcccctcccattccctcacgggtttggttatgggacggataatggcttcccgttagctcggttagcccaaaaaggatccctcatcgacggatgtcacaaccagtggtggttgaaagatcattggtgctgttgtgcttcaccctgtcgcttgctagggcatcgtcataaactaacggcgtgtaatgcgccttcgacc	Research Center in Biodiversity and Genetic Resources	BOLD_DATASET_CODES:IBPLT
IBPLT117-24	PLT.0126.gh	PLT.0126	PO-V72239	22673592	Research Center in Biodiversity and Genetic Resources	Plantae	Tracheophyta	Magnoliopsida	Geraniales	Geraniaceae		Geranium	Geranium dissectum	L.	Morphology	Ricardo Pita|Miguel Porto	Joana Pauperio, Joao Queiros, Ricardo Pita, Helia Goncalves, Miguel Porto	02/05/2019	Portugal	PT	Tras-os-Montes	Macedo de Cavaleiros	Talhinhas	atccttttttacgaaaataaagagggtctcagaaagcgagaatagaaaaaaaag	Research Center in Biodiversity and Genetic Resources	BOLD_DATASET_CODES:IBPLT
IBPLT117-24	PLT.0126.ef	PLT.0126	PO-V72239	22673592	Research Center in Biodiversity and Genetic Resources	Plantae	Tracheophyta	Magnoliopsida	Geraniales	Geraniaceae		Geranium	Geranium dissectum	L.	Morphology	Ricardo Pita|Miguel Porto	Joana Pauperio, Joao Queiros, Ricardo Pita, Helia Goncalves, Miguel Porto	02/05/2019	Portugal	PT	Tras-os-Montes	Macedo de Cavaleiros	Talhinhas	caacaaagtctccttcaactcccttccctaactctttgctgcctttccattttgaaagggtttccaaatttgttatctttctcattattttccttttttcacaaaaaaagtacccaatagatcttttttttcctcttatcacaggtcggtcttgcgatatatatgacacacgtacaaagcggatagcccaggaaccctcatgtgatttgttgaaggattcagaatccatatttatacattacgcgttttgtacaaagtctgcttttttttaagaatctaagaaatgcgaggcgtggaaaagactaaaaataccttgtttcgtcatttttttgaattgacataaactcaagttatctaataaaataagggatgatgcgttggaaatggtcgggatagctc…	Research Center in Biodiversity and Genetic Resources	BOLD_DATASET_CODES:IBPLT
IBPLT117-24	PLT.0126.ITS2	PLT.0126	PO-V72239	22673592	Research Center in Biodiversity and Genetic Resources	Plantae	Tracheophyta	Magnoliopsida	Geraniales	Geraniaceae		Geranium	Geranium dissectum	L.	Morphology	Ricardo Pita|Miguel Porto	Joana Pauperio, Joao Queiros, Ricardo Pita, Helia Goncalves, Miguel Porto	02/05/2019	Portugal	PT	Tras-os-Montes	Macedo de Cavaleiros	Talhinhas	gtgaaccatcgagtttttgaacgcaagttgcgcccgaagccattaggctgagggcacgcctgcctgggcgtcacgcgctccgtcgccccgcaacccctagccccgaaacgggcagggtgcttgtggcgcggaaattggtctcccgtgagcctttgcgctcgcggctggcctaaaatagagtcccgggcgctctgtctgcggccgacggtggttgagaagccctcgaaaatgcgccgctgcattgctgcccgaagtggaccacgtgacccttgcgcgaccttgcccttgggggtgagggagctccatct	Research Center in Biodiversity and Genetic Resources	BOLD_DATASET_CODES:IBPLT
IBPLT387-24	PLT.0404.ITS2	PLT.0404	PO-V72519	22673862	Research Center in Biodiversity and Genetic Resources	Plantae	Tracheophyta	Magnoliopsida	Asterales	Asteraceae	Carduoideae	Centaurea	Centaurea		Morphology	Ricardo Pita|Miguel Porto	Joana Pauperio, Joao Queiros, Ricardo Pita, Helia Goncalves, Miguel Porto	01/06/2019	Portugal	PT	Tras-os-Montes			gtgaaccatcgagtttttgaacgcaagttgcgcccgaagccattcggccgagggcacgtctgcctgggcgtcacgcatcgcgtcgccccagaccatgctcccccatggggacattttttggtctgggacggagactgggctcccgtgccgatggtgcggttgtcctaaaaaggagtcccctttggcggacgcacggctagtggtggttgtcaaggccttcgtatcgagccgtgctgatgctagggaatcgcactctacagaccctaacgtgtcgttatacgacgacgcttcgacc	Research Center in Biodiversity and Genetic Resources	BOLD_DATASET_CODES:IBPLT
IBPLT350-24	PLT.0363.ef	PLT.0363	PO-V72478	22673825	Research Center in Biodiversity and Genetic Resources	Plantae	Tracheophyta	Magnoliopsida	Asterales	Asteraceae	Carduoideae	Centaurea	Centaurea calcitrapa calcitrapa	L.	Morphology	Ricardo Pita|Miguel Porto	Joana Pauperio, Joao Queiros, Ricardo Pita, Helia Goncalves, Miguel Porto	11/06/2019	Portugal	PT	Tras-os-Montes	Macedo de Cavaleiros	Bagueixe	caaaaagaccctttgactccctaattatttctcctatcctttattgtattgtttattttatcctttttccttaggggttcaaaattccttatcttttctttctcattcactactctttatacaaatgggtctgagcggaaatgctgttctcttatcacatgtgatatatatgatacatatacaaatgaacatctttgagcaaggaatccccatttgaatgattcacgatcgatatttttattcatactgaaacttacaaagttgttcttttgacaaattataggacctggatgaggctttgtaataccctttcaattgacatagacccaagttatctagtaaaatgaaaatgaggatgagacatcaggaatagttgggatagctcagttggtagagcag…	Research Center in Biodiversity and Genetic Resources	BOLD_DATASET_CODES:IBPLT
IBPLT350-24	PLT.0363.ITS2	PLT.0363	PO-V72478	22673825	Research Center in Biodiversity and Genetic Resources	Plantae	Tracheophyta	Magnoliopsida	Asterales	Asteraceae	Carduoideae	Centaurea	Centaurea calcitrapa calcitrapa	L.	Morphology	Ricardo Pita|Miguel Porto	Joana Pauperio, Joao Queiros, Ricardo Pita, Helia Goncalves, Miguel Porto	11/06/2019	Portugal	PT	Tras-os-Montes	Macedo de Cavaleiros	Bagueixe	gtgaaccatcgagtttttgaacgcaagttgcgcccgaagccattcggccgagggcacgtctgcctgggcgtcacgcatcgcgtcgccccagaccatacttccccatagggatgtttgggctgggacggagactggtctcccgtgcctgatggtgcggttggcctaaaaaggagtcccctttggtggacgcacggctagtggtggttgttaaagccttcgtatcgagctgtgctgatgctagggagtcgcttgcaaaagacccaaatgtgtcgtcttatgacgacgcttcgacc	Research Center in Biodiversity and Genetic Resources	BOLD_DATASET_CODES:IBPLT
IBPLT624-24	PLT.0659.ef	PLT.0659	PO-V72762	22674099	Research Center in Biodiversity and Genetic Resources	Plantae	Tracheophyta	Magnoliopsida	Asterales	Asteraceae	Carduoideae	Centaurea	Centaurea jacea timbalii	(Martrin-Donos) Braun-Blanq.	Morphology	Ricardo Pita|Miguel Porto	Joana Pauperio, Joao Queiros, Ricardo Pita, Helia Goncalves, Miguel Porto	01/06/2020	Portugal	PT	Tras-os-Montes	Macedo de Cavaleiros	Castro Roupal	caaaaagaccctttgactccctaattatttctcctatcctttattgtttattttatcctttttccttagcagttcaaaattccttatcttttctttctcattcactactctttatattatacaaatgggtctgagcggaaatgctgttctcttatcacatgtgatatagatgatacatatacaaatgaacatctttgagcaaggaatccccatttgaatgaatcacgatcgatatttttattcatactgaaacttacaaagttgttcttttgacaaattataggacctggatgaggctttgtaataccctttcaattgacatagacccaagttatctagtaaaatgaaaatgaggatgaggcatcaggaatagttgggatagctcagttggtagagcag…	Research Center in Biodiversity and Genetic Resources	BOLD_DATASET_CODES:IBPLT
IBPLT624-24	PLT.0659.ITS2	PLT.0659	PO-V72762	22674099	Research Center in Biodiversity and Genetic Resources	Plantae	Tracheophyta	Magnoliopsida	Asterales	Asteraceae	Carduoideae	Centaurea	Centaurea jacea timbalii	(Martrin-Donos) Braun-Blanq.	Morphology	Miguel Porto	Joana Pauperio, Joao Queiros, Ricardo Pita, Helia Goncalves, Miguel Porto	01/06/2020	Portugal	PT	Tras-os-Montes	Macedo de Cavaleiros	Castro Roupal	gtgaaccatcgagtttttgaacgcaagttgcgcccgaagccattcggccgagggcacgtctgcctgggcgtcacgcatcgcgtcgccccagaccatgctcccccagagggacgtttggtttgggacggatattggcctcccgtgcccatggtgcggttggcctaaaaaggagtcccctttggcggacgcacggctagtggtggttgtcaagaccttcgtatcgagccgtggtgatgctagggagatgctctctagagaccctaacgtgtcgtcttacgacgatgcttcgacc	Research Center in Biodiversity and Genetic Resources	BOLD_DATASET_CODES:IBPLT
IBPLT208-24	PLT.0220.ef	PLT.0220	PO-V72333	22673683	Research Center in Biodiversity and Genetic Resources	Plantae	Tracheophyta	Magnoliopsida	Asterales	Asteraceae	Carduoideae	Centaurea	Centaurea langei langei	Nyman	Morphology	Ricardo Pita|Miguel Porto	Joana Pauperio, Joao Queiros, Ricardo Pita, Helia Goncalves, Miguel Porto	05/06/2019	Portugal	PT	Tras-os-Montes	Vimioso	Matela	caaaaagaccctttgactccctaattatttctcctatcctttattgtttattttatcctttttccttagcagttcaaaattccttatcttttctttctcattcactactctttatacaaatgggtctgagcggaaatgctgttctcttatcacatgtgatatagatgatacatatacaaatgaacatctttgagcaaggaatccccatttgaatgaatcacgatcgatatttttattcatactgaaacttacaaagttgttcttttgacaaattataggacctggatgaggctttgtaataccctttcaattgacatagacccaagttatctagtaaaatgaaaatgaggatgaggcatcaggaatagttgggatagctcagttggtagagcagaggac…	Research Center in Biodiversity and Genetic Resources	BOLD_DATASET_CODES:IBPLT
IBPLT208-24	PLT.0220.ITS2	PLT.0220	PO-V72333	22673683	Research Center in Biodiversity and Genetic Resources	Plantae	Tracheophyta	Magnoliopsida	Asterales	Asteraceae	Carduoideae	Centaurea	Centaurea langei langei	Nyman	Morphology	Ricardo Pita|Miguel Porto	Joana Pauperio, Joao Queiros, Ricardo Pita, Helia Goncalves, Miguel Porto	05/06/2019	Portugal	PT	Tras-os-Montes	Vimioso	Matela	gtgaaccatcgagtttttgaacgcaagttgcgcccgaagccattcggccgagggcacgtctgcctgggcgtcacgcatcgcgtcgccccataccatgctcccccatagggacgtttggtctgggacggagactggcctcccgtgccgatggtgcggttggcctaaaaaggagtcccctttggcggacgcacggctagtggtggttgtcaagaccttcgtatcgagccgtggtgatgctagggagtcgctctgtaaagaccctaacgtgtcgtcttacgacgatgcttcgacc	Research Center in Biodiversity and Genetic Resources	BOLD_DATASET_CODES:IBPLT
IBPLT194-24	PLT.0206.gh	PLT.0206	PO-V72319	22673669	Research Center in Biodiversity and Genetic Resources	Plantae	Tracheophyta	Magnoliopsida	Gentianales	Gentianaceae		Centaurium	Centaurium erythraea majus	(Hoffmanns. & Link) M.Laínz	Morphology	Ricardo Pita|Miguel Porto	Joana Pauperio, Joao Queiros, Ricardo Pita, Helia Goncalves, Miguel Porto	05/06/2019	Portugal	PT	Tras-os-Montes	Vimioso	Matela	atcctatttttccaaaaacaaaaagaaaagaaaggctcagaaagcaaaaaaaaaaaaaaaaaaaag	Research Center in Biodiversity and Genetic Resources	BOLD_DATASET_CODES:IBPLT
IBPLT194-24	PLT.0206.ef	PLT.0206	PO-V72319	22673669	Research Center in Biodiversity and Genetic Resources	Plantae	Tracheophyta	Magnoliopsida	Gentianales	Gentianaceae		Centaurium	Centaurium erythraea majus	(Hoffmanns. & Link) M.Laínz	Morphology	Ricardo Pita|Miguel Porto	Joana Pauperio, Joao Queiros, Ricardo Pita, Helia Goncalves, Miguel Porto	05/06/2019	Portugal	PT	Tras-os-Montes	Vimioso	Matela	caaatcccccaaaaagcctttgtttacttcgtttacttccccgacccttttcccatctcccttttcttttcattagaggttgaaaattcctgatgcactcgccccatatctatattctattttattcttttagtttagaaatagatctgggcataaatgcctttcccttattacatgttagatatgagaatatagacaaatgaacatctttgagaaaaaaccccatttgaacgattttgaatcagtatcattacggataatgaaatttacaaaatttttttaagatcaaagaacttctaggacctagataaaacttcttaatcttctttcacactgttaattgacaaagatcccgttctctaataaaatgaaaatgaggatgctacattgggactggtc…	Research Center in Biodiversity and Genetic Resources	BOLD_DATASET_CODES:IBPLT
IBPLT194-24	PLT.0206.ITS2	PLT.0206	PO-V72319	22673669	Research Center in Biodiversity and Genetic Resources	Plantae	Tracheophyta	Magnoliopsida	Gentianales	Gentianaceae		Centaurium	Centaurium erythraea majus	(Hoffmanns. & Link) M.Laínz	Morphology	Ricardo Pita|Miguel Porto	Joana Pauperio, Joao Queiros, Ricardo Pita, Helia Goncalves, Miguel Porto	05/06/2019	Portugal	PT	Tras-os-Montes	Vimioso	Matela	gtgaaccatcgagtctttgaacgcaagttgcgcccgaagccattaggccaagggcacgtctgcctgggcgtcacgcatcgcgtcgcccccaacaccccgtgcaccgtatggtacaggtggtggctaggggcggagactggcctcccgtgcccgtgcgcggctggcctaaatgcgagtcactcgcgacggacgcgacaacaagtggtggttgattacctcaactctagtgctgtcgttgcggccccgtcgaaggaggagactgacccgaccctgtagcacgtgtcgtcacgacgcatgccacgacc	Research Center in Biodiversity and Genetic Resources	BOLD_DATASET_CODES:IBPLT
IBPLT122-24	PLT.0131.gh	PLT.0131	PO-V72244	22673597	Research Center in Biodiversity and Genetic Resources	Plantae	Tracheophyta	Liliopsida	Poales	Poaceae	Pooideae	Holcus	Holcus lanatus	L.	Morphology	Ricardo Pita|Miguel Porto	Joana Pauperio, Joao Queiros, Ricardo Pita, Helia Goncalves, Miguel Porto	02/05/2019	Portugal	PT	Tras-os-Montes	Macedo de Cavaleiros	Talhinhas	atccgtgttttgagaaaacaagggggttttccaactagaatacaaaggaaaag	Research Center in Biodiversity and Genetic Resources	BOLD_DATASET_CODES:IBPLT
IBPLT122-24	PLT.0131.ef	PLT.0131	PO-V72244	22673597	Research Center in Biodiversity and Genetic Resources	Plantae	Tracheophyta	Liliopsida	Poales	Poaceae	Pooideae	Holcus	Holcus lanatus	L.	Morphology	Ricardo Pita|Miguel Porto	Joana Pauperio, Joao Queiros, Ricardo Pita, Helia Goncalves, Miguel Porto	02/05/2019	Portugal	PT	Tras-os-Montes	Macedo de Cavaleiros	Talhinhas	caaaccctcctttattccctaacttatagtatttatatttatcctctttttttttctttttatcaatgggtttaagattcattagctttctcattctactctttcacaaaggagtgcgaagagaactcaatggatcttatcctagaatatattttttttattagagtatcgggaaggaatcccggttattcaatctatttttcagtattattaagtaagccatgtacaatgcatagaactaccccccccgttttccaatttagaatttgaaatactttatttaatttattttttagtctctttaattgacatggatacaaatactctactaggatgatgcacaagaaaaggtcaggatagctcagttggtagagcagaggactgaaaatc	Research Center in Biodiversity and Genetic Resources	BOLD_DATASET_CODES:IBPLT
IBPLT122-24	PLT.0131.ITS2	PLT.0131	PO-V72244	22673597	Research Center in Biodiversity and Genetic Resources	Plantae	Tracheophyta	Liliopsida	Poales	Poaceae	Pooideae	Holcus	Holcus lanatus	L.	Morphology	Ricardo Pita|Miguel Porto	Joana Pauperio, Joao Queiros, Ricardo Pita, Helia Goncalves, Miguel Porto	02/05/2019	Portugal	PT	Tras-os-Montes	Macedo de Cavaleiros	Talhinhas	gcgaaccatcgagtctttgaacgcaagttgcgcccgaggccactcggccgagggcacgcctgcctgggcgtcacgcaaaacacgctcccgcctccttatctgggagtgggacgcggcatgtggtcccccgtcacgtaagtggcggtgggccgaagatttggctgccggtgtatcgtaccggacacagcgcgtggtgggcgacctcgctttacttaccgcagtgtatccggtgcgtagccgatatcatggctggttaaggaccctttgaacggagtgcatgatgcttcgacc	Research Center in Biodiversity and Genetic Resources	BOLD_DATASET_CODES:IBPLT
IBPLT539-24	PLT.0572.ef	PLT.0572	PO-V72675	22674014	Research Center in Biodiversity and Genetic Resources	Plantae	Tracheophyta	Magnoliopsida	Caryophyllales	Caryophyllaceae		Cerastium	Cerastium brachypetalum tauricum	(Spreng.) Murb.	Morphology	Ricardo Pita|Miguel Porto	Joana Pauperio, Joao Queiros, Ricardo Pita, Helia Goncalves, Miguel Porto	01/06/2019	Portugal	PT	Tras-os-Montes	Braganca	Quintela de Lampacas	catcactccccaactagttatcctttctttttgaagctagttatgttcctcgtttttttcaaatagatagaaagcgttttttttattatcacaaggcttgttatatatatgatagacggacaaaaaaatatctttgatttgagcaagtagtactcagttgagtaattcacaatccatattattaatttaattaatttattacttgttttataaaattaataacttaagtaaaattatattcaaagttcttctttttgaatacccccagtacctatataagactttataatacttttaatcctttgtaattgattgactaattgacacagactccagttatctcgtaagtaaaatagggagatactgcaccagtaaagggtaatggtcgggatagctcag…	Research Center in Biodiversity and Genetic Resources	BOLD_DATASET_CODES:IBPLT
IBPLT539-24	PLT.0572.ITS2	PLT.0572	PO-V72675	22674014	Research Center in Biodiversity and Genetic Resources	Plantae	Tracheophyta	Magnoliopsida	Caryophyllales	Caryophyllaceae		Cerastium	Cerastium brachypetalum tauricum	(Spreng.) Murb.	Morphology	Ricardo Pita|Miguel Porto	Joana Pauperio, Joao Queiros, Ricardo Pita, Helia Goncalves, Miguel Porto	01/06/2019	Portugal	PT	Tras-os-Montes	Braganca	Quintela de Lampacas	gtgaaccatcgagtctttgaacgcaagttgcgcccgaggcttctggccgagggcacgtctgcctgggcgtcacgcatcgcaacccccacaaccactgcggtagttgaggggaggaggatggtttcccgtgcctcaccgggcgcggttggcctaaataaggagcctaaggcatagggttgccgcggcgataggtggagaacaaggcctcggccgtgcaatcaaccggtcgcgcagccctttgaatgtagagctcgaaggacccattgttgtcgccttgttgcgtcacaaacgtt	Research Center in Biodiversity and Genetic Resources	BOLD_DATASET_CODES:IBPLT
IBPLT539-24	PLT.0572.gh	PLT.0572	PO-V72675	22674014	Research Center in Biodiversity and Genetic Resources	Plantae	Tracheophyta	Magnoliopsida	Caryophyllales	Caryophyllaceae		Cerastium	Cerastium brachypetalum tauricum	(Spreng.) Murb.	Morphology	Ricardo Pita|Miguel Porto	Joana Pauperio, Joao Queiros, Ricardo Pita, Helia Goncalves, Miguel Porto	01/06/2019	Portugal	PT	Tras-os-Montes	Braganca	Quintela de Lampacas	ctccttaattgtctcctaaaaaaaacggattcaaaaagcaagaataaaaaag	Research Center in Biodiversity and Genetic Resources	BOLD_DATASET_CODES:IBPLT
IBPLT124-24	PLT.0133.ef	PLT.0133	PO-V72246	22673599	Research Center in Biodiversity and Genetic Resources	Plantae	Tracheophyta	Liliopsida	Poales	Poaceae	Pooideae	Avena	Avena barbata	Pott ex Link	Morphology	Ricardo Pita|Miguel Porto	Joana Pauperio, Joao Queiros, Ricardo Pita, Helia Goncalves, Miguel Porto	02/05/2019	Portugal	PT	Tras-os-Montes	Macedo de Cavaleiros	Talhinhas	caaaccctcttttattcgctaactatagtatttatcctcttttttcctttttatcaatttaagattcattagctttctcattctactctttcccaaaggagtgcgaagagaactcaatggatcttatcctagaatagatttcttttttattcgagtgtagggaaggaatcccggttattcactctatttttaagtattattaagtaagccatatacaatgcgtaggactaccccccccccattttcaaatttcgaatttaaaatactttatttaattgattttggaatccctttaattgacatagatacaaatcctctactaggatgatgcacaagaaaaggtcaggatagctcagttggtagagcagaggactgaaaatc	Research Center in Biodiversity and Genetic Resources	BOLD_DATASET_CODES:IBPLT
IBPLT124-24	PLT.0133.ITS2	PLT.0133	PO-V72246	22673599	Research Center in Biodiversity and Genetic Resources	Plantae	Tracheophyta	Liliopsida	Poales	Poaceae	Pooideae	Avena	Avena barbata	Pott ex Link	Morphology	Ricardo Pita|Miguel Porto	Joana Pauperio, Joao Queiros, Ricardo Pita, Helia Goncalves, Miguel Porto	02/05/2019	Portugal	PT	Tras-os-Montes	Macedo de Cavaleiros	Talhinhas	gcgaaccatcgagtctttgaacgcaagttgcgcccgaggccattcggccgagggcacgcctgcctgggcgtcacgctaaacacgctcccaaccccttacgggggaacaggatgcggcatttggctccccgtcacccaagggcggtgggccgaagatatggctgccggcgcatcgtgtcggacacagcgcgtggtgagcgtcctcgctatacttaccgcagtgtctccgacacgtagccggcgtgatggcctagaatgacccttgtaacggtgcgcatgacgctccgacc	Research Center in Biodiversity and Genetic Resources	BOLD_DATASET_CODES:IBPLT
IBPLT125-24	PLT.0134.gh	PLT.0134	PO-V72247	22673600	Research Center in Biodiversity and Genetic Resources	Plantae	Tracheophyta	Liliopsida	Poales	Poaceae	Pooideae	Bromus	Bromus tectorum	L.	Morphology	Ricardo Pita|Miguel Porto	Joana Pauperio, Joao Queiros, Ricardo Pita, Helia Goncalves, Miguel Porto	02/05/2019	Portugal	PT	Tras-os-Montes	Macedo de Cavaleiros	Talhinhas	atccatgttttgagaaaaaaaaagggggggttctcgaactagaatacaaaggaaaag	Research Center in Biodiversity and Genetic Resources	BOLD_DATASET_CODES:IBPLT
IBPLT125-24	PLT.0134.ef	PLT.0134	PO-V72247	22673600	Research Center in Biodiversity and Genetic Resources	Plantae	Tracheophyta	Liliopsida	Poales	Poaceae	Pooideae	Bromus	Bromus tectorum	L.	Morphology	Ricardo Pita|Miguel Porto	Joana Pauperio, Joao Queiros, Ricardo Pita, Helia Goncalves, Miguel Porto	02/05/2019	Portugal	PT	Tras-os-Montes	Macedo de Cavaleiros	Talhinhas	cacccccaatcctcttttattccctaactatattattaatcctctttttttttctttttatcaatgggtttaagattcattagctttctcattctactctttcacaaaggaatgcgaagagaactcaatggatcttatcctattcattgaatagatttcttttttattagagtatcggcaagaaatcttggttattggttattcactctatttttaagtattgtttaagtaaaccatgcacaatgcataggactacccccccattttccaaattttgaatttgaaatactttaattgattttttagttcctttaattgacatagatacaaatactctactaggatgatgcacaagaaaaggtcaggatagctcagttggtagagcagaggactgaaaatc	Research Center in Biodiversity and Genetic Resources	BOLD_DATASET_CODES:IBPLT
IBPLT125-24	PLT.0134.ITS2	PLT.0134	PO-V72247	22673600	Research Center in Biodiversity and Genetic Resources	Plantae	Tracheophyta	Liliopsida	Poales	Poaceae	Pooideae	Bromus	Bromus tectorum	L.	Morphology	Ricardo Pita|Miguel Porto	Joana Pauperio, Joao Queiros, Ricardo Pita, Helia Goncalves, Miguel Porto	02/05/2019	Portugal	PT	Tras-os-Montes	Macedo de Cavaleiros	Talhinhas	gcgaaccatcgagtctttgaacgcaagttgcgcccgaggccactcggtcgagggcacgcctgcctgggcgtcacgccaaaacacgcttccaaccctctcatcggggatcgggatgcggcatatggcccctcgtctcgcaagggacggtgagccgaagatcgggctgccgacgtatcgtgtcggacacagcgcatggtgggcgtctttgctttatctgcgcagtgcattcgatgcgtagccgcatgatggcctaaaatagacccaactaacggagcgcgtgtcgcttcgatc	Research Center in Biodiversity and Genetic Resources	BOLD_DATASET_CODES:IBPLT
IBPLT126-24	PLT.0135.gh	PLT.0135	PO-V72248	22673601	Research Center in Biodiversity and Genetic Resources	Plantae	Tracheophyta	Liliopsida	Poales	Poaceae	Pooideae	Bromus	Bromus diandrus	Roth	Morphology	Ricardo Pita|Miguel Porto	Joana Pauperio, Joao Queiros, Ricardo Pita, Helia Goncalves, Miguel Porto	02/05/2019	Portugal	PT	Tras-os-Montes	Macedo de Cavaleiros	Talhinhas	atccatgttttgagaaaaaaaaaagggggggttctcgaactagaatacaaaggaaaag	Research Center in Biodiversity and Genetic Resources	BOLD_DATASET_CODES:IBPLT
IBPLT126-24	PLT.0135.ef	PLT.0135	PO-V72248	22673601	Research Center in Biodiversity and Genetic Resources	Plantae	Tracheophyta	Liliopsida	Poales	Poaceae	Pooideae	Bromus	Bromus diandrus	Roth	Morphology	Ricardo Pita|Miguel Porto	Joana Pauperio, Joao Queiros, Ricardo Pita, Helia Goncalves, Miguel Porto	02/05/2019	Portugal	PT	Tras-os-Montes	Macedo de Cavaleiros	Talhinhas	cacccccaatcctcttttattccctaactatattattaatcctcttttttttctttttatcaatgggtttaagattcattagctttctcattctactctttcacaaaggaatgcgaagagaactcaatggatcttatcctattcattgaatagatttcttttttattagagtatcggcaagaaatcttggttattggttattcactctatttttaagtattgtttaagtaaaccatgcacaatgcataggactacccccccattttccaattttgaatttgaaatactttaattgattttttagttcctttaattgacatagatacaaatactctactaggatgatgcacaagaaaaggtcaggatagctcagttggtagagcagaggactgaaaatc	Research Center in Biodiversity and Genetic Resources	BOLD_DATASET_CODES:IBPLT
IBPLT126-24	PLT.0135.ITS2	PLT.0135	PO-V72248	22673601	Research Center in Biodiversity and Genetic Resources	Plantae	Tracheophyta	Liliopsida	Poales	Poaceae	Pooideae	Bromus	Bromus diandrus	Roth	Morphology	Ricardo Pita|Miguel Porto	Joana Pauperio, Joao Queiros, Ricardo Pita, Helia Goncalves, Miguel Porto	02/05/2019	Portugal	PT	Tras-os-Montes	Macedo de Cavaleiros	Talhinhas	gcgaaccatcgagtctttgaacgcaagttgcgcccgaggccactcggtcgagggcacgcctgcctgggcgtcacgccaaaacacgcttccaaccccctcatcggggatcgggatgcggcatatggcctctcgtctcgcaagggacggtgagccgaagatcgggctgccgacgtatcgtgtcggacacagcgcatggtgggcgtctttgctttatctgcgcagtgcattcgatgcgtagccgcatgatggcctaaaaaggacccaactaacggagcgcgtttcgcttcgatc	Research Center in Biodiversity and Genetic Resources	BOLD_DATASET_CODES:IBPLT
IBPLT175-24	PLT.0187.gh	PLT.0187	PO-V72300	22673650	Research Center in Biodiversity and Genetic Resources	Plantae	Tracheophyta	Magnoliopsida	Caryophyllales	Caryophyllaceae		Cerastium	Cerastium glomeratum glomeratum	Thuill.	Morphology	Ricardo Pita|Miguel Porto	Joana Pauperio, Joao Queiros, Ricardo Pita, Helia Goncalves, Miguel Porto	03/05/2019	Portugal	PT	Tras-os-Montes	Vimioso	Matela	ctccttaattgtctcctaaaaaaaacggattcaaaaagcaagaataaaaaag	Research Center in Biodiversity and Genetic Resources	BOLD_DATASET_CODES:IBPLT
IBPLT175-24	PLT.0187.ef	PLT.0187	PO-V72300	22673650	Research Center in Biodiversity and Genetic Resources	Plantae	Tracheophyta	Magnoliopsida	Caryophyllales	Caryophyllaceae		Cerastium	Cerastium glomeratum glomeratum	Thuill.	Morphology	Ricardo Pita|Miguel Porto	Joana Pauperio, Joao Queiros, Ricardo Pita, Helia Goncalves, Miguel Porto	03/05/2019	Portugal	PT	Tras-os-Montes	Vimioso	Matela	catcactccccaactagttatcctttctttttgaagctagttatgttcctcgtttttttcaaatagatagaaagcgttttttttattatcacaaggcttgttatatatatgatagacggacaaaaaaatatctttgatttgagcaagtagtactcagttgagtaattcacaatccatattattaatttaatttataacttaagtaaaattatattcaaagttcttctttttgaatacccccagtacctatataagactttataatacttttaatcctttgtaattgattgactaattgacacagactccagttatctcgtaagtaaaatagggagatactgcaccagtaaagggtaatggtcgggatagctcagttggtagagcagaggactgaaaatc	Research Center in Biodiversity and Genetic Resources	BOLD_DATASET_CODES:IBPLT
IBPLT175-24	PLT.0187.ITS2	PLT.0187	PO-V72300	22673650	Research Center in Biodiversity and Genetic Resources	Plantae	Tracheophyta	Magnoliopsida	Caryophyllales	Caryophyllaceae		Cerastium	Cerastium glomeratum glomeratum	Thuill.	Morphology	Ricardo Pita|Miguel Porto	Joana Pauperio, Joao Queiros, Ricardo Pita, Helia Goncalves, Miguel Porto	03/05/2019	Portugal	PT	Tras-os-Montes	Vimioso	Matela	gtgaaccatcgagtctttgaacgcaagttgcgcccgaggcttctggccgagggcacgtctgcctgggcgtcacgcatcgcaaccccccacaaccacttcggtagttgaggggaggaggatggtttcccgtgcctcaccgggcgcggttggcctaaataaggagcctaaggcatcgggttgccgcggcgataggtggagtacaaggtctcggccgtggaatcaaccggtcgcgcaaccctttgaatgtagagctcgaaggacccattgttgtcgccttgttgcgtcacaaacgtt	Research Center in Biodiversity and Genetic Resources	BOLD_DATASET_CODES:IBPLT
IBPLT049-24	PLT.0054.gh	PLT.0054	PO-V72166	22673524	Research Center in Biodiversity and Genetic Resources	Plantae	Tracheophyta	Magnoliopsida	Ranunculales	Papaveraceae	Chelidonioideae	Chelidonium	Chelidonium majus majus	L.	Morphology	Ricardo Pita|Miguel Porto	Joana Pauperio, Joao Queiros, Ricardo Pita, Helia Goncalves, Miguel Porto	02/05/2019	Portugal	PT	Tras-os-Montes	Braganca	Santa Comba de Rossas	atcctgttttctgaaaacaaaaaaagtttctgaaagcgagaataaaataaaaaagg	Research Center in Biodiversity and Genetic Resources	BOLD_DATASET_CODES:IBPLT
IBPLT129-24	PLT.0138.ef	PLT.0138	PO-V72251	22673604	Research Center in Biodiversity and Genetic Resources	Plantae	Tracheophyta	Magnoliopsida	Malvales	Cistaceae		Tuberaria	Tuberaria guttata	(L.) Fourr.	Morphology	Ricardo Pita|Miguel Porto	Joana Pauperio, Joao Queiros, Ricardo Pita, Helia Goncalves, Miguel Porto	03/05/2019	Portugal	PT	Tras-os-Montes	Vimioso	Matela	cagcccccttttgacatcttaacttttttttgcctaccctatctttttcaaaattgcttatggtcgtcctattattttaaagttgacaagtgtataggaaggtacctttttttattctcccatatgagacataaatcttgtcatagatatgatctacggacaaatcagcatctgaatactcagttgaattatttacaagtacttatagttatactaacaaagtatttttttttaagatttaaagataaaagagattcccgcttattgtagaagtacaatacttatttaatacttattactttagaatccttaagactttgtccctttctttttttaattgatctagacccaagcgctcggctcgcgtaaaatgaggatggtgcctcagatcaggatagc…	Research Center in Biodiversity and Genetic Resources	BOLD_DATASET_CODES:IBPLT
IBPLT129-24	PLT.0138.ITS2	PLT.0138	PO-V72251	22673604	Research Center in Biodiversity and Genetic Resources	Plantae	Tracheophyta	Magnoliopsida	Malvales	Cistaceae		Tuberaria	Tuberaria guttata	(L.) Fourr.	Morphology	Ricardo Pita|Miguel Porto	Joana Pauperio, Joao Queiros, Ricardo Pita, Helia Goncalves, Miguel Porto	03/05/2019	Portugal	PT	Tras-os-Montes	Vimioso	Matela	gtgaaccatcgagtctttgaacgcaagttgcgccccaagccgtcaggccgagggcacgcctgcctgggcgtcacgcaacgtcgccccctccccaatcgggtgcagagggcggatactggcctcccgtgcgtgcattgctcgcggctggcctaaaaacgagtccttggcgtcgaacgcttgggcgagcggtggtaatcacttatcaaagttcacgcccgtgcgtcttcggcgtcttacaaaagggatctctcggaaccctgacgcgtcgtctccttcccttaaaagaagaacacgactcgcttc	Research Center in Biodiversity and Genetic Resources	BOLD_DATASET_CODES:IBPLT
IBPLT130-24	PLT.0139.gh	PLT.0139	PO-V72252	22673605	Research Center in Biodiversity and Genetic Resources	Plantae	Tracheophyta	Liliopsida	Poales	Poaceae	Pooideae	Briza	Briza maxima	L.	Morphology	Ricardo Pita|Miguel Porto	Joana Pauperio, Joao Queiros, Ricardo Pita, Helia Goncalves, Miguel Porto	03/05/2019	Portugal	PT	Tras-os-Montes	Vimioso	Matela	atccgtctttcttttgagaaaacaagggggttctcaaactagaatacaaaggaaaag	Research Center in Biodiversity and Genetic Resources	BOLD_DATASET_CODES:IBPLT
IBPLT130-24	PLT.0139.ef	PLT.0139	PO-V72252	22673605	Research Center in Biodiversity and Genetic Resources	Plantae	Tracheophyta	Liliopsida	Poales	Poaceae	Pooideae	Briza	Briza maxima	L.	Morphology	Ricardo Pita|Miguel Porto	Joana Pauperio, Joao Queiros, Ricardo Pita, Helia Goncalves, Miguel Porto	03/05/2019	Portugal	PT	Tras-os-Montes	Vimioso	Matela	caagccctcttttattcccgaactagagtatttctcctcttttttcctttttatcaatgggtttaagattcattagctttctcattctactctttctcaaaggagtgtgaagagaactaaatggatcttatcctagaatagatttctttttgattcgagtatcgggaagggaaggaatcccggttattcattctatttttaagtattattaagtaagccatatccaatgcgtaggactacccccccattttaaaatttcgaatttgaaatattttatttaattgattttttagtccctttaattgacagagatacaaatcctctactaggatgatgcacaagaaaaggtcaggatagctcagttggtagagcagaggactgaaaatc	Research Center in Biodiversity and Genetic Resources	BOLD_DATASET_CODES:IBPLT
IBPLT130-24	PLT.0139.ITS2	PLT.0139	PO-V72252	22673605	Research Center in Biodiversity and Genetic Resources	Plantae	Tracheophyta	Liliopsida	Poales	Poaceae	Pooideae	Briza	Briza maxima	L.	Morphology	Ricardo Pita|Miguel Porto	Joana Pauperio, Joao Queiros, Ricardo Pita, Helia Goncalves, Miguel Porto	03/05/2019	Portugal	PT	Tras-os-Montes	Vimioso	Matela	gcgaaccatcgagtctttgaacgcaagttgcgcccgagaccattcggtcgagggcacgcctgcctgggcgtcacgccaaacacgctcccaccccctcatcgggttgtgggacgcggcatgtggccctccgtcacgcacggggcggtgggctgaagatatggctgctggcgtgtatcgtgccggacacagcgcgtggtgggcgatctcgctacacacttaccgcagtgcctctggtgcgtagccgacataatcgcctcgaatgaccctttcatcggtgcgcacgacgctccgacc	Research Center in Biodiversity and Genetic Resources	BOLD_DATASET_CODES:IBPLT
IBPLT049-24	PLT.0054.ef	PLT.0054	PO-V72166	22673524	Research Center in Biodiversity and Genetic Resources	Plantae	Tracheophyta	Magnoliopsida	Ranunculales	Papaveraceae	Chelidonioideae	Chelidonium	Chelidonium majus majus	L.	Morphology	Ricardo Pita|Miguel Porto	Joana Pauperio, Joao Queiros, Ricardo Pita, Helia Goncalves, Miguel Porto	02/05/2019	Portugal	PT	Tras-os-Montes	Braganca	Santa Comba de Rossas	caacaaaataaaaaggcccgttttactccctaactatttctttatactctttttttgtcagcgcttccaaatttgctatgtttctcatccactctactctttcacaaatggatcggagcagaaaggcttctctcttatcacaagccttgtgatatataagatatacgtacaaaataacatctatgagcaaggaatccccatttgaatcattcacagcccatatcattatccttaattaaacttacaaagttttacccaggccctggaatttctggaatcttcaaaaagaagactttgtaatgcttttttattctcttgaattgacatatacccaagccctctagtaggatgaggatgctgcctcgagaagggtcgggatagctcagctggtagagcaga…	Research Center in Biodiversity and Genetic Resources	BOLD_DATASET_CODES:IBPLT
IBPLT049-24	PLT.0054.ITS2	PLT.0054	PO-V72166	22673524	Research Center in Biodiversity and Genetic Resources	Plantae	Tracheophyta	Magnoliopsida	Ranunculales	Papaveraceae	Chelidonioideae	Chelidonium	Chelidonium majus majus	L.	Morphology	Ricardo Pita|Miguel Porto	Joana Pauperio, Joao Queiros, Ricardo Pita, Helia Goncalves, Miguel Porto	02/05/2019	Portugal	PT	Tras-os-Montes	Braganca	Santa Comba de Rossas	gtgaaccatcgagtttttgaacgcaagttgcgccctaggccatccggctgagggcacgcctgcctgggcgtcacgcactgagtcgccccttcttctccgaggagagatggagcggagattggccccccgtgcttccgagtgcggtcggcctaaaacttggcccttggaggccggcgtcacgatccgtggtggttggcatcaattgtcttatccggaatccgtggtcgtcgttcctccttttggaccacaaggaaccctcgagaggtttaggcctccactct	Research Center in Biodiversity and Genetic Resources	BOLD_DATASET_CODES:IBPLT
IBPLT565-24	PLT.0599.ef	PLT.0599	PO-V72702	22674040	Research Center in Biodiversity and Genetic Resources	Plantae	Tracheophyta	Magnoliopsida	Caryophyllales	Amaranthaceae		Chenopodiastrum	Chenopodiastrum murale	S.Fuentes, Uotila & Borsch	Morphology	Ricardo Pita|Miguel Porto	Joana Pauperio, Joao Queiros, Ricardo Pita, Helia Goncalves, Miguel Porto	01/06/2019	Portugal	PT	Tras-os-Montes	Macedo de Cavaleiros	Gralhos	caaaatatttttttactctctaagtagttctcgttttttcattaaagggttgaaggcggttatacctctttttcttttcaaaatggatatgaacagaaatgcttttctcttatcacaagtcttgtgatatatatatgataggcagacaaagaaatattttggagcaagaagtactcagtttagtgattcacaattcatattattactcgtactaaaacttaaatcaaattatagaaaaatttgcaaaacccaagggagtccggtacgcatataagactttgtaatactttttgtctgtttaattgacataaacccgagttatcgagtaaaataaaatgaaattcgaagatgatgcgccagaaaggtgaatgaatggtcgggatagctcagctggtagag…	Research Center in Biodiversity and Genetic Resources	BOLD_DATASET_CODES:IBPLT
IBPLT132-24	PLT.0141.ITS2	PLT.0141	PO-V72254	22673607	Research Center in Biodiversity and Genetic Resources	Plantae	Tracheophyta	Magnoliopsida	Gentianales	Rubiaceae	Rubioideae	Galium	Galium aparine	L.	Morphology	Ricardo Pita|Miguel Porto	Joana Pauperio, Joao Queiros, Ricardo Pita, Helia Goncalves, Miguel Porto	03/05/2019	Portugal	PT	Tras-os-Montes	Vimioso	Matela	gtgaatcatcgagtttttgaacgcaagttgcgcccgaagccactcggccgagggcacgtctgcctgggcgtcacgcatctcgtcaccgccccattcctaagtcctggacttggaccggcgcgcggtggatgttggcctcccgttcccgtagcggcgcggatggcctaaattcgagtccccggacaagggacgccgcgactgaaggtggttgaattctcattcattctcgctctagcgtcgcgacggcccccgtgggaactgaacaagcccagagctccccaaattagcttcaaagctggtccaagggagccttcgaac	Research Center in Biodiversity and Genetic Resources	BOLD_DATASET_CODES:IBPLT
IBPLT133-24	PLT.0142.ef	PLT.0142	PO-V72255	22673608	Research Center in Biodiversity and Genetic Resources	Plantae	Tracheophyta	Magnoliopsida	Apiales	Apiaceae		Smyrnium	Smyrnium olusatrum	L.	Morphology	Ricardo Pita|Miguel Porto	Joana Pauperio, Joao Queiros, Ricardo Pita, Helia Goncalves, Miguel Porto	03/05/2019	Portugal	PT	Tras-os-Montes	Vimioso	Matela	caaaaagcccattcgattccttattatcttatcctttttttcgttagtagttaaaaattagttatccttcttattcaccctactcttttacaaatggatccgagaaaaaatttgtctcttatgacaagccttgtgatatatgatacatgtacaaatggccgtctttgaccaaagactccccatttgaacgagtcatggtcgatatcattattcatactgaaactgacaaagtcttccttttttgaagatccaagaaattatagcacctggataagactttgtaataccctttgaattgacatagacctaagttatctagtaaaatggggatgcggtatcgggagtgggaatggtcgggatagctcagctggtagagcagaggactgaaaatc	Research Center in Biodiversity and Genetic Resources	BOLD_DATASET_CODES:IBPLT
IBPLT133-24	PLT.0142.ITS2	PLT.0142	PO-V72255	22673608	Research Center in Biodiversity and Genetic Resources	Plantae	Tracheophyta	Magnoliopsida	Apiales	Apiaceae		Smyrnium	Smyrnium olusatrum	L.	Morphology	Ricardo Pita|Miguel Porto	Joana Pauperio, Joao Queiros, Ricardo Pita, Helia Goncalves, Miguel Porto	03/05/2019	Portugal	PT	Tras-os-Montes	Vimioso	Matela	gtgaaccatcgagtctttgaacgcaagttgcgcccgaagcctctaggctgagggcacgtcttcctgggtgtcacgcatctttttgcccctatcacacaattcttttggagatgtgcggatttggggcggatactggcctcctgtgccctgtggtgcagctggcggaaaactgagtctctggcgatggacgtcatgacatcggtggttctaatatttaccctctcgtattgtcgtgtaaatgtttgtcgccttagtcagctcaaggacccttaggtgccacaaattgtgtgcgctttgatt	Research Center in Biodiversity and Genetic Resources	BOLD_DATASET_CODES:IBPLT
IBPLT134-24	PLT.0143.ef	PLT.0143	PO-V72256	22673609	Research Center in Biodiversity and Genetic Resources	Plantae	Tracheophyta	Magnoliopsida	Apiales	Apiaceae		Thapsia	Thapsia villosa	L.	Morphology	Ricardo Pita|Miguel Porto	Joana Pauperio, Joao Queiros, Ricardo Pita, Helia Goncalves, Miguel Porto	03/05/2019	Portugal	PT	Tras-os-Montes	Vimioso	Matela	caaaaagcccattcaactccttaactatttatcttatccttttttcgttagtagttcaaaattagttatctttcttattcaccctactcttttacaaacggatccgagagaagaatttgtctcttatgacaagtcttgtgatatatgatacatgtacaaatgaccgtctttgaccaaagactccccatttgaacgagtcatggtcgatatcattattcatactgaaactgacaaagtcttccttttttgaagatccaagaaattatagcacctggataataccctttgaattgacatagacctaagttatctagtaaaatgaggatgtggtatcgggaaggggaatggtcgggatagctcagctggtagagcagaggactgaaaatc	Research Center in Biodiversity and Genetic Resources	BOLD_DATASET_CODES:IBPLT
IBPLT134-24	PLT.0143.ITS2	PLT.0143	PO-V72256	22673609	Research Center in Biodiversity and Genetic Resources	Plantae	Tracheophyta	Magnoliopsida	Apiales	Apiaceae		Thapsia	Thapsia villosa	L.	Morphology	Ricardo Pita|Miguel Porto	Joana Pauperio, Joao Queiros, Ricardo Pita, Helia Goncalves, Miguel Porto	03/05/2019	Portugal	PT	Tras-os-Montes	Vimioso	Matela	gtgaaccatcgagtctttgaacgcaagttgcgctcgaagccattaggctgagggcacgtctgcctgggtgtcacgcatcgcgttgttcctgactaattatctctataagagattttatggttttggggcggatattggcctcccgtgccttgttgtgcggctggctcaaaaatgagtctccggcgatggaagtcgcgacattggtggttttaagaagaccttcttgtcttgtcgtgtatgcccgtccccttaactagctcaagggcccttaggtgccacaaaatgtgtgcgcttagata	Research Center in Biodiversity and Genetic Resources	BOLD_DATASET_CODES:IBPLT
IBPLT565-24	PLT.0599.ITS2	PLT.0599	PO-V72702	22674040	Research Center in Biodiversity and Genetic Resources	Plantae	Tracheophyta	Magnoliopsida	Caryophyllales	Amaranthaceae		Chenopodiastrum	Chenopodiastrum murale	S.Fuentes, Uotila & Borsch	Morphology	Ricardo Pita|Miguel Porto	Joana Pauperio, Joao Queiros, Ricardo Pita, Helia Goncalves, Miguel Porto	01/06/2019	Portugal	PT	Tras-os-Montes	Macedo de Cavaleiros	Gralhos	gtgaaccatcgagtctttgaacgcaagttgcgcccgaagcctttaggtcgagggcacgcctgcctgggcgtcacgcatcgcgtctcccccaacccaccaagcgtgggaggggcggaggaggatggcctcccatgcctcaccgggcgtggatggcctaaatagggagccctcagttacgagatgcgggcgattggtggcctaatataggatgctttgcgccccgcaccacgtagctcttgaggtctcgaaggacccttagttgtctgccctaacgggtgacaaaaccgtt	Research Center in Biodiversity and Genetic Resources	BOLD_DATASET_CODES:IBPLT
IBPLT193-24	PLT.0205.ef	PLT.0205	PO-V72318	22673668	Research Center in Biodiversity and Genetic Resources	Plantae	Tracheophyta	Magnoliopsida	Asterales	Asteraceae		Chondrilla	Chondrilla juncea juncea	L.	Morphology	Ricardo Pita|Miguel Porto	Joana Pauperio, Joao Queiros, Ricardo Pita, Helia Goncalves, Miguel Porto	05/06/2019	Portugal	PT	Tras-os-Montes	Vimioso	Matela	caaaaaggccatttggctccctaattctttatcgtatcctttcgttttattttatttatccttttttcgttagcggttcaaaactccttatctttctcattcactactctttctacaacgagcggaaatgatgttctcttatcacatgtgatatatatattacaaatgaacatctttgagcaaggaatccccatttgactgattcacgatcgatatttttattcatactgaaacttacaaagttgttattttgacaaaatataggcccgggatgaggctttgtaataccctttcaattgacatagacccaagttctctagtaaaatgaaaatgaggatgagacatgaggaatagttgggatagctcagttggtagagcagaggactgaaaatc	Research Center in Biodiversity and Genetic Resources	BOLD_DATASET_CODES:IBPLT
IBPLT193-24	PLT.0205.ITS2	PLT.0205	PO-V72318	22673668	Research Center in Biodiversity and Genetic Resources	Plantae	Tracheophyta	Magnoliopsida	Asterales	Asteraceae		Chondrilla	Chondrilla juncea juncea	L.	Morphology	Ricardo Pita|Miguel Porto	Joana Pauperio, Joao Queiros, Ricardo Pita, Helia Goncalves, Miguel Porto	05/06/2019	Portugal	PT	Tras-os-Montes	Vimioso	Matela	gtgaaccatcgagtttttgaacgcaagttgcgcccgaagccatcaggttgagggcacgcctgcctgggcgtcacacatcgtgttgctccactccatagttcccaattgggtttgtggcgttttggggcggagattggtctcctgtgctgatggtgcggttggcctaaattagagtccccatttgcggacacacagttagtggtggttgaatagaccttcgtctttggctgtgtgttttgagctgcttgggaagtactaacgaaagaccctaatatcgtcattagacgatgcttcgact	Research Center in Biodiversity and Genetic Resources	BOLD_DATASET_CODES:IBPLT
IBPLT136-24	PLT.0145.ef	PLT.0145	PO-V72258	22673611	Research Center in Biodiversity and Genetic Resources	Plantae	Tracheophyta	Magnoliopsida	Fagales	Fagaceae	Quercoideae	Quercus	Quercus rotundifolia	Lam.	Morphology	Ricardo Pita|Miguel Porto	Joana Pauperio, Joao Queiros, Ricardo Pita, Helia Goncalves, Miguel Porto	03/05/2019	Portugal	PT	Tras-os-Montes	Vimioso	Matela	caaaaaggcccgtttgattccccaattatttatccgatccgctcttttcgtttcgttagcggtttaaaattcgttatgtttttcaatcattctactcttttacaaatggatctgattggaatttttttttttcttattacaatatttgtgatatatatgatacgcgtacaaatgaacatctttgaggaaggtatccccacttccaatttgaatgattaacaatacatatcatttcttgtactgtattaaaacttataaagttttctttttgaagatccaagaaattacagggtctggataaagctttgtaaaacttttttttgtctttttaattgacataaactcaagttatctattaaaataaggacgatgcacggataatggtcgggatagctcagc…	Research Center in Biodiversity and Genetic Resources	BOLD_DATASET_CODES:IBPLT
IBPLT136-24	PLT.0145.gh	PLT.0145	PO-V72258	22673611	Research Center in Biodiversity and Genetic Resources	Plantae	Tracheophyta	Magnoliopsida	Fagales	Fagaceae	Quercoideae	Quercus	Quercus rotundifolia	Lam.	Morphology	Ricardo Pita|Miguel Porto	Joana Pauperio, Joao Queiros, Ricardo Pita, Helia Goncalves, Miguel Porto	03/05/2019	Portugal	PT	Tras-os-Montes	Vimioso	Matela	atcctattttacgaaaacaaataagggttcagaagaaagcgagaataaaaaaag	Research Center in Biodiversity and Genetic Resources	BOLD_DATASET_CODES:IBPLT
IBPLT136-24	PLT.0145.ITS2	PLT.0145	PO-V72258	22673611	Research Center in Biodiversity and Genetic Resources	Plantae	Tracheophyta	Magnoliopsida	Fagales	Fagaceae	Quercoideae	Quercus	Quercus rotundifolia	Lam.	Morphology	Ricardo Pita|Miguel Porto	Joana Pauperio, Joao Queiros, Ricardo Pita, Helia Goncalves, Miguel Porto	03/05/2019	Portugal	PT	Tras-os-Montes	Vimioso	Matela	gcgaatcatcgagtttttgaacgcaagttgcgcccgaagccattcggccgagggcacgtctgcctgggtgtcacgcatcgttgcccccccaaactccggttcgggcggggcggaagttggcctcccgtacgtgcttgcgcgcgcggttagcccaaaagcgagtcctcggcgacgagcgccacgacaatcggtggttttttcgaccctcgttccccgtcgtgcgcgccccgtagcccgtatgcgctcttgcgacccttacgcgtcgcctcggcggcgctcccaac	Research Center in Biodiversity and Genetic Resources	BOLD_DATASET_CODES:IBPLT
IBPLT027-24	PLT.0032.ef	PLT.0032	PO-V72144	22673502	Research Center in Biodiversity and Genetic Resources	Plantae	Tracheophyta	Magnoliopsida	Asterales	Asteraceae	Cichorioideae	Cichorium	Cichorium intybus intybus	L.	Morphology	Ricardo Pita|Miguel Porto	Joana Pauperio, Joao Queiros, Ricardo Pita, Helia Goncalves, Miguel Porto	03/08/2018	Portugal	PT	Tras-os-Montes	Aljo	Assares	caaaaagaccatttggctccctaattctttatagtatccttttttttatcctttttcgttagcggctcaaaactccttatctttctcattcactactctttatacaaatggatccgcgcggaaatgctgttctcttatcacatgtgatatatacgatacatgtacaaatgaacatctttgagcaaggaatccccatttgaatgattcacgatcgagatttttattcatactgaaacttacaaagttgttcttttgacaaattataggcccgggatgaggctttgtaataccctttcaattgacatagacccaagttctctagtaaaataaaaatgaggatgagacatgaagaatagttgggatagctcagttggtagagcagaggactgaaaatc	Research Center in Biodiversity and Genetic Resources	BOLD_DATASET_CODES:IBPLT
IBPLT027-24	PLT.0032.ITS2	PLT.0032	PO-V72144	22673502	Research Center in Biodiversity and Genetic Resources	Plantae	Tracheophyta	Magnoliopsida	Asterales	Asteraceae	Cichorioideae	Cichorium	Cichorium intybus intybus	L.	Morphology	Ricardo Pita|Miguel Porto	Joana Pauperio, Joao Queiros, Ricardo Pita, Helia Goncalves, Miguel Porto	03/08/2018	Portugal	PT	Tras-os-Montes	Aljo	Assares	gtgaaccatcgagtttttgaacgcaagttgcgcccaaagccatccggccgagggcacgcctgcctgggcgtcacgcatcgcgtcgccccaaccatgcatcccttatcggacacatggcatcggggcggagattggtctcccgtgcttatggtgcggttggcctaaactggagtccccttcggtggacgcacgactagtggtggttgaaaagaccctcgtattgtgtcgtgcgtcatgagctgtgagggaggcccttgatgaagaccccaatgtgtcgtcttgagacgatgcttcgacc	Research Center in Biodiversity and Genetic Resources	BOLD_DATASET_CODES:IBPLT
IBPLT090-24	PLT.0096.ef	PLT.0096	PO-V72209	22673565	Research Center in Biodiversity and Genetic Resources	Plantae	Tracheophyta	Magnoliopsida	Malvales	Cistaceae		Cistus	Cistus ladanifer ladanifer	L.	Morphology	Ricardo Pita|Miguel Porto	Joana Pauperio, Joao Queiros, Ricardo Pita, Helia Goncalves, Miguel Porto	02/05/2019	Portugal	PT	Tras-os-Montes	Braganca	Macedo do Mato	caaccccctttgacaccttaactattttttttgcctaccctctctttttcaaaattgcttatggtcatcctattattttagagttgacaagtgtctaggaaggtacctttttctattatccgatatcagacacaagtcttgtcatagatatgatctacggaaaaatcagcatccgaatacccagttggattatttacaatccatatcattactcatactcatactaacaaagtattttttttaagatttgaagatcaaagagattcccgcttctttatattacaatacttaattaatacttaatactttagaatgcttaagactttgcccctttctttttttaattgacatagacccaagccctcgcgtaaaatgagtatgatgcatcagatcaggtca…	Research Center in Biodiversity and Genetic Resources	BOLD_DATASET_CODES:IBPLT
IBPLT090-24	PLT.0096.ITS2	PLT.0096	PO-V72209	22673565	Research Center in Biodiversity and Genetic Resources	Plantae	Tracheophyta	Magnoliopsida	Malvales	Cistaceae		Cistus	Cistus ladanifer ladanifer	L.	Morphology	Ricardo Pita|Miguel Porto	Joana Pauperio, Joao Queiros, Ricardo Pita, Helia Goncalves, Miguel Porto	02/05/2019	Portugal	PT	Tras-os-Montes	Braganca	Macedo do Mato	gtgaaccatcgagtctttgaacgcaagttgcgccccaagccgtcaggccgagggcacgcctgcctgggcgtcacgcaacgtcgccccctccgcctccgtctcctgcgggattcgggggcgcgcgagagggcggatactggcctcccgtgcgtgcattgctcgcggctggcctaaaaacgagtccttggcgtcgaacgctcgggcgagcggtggtcttttatcgtcctcgtcacgtgcccgtgcgctctcgacgtcggaaggggatctctcggaccccgaacgcgtcgtcctccggacgactcgcttc	Research Center in Biodiversity and Genetic Resources	BOLD_DATASET_CODES:IBPLT
IBPLT476-24	PLT.0508.ef	PLT.0508	PO-V72612	22673951	Research Center in Biodiversity and Genetic Resources	Plantae	Tracheophyta	Magnoliopsida	Malvales	Cistaceae		Cistus	Cistus umbellatus viscosus	(Willk.) Demoly	Morphology	Ricardo Pita|Miguel Porto	Joana Pauperio, Joao Queiros, Ricardo Pita, Helia Goncalves, Miguel Porto	01/06/2019	Portugal	PT	Tras-os-Montes	Macedo de Cavaleiros	Macedo do Mato	caaccccctttgacaccttaactatttttttgcctaccctctctttttcaaaattgcttatggtcatcctattattttatagttgacaagtgcctagtaaggtacctttttctattatccgatatcagacacaactcttgtcatagatatgatctacggaaaaataagcatccgaataccaagttggattatttacaatccatatcattactcatactcatactaacaaagtattttttttttaagatttgaagatcaaagagattcccgcttcttaattaatataatacttaattaatacttaatactttagaatgcttaagactttgcccctttcttttttaattgacatagacccaagccctcgcgtaaaatgagtatgatgcatcagatcagatc…	Research Center in Biodiversity and Genetic Resources	BOLD_DATASET_CODES:IBPLT
IBPLT476-24	PLT.0508.ITS2	PLT.0508	PO-V72612	22673951	Research Center in Biodiversity and Genetic Resources	Plantae	Tracheophyta	Magnoliopsida	Malvales	Cistaceae		Cistus	Cistus umbellatus viscosus	(Willk.) Demoly	Morphology	Ricardo Pita|Miguel Porto	Joana Pauperio, Joao Queiros, Ricardo Pita, Helia Goncalves, Miguel Porto	01/06/2019	Portugal	PT	Tras-os-Montes	Macedo de Cavaleiros	Macedo do Mato	gtgaaccatcgagtctttgaacgcaagttgcgccccaagccgtcaggccgagggcacgcctgcctgggcgtcacgcaacgtcgccccctccgcctcagtctcctgcgggattcggcggcgcgagagggcggatactggcctcccgtgcgtgcattgctcgcggctggcctaaaaacgagtccttggcgtcgaacgcttgggcgagcggtggtctttatcgtcctcgtcacgtgcccgtgcgctctcgacgccggaaagggatctctcggaccccgaacgcgtcgtcctccggacgactcgcttc	Research Center in Biodiversity and Genetic Resources	BOLD_DATASET_CODES:IBPLT
IBPLT308-24	PLT.0321.ef	PLT.0321	PO-V72436	22673783	Research Center in Biodiversity and Genetic Resources	Plantae	Tracheophyta	Magnoliopsida	Asterales	Asteraceae		Cladanthus	Cladanthus mixtus	(L.) Chevall.	Morphology	Ricardo Pita|Miguel Porto	Joana Pauperio, Joao Queiros, Ricardo Pita, Helia Goncalves, Miguel Porto	06/06/2019	Portugal	PT	Tras-os-Montes	Macedo de Cavaleiros	Talhinhas	caaaaagaccgtttgactccctaattctttcttgtatccttttgatttatcttgtttttcattagcggttcaaaattccttatctttacattcactactctttatacaaaaggatctgagcggaaaagctgttctctatcacatcacagggatatatatgatacatgtacaaatgaacatctttgagcaaggaatccccgtgtgaatgattcacgatcgagatttcatactgaagttattcttttgccaaattataggacctggatgaggctttgtaataccctttcaattgacatagacccacgttgtctagtaaaatgaaaatgaggatgcgacatcaggaatagttgggatagctcagttggtagagcagaggactgaaaatc	Research Center in Biodiversity and Genetic Resources	BOLD_DATASET_CODES:IBPLT
IBPLT308-24	PLT.0321.gh	PLT.0321	PO-V72436	22673783	Research Center in Biodiversity and Genetic Resources	Plantae	Tracheophyta	Magnoliopsida	Asterales	Asteraceae		Cladanthus	Cladanthus mixtus	(L.) Chevall.	Morphology	Ricardo Pita|Miguel Porto	Joana Pauperio, Joao Queiros, Ricardo Pita, Helia Goncalves, Miguel Porto	06/06/2019	Portugal	PT	Tras-os-Montes	Macedo de Cavaleiros	Talhinhas	atcgcgttttccgaaaacaaacaaaggttcagaaagcgaaaagaaaaaaaa	Research Center in Biodiversity and Genetic Resources	BOLD_DATASET_CODES:IBPLT
IBPLT308-24	PLT.0321.ITS2	PLT.0321	PO-V72436	22673783	Research Center in Biodiversity and Genetic Resources	Plantae	Tracheophyta	Magnoliopsida	Asterales	Asteraceae		Cladanthus	Cladanthus mixtus	(L.) Chevall.	Morphology	Ricardo Pita|Miguel Porto	Joana Pauperio, Joao Queiros, Ricardo Pita, Helia Goncalves, Miguel Porto	06/06/2019	Portugal	PT	Tras-os-Montes	Macedo de Cavaleiros	Talhinhas	gtgaaccatcgagtttttgaacgcaagttgcgcccgaagccttttggccgagggcacgtctgcctgggcgtcacgcatcgcgtcgccccccacaaatctttgttgggggcggatattggtctcccgtgctcatggcgtggttggccaaaataggagtccctacgtcggacgcacaaactagtggtggtcgtaaaaaccctcgttctttgtttgtgtcgtacgtcgttaggatacgctctctaaaaaccccagtgtgttgtcttaggatgacgcttcgacc	Research Center in Biodiversity and Genetic Resources	BOLD_DATASET_CODES:IBPLT
IBPLT141-24	PLT.0150.ef	PLT.0150	PO-V72263	22673616	Research Center in Biodiversity and Genetic Resources	Plantae	Tracheophyta	Magnoliopsida	Apiales	Apiaceae		Anthriscus	Anthriscus caucalis	M.Bieb.	Morphology	Ricardo Pita|Miguel Porto	Joana Pauperio, Joao Queiros, Ricardo Pita, Helia Goncalves, Miguel Porto	03/05/2019	Portugal	PT	Tras-os-Montes	Vimioso	Matela	caaaaagcccattcaactccttaactatttatcttatccttttttttttcgttaggtagttaaaaattcgttatctttattattcaccctactcttttacaaatggatccgagagaaaatttgtctcttatgacaagtcttgtgatatatgatacatgtacaaatgaccgtctttgaccaaagactccccatttgaacgagtcatggtcgatatcattattcatactgaaactgacaaagtcttccttttttgaagatccaagaaattggagcacgtggataataccctttgaattgacatagacctaagttatctcataaaatgaggatgcggtatcgggaatgggaatggtcgggatagctcagctggtagagcagaggactgaaaatc	Research Center in Biodiversity and Genetic Resources	BOLD_DATASET_CODES:IBPLT
IBPLT141-24	PLT.0150.ITS2	PLT.0150	PO-V72263	22673616	Research Center in Biodiversity and Genetic Resources	Plantae	Tracheophyta	Magnoliopsida	Apiales	Apiaceae		Anthriscus	Anthriscus caucalis	M.Bieb.	Morphology	Ricardo Pita|Miguel Porto	Joana Pauperio, Joao Queiros, Ricardo Pita, Helia Goncalves, Miguel Porto	03/05/2019	Portugal	PT	Tras-os-Montes	Vimioso	Matela	gtgaaccattgagtctttgaacgcaagttgcgcccgaagccatttggctaagggcacgtctgcctgggtgtcacgcatcttgtcgccccttactaaactaatcttttaatagatttggtcggtttgtgggcggaaattagcctcctgtgccttgttgtgcggctggcgcaaaactgagtctatggtgacgaatgtcgcgacatcggtggttgtaataagaccttcttgtcttgtcgtgttaatgttcgtcatcttataatgctcaatgacccttaggtgcaaaaaacattttgcacttcgatt	Research Center in Biodiversity and Genetic Resources	BOLD_DATASET_CODES:IBPLT
IBPLT142-24	PLT.0151.ef	PLT.0151	PO-V72264	22673617	Research Center in Biodiversity and Genetic Resources	Plantae	Tracheophyta	Magnoliopsida	Geraniales	Geraniaceae		Erodium	Erodium cicutarium	(L.) L'Her.	Morphology	Ricardo Pita|Miguel Porto	Joana Pauperio, Joao Queiros, Ricardo Pita, Helia Goncalves, Miguel Porto	03/05/2019	Portugal	PT	Tras-os-Montes	Vimioso	Matela	caaaaagtatccttcgactacctaactctttgctgcttttgaattgaaaagcagtttccaaatttgttatctttctcatttcttctcctttttcacaaaaggacccaatggacccttttttcctcttatcaccgagcttgcggtatatatgacacacgtacaaagggggtggcccaggaaccctcatttgatttcttgaaagattcagaatccatattatttcattacgcgttttgtataatgtcctcttttttttttgttaaggatctactaaataaggggcgtggaaaagacttcaaactgcttttcgtcattttaattgacagaaacttaagccatttaataaaataaaggatgatgtattggaaatggtcgggatagctcagccggtagagcaga…	Research Center in Biodiversity and Genetic Resources	BOLD_DATASET_CODES:IBPLT
IBPLT142-24	PLT.0151.gh	PLT.0151	PO-V72264	22673617	Research Center in Biodiversity and Genetic Resources	Plantae	Tracheophyta	Magnoliopsida	Geraniales	Geraniaceae		Erodium	Erodium cicutarium	(L.) L'Her.	Morphology	Ricardo Pita|Miguel Porto	Joana Pauperio, Joao Queiros, Ricardo Pita, Helia Goncalves, Miguel Porto	03/05/2019	Portugal	PT	Tras-os-Montes	Vimioso	Matela	atcctgttttacgaaaatgaagagggcctcagaaagcgagaataataaaaaaaag	Research Center in Biodiversity and Genetic Resources	BOLD_DATASET_CODES:IBPLT
IBPLT142-24	PLT.0151.ITS2	PLT.0151	PO-V72264	22673617	Research Center in Biodiversity and Genetic Resources	Plantae	Tracheophyta	Magnoliopsida	Geraniales	Geraniaceae		Erodium	Erodium cicutarium	(L.) L'Her.	Morphology	Ricardo Pita|Miguel Porto	Joana Pauperio, Joao Queiros, Ricardo Pita, Helia Goncalves, Miguel Porto	03/05/2019	Portugal	PT	Tras-os-Montes	Vimioso	Matela	gtgaaccatcgagtctttgaacgcaagttgcgcccgaagccattaggccgagggcacgtctgcctgggcgtcacgcgatccgtcgccccgcaacccgaaccccctcggggcgtctcggtcgcttgcggtgcggataatggtctcccgtgggcacgtcccgcggctggcataaatacgagtcccgtgtgcacctagccgcggccgacggtggttgagaagccttcggaaaacagccgcggtcaggtcgcccgctttgggaccccgtgaccctcgcgcgacttctccccttggggggaaggagctcattct	Research Center in Biodiversity and Genetic Resources	BOLD_DATASET_CODES:IBPLT
IBPLT264-24	PLT.0277.gh	PLT.0277	PO-V72391	22673739	Research Center in Biodiversity and Genetic Resources	Plantae	Tracheophyta	Magnoliopsida	Ranunculales	Ranunculaceae	Ranunculoideae	Clematis	Clematis campaniflora	Brot.	Morphology	Ricardo Pita|Miguel Porto	Joana Pauperio, Joao Queiros, Ricardo Pita, Helia Goncalves, Miguel Porto	06/06/2019	Portugal	PT	Tras-os-Montes	Vimioso	Matela	atccttttttcagaaaacaaaagggcttcagaaagcaagaataaaaaaaaaag	Research Center in Biodiversity and Genetic Resources	BOLD_DATASET_CODES:IBPLT
IBPLT264-24	PLT.0277.ef	PLT.0277	PO-V72391	22673739	Research Center in Biodiversity and Genetic Resources	Plantae	Tracheophyta	Magnoliopsida	Ranunculales	Ranunculaceae	Ranunculoideae	Clematis	Clematis campaniflora	Brot.	Morphology	Ricardo Pita|Miguel Porto	Joana Pauperio, Joao Queiros, Ricardo Pita, Helia Goncalves, Miguel Porto	06/06/2019	Portugal	PT	Tras-os-Montes	Vimioso	Matela	caaaaaaaagtttactgtaccccccaactatttagttaattaattctttttttttttcttttttctaagactttttaatgcttttttagtctatttaattgatatacccaacaagcactctaaatagagtggggatgccgcatcgggaagagtcgggatagctcagttggtagagcagaggactgaaaatc	Research Center in Biodiversity and Genetic Resources	BOLD_DATASET_CODES:IBPLT
IBPLT144-24	PLT.0153.ef	PLT.0153	PO-V72266	22673619	Research Center in Biodiversity and Genetic Resources	Plantae	Tracheophyta	Magnoliopsida	Gentianales	Rubiaceae		Sherardia	Sherardia arvensis	L.	Morphology	Ricardo Pita|Miguel Porto	Joana Pauperio, Joao Queiros, Ricardo Pita, Helia Goncalves, Miguel Porto	03/05/2019	Portugal	PT	Tras-os-Montes	Vimioso	Matela	caaatagactatttgactccccaactatctatttacctatcttctttttgtattttttatccgttcaaaatgctttatgcattcacgatattctcttagaagcgatcggggcgaaagtgtccttttcttatcaaacctatatgatatacataaaaatgaatgtatttgagcaagaaatccccatttgaataatttagaatctatataattactcatacttaaattaccaaagtcctcttttttaagatacaagccaaacaatttgagtccataaataagacttgggaattccctttccttcttttaattgacacagtccccgtttttgagtaaaatcaggatgctagatggggacgggtcgggatagctcagctggtagagcagaggactgaaaatc	Research Center in Biodiversity and Genetic Resources	BOLD_DATASET_CODES:IBPLT
IBPLT144-24	PLT.0153.ITS2	PLT.0153	PO-V72266	22673619	Research Center in Biodiversity and Genetic Resources	Plantae	Tracheophyta	Magnoliopsida	Gentianales	Rubiaceae		Sherardia	Sherardia arvensis	L.	Morphology	Ricardo Pita|Miguel Porto	Joana Pauperio, Joao Queiros, Ricardo Pita, Helia Goncalves, Miguel Porto	03/05/2019	Portugal	PT	Tras-os-Montes	Vimioso	Matela	gtgaatcatcgagtttttgaacgcaagttgcgcccgaggccacccggccgagggcacgtctgcctgggcgtcacgcatcccgtcgtcgcaccaagtcttgcttggcgcggcggaagttggcctcccgttccccccgcggcgcggttggcccaaatgcgagtccccggacaagggacgtcacgacttcaggtggttgaaatcactttcattctcgctccgagtcttgacggccccccggtggatgataacgaccttagagcctcggctgcgctcaccgagttgagttcaacgaggccctcgaac	Research Center in Biodiversity and Genetic Resources	BOLD_DATASET_CODES:IBPLT
IBPLT264-24	PLT.0277.ITS2	PLT.0277	PO-V72391	22673739	Research Center in Biodiversity and Genetic Resources	Plantae	Tracheophyta	Magnoliopsida	Ranunculales	Ranunculaceae	Ranunculoideae	Clematis	Clematis campaniflora	Brot.	Morphology	Ricardo Pita|Miguel Porto	Joana Pauperio, Joao Queiros, Ricardo Pita, Helia Goncalves, Miguel Porto	06/06/2019	Portugal	PT	Tras-os-Montes	Vimioso	Matela	gtgaaccatcgagtctttgaacgcaagttgcgcccgaagtcttcagaccgagggcacgtctgcctgggcgtcacacacagcgtcgccccccaccaacccgttggctgggggacggaaactggccccccgagcccccacgggcacggtcggcacaaatgccggtcctcggcggcgagcgtcgcggtcagcggtggttgtactctcaccccccaaagacagaaacgacgcgcacgcctcgccgcacgcaggcgtaacgaacccagagaagctccccaccacggagacttcaacct	Research Center in Biodiversity and Genetic Resources	BOLD_DATASET_CODES:IBPLT
IBPLT457-24	PLT.0489.ITS2	PLT.0489	PO-V72593	22673932	Research Center in Biodiversity and Genetic Resources	Plantae	Tracheophyta	Magnoliopsida	Lamiales	Lamiaceae	Nepetoideae	Clinopodium	Clinopodium alpinum meridionale	(Nyman) Govaerts	Morphology	Ricardo Pita|Miguel Porto	Joana Pauperio, Joao Queiros, Ricardo Pita, Helia Goncalves, Miguel Porto	01/06/2019	Portugal	PT	Tras-os-Montes	Macedo de Cavaleiros	Macedo do Mato	gtgaaccatcgagtctttgaacgcaagttgcgcccgaagccattaggccgagggcacgtctgcctgggcatcacgcatcgttttgcaccccatccccacgcgcaccgccaggaggtagggggcggacaatggccttccgtgcgcctcggcgcgcggccggcccaaatgggatccccggacagctggcgtcgcaaaaagtagtggttgaacatctcaatatctctcgtcgtcgtgccgccgtgccatcccgtatgggaattgataacgacctaacggtgagcggcgcgagccacgtctcaccttcgacc	Research Center in Biodiversity and Genetic Resources	BOLD_DATASET_CODES:IBPLT
IBPLT289-24	PLT.0303.ef	PLT.0303	PO-V72417	22673764	Research Center in Biodiversity and Genetic Resources	Plantae	Tracheophyta	Magnoliopsida	Lamiales	Lamiaceae	Nepetoideae	Clinopodium	Clinopodium vulgare arundanum	(Boiss.) Nyman	Morphology	Ricardo Pita|Miguel Porto	Joana Pauperio, Joao Queiros, Ricardo Pita, Helia Goncalves, Miguel Porto	06/06/2019	Portugal	PT	Tras-os-Montes	Vimioso	Matela	caaaaagcctatttgacccctaaaatatttaccttatcccccttctttttcgttagcggttccaaattcccttacccttctgattctttgtttgacaaaggtatttgggcgtaaatgactttctcttatcacacgtgatatagaatacacattccaaatgaagcaatgaatgccgatatgaatgaatagccaggactcggagaaaactttataatcccccgtatccctttaattgacatcgactccagtcatctaataaaatgagggtgggatgctacattggaaatggtcgggatagctcagctggtagagcagaggactgaaaatc	Research Center in Biodiversity and Genetic Resources	BOLD_DATASET_CODES:IBPLT
IBPLT289-24	PLT.0303.ITS2	PLT.0303	PO-V72417	22673764	Research Center in Biodiversity and Genetic Resources	Plantae	Tracheophyta	Magnoliopsida	Lamiales	Lamiaceae	Nepetoideae	Clinopodium	Clinopodium vulgare arundanum	(Boiss.) Nyman	Morphology	Ricardo Pita|Miguel Porto	Joana Pauperio, Joao Queiros, Ricardo Pita, Helia Goncalves, Miguel Porto	06/06/2019	Portugal	PT	Tras-os-Montes	Vimioso	Matela	gtgaaccatcgagtctttgaacgcaagttgcgcccgaagcctttaggccgagggcacgtctgcctgggcgtcacgcatcgcgtcgcccccaatccccgcgcgcatcgccgggcggtcgggggtggagattggcctcccgtgcgcctcggcgcgcggccggcccaaatgggatccccgggcggctggcgtcgcgacaagtggtggttgaacatctcaatctctctcgcggtcgcgccgccgtgccgtcccgtacgggcatcgataaacgacccaacggcgggtgggcgcgttcgttcgcgccccccaccttcgacc	Research Center in Biodiversity and Genetic Resources	BOLD_DATASET_CODES:IBPLT
IBPLT097-24	PLT.0106.ef	PLT.0106	PO-V72219	22673572	Research Center in Biodiversity and Genetic Resources	Plantae	Tracheophyta	Magnoliopsida	Brassicales	Brassicaceae		Coincya	Coincya monensis cheiranthos	(Vill.) C.Aedo Perez, Leadlay & Munoz Garm.	Morphology	Ricardo Pita|Miguel Porto	Joana Pauperio, Joao Queiros, Ricardo Pita, Helia Goncalves, Miguel Porto	02/05/2019	Portugal	PT	Tras-os-Montes	Braganca	Macedo do Mato	caaccctactccctaaaaaagtatgtttgacaccttaccctttttttagttattcaagaattcattatcttttttcattcatccgacacttttacaaactataatttcttttattattatatacaagtcttgtgggatatatcatacacatacaaatgagaaagaaatatcgatttgaattatttagaatctatatcatttttcattctaaaacttagaaagtcttcttttcgaagatccaagaaattcccggtccaaaacttttttcatttactacttttgcgtttcttttaattgacatagacctaagtcatctagtaaaatgagactgatacttcggtaatggccgggatagctcagttggtagagcagaggactgaaaatc	Research Center in Biodiversity and Genetic Resources	BOLD_DATASET_CODES:IBPLT
IBPLT147-24	PLT.0156.ef	PLT.0156	PO-V72269	22673622	Research Center in Biodiversity and Genetic Resources	Plantae	Tracheophyta	Magnoliopsida	Asterales	Campanulaceae		Jasione	Jasione montana	L.	Morphology	Ricardo Pita|Miguel Porto	Joana Pauperio, Joao Queiros, Ricardo Pita, Helia Goncalves, Miguel Porto	03/05/2019	Portugal	PT	Tras-os-Montes	Vimioso	Matela	caaaaagaccatttgactgtctaactctgtttctttcgatttatccttttcgtgcgcgctttcaaattccttatctttcccatcgccccgcctctttttcgaaactgatctgagcgagcggaaggctttttcgcttatcacaagatatatgatatatctctcatacatgtacaaatgaagagagcaaggaatgccgatttgactgattcacgatcgatattcttagtcagactgaaacttagcaagttatgcttgtgccgatccaagaaattctagaacccggatgagactttgtaatatcctttcaattgacatcgacttaagttatcgcctaaaatgaggatagaacattgggcatagtcgggatagctcagctggtagagcagaggactgaaaatc	Research Center in Biodiversity and Genetic Resources	BOLD_DATASET_CODES:IBPLT
IBPLT147-24	PLT.0156.ITS2	PLT.0156	PO-V72269	22673622	Research Center in Biodiversity and Genetic Resources	Plantae	Tracheophyta	Magnoliopsida	Asterales	Campanulaceae		Jasione	Jasione montana	L.	Morphology	Ricardo Pita|Miguel Porto	Joana Pauperio, Joao Queiros, Ricardo Pita, Helia Goncalves, Miguel Porto	03/05/2019	Portugal	PT	Tras-os-Montes	Vimioso	Matela	gtgaaccatcgagtctttgaacgcaagttgcgcccgaagcctttaggctgagggcacgtctgcatgggcgtcacgcatcgcgtcgcccccaacttaaatcgtgcacccaggtgcactgcttttggtggggagcggatattggcctcccgtgcctcctggtgcggctggctgaaaatggagacccctgcgaaggatgcacgacaagtggtggttgataataaggccctcgcgtcccgtcgtgtgccaatcctttgcaggaatggctctgaaagtgaccctgttgaggcaccctctcaagcacacacgcaagttgtggttggcgatgggtgcgctccgacc	Research Center in Biodiversity and Genetic Resources	BOLD_DATASET_CODES:IBPLT
IBPLT097-24	PLT.0106.ITS2	PLT.0106	PO-V72219	22673572	Research Center in Biodiversity and Genetic Resources	Plantae	Tracheophyta	Magnoliopsida	Brassicales	Brassicaceae		Coincya	Coincya monensis cheiranthos	(Vill.) C.Aedo Perez, Leadlay & Munoz Garm.	Morphology	Ricardo Pita|Miguel Porto	Joana Pauperio, Joao Queiros, Ricardo Pita, Helia Goncalves, Miguel Porto	02/05/2019	Portugal	PT	Tras-os-Montes	Braganca	Macedo do Mato	gtgaaccatcgagtctttgaacgcaagttgcgccccaagccttctggccgagggcacgtctgcctgggtgtcacaaatcgtcgtccccccatcctctcgaggatatgggacggaagctggtctcccgtgtgttaccgcacgcggttggccaaaatccgagctaaggacgccgggagcgtctcgacatgcggtggtgaattcaaacttcgtcataccgtcgggcgttccggtccagaagctctcgatgacccaaagtcctcaac	Research Center in Biodiversity and Genetic Resources	BOLD_DATASET_CODES:IBPLT
IBPLT108-24	PLT.0117.ef	PLT.0117	PO-V72230	22673583	Research Center in Biodiversity and Genetic Resources	Plantae	Tracheophyta	Magnoliopsida	Asterales	Asteraceae		Coleostephus	Coleostephus myconis myconis	(L.) Rchb.f.	Morphology	Ricardo Pita|Miguel Porto	Joana Pauperio, Joao Queiros, Ricardo Pita, Helia Goncalves, Miguel Porto	02/05/2019	Portugal	PT	Tras-os-Montes	Macedo de Cavaleiros	Talhinhas	caaaaagaccgtttgactccctaattctttattgtatccttttgatttatcttgttttgcgttagcggttcaaaattccttatctttcccattcactattctttatacaattatacaaaaggatctgagcggaaaagttgttctcttatcacatcacacgggatatatatgatacatgtacaaatgaacatctttgagcaaggaatctccgtgtgaatgattcacgatcgatatttcatactgaagttattcttttgccaaattctcggacctggataaggctttgtaataccctttcaattgacatagacccacgttgtctagtaaaatgaaaatgaggatgtgacatcaggaatagttgggatagctcagtcggtagagcagaggactgaaaatc	Research Center in Biodiversity and Genetic Resources	BOLD_DATASET_CODES:IBPLT
IBPLT108-24	PLT.0117.gh	PLT.0117	PO-V72230	22673583	Research Center in Biodiversity and Genetic Resources	Plantae	Tracheophyta	Magnoliopsida	Asterales	Asteraceae		Coleostephus	Coleostephus myconis myconis	(L.) Rchb.f.	Morphology	Ricardo Pita|Miguel Porto	Joana Pauperio, Joao Queiros, Ricardo Pita, Helia Goncalves, Miguel Porto	02/05/2019	Portugal	PT	Tras-os-Montes	Macedo de Cavaleiros	Talhinhas	atcacgttttccgaaaacaaacaaaggttcagaaagggaaaagaaaaaaaaa	Research Center in Biodiversity and Genetic Resources	BOLD_DATASET_CODES:IBPLT
IBPLT108-24	PLT.0117.ITS2	PLT.0117	PO-V72230	22673583	Research Center in Biodiversity and Genetic Resources	Plantae	Tracheophyta	Magnoliopsida	Asterales	Asteraceae		Coleostephus	Coleostephus myconis myconis	(L.) Rchb.f.	Morphology	Ricardo Pita|Miguel Porto	Joana Pauperio, Joao Queiros, Ricardo Pita, Helia Goncalves, Miguel Porto	02/05/2019	Portugal	PT	Tras-os-Montes	Macedo de Cavaleiros	Talhinhas	gtgaaccatcgagtttttgaacgcaagttgcgcccgaagccttttggctgagggcacgtctgcctgggcgtcacgcatcgcgtcgccccccacaagtattttgttgggggcggatattggtctcccgtgctcatggcgtggttggccaaaataggagtcccttcgatggacgcacaaactagtggtggtcgtaaaaaccctcgttctttgttttgtgctgatagtcgtaaggaaacactctttaaataccccaatgtgttgtctttgaacgacgcttcgacc	Research Center in Biodiversity and Genetic Resources	BOLD_DATASET_CODES:IBPLT
IBPLT165-24	PLT.0177.ef	PLT.0177	PO-V72290	22673640	Research Center in Biodiversity and Genetic Resources	Plantae	Tracheophyta	Magnoliopsida	Asterales	Asteraceae		Coleostephus	Coleostephus myconis myconis	(L.) Rchb.f.	Morphology	Ricardo Pita|Miguel Porto	Joana Pauperio, Joao Queiros, Ricardo Pita, Helia Goncalves, Miguel Porto	03/05/2019	Portugal	PT	Tras-os-Montes	Vimioso	Matela	caaaaagaccgtttgactccctaattctttattgtatccttttgatttatcttgttttgcgttagcggttcaaaattccttatctttcccattcactattctttatacaattatacaaaaggatctgagcggaaaagttgttctcttatcacatcacacgggatatatatgatacatgtacaaatgaacatctttgagcaaggaatctccgtgtgaatgattcacgatcgatatttcatactgaagttattcttttgccaaattctcggacctggataaggctttgtaataccctttcaattgacatagacccacgttgtctagtaaaatgaaaatgaggatgtgacatcaggaatagttgggatagctcagtcggtagagcagaggactgaaaatc	Research Center in Biodiversity and Genetic Resources	BOLD_DATASET_CODES:IBPLT
IBPLT165-24	PLT.0177.gh	PLT.0177	PO-V72290	22673640	Research Center in Biodiversity and Genetic Resources	Plantae	Tracheophyta	Magnoliopsida	Asterales	Asteraceae		Coleostephus	Coleostephus myconis myconis	(L.) Rchb.f.	Morphology	Ricardo Pita|Miguel Porto	Joana Pauperio, Joao Queiros, Ricardo Pita, Helia Goncalves, Miguel Porto	03/05/2019	Portugal	PT	Tras-os-Montes	Vimioso	Matela	atcacgttttccgaaaacaaacaaaggttcagaaagggaaaagaaaaaaaaa	Research Center in Biodiversity and Genetic Resources	BOLD_DATASET_CODES:IBPLT
IBPLT165-24	PLT.0177.ITS2	PLT.0177	PO-V72290	22673640	Research Center in Biodiversity and Genetic Resources	Plantae	Tracheophyta	Magnoliopsida	Asterales	Asteraceae		Coleostephus	Coleostephus myconis myconis	(L.) Rchb.f.	Morphology	Ricardo Pita|Miguel Porto	Joana Pauperio, Joao Queiros, Ricardo Pita, Helia Goncalves, Miguel Porto	03/05/2019	Portugal	PT	Tras-os-Montes	Vimioso	Matela	gtgaaccatcgagtttttgaacgcaagttgcgcccgaagccttttggccgagggcacgtctgcctgggcgtcacgcatcgcgtcgccccccacaagtattttgtcgggggcggatattggtctcccgtgctcatggcgtggttggccaaaataggagtcccttcgatggacgcacatactagtggtggtcgtaaaaaccctcgttctttgttttgtgctgatagtcgtaaggaaacactctttaaataccccaatgtgttgtctttgaacgacgcttcgacc	Research Center in Biodiversity and Genetic Resources	BOLD_DATASET_CODES:IBPLT
IBPLT239-24	PLT.0251.gh	PLT.0251	PO-V72364	22673714	Research Center in Biodiversity and Genetic Resources	Plantae	Tracheophyta	Magnoliopsida	Asterales	Asteraceae		Coleostephus	Coleostephus myconis myconis	(L.) Rchb.f.	Morphology	Ricardo Pita|Miguel Porto	Joana Pauperio, Joao Queiros, Ricardo Pita, Helia Goncalves, Miguel Porto	05/06/2019	Portugal	PT	Tras-os-Montes	Vimioso	Matela	atcacgttttccgaaaacaaacaaaggttcagaaagggaaaagaaaaaaaaa	Research Center in Biodiversity and Genetic Resources	BOLD_DATASET_CODES:IBPLT
IBPLT151-24	PLT.0160.gh	PLT.0160	PO-V72273	22673626	Research Center in Biodiversity and Genetic Resources	Plantae	Tracheophyta	Liliopsida	Poales	Poaceae	Pooideae	Aira	Aira caryophyllea	L.	Morphology	Ricardo Pita|Miguel Porto	Joana Pauperio, Joao Queiros, Ricardo Pita, Helia Goncalves, Miguel Porto	03/05/2019	Portugal	PT	Tras-os-Montes	Vimioso	Matela	atccgtgttttgagaaaacaagggggttctcgaactagaatacaaaggaaaag	Research Center in Biodiversity and Genetic Resources	BOLD_DATASET_CODES:IBPLT
IBPLT151-24	PLT.0160.ef	PLT.0160	PO-V72273	22673626	Research Center in Biodiversity and Genetic Resources	Plantae	Tracheophyta	Liliopsida	Poales	Poaceae	Pooideae	Aira	Aira caryophyllea	L.	Morphology	Ricardo Pita|Miguel Porto	Joana Pauperio, Joao Queiros, Ricardo Pita, Helia Goncalves, Miguel Porto	03/05/2019	Portugal	PT	Tras-os-Montes	Vimioso	Matela	caaaccctactttattccctaacttatagtatttatcctctttttttctttttatcaatgggtttaagattcattatctttctcattctcctctttcacaaaggagtgcgaagagaactcaatggatcttatcctagaatataatatatttcttttttattagagtatcgggaaggaatcccgattattcactctatttttcagtattattaagtaagccatgtacaatgcatagggctacccttccccattttccaatttagaatttagaattttaaatactttatttaattgattttttagtccctttaattgacatagatacaaatcctctactaggatgatgcacaagaaaaggtcaggatagctcagttggtagagcagaggactgaaaatc	Research Center in Biodiversity and Genetic Resources	BOLD_DATASET_CODES:IBPLT
IBPLT151-24	PLT.0160.ITS2	PLT.0160	PO-V72273	22673626	Research Center in Biodiversity and Genetic Resources	Plantae	Tracheophyta	Liliopsida	Poales	Poaceae	Pooideae	Aira	Aira caryophyllea	L.	Morphology	Ricardo Pita|Miguel Porto	Joana Pauperio, Joao Queiros, Ricardo Pita, Helia Goncalves, Miguel Porto	03/05/2019	Portugal	PT	Tras-os-Montes	Vimioso	Matela	gcgaaccatcgagtctttgaacgcaagttgcgcccgaggcctctcggccgagggcacgcctgcctgggcgtcacgccaaacacgctcccacccttcatcagggtgcgcgacgcggcatgtggctctccgtcacgtaaggggcggagggccgaagattcggctgccggcgtatcgtgtcggacacagcgcgtggtgggcgaactcgctttacttaccgcagtgccttcgacatgtagccggcggattggccacgaatgaccctatgaacggagcgcacgacgcttcgacc	Research Center in Biodiversity and Genetic Resources	BOLD_DATASET_CODES:IBPLT
IBPLT290-24	PLT.0304.ef	PLT.0304	PO-V72418	22673765	Research Center in Biodiversity and Genetic Resources	Plantae	Tracheophyta	Magnoliopsida	Asterales	Asteraceae		Coleostephus	Coleostephus myconis myconis	(L.) Rchb.f.	Morphology	Ricardo Pita|Miguel Porto	Joana Pauperio, Joao Queiros, Ricardo Pita, Helia Goncalves, Miguel Porto	06/06/2019	Portugal	PT	Tras-os-Montes	Vimioso	Matela	caaaaagaccgtttgactccctaattctttattgtatccttttgatttatcttgttttgcgttagcggttcaaaattccttatctttcccattcactattctttatacaattatacaaaaggatctgagcggaaaagttgttctcttatcacatcacacgggatatatatgatacatgtacaaatgaacatctttgagcaaggaatctccgtgtgaatgattcacgatcgatatttcatactgaagttattcttttgccaaattctcggacctggataaggctttgtaataccctttcaattgacatagacccacgttgtctagtaaaatgaaaatgaggatgtgacatcaggaatagttgggatagctcagtcggtagagcagaggactgaaaatc	Research Center in Biodiversity and Genetic Resources	BOLD_DATASET_CODES:IBPLT
IBPLT290-24	PLT.0304.gh	PLT.0304	PO-V72418	22673765	Research Center in Biodiversity and Genetic Resources	Plantae	Tracheophyta	Magnoliopsida	Asterales	Asteraceae		Coleostephus	Coleostephus myconis myconis	(L.) Rchb.f.	Morphology	Ricardo Pita|Miguel Porto	Joana Pauperio, Joao Queiros, Ricardo Pita, Helia Goncalves, Miguel Porto	06/06/2019	Portugal	PT	Tras-os-Montes	Vimioso	Matela	atcacgttttccgaaaacaaacaaaggttcagaaagggaaaagaaaaaaaaa	Research Center in Biodiversity and Genetic Resources	BOLD_DATASET_CODES:IBPLT
IBPLT153-24	PLT.0162.gh	PLT.0162	PO-V72275	22673628	Research Center in Biodiversity and Genetic Resources	Plantae	Tracheophyta	Liliopsida	Poales	Poaceae	Pooideae	Poa	Poa bulbosa	L.	Morphology	Ricardo Pita|Miguel Porto	Joana Pauperio, Joao Queiros, Ricardo Pita, Helia Goncalves, Miguel Porto	03/05/2019	Portugal	PT	Tras-os-Montes	Vimioso	Matela	atccgtgttttgagaaaacaagggggttctcgaactagaatacaaaggaaaag	Research Center in Biodiversity and Genetic Resources	BOLD_DATASET_CODES:IBPLT
IBPLT153-24	PLT.0162.ef	PLT.0162	PO-V72275	22673628	Research Center in Biodiversity and Genetic Resources	Plantae	Tracheophyta	Liliopsida	Poales	Poaceae	Pooideae	Poa	Poa bulbosa	L.	Morphology	Ricardo Pita|Miguel Porto	Joana Pauperio, Joao Queiros, Ricardo Pita, Helia Goncalves, Miguel Porto	03/05/2019	Portugal	PT	Tras-os-Montes	Vimioso	Matela	caaaccctcctttattccctaacttatagtatttatcctctttttttctttttatcaatgggtttaagattcattagctttttcattctactctttcacaaaggagtgcgaagagaactcaatggatcttatcctagaatatatttcttttttattaattagagtatcgggaaggaatcccggttattcaatctattttttcagttttttcagtattattaagtaaaccatgtacaatgcataggactacccccccccttttttcaaatttagaatttgaaatactttatttaattgattttttagtccctttaattgacatagatacaaatactctactaggattatgcacaagaaaaggtcaggatagctcagttggtagagcagaggactgaaaatc	Research Center in Biodiversity and Genetic Resources	BOLD_DATASET_CODES:IBPLT
IBPLT153-24	PLT.0162.ITS2	PLT.0162	PO-V72275	22673628	Research Center in Biodiversity and Genetic Resources	Plantae	Tracheophyta	Liliopsida	Poales	Poaceae	Pooideae	Poa	Poa bulbosa	L.	Morphology	Ricardo Pita|Miguel Porto	Joana Pauperio, Joao Queiros, Ricardo Pita, Helia Goncalves, Miguel Porto	03/05/2019	Portugal	PT	Tras-os-Montes	Vimioso	Matela	gcgaaccatcgagtctttgaacgcaagttgcgcccgaggccacttggccgagggcacgcctgcctgggcgtcacgccaaacacgctctcacaactcatcgggttgtgggatgcggcatgtggccccccgtttagcaatagacggtgggccaaagatgcggctgccggcgtatcgtgtcggacacagcgcgtggtgggcgaactcgctttacttaccgcagtgcgtccgacctgtagccggcgtgatggccttaacgaccctaggaacggagtgcttgacgcttcgacc	Research Center in Biodiversity and Genetic Resources	BOLD_DATASET_CODES:IBPLT
IBPLT290-24	PLT.0304.ITS2	PLT.0304	PO-V72418	22673765	Research Center in Biodiversity and Genetic Resources	Plantae	Tracheophyta	Magnoliopsida	Asterales	Asteraceae		Coleostephus	Coleostephus myconis myconis	(L.) Rchb.f.	Morphology	Ricardo Pita|Miguel Porto	Joana Pauperio, Joao Queiros, Ricardo Pita, Helia Goncalves, Miguel Porto	06/06/2019	Portugal	PT	Tras-os-Montes	Vimioso	Matela	gtgaaccatcgagtttttgaacgcaagttgcgcccgaagccttttggccgagggcacgtctgcctgggcgtcacgcatcgcgtcgccccccacaagtattttgtcgggggcggatattggtctcccgtgctcatggcgtggttggccaaaataggagtcccttcgatggacgcacaaactagtggtggtcgtaaaaaccctcgttctttgttttgtgctgatagtcgtaaggaaacactctttaaataccccaatgtgttgtctttgaacgacgcttcgacc	Research Center in Biodiversity and Genetic Resources	BOLD_DATASET_CODES:IBPLT
IBPLT283-24	PLT.0297.ef	PLT.0297	PO-V72411	22673758	Research Center in Biodiversity and Genetic Resources	Plantae	Tracheophyta	Magnoliopsida	Apiales	Apiaceae		Conopodium	Conopodium subcarneum	(Boiss. & Reut.) Boiss.	Morphology	Ricardo Pita|Miguel Porto	Joana Pauperio, Joao Queiros, Ricardo Pita, Helia Goncalves, Miguel Porto	06/06/2019	Portugal	PT	Tras-os-Montes	Vimioso	Matela	caaaaagcccattcaactccttaactatttatcttatccttttttttttttcgttagtggttcaaaattcgttatctttcttattcaccctactcttttacaaacgtatccgagataaaaatttgtctcttatgacaagtcttgtgatatatgatacatgtacaaatgaccgtctttgaccaaagactccccatttgaacgagtcatggtcgatatcattattcatactgaaactgacaaagtcctccttttttgaagatccaagaaattatagcacctggataataccctttgaattgacatagacctaagttatctagtaaaatgaggatgcggtatcgagaatgggaatggtcgggatagctcagctggtagagcagaggactgaaaatc	Research Center in Biodiversity and Genetic Resources	BOLD_DATASET_CODES:IBPLT
IBPLT155-24	PLT.0164.gh	PLT.0164	PO-V72277	22673630	Research Center in Biodiversity and Genetic Resources	Plantae	Tracheophyta	Liliopsida	Poales	Poaceae	Pooideae	Dactylis	Dactylis glomerata	L.	Morphology	Ricardo Pita|Miguel Porto	Joana Pauperio, Joao Queiros, Ricardo Pita, Helia Goncalves, Miguel Porto	03/05/2019	Portugal	PT	Tras-os-Montes	Vimioso	Matela	atccgtgttttgagaaaacaaagaaaggggttctcgaactagaatacaaaggaaaag	Research Center in Biodiversity and Genetic Resources	BOLD_DATASET_CODES:IBPLT
IBPLT155-24	PLT.0164.ef	PLT.0164	PO-V72277	22673630	Research Center in Biodiversity and Genetic Resources	Plantae	Tracheophyta	Liliopsida	Poales	Poaceae	Pooideae	Dactylis	Dactylis glomerata	L.	Morphology	Ricardo Pita|Miguel Porto	Joana Pauperio, Joao Queiros, Ricardo Pita, Helia Goncalves, Miguel Porto	03/05/2019	Portugal	PT	Tras-os-Montes	Vimioso	Matela	caaaccctcctttattccctaacttatagtatttatcctctttttttctttttatcaatgggtttaagattcattagctttctcattctactctttcacaaaggagtgcgaagagaactcaatggatcttatcctagaatatatttcttttttattagagtatcgggaaggaatcccggttatttactctatttttcagtattattaagtaagccttgtacaatgcataggactacccccccctcattttccaatttagaatttaaaatactttatttaatatttaattgattttttagtccctttaattgacatagatacaaatactctactaggatgatgcacaagaaaaggtcaggatagctcagttggtagagcagaggactgaaaatc	Research Center in Biodiversity and Genetic Resources	BOLD_DATASET_CODES:IBPLT
IBPLT155-24	PLT.0164.ITS2	PLT.0164	PO-V72277	22673630	Research Center in Biodiversity and Genetic Resources	Plantae	Tracheophyta	Liliopsida	Poales	Poaceae	Pooideae	Dactylis	Dactylis glomerata	L.	Morphology	Ricardo Pita|Miguel Porto	Joana Pauperio, Joao Queiros, Ricardo Pita, Helia Goncalves, Miguel Porto	03/05/2019	Portugal	PT	Tras-os-Montes	Vimioso	Matela	gcgaaccatcgagtctttgaacgcaagttgcgcccgaggccacttggccgagggcacgcctgcctgggcgtcacgtaaaacacgcttccgccccaaaactctggggcgggacgcggcatgtggctccccgtctcgcaaggggcggtgggccgaagttccggctgccggcttaacgtgccggacacagcgcgtggtaggcgatctcgctatactaaacgcagtgcatccgacacttagccgacatgattgcctcaattagaccctaataacggagcgtaggacgctttgacc	Research Center in Biodiversity and Genetic Resources	BOLD_DATASET_CODES:IBPLT
IBPLT156-24	PLT.0165.ef	PLT.0165	PO-V72278	22673631	Research Center in Biodiversity and Genetic Resources	Plantae	Tracheophyta	Liliopsida	Poales	Poaceae	Pooideae	Avena	Avena sativa	L.	Morphology	Ricardo Pita|Miguel Porto	Joana Pauperio, Joao Queiros, Ricardo Pita, Helia Goncalves, Miguel Porto	03/05/2019	Portugal	PT	Tras-os-Montes	Vimioso	Matela	caaaccctcttttattcgctaactatagtatttatcctcttttttcctttttatcaatttaagattcattagctttctcattctactctttcccaaaggagtgcgaagagaactcaatggatcttatcctagaatagatttcttttttattcgagtgtagggaaggaatcccggttattcactctatttttaagtattattaagtaagccatatacaatgcgtaggactaccccccccattttcaaatttcgaatttaaaatactttatttaattgattttggaatccctttaattgacatagatacaaatcctctactaggatgatgcacaagaaaaggtcaggatagctcagttggtagagcagaggactgaaaatc	Research Center in Biodiversity and Genetic Resources	BOLD_DATASET_CODES:IBPLT
IBPLT156-24	PLT.0165.ITS2	PLT.0165	PO-V72278	22673631	Research Center in Biodiversity and Genetic Resources	Plantae	Tracheophyta	Liliopsida	Poales	Poaceae	Pooideae	Avena	Avena sativa	L.	Morphology	Ricardo Pita|Miguel Porto	Joana Pauperio, Joao Queiros, Ricardo Pita, Helia Goncalves, Miguel Porto	03/05/2019	Portugal	PT	Tras-os-Montes	Vimioso	Matela	gcgaaccatcgagtctttgaacgcaagttgcgcccgaggccattcggccgagggcacgcctgcctgggcgtcacgctaaacacgctcccaaccccttacgggggaacaggatgcggcatttggctccccgtcacccaagggcggtgggccgaagatatggctgccggcgcatcgtgtcggacacagcgcgtggtgagcgtcctcgctatacttaccgcagtgtctccgacacatagccggcgtgatggcctagaatgacccttgtaacggtgcgcatgacgctccgacc	Research Center in Biodiversity and Genetic Resources	BOLD_DATASET_CODES:IBPLT
IBPLT283-24	PLT.0297.ITS2	PLT.0297	PO-V72411	22673758	Research Center in Biodiversity and Genetic Resources	Plantae	Tracheophyta	Magnoliopsida	Apiales	Apiaceae		Conopodium	Conopodium subcarneum	(Boiss. & Reut.) Boiss.	Morphology	Ricardo Pita|Miguel Porto	Joana Pauperio, Joao Queiros, Ricardo Pita, Helia Goncalves, Miguel Porto	06/06/2019	Portugal	PT	Tras-os-Montes	Vimioso	Matela	gtgaaccattgagtctttgaacgcaagttgcgcctgaagccactaggccgagggcacgtctgcttgggtgtcacgcatcttgttgcccccgaccaaacatttggtttgggggcggatactggcctcccgttccttgttgtgcggttggcgcaaaaatgagtctatggcgatggatcgcgacatcggtggttgtaagaagacctacttgccttgtcgtgtgaattaccatctccttagtcagctcaatgacccttacacgccacaaaatttgtgcgcttcgatt	Research Center in Biodiversity and Genetic Resources	BOLD_DATASET_CODES:IBPLT
IBPLT140-24	PLT.0149.gh	PLT.0149	PO-V72262	22673615	Research Center in Biodiversity and Genetic Resources	Plantae	Tracheophyta	Magnoliopsida	Fabales	Fabaceae		Coronilla	Coronilla dura	(Cav.) Boiss.	Morphology	Ricardo Pita|Miguel Porto	Joana Pauperio, Joao Queiros, Ricardo Pita, Helia Goncalves, Miguel Porto	03/05/2019	Portugal	PT	Tras-os-Montes	Vimioso	Matela	atcctgctttacaaaaacaaaacaagggaagcaaagttcagaacagaaatcgacgacaaaaaag	Research Center in Biodiversity and Genetic Resources	BOLD_DATASET_CODES:IBPLT
IBPLT158-24	PLT.0167.gh	PLT.0167	PO-V72280	22673633	Research Center in Biodiversity and Genetic Resources	Plantae	Tracheophyta	Liliopsida	Poales	Poaceae	Pooideae	Lolium	Lolium rigidum	Gaudich.	Morphology	Ricardo Pita|Miguel Porto	Joana Pauperio, Joao Queiros, Ricardo Pita, Helia Goncalves, Miguel Porto	03/05/2019	Portugal	PT	Tras-os-Montes	Vimioso	Matela	atccgtgttttgagaaaacaaggaggttctcgaactagaatacaaaggaaaag	Research Center in Biodiversity and Genetic Resources	BOLD_DATASET_CODES:IBPLT
IBPLT158-24	PLT.0167.ef	PLT.0167	PO-V72280	22673633	Research Center in Biodiversity and Genetic Resources	Plantae	Tracheophyta	Liliopsida	Poales	Poaceae	Pooideae	Lolium	Lolium rigidum	Gaudich.	Morphology	Ricardo Pita|Miguel Porto	Joana Pauperio, Joao Queiros, Ricardo Pita, Helia Goncalves, Miguel Porto	03/05/2019	Portugal	PT	Tras-os-Montes	Vimioso	Matela	caaaccctcctttattccctaacttatagtatttatcctcttttttctttttatcacagggtttaagattcattagctttctcattctactctttcacaaaggagtgcgaagagaactcaatggatcttatcctagaatatatttgttttttattagagtatcgggaaagaatcccggttattcgctctatttttcagtattattaagtaagccatgtacaatgcataggactaccccccccattttacaatttcgaatttgaaatcctttatttaatttattttttagtccctttaattgacatagatacaaatactctactaggatgatgcacaagaaaaggtcaggatagctcagttggtagagcagaggactgaaaatc	Research Center in Biodiversity and Genetic Resources	BOLD_DATASET_CODES:IBPLT
IBPLT158-24	PLT.0167.ITS2	PLT.0167	PO-V72280	22673633	Research Center in Biodiversity and Genetic Resources	Plantae	Tracheophyta	Liliopsida	Poales	Poaceae	Pooideae	Lolium	Lolium rigidum	Gaudich.	Morphology	Ricardo Pita|Miguel Porto	Joana Pauperio, Joao Queiros, Ricardo Pita, Helia Goncalves, Miguel Porto	03/05/2019	Portugal	PT	Tras-os-Montes	Vimioso	Matela	gcgaaccatcgagtctttgaacgcaagttgcgcccgaggcctcttggccgagggcacgcctgcctgggcgtcacgccaaacacgctcccacccaactaacttggggtgggacgcggcatgtggctcctcgtcccgcaaggggcggtgggccaaagatccggctgccggcctatcgtgccggacacagcgcgtggtaggcgacctcgctttactaaacgcagtgcctccggcgcgtagccgacgcgatggcccgaatggacccttttaacggagtgcatgacgcttcgacc	Research Center in Biodiversity and Genetic Resources	BOLD_DATASET_CODES:IBPLT
IBPLT140-24	PLT.0149.ef	PLT.0149	PO-V72262	22673615	Research Center in Biodiversity and Genetic Resources	Plantae	Tracheophyta	Magnoliopsida	Fabales	Fabaceae		Coronilla	Coronilla dura	(Cav.) Boiss.	Morphology	Ricardo Pita|Miguel Porto	Joana Pauperio, Joao Queiros, Ricardo Pita, Helia Goncalves, Miguel Porto	03/05/2019	Portugal	PT	Tras-os-Montes	Vimioso	Matela	caaaaggaccttttattctctaaactaattactcattttttctatatgaatcattaacaatacataatcattactactattcagggtttccaaagtcctccctttttatttagttgacatagactgaaataattttaaaaaatgaagatgatgcgtcaagcaagaatggccgggatagctcagccggtagagcagaggactgaaaatc	Research Center in Biodiversity and Genetic Resources	BOLD_DATASET_CODES:IBPLT
IBPLT140-24	PLT.0149.ITS2	PLT.0149	PO-V72262	22673615	Research Center in Biodiversity and Genetic Resources	Plantae	Tracheophyta	Magnoliopsida	Fabales	Fabaceae		Coronilla	Coronilla dura	(Cav.) Boiss.	Morphology	Ricardo Pita|Miguel Porto	Joana Pauperio, Joao Queiros, Ricardo Pita, Helia Goncalves, Miguel Porto	03/05/2019	Portugal	PT	Tras-os-Montes	Vimioso	Matela	gtgaaccatcgagtctttgaatgcaagttgcgcccgaagccattaggccgagggcacgtctgcctgggtgtcacacatcgttgccccaacgccaaaatgcaccttgtgtgctcggcgacacttggggtggatgctggcttcccgtgagctatgacccacggttggctaaaatacgagtctgtggtagggttaccatgacgcatggtggatgagtaatgctcgagaccagttgtgggaaactctgtcgcgtgcgggctctagtaacccacatgtgtttatctacactcacaat	Research Center in Biodiversity and Genetic Resources	BOLD_DATASET_CODES:IBPLT
IBPLT384-24	PLT.0401.ef	PLT.0401	PO-V72516	22673859	Research Center in Biodiversity and Genetic Resources	Plantae	Tracheophyta	Magnoliopsida	Caryophyllales	Molluginaceae		Corrigiola	Corrigiola telephiifolia	Pourr.	Morphology	Ricardo Pita|Miguel Porto	Joana Pauperio, Joao Queiros, Ricardo Pita, Helia Goncalves, Miguel Porto	01/06/2019	Portugal	PT	Tras-os-Montes			caaaaggttatttcactccctaactcgttatctttcttttttcattaccattttgaaggtggttatgtttctcattttttattttcaaaatggatccggacggaaacatttttatcttatcacaagtcttgtgatatatttgatataggtacaaatgaatagatttaagcaagtagtactcagttgagtaattcacaatcgatattattactcgtactaaaacttaaataaaattaaagtccttcccttcttcttgaagaccaaagaaattctggtacctagataaaactttgtaatacgtttcgtccttttaattgactaattgacacagacccaagttatctagtaaaatggggagatgctgcaccagaaaggggaatagccgggatagctcagttg…	Research Center in Biodiversity and Genetic Resources	BOLD_DATASET_CODES:IBPLT
IBPLT384-24	PLT.0401.gh	PLT.0401	PO-V72516	22673859	Research Center in Biodiversity and Genetic Resources	Plantae	Tracheophyta	Magnoliopsida	Caryophyllales	Molluginaceae		Corrigiola	Corrigiola telephiifolia	Pourr.	Morphology	Ricardo Pita|Miguel Porto	Joana Pauperio, Joao Queiros, Ricardo Pita, Helia Goncalves, Miguel Porto	01/06/2019	Portugal	PT	Tras-os-Montes			ctcctaaaaaaaaaataataataaggattcagaaagcaagaataaaaaaaag	Research Center in Biodiversity and Genetic Resources	BOLD_DATASET_CODES:IBPLT
IBPLT384-24	PLT.0401.ITS2	PLT.0401	PO-V72516	22673859	Research Center in Biodiversity and Genetic Resources	Plantae	Tracheophyta	Magnoliopsida	Caryophyllales	Molluginaceae		Corrigiola	Corrigiola telephiifolia	Pourr.	Morphology	Ricardo Pita|Miguel Porto	Joana Pauperio, Joao Queiros, Ricardo Pita, Helia Goncalves, Miguel Porto	01/06/2019	Portugal	PT	Tras-os-Montes			gtgaaccatcgagtctttgaacgcaagttgcgcccgaagcttcggctgagggcacgtctgcctgggcgtcacgcatcgcgtctcccccacacccacctcgagtggggaggggaaggatgatggtctcccgtgcctcaccgggtgcggctggcctaaataaggagcccaaggcatcgagctgccgcggcgataggtggtgaacataggcctcggccaaccgtgcatcatgccgcgcagcactttgtccgtacgagctcgtaggaccctttctagctagctgcaaggctgctaaaccgtt	Research Center in Biodiversity and Genetic Resources	BOLD_DATASET_CODES:IBPLT
IBPLT479-24	PLT.0511.ef	PLT.0511	PO-V72615	22673954	Research Center in Biodiversity and Genetic Resources	Plantae	Tracheophyta	Magnoliopsida	Caryophyllales	Molluginaceae		Corrigiola	Corrigiola telephiifolia	Pourr.	Morphology	Ricardo Pita|Miguel Porto	Joana Pauperio, Joao Queiros, Ricardo Pita, Helia Goncalves, Miguel Porto	01/06/2019	Portugal	PT	Tras-os-Montes	Macedo de Cavaleiros	Limaos	caaaaggttatttcactccctaactcgttatctttcttttttcattaccattttgaaggtggttatgtttctcattttttattttcaaaatggatccggacggaaacatttttatcttatcacaagtcttgtgatatatttgatataggtacaaatgaatagatttaagcaagtagtactcagttgagtaattcacaatcgatattattactcgtactaaaacttaaataaaattaaagtccttcccttcttcttgaagaccaaagaaattctggtacctagataaaactttgtaatacgtttcgtccttttaattgactaattgacacagacccaagttatctagtaaaatggggagatgctgcaccagaaaggggaatagccgggatagctcagttg…	Research Center in Biodiversity and Genetic Resources	BOLD_DATASET_CODES:IBPLT
IBPLT479-24	PLT.0511.ITS2	PLT.0511	PO-V72615	22673954	Research Center in Biodiversity and Genetic Resources	Plantae	Tracheophyta	Magnoliopsida	Caryophyllales	Molluginaceae		Corrigiola	Corrigiola telephiifolia	Pourr.	Morphology	Ricardo Pita|Miguel Porto	Joana Pauperio, Joao Queiros, Ricardo Pita, Helia Goncalves, Miguel Porto	01/06/2019	Portugal	PT	Tras-os-Montes	Macedo de Cavaleiros	Limaos	gtgaaccatcgagtctttgaacgcaagttgcgcccgaagcttcggctgagggcacgtctgcctgggcgtcacgcatcgcgtctcccccacacccacctcgagtggggaggggaaggatgatggtctcccgtgcctcaccgggtgcggctggcctaaataaggagcccaaggcatcgagctgccgcggcgataggtggtgaacataggcctcggccaaccgtgcatcatgccgcacagcactttgcccgtacgagctcgtaggaccctttctagctagctgcaaggctgctaaaccgtt	Research Center in Biodiversity and Genetic Resources	BOLD_DATASET_CODES:IBPLT
IBPLT423-24	PLT.0454.ef	PLT.0454	PO-V72558	22673898	Research Center in Biodiversity and Genetic Resources	Plantae	Tracheophyta	Magnoliopsida	Asterales	Asteraceae		Crepis	Crepis foetida foetida	L.	Morphology	Ricardo Pita|Miguel Porto	Joana Pauperio, Joao Queiros, Ricardo Pita, Helia Goncalves, Miguel Porto	27/06/2019	Portugal	PT	Tras-os-Montes	Braganca	Alfaiao	caaaaagagcctttggctccctaattatttatcgtatcctttttatttatccttttttcgttagcgattcaaaactcctttctcatttactactctttatacaatgagcggaaatgctgttctcttatcacatgtgatatatatatattacaaatgaacatctttgagcaaggaatccccatttgaatgattcacgatcgatttttttattcatactgaaacttacaaagttgtttttttgacaaattataggcccgggatcaggctttgtaataccctttcaattgacatcgaccccagttctatagtaaaatgaaaatgaggatgagacatgaggaatagttgggatagctcagttggtagagcagaggactgaaaatc	Research Center in Biodiversity and Genetic Resources	BOLD_DATASET_CODES:IBPLT
IBPLT423-24	PLT.0454.ITS2	PLT.0454	PO-V72558	22673898	Research Center in Biodiversity and Genetic Resources	Plantae	Tracheophyta	Magnoliopsida	Asterales	Asteraceae		Crepis	Crepis foetida foetida	L.	Morphology	Ricardo Pita|Miguel Porto	Joana Pauperio, Joao Queiros, Ricardo Pita, Helia Goncalves, Miguel Porto	27/06/2019	Portugal	PT	Tras-os-Montes	Braganca	Alfaiao	gtgaaccatcgagtttttgaacgcaagttgcgcccgaagccatccggttgagggcacgcctgcctgggcgtcacgcatcgcgtcgccccccaccatgatactccttatgggctgttttggtgattgggggcggagattggcctcccgttcttttagtgtggttggcctaaatacgagtccccttcggtggatacacggatagtggtggttgaatataccctcgtcttgtgccgtgtgtcgtgtgctgttagggtagccctcatcaaagaccccattgtatcgtctttggacgatgcttcgacc	Research Center in Biodiversity and Genetic Resources	BOLD_DATASET_CODES:IBPLT
IBPLT069-24	PLT.0074.ef	PLT.0074	PO-V72186	22673544	Research Center in Biodiversity and Genetic Resources	Plantae	Tracheophyta	Magnoliopsida	Asterales	Asteraceae		Crepis	Crepis vesicaria taraxacifolia	(Thuill.) Thell.	Morphology	Ricardo Pita|Miguel Porto	Joana Pauperio, Joao Queiros, Ricardo Pita, Helia Goncalves, Miguel Porto	02/05/2019	Portugal	PT	Tras-os-Montes	Macedo de Cavaleiros	Bagueixe	caaaaagaccctttggctccctaattctttatcgtatcctttttatttatccttttttcgttagcgattcaaaactcctttctcatttactactctttatacaatgagcggaaatgctgttctcttatcacatgtgatatatatatatattacaaatgaacatctttgagcaaggaatccccatttgaatgattcacgatcgatatttttattcatactgaaacttacaaagttgttcttttgacaaattataggcccgggatcaggctttgtaataccctttcaattgacatagaccccagttctctagtaaaatgaaaatgaggatgagacatgaggaatagttgggatagctcagttggtagagcagaggactgaaaatc	Research Center in Biodiversity and Genetic Resources	BOLD_DATASET_CODES:IBPLT
IBPLT069-24	PLT.0074.ITS2	PLT.0074	PO-V72186	22673544	Research Center in Biodiversity and Genetic Resources	Plantae	Tracheophyta	Magnoliopsida	Asterales	Asteraceae		Crepis	Crepis vesicaria taraxacifolia	(Thuill.) Thell.	Morphology	Ricardo Pita|Miguel Porto	Joana Pauperio, Joao Queiros, Ricardo Pita, Helia Goncalves, Miguel Porto	02/05/2019	Portugal	PT	Tras-os-Montes	Macedo de Cavaleiros	Bagueixe	gtgaaccatcgagtttttgaacgcaagttgcgcccgaagccatccggttgagggcacgcctgcctgggcgtcacgcatcgcgtcgcccccaccatactcctccttaacgggttgtttgttgtttgggggcggagattggcctcctgtgcatatggtgcggttggcctaaatatgagtccccttcggtggatacacggctagtggtggttgtattgaccctcgtattgtgtcgtgtgtcatgagctgctagggtaaccctcattaaagaccccattgtatcgtcttccttaggacggacgatgcttcgacc	Research Center in Biodiversity and Genetic Resources	BOLD_DATASET_CODES:IBPLT
IBPLT016-24	PLT.0019.ef	PLT.0019	PO-V72131	22673491	Research Center in Biodiversity and Genetic Resources	Plantae	Tracheophyta	Liliopsida	Poales	Cyperaceae	Cyperoideae	Cyperus	Cyperus longus badius	L.	Morphology	Ricardo Pita|Miguel Porto	Joana Pauperio, Joao Queiros, Ricardo Pita, Helia Goncalves, Miguel Porto	02/08/2018	Portugal	PT	Tras-os-Montes	Aljo	Vila Cha	caataaaaagcccatttgatttcctaaatttttcttctttttttttgattttgatgaaaaagtgaaaaaagatttactaaactttctaattcattctagtttttcatttggcaaatagatcttcaaaaaaaatgcattttatacaatatttctatatgcttttattttaaaagcatatgaaaagaatctaagcataggcaaagaatctctatattgaaataattaccaattattattaatattaataataccaattaatataaatattttaacatttttttaattgacgtagatacaagggtataggtacgagtattctactcaggtgattcacaagaaatttatgaggatagccgggatagctcaggtggtagagcagaggactgaaaatc	Research Center in Biodiversity and Genetic Resources	BOLD_DATASET_CODES:IBPLT
IBPLT492-24	PLT.0525.gh	PLT.0525	PO-V72628	22673967	Research Center in Biodiversity and Genetic Resources	Plantae	Tracheophyta	Magnoliopsida	Malvales	Cytinaceae		Cytinus	Cytinus hypocistis macranthus	Wettst.	Morphology	Ricardo Pita|Miguel Porto	Joana Pauperio, Joao Queiros, Ricardo Pita, Helia Goncalves, Miguel Porto	01/06/2019	Portugal	PT	Tras-os-Montes	Macedo de Cavaleiros	Limaos	atcctttttttttttttgaaaacaaagagttaaaggaaaataaaaaagggg	Research Center in Biodiversity and Genetic Resources	BOLD_DATASET_CODES:IBPLT
IBPLT107-24	PLT.0116.gh	PLT.0116	PO-V72229	22673582	Research Center in Biodiversity and Genetic Resources	Plantae	Tracheophyta	Magnoliopsida	Fabales	Fabaceae		Cytisus	Cytisus scoparius scoparius	(L.) Link	Morphology	Ricardo Pita|Miguel Porto	Joana Pauperio, Joao Queiros, Ricardo Pita, Helia Goncalves, Miguel Porto	02/05/2019	Portugal	PT	Tras-os-Montes	Macedo de Cavaleiros	Talhinhas	atcccatttttcgcaaaaacaaagaaaagttcagaaagcaaaaataaaaag	Research Center in Biodiversity and Genetic Resources	BOLD_DATASET_CODES:IBPLT
IBPLT107-24	PLT.0116.ef	PLT.0116	PO-V72229	22673582	Research Center in Biodiversity and Genetic Resources	Plantae	Tracheophyta	Magnoliopsida	Fabales	Fabaceae		Cytisus	Cytisus scoparius scoparius	(L.) Link	Morphology	Ricardo Pita|Miguel Porto	Joana Pauperio, Joao Queiros, Ricardo Pita, Helia Goncalves, Miguel Porto	02/05/2019	Portugal	PT	Tras-os-Montes	Macedo de Cavaleiros	Talhinhas	caaaagtccgggttcactctctaattatttctcctaaatcctcttttttttttattcgttatgtgtcttattcagtccattctttcacaaatggatctgagtagaatttttccttttcttatcacaatcacaagtcttgggatatgtaattatatgtaattgaaatattaaatatattataaacatacaatttttttttatggtaaacctacaaacgaacatcttatccttgagcaagcaagcctgatattaatgattaacaatacataatgattactactactgaaaagaaaaaacaaaatttaattaaaaaagaaaaaaaagtcttttttatttagttgacatagattcattgacatatattcaagtaatctcttaaaatggagatgctgcgccaag…	Research Center in Biodiversity and Genetic Resources	BOLD_DATASET_CODES:IBPLT
IBPLT107-24	PLT.0116.ITS2	PLT.0116	PO-V72229	22673582	Research Center in Biodiversity and Genetic Resources	Plantae	Tracheophyta	Magnoliopsida	Fabales	Fabaceae		Cytisus	Cytisus scoparius scoparius	(L.) Link	Morphology	Ricardo Pita|Miguel Porto	Joana Pauperio, Joao Queiros, Ricardo Pita, Helia Goncalves, Miguel Porto	02/05/2019	Portugal	PT	Tras-os-Montes	Macedo de Cavaleiros	Talhinhas	gtgaaccatcgagtctttgaacgcaagttgcgcccgaagccattaggctgagggcacgcctgcctgggtgttgcacatcgttgccccaatgccttggccatgtgctaggcaccgagtggggcgaatgttggcttcccgcgagcagtgtctcacggttggttgaaaactgagttcgtggtggagggcgccgtgatggatggtggctgagttaaagctcgagaccgatcgtgcgtgtcacccccaccagatttgcaactctgtgacccatgggggtctgttggccgcctaagacg	Research Center in Biodiversity and Genetic Resources	BOLD_DATASET_CODES:IBPLT
IBPLT212-24	PLT.0224.ef	PLT.0224	PO-V72337	22673687	Research Center in Biodiversity and Genetic Resources	Plantae	Tracheophyta	Magnoliopsida	Fabales	Fabaceae		Cytisus	Cytisus scoparius scoparius	(L.) Link	Morphology	Ricardo Pita|Miguel Porto	Joana Pauperio, Joao Queiros, Ricardo Pita, Helia Goncalves, Miguel Porto	05/06/2019	Portugal	PT	Tras-os-Montes	Vimioso	Matela	caaaagtccgggttcactctctaattatttctcctaaatcctctttttttttattcgttatgtgtcttattcagtccattctttcacaaatggatctgagtagaatttttctttttcttatcacaatcacaagtcttgggatatgtaattatatgtaattgaaatattaaatatattataaacatacaattttttttatggtaaacctacaaacgaacatcttatccttgagcaagcaagcctgatattaatgattaacaatacataatgattactactactgaaaacaaaataaaaaagaaaaaaagtcttttttattttgttgacatagattcattgacatatattcaagtaatctcttaaaatggagatgctgcgccaagaatggtcgggatagct…	Research Center in Biodiversity and Genetic Resources	BOLD_DATASET_CODES:IBPLT
IBPLT212-24	PLT.0224.gh	PLT.0224	PO-V72337	22673687	Research Center in Biodiversity and Genetic Resources	Plantae	Tracheophyta	Magnoliopsida	Fabales	Fabaceae		Cytisus	Cytisus scoparius scoparius	(L.) Link	Morphology	Ricardo Pita|Miguel Porto	Joana Pauperio, Joao Queiros, Ricardo Pita, Helia Goncalves, Miguel Porto	05/06/2019	Portugal	PT	Tras-os-Montes	Vimioso	Matela	atcccatttttcgcaaaaacaaagaaaagttcagaaagcaaaaataaaaag	Research Center in Biodiversity and Genetic Resources	BOLD_DATASET_CODES:IBPLT
IBPLT042-24	PLT.0047.gh	PLT.0047	PO-V72159	22673517	Research Center in Biodiversity and Genetic Resources	Plantae	Tracheophyta	Magnoliopsida	Fabales	Fabaceae		Cytisus	Cytisus striatus striatus	(Hill) Rothm.	Morphology	Ricardo Pita|Miguel Porto	Joana Pauperio, Joao Queiros, Ricardo Pita, Helia Goncalves, Miguel Porto	02/05/2019	Portugal	PT	Tras-os-Montes	Braganca	Santa Comba de Rossas	atcccatttttcgcaaaaacaaagaaaagttcagaaagcaaaaataaaaag	Research Center in Biodiversity and Genetic Resources	BOLD_DATASET_CODES:IBPLT
IBPLT167-24	PLT.0179.ef	PLT.0179	PO-V72292	22673642	Research Center in Biodiversity and Genetic Resources	Plantae	Tracheophyta	Magnoliopsida	Dipsacales	Caprifoliaceae		Lonicera	Lonicera etrusca	Santi	Morphology	Ricardo Pita|Miguel Porto	Joana Pauperio, Joao Queiros, Ricardo Pita, Helia Goncalves, Miguel Porto	03/05/2019	Portugal	PT	Tras-os-Montes	Vimioso	Matela	caaaaaaaccatattgactccctaattatttatcctctccttttttatcctttttttgttagcggttcaaaattcgttatatttatcatccaccttactcttttacaaagagatctgagcggaaatgtttttctcttatcataagtcttgtgatctaagataatatgtgtacaaatgaacatctttgagtaaggaatccccatttgaatgattcacggccaatatcattattcatactgaaacttacaaagtcttccttttgaagatccaagaaattccaggacctggataagactttgtaataccttttaaattgacatagaccctagttatctagtaaaatgaggatgcagcgtcaggagtggtcgggatagctcagccggtagagcagaggactga…	Research Center in Biodiversity and Genetic Resources	BOLD_DATASET_CODES:IBPLT
IBPLT167-24	PLT.0179.ITS2	PLT.0179	PO-V72292	22673642	Research Center in Biodiversity and Genetic Resources	Plantae	Tracheophyta	Magnoliopsida	Dipsacales	Caprifoliaceae		Lonicera	Lonicera etrusca	Santi	Morphology	Ricardo Pita|Miguel Porto	Joana Pauperio, Joao Queiros, Ricardo Pita, Helia Goncalves, Miguel Porto	03/05/2019	Portugal	PT	Tras-os-Montes	Vimioso	Matela	gtgaaccatcgagtctttgaacgcaagttgcgcccgaagccattaggccgagggcacgtctgcctgggcgtcacgcatcgcgtcgcccccccaccccgcctcccacagggtcgcgagcggcggggggagcggacaatggcctcccgtgcccctgggcgcggctggcccaaaatcgagtccccggcggcggacgtcacgacgagtggtggtcgaaacattcctcttatcacgtcgtgcggttccccgtcgctcgggcggccaagtgaccctgacgcgccgtctttcgactgcgctccgacc	Research Center in Biodiversity and Genetic Resources	BOLD_DATASET_CODES:IBPLT
IBPLT168-24	PLT.0180.ef	PLT.0180	PO-V72293	22673643	Research Center in Biodiversity and Genetic Resources	Plantae	Tracheophyta	Magnoliopsida	Fabales	Fabaceae	Papilionoideae	Trifolium	Trifolium dubium	Sibth.	Morphology	Ricardo Pita|Miguel Porto	Joana Pauperio, Joao Queiros, Ricardo Pita, Helia Goncalves, Miguel Porto	03/05/2019	Portugal	PT	Tras-os-Montes	Vimioso	Matela	caaaagcccttttaattctttaattttttatcctataccccccccttttttaataatttatttaataatttaaaattcatcaagtttttttatttagttgacatagactcaagtaatttattaaaattagggtggtgcgtcaagaatggtcgggatagctcagccggtagagcagaggactgaaaatc	Research Center in Biodiversity and Genetic Resources	BOLD_DATASET_CODES:IBPLT
IBPLT168-24	PLT.0180.ITS2	PLT.0180	PO-V72293	22673643	Research Center in Biodiversity and Genetic Resources	Plantae	Tracheophyta	Magnoliopsida	Fabales	Fabaceae	Papilionoideae	Trifolium	Trifolium dubium	Sibth.	Morphology	Ricardo Pita|Miguel Porto	Joana Pauperio, Joao Queiros, Ricardo Pita, Helia Goncalves, Miguel Porto	03/05/2019	Portugal	PT	Tras-os-Montes	Vimioso	Matela	gtgaaccatcgagtctttgaacgcaagttgcgcccaatgccattaggttgagggcacgtctgcctgggtgtcacatatcgaagccttttgccaatttcctattcttaggtgttgtgcagggtgaatgttggcctcccgtgagctctcttgtcccatggttggttgaaaattgatgcctcggtagcgtgagccatgatagatggtggttgtgcgacccacaaaaccaaatcatgtgcctgctctatcgaattttacccacatgcgttaataaacgctcgtgat	Research Center in Biodiversity and Genetic Resources	BOLD_DATASET_CODES:IBPLT
IBPLT169-24	PLT.0181.ef	PLT.0181	PO-V72294	22673644	Research Center in Biodiversity and Genetic Resources	Plantae	Tracheophyta	Magnoliopsida	Lamiales	Orobanchaceae		Parentucellia	Parentucellia latifolia	(L.) Caruel	Morphology	Ricardo Pita|Miguel Porto	Joana Pauperio, Joao Queiros, Ricardo Pita, Helia Goncalves, Miguel Porto	03/05/2019	Portugal	PT	Tras-os-Montes	Vimioso	Matela	ccccaagaacctattggactcccaaaatatttatcctatccccttttttcttttcgttattccttagtggttccaaattccttttctgattctttttcccaaacgtatttgggcgtaaatgattttctctcatcacatgggatatagaatccacatcccaattaagcaaggaattcctatgtgaatgattcataatcaataacattactcccactgaaactttttaaagtcgtctttttaaagatccaagtttttacagggcttgtaaaaactttgtaatttccccttgacatagaccccagccatctaataaaattagcatgggatgctacactggaaacggccgggatagctcagctggtagagcagaggactgaaaatc	Research Center in Biodiversity and Genetic Resources	BOLD_DATASET_CODES:IBPLT
IBPLT169-24	PLT.0181.ITS2	PLT.0181	PO-V72294	22673644	Research Center in Biodiversity and Genetic Resources	Plantae	Tracheophyta	Magnoliopsida	Lamiales	Orobanchaceae		Parentucellia	Parentucellia latifolia	(L.) Caruel	Morphology	Ricardo Pita|Miguel Porto	Joana Pauperio, Joao Queiros, Ricardo Pita, Helia Goncalves, Miguel Porto	03/05/2019	Portugal	PT	Tras-os-Montes	Vimioso	Matela	gtgaaccatcgagtctttgaacgcaagttgcgtccgaaaccacttggttgagggcacgtctgcctgggcgtcacgcatcgcgttgcctttatatatatcacgtaaattgtgatcgaatatggtgcggatattggccccctgtgtacattagtatgtggtcggcctaaattagaaactgcggcgactggcgtcacgatcagtggtggttgaacactagacttcgtgtaatcgtgtcagatgcattatagcatgtcagcttcgtaacaaaacccaatggcttgatccactcgagctttcgacc	Research Center in Biodiversity and Genetic Resources	BOLD_DATASET_CODES:IBPLT
IBPLT170-24	PLT.0182.ef	PLT.0182	PO-V72295	22673645	Research Center in Biodiversity and Genetic Resources	Plantae	Tracheophyta	Magnoliopsida	Asterales	Asteraceae		Bellis	Bellis perennis	L.	Morphology	Ricardo Pita|Miguel Porto	Joana Pauperio, Joao Queiros, Ricardo Pita, Helia Goncalves, Miguel Porto	03/05/2019	Portugal	PT	Tras-os-Montes	Vimioso	Matela	caaaagggccatttgactccctaattctttatcatatcctttttttatcctttttcgttagcggttcaaaactccttatctttctcattcacttttagacaaaaggatctgagcgaaaaagctgttctcttatcacatgtcacattatatatgaaacatgtacaaatgaacatctttgagcaaggaatccccgtttgaatgattcacgatcgagatttttattcatactgaaacttacaaagttgttcttttgacaaattataggaactggatgaggttttgtaataacctttcaattgacatagacccacgttctctagtaaaatgaaagaggatgagacatcaggaatagttgggatagctcagttggtagagcagaggactgaaaatc	Research Center in Biodiversity and Genetic Resources	BOLD_DATASET_CODES:IBPLT
IBPLT170-24	PLT.0182.ITS2	PLT.0182	PO-V72295	22673645	Research Center in Biodiversity and Genetic Resources	Plantae	Tracheophyta	Magnoliopsida	Asterales	Asteraceae		Bellis	Bellis perennis	L.	Morphology	Ricardo Pita|Miguel Porto	Joana Pauperio, Joao Queiros, Ricardo Pita, Helia Goncalves, Miguel Porto	03/05/2019	Portugal	PT	Tras-os-Montes	Vimioso	Matela	gtgaaccatcgagtttttgaacgcaagttgcgcccgaagccattcggttgagggcacgtctgcctgggcgtcacgcatcgcgtcgcccccatcatgccatccttgtgatgctttgatgggggcggatactggtctcccgttcatcactgagcggttggccaaaataagagtcccatttgacgggcacacgacttgtggtggttgacaaaaccggaatcgtgtcgtgtgtctggatgaaaggtgcatctttaaaaacccaatgtgttatcatttgatgacgcttcgacc	Research Center in Biodiversity and Genetic Resources	BOLD_DATASET_CODES:IBPLT
IBPLT171-24	PLT.0183.ef	PLT.0183	PO-V72296	22673646	Research Center in Biodiversity and Genetic Resources	Plantae	Tracheophyta	Magnoliopsida	Boraginales	Boraginaceae	Boraginoideae	Echium	Echium plantagineum	L.	Morphology	Ricardo Pita|Miguel Porto	Joana Pauperio, Joao Queiros, Ricardo Pita, Helia Goncalves, Miguel Porto	03/05/2019	Portugal	PT	Tras-os-Montes	Vimioso	Matela	caaaagcctatttgacatcccaacgatttctcctatatctattttcgttagtggttccaaattcctcacctttctcattcactctattcttttacaaacggatctgtccgaaaacgcctttcatcttacacaagtcttgtatgatacacatacaaatgaccatctttgaacaaggaatgaatcgccttttgaatttgaatgattcacgatggatattatttctcagactgaaacttacaaagtcgtcttattgaagatccaagaaattacagtacccgaaagttgggaatcttctttcatacttttaattgacatagaccccagtcatctaataaaataaggatgatacgttgggagtggtcgggatagctcagctggtagagcagaggactgaaaatc	Research Center in Biodiversity and Genetic Resources	BOLD_DATASET_CODES:IBPLT
IBPLT171-24	PLT.0183.ITS2	PLT.0183	PO-V72296	22673646	Research Center in Biodiversity and Genetic Resources	Plantae	Tracheophyta	Magnoliopsida	Boraginales	Boraginaceae	Boraginoideae	Echium	Echium plantagineum	L.	Morphology	Ricardo Pita|Miguel Porto	Joana Pauperio, Joao Queiros, Ricardo Pita, Helia Goncalves, Miguel Porto	03/05/2019	Portugal	PT	Tras-os-Montes	Vimioso	Matela	gtgaaccatcgagtctttgaacgcaagttgcgcctgaagccattaggccgaaggcacgtctgcctgggcgtcacgcatctcgtcaccccatccacaactacgctggatgaggtggattatgacctcctgtgcctccaggtgcagctggtcgaaattcgagtccggagcttaggacctcacgacaagtggtggttggaaaacaactcgcgtcatgttgtgtgccgaaactctgtgcctctgaagaccctaaggcgcgtgttttccatacattttatgttgggatgctcgtgctacgacc	Research Center in Biodiversity and Genetic Resources	BOLD_DATASET_CODES:IBPLT
IBPLT172-24	PLT.0184.gh	PLT.0184	PO-V72297	22673647	Research Center in Biodiversity and Genetic Resources	Plantae	Tracheophyta	Magnoliopsida	Geraniales	Geraniaceae		Geranium	Geranium lucidum	L.	Morphology	Ricardo Pita|Miguel Porto	Joana Pauperio, Joao Queiros, Ricardo Pita, Helia Goncalves, Miguel Porto	03/05/2019	Portugal	PT	Tras-os-Montes	Vimioso	Matela	atccttttttacgaaaataaagaggggctccgaaagcgagaatagaaaaaaag	Research Center in Biodiversity and Genetic Resources	BOLD_DATASET_CODES:IBPLT
IBPLT172-24	PLT.0184.ef	PLT.0184	PO-V72297	22673647	Research Center in Biodiversity and Genetic Resources	Plantae	Tracheophyta	Magnoliopsida	Geraniales	Geraniaceae		Geranium	Geranium lucidum	L.	Morphology	Ricardo Pita|Miguel Porto	Joana Pauperio, Joao Queiros, Ricardo Pita, Helia Goncalves, Miguel Porto	03/05/2019	Portugal	PT	Tras-os-Montes	Vimioso	Matela	caacaaaatatccttcgattcgcttccctaactctttgctgcttgtcaattttaaagaggtttaaaaatttgttatctttctcaattcttctcgttttttcctttttcacaaaacaaagtacccaatggaccctttttgcctcttatcacaggtcttgcggtatatatgacacacgtagaaaggggtggctgagtagccctcatgtgatttgttgaaggattcagaatccatattattatattacgcgttttgtacaaagtattctttgttttaaagatctaagaaatgagggtcgtcgaaaagacttaaaatacctttttcggcattttaattgacagaaactcaagtcatctaataaaataagggatgcgttggaaatggtcgggatagctcagctg…	Research Center in Biodiversity and Genetic Resources	BOLD_DATASET_CODES:IBPLT
IBPLT172-24	PLT.0184.ITS2	PLT.0184	PO-V72297	22673647	Research Center in Biodiversity and Genetic Resources	Plantae	Tracheophyta	Magnoliopsida	Geraniales	Geraniaceae		Geranium	Geranium lucidum	L.	Morphology	Ricardo Pita|Miguel Porto	Joana Pauperio, Joao Queiros, Ricardo Pita, Helia Goncalves, Miguel Porto	03/05/2019	Portugal	PT	Tras-os-Montes	Vimioso	Matela	gtgaaccatcgagtctttgaacgcaagttgcgcccgaagccattaggccgagggcacgcctgcctgggcgtcacgcgctccgtcgccccgcaatccagaaccccgagaggggagacggaagatgcggtgcggacattggtctcccgtgtgcgagagctcgcggctggcctaaaatcgagtcccgggcgctctgatcagtggccgacggtggttgagaagccctcgcaaatgcgccgctgacaggtcgcccatcgcggacgacacgaccctcgcgcgactcttcccctcggggaggatgagctccatct	Research Center in Biodiversity and Genetic Resources	BOLD_DATASET_CODES:IBPLT
IBPLT173-24	PLT.0185.ef	PLT.0185	PO-V72298	22673648	Research Center in Biodiversity and Genetic Resources	Plantae	Tracheophyta	Magnoliopsida	Gentianales	Rubiaceae		Sherardia	Sherardia arvensis	L.	Morphology	Ricardo Pita|Miguel Porto	Joana Pauperio, Joao Queiros, Ricardo Pita, Helia Goncalves, Miguel Porto	03/05/2019	Portugal	PT	Tras-os-Montes	Vimioso	Matela	caaatagactatttgactccccaactatctatttacctatcttctttttgtattttttatccgttcaaaatgctttatgcattcacgatattctcttagaagcgatcggggcgaaagtgtccttttcttatcaaacctatatgatatacataaaaatgaatgtatttgagcaagaaatccccatttgaataatttagaatctatataattactcatacttaaattaccaaagtcctcttttttaagatacaagccaaacaatttgagtccataaataagacttgggaattccctttccttcttttaattgacacagtccccgtttttgagtaaaatcaggatgctagatggggacgggtcgggatagctcagctggtagagcagaggactgaaaatc	Research Center in Biodiversity and Genetic Resources	BOLD_DATASET_CODES:IBPLT
IBPLT173-24	PLT.0185.ITS2	PLT.0185	PO-V72298	22673648	Research Center in Biodiversity and Genetic Resources	Plantae	Tracheophyta	Magnoliopsida	Gentianales	Rubiaceae		Sherardia	Sherardia arvensis	L.	Morphology	Ricardo Pita|Miguel Porto	Joana Pauperio, Joao Queiros, Ricardo Pita, Helia Goncalves, Miguel Porto	03/05/2019	Portugal	PT	Tras-os-Montes	Vimioso	Matela	gtgaatcatcgagtttttgaacgcaagttgcgcccgaggccacccggccgagggcacgtctgcctgggcgtcacgcatcccgtcgtcgcaccaagtcttgcttggcgcggcggaagttggcctcccgttccccccgcggcgcggttggcccaaatgcgagtccccggacaagggacgtcacgacttcaggtggttgaaatcactttcattctcgctccgagtcttgacggccccccggtggatgataacgaccttagagcctcggctgcgctcaccgagttgagttcaacgaggccctcgaac	Research Center in Biodiversity and Genetic Resources	BOLD_DATASET_CODES:IBPLT
IBPLT174-24	PLT.0186.gh	PLT.0186	PO-V72299	22673649	Research Center in Biodiversity and Genetic Resources	Plantae	Tracheophyta	Magnoliopsida	Fabales	Fabaceae	Papilionoideae	Trifolium	Trifolium strictum	L.	Morphology	Ricardo Pita|Miguel Porto	Joana Pauperio, Joao Queiros, Ricardo Pita, Helia Goncalves, Miguel Porto	03/05/2019	Portugal	PT	Tras-os-Montes	Vimioso	Matela	atccttctttccgaaaacaaataaaagttcagaaagtaaaaatcaaaaaag	Research Center in Biodiversity and Genetic Resources	BOLD_DATASET_CODES:IBPLT
IBPLT174-24	PLT.0186.ef	PLT.0186	PO-V72299	22673649	Research Center in Biodiversity and Genetic Resources	Plantae	Tracheophyta	Magnoliopsida	Fabales	Fabaceae	Papilionoideae	Trifolium	Trifolium strictum	L.	Morphology	Ricardo Pita|Miguel Porto	Joana Pauperio, Joao Queiros, Ricardo Pita, Helia Goncalves, Miguel Porto	03/05/2019	Portugal	PT	Tras-os-Montes	Vimioso	Matela	caaaagcccttttaattctctaattttttatcccttttttttaattcataaagttttttatttagttgaaatagactcaagtaatttcctaaaattaggatggtgcgtcaagaatggtcgggatagctcagccggtagagcagaggactgaaaatc	Research Center in Biodiversity and Genetic Resources	BOLD_DATASET_CODES:IBPLT
IBPLT174-24	PLT.0186.ITS2	PLT.0186	PO-V72299	22673649	Research Center in Biodiversity and Genetic Resources	Plantae	Tracheophyta	Magnoliopsida	Fabales	Fabaceae	Papilionoideae	Trifolium	Trifolium strictum	L.	Morphology	Ricardo Pita|Miguel Porto	Joana Pauperio, Joao Queiros, Ricardo Pita, Helia Goncalves, Miguel Porto	03/05/2019	Portugal	PT	Tras-os-Montes	Vimioso	Matela	gtgaaccatcgagtctttgaacgcaagttgcgcccaatgccattaggctgagggcacgtctgcctgggcgtcacatatcgaagtctcttgccaatttcctattgataggtactgtgcagggcgaatgttggcctcccgtgagctacattgtctcatggttggttgaaaatcgagaccttggtagtgtgtgccatgatagatggtggatgtgcgacccacgagaccaaaaatcatgtctcctctatcaaatttagtctcttttacccatatgcgttctaaacgctcgtgat	Research Center in Biodiversity and Genetic Resources	BOLD_DATASET_CODES:IBPLT
IBPLT042-24	PLT.0047.ef	PLT.0047	PO-V72159	22673517	Research Center in Biodiversity and Genetic Resources	Plantae	Tracheophyta	Magnoliopsida	Fabales	Fabaceae		Cytisus	Cytisus striatus striatus	(Hill) Rothm.	Morphology	Ricardo Pita|Miguel Porto	Joana Pauperio, Joao Queiros, Ricardo Pita, Helia Goncalves, Miguel Porto	02/05/2019	Portugal	PT	Tras-os-Montes	Braganca	Santa Comba de Rossas	caaaagtccgggttcactctctaattatttctcctaaatcctctttttttttattcgttatgtgtcttattcagtccattctttcacaaatggatctgagtagaatttttctttttcttatcacaatcacaagtcttgggatatgtaattatatgtaattgaaatattaaatatattataaacatacaatttttttatagtaaacctacaaacgaacatattatccttgagcaagcaagcctcatattaatgattaacaatacataatgattactactactgaaaataaaaaacaaaattcaaaaagaaaaaaagtcttttttatttagttgacatagattcattgacatatattcaagtaatctcttaaaatggagatgctgcgcaaagaatggtcgg…	Research Center in Biodiversity and Genetic Resources	BOLD_DATASET_CODES:IBPLT
IBPLT042-24	PLT.0047.ITS2	PLT.0047	PO-V72159	22673517	Research Center in Biodiversity and Genetic Resources	Plantae	Tracheophyta	Magnoliopsida	Fabales	Fabaceae		Cytisus	Cytisus striatus striatus	(Hill) Rothm.	Morphology	Ricardo Pita|Miguel Porto	Joana Pauperio, Joao Queiros, Ricardo Pita, Helia Goncalves, Miguel Porto	02/05/2019	Portugal	PT	Tras-os-Montes	Braganca	Santa Comba de Rossas	gtgaaccatcgagtctttgaacgcaagttgcgcccgaagccattaggctgagggcacgcctgcctgggtgttgcacatcgttgccccaatgccttggccatgtgctaggcaccgagtgggacgaatgttggcttcccgcgagcagtgtctcacggttggttgaaaactgagtccgtggtggagggcgccgtgatggatggtggctgagttaaagctcgagaccgatcgtgcgtgtcacccccaccagatttgcgactctgtgacccatgggggtctgttggccgcctaatacg	Research Center in Biodiversity and Genetic Resources	BOLD_DATASET_CODES:IBPLT
IBPLT409-24	PLT.0440.ef	PLT.0440	PO-V72544	22673884	Research Center in Biodiversity and Genetic Resources	Plantae	Tracheophyta	Magnoliopsida	Fabales	Fabaceae		Cytisus	Cytisus striatus striatus	(Hill) Rothm.	Morphology	Ricardo Pita|Miguel Porto	Joana Pauperio, Joao Queiros, Ricardo Pita, Helia Goncalves, Miguel Porto	26/06/2019	Portugal	PT	Tras-os-Montes	Braganca	Rio Frio	caaaagtccgggttcactctctaattatttctcctaaatcctcttttttttttattcgttatgtgtcttattcagtccattctttcacaaatggatctgagtagaatttttctttttcttatcacaatcacaagtcttgggatatgtaattatatgtaattgaaatattaaatatattataaacatacaatttttttatagtaaacctacaaacgaacatcttatccttgagcaagcaagcctcatattaatgattaacaatacataatgattactactactgaaaataaaaaacaaaattcaaaaagaaaaaaagtcttttttatttagttgacatagattcattgacatatattcaagtaatctcgtaaaatggagatgctgcgcaaagaatggtcg…	Research Center in Biodiversity and Genetic Resources	BOLD_DATASET_CODES:IBPLT
IBPLT409-24	PLT.0440.gh	PLT.0440	PO-V72544	22673884	Research Center in Biodiversity and Genetic Resources	Plantae	Tracheophyta	Magnoliopsida	Fabales	Fabaceae		Cytisus	Cytisus striatus striatus	(Hill) Rothm.	Morphology	Ricardo Pita|Miguel Porto	Joana Pauperio, Joao Queiros, Ricardo Pita, Helia Goncalves, Miguel Porto	26/06/2019	Portugal	PT	Tras-os-Montes	Braganca	Rio Frio	atcccatttttcgcaaaaacaaagaaaagttcagaaagcaaaaataaaaag	Research Center in Biodiversity and Genetic Resources	BOLD_DATASET_CODES:IBPLT
IBPLT227-24	PLT.0239.gh	PLT.0239	PO-V72352	22673702	Research Center in Biodiversity and Genetic Resources	Plantae	Tracheophyta	Magnoliopsida	Malvales	Thymelaeaceae		Daphne	Daphne gnidium gnidium	L.	Morphology	Ricardo Pita|Miguel Porto	Joana Pauperio, Joao Queiros, Ricardo Pita, Helia Goncalves, Miguel Porto	05/06/2019	Portugal	PT	Tras-os-Montes	Vimioso	Matela	atcctgttttacgaaaataaataagggttcgggttcgtaaagaaagaatttaaataaaaaaag	Research Center in Biodiversity and Genetic Resources	BOLD_DATASET_CODES:IBPLT
IBPLT227-24	PLT.0239.ef	PLT.0239	PO-V72352	22673702	Research Center in Biodiversity and Genetic Resources	Plantae	Tracheophyta	Magnoliopsida	Malvales	Thymelaeaceae		Daphne	Daphne gnidium gnidium	L.	Morphology	Ricardo Pita|Miguel Porto	Joana Pauperio, Joao Queiros, Ricardo Pita, Helia Goncalves, Miguel Porto	05/06/2019	Portugal	PT	Tras-os-Montes	Vimioso	Matela	caacccccaaaacccgttgacgccctacctgtttttttttctttttaattgacatagacgccagtcctctattaaaatgaggatgatgtcttggtaatggtcgggatagctcagttggtagagcagaggactgaaaatc	Research Center in Biodiversity and Genetic Resources	BOLD_DATASET_CODES:IBPLT
IBPLT177-24	PLT.0189.ef	PLT.0189	PO-V72302	22673652	Research Center in Biodiversity and Genetic Resources	Plantae	Tracheophyta	Magnoliopsida	Brassicales	Brassicaceae		Sisymbrium	Sisymbrium officinale	(L.) Scop.	Morphology	Ricardo Pita|Miguel Porto	Joana Pauperio, Joao Queiros, Ricardo Pita, Helia Goncalves, Miguel Porto	03/05/2019	Portugal	PT	Tras-os-Montes	Vimioso	Matela	caaccctactccccaaccaaaaaaagtctgtttgacaccttacccttttttagttattcaagaattcattatcttttttcattcatccgacgcttttacaaactagaatttcttttcttattatatacaagtcttgtgggatatatcatacacgtacaaatgagaaagaaatagtgatttgaattatttagaatctatatcatttttcatttactacttttgcggttcttttaattgacatagacctaagtcatctagtaaaatgaggatgatacttcggtaatggccgggatagctcagttggtagagcagaggactgaaaatc	Research Center in Biodiversity and Genetic Resources	BOLD_DATASET_CODES:IBPLT
IBPLT177-24	PLT.0189.ITS2	PLT.0189	PO-V72302	22673652	Research Center in Biodiversity and Genetic Resources	Plantae	Tracheophyta	Magnoliopsida	Brassicales	Brassicaceae		Sisymbrium	Sisymbrium officinale	(L.) Scop.	Morphology	Ricardo Pita|Miguel Porto	Joana Pauperio, Joao Queiros, Ricardo Pita, Helia Goncalves, Miguel Porto	03/05/2019	Portugal	PT	Tras-os-Montes	Vimioso	Matela	gtgaaccatcgagtctttgaacgcaagttgcgccccaagccttctggccgagggcacgtctgcctgggtgtcacaaatcgtcgttccccctaatcctctcgaggatacgggacggaagctggtctcccgtgtgttaccgcatgcggttgtccaaaatccgagcaaaggacgcaaagagcgtcccgacatgcggtggtgaatacaaacttcgtcatattgtcggtcgctcttgtccggaagctcttagatgacccaaagttctcaac	Research Center in Biodiversity and Genetic Resources	BOLD_DATASET_CODES:IBPLT
IBPLT178-24	PLT.0190.ef	PLT.0190	PO-V72303	22673653	Research Center in Biodiversity and Genetic Resources	Plantae	Tracheophyta	Magnoliopsida	Lamiales	Plantaginaceae		Veronica	Veronica arvensis	L.	Morphology	Ricardo Pita|Miguel Porto	Joana Pauperio, Joao Queiros, Ricardo Pita, Helia Goncalves, Miguel Porto	03/05/2019	Portugal	PT	Tras-os-Montes	Vimioso	Matela	caaaaaggcctattttatatttatcctaccgccttttttccttagcggttcaaaattcctttatctttctcatttttttattggggcgtaaataactttcttttatcacatgtgatatagaatacacatccaaatgaagcaaggaattcctatgtgaatgattcacaatgaatagcattctttttgaagatccaagaaattacatttccatacaggactttgagaaaactttctaattcttcgttgtacctttaattgacatagaccccagtcatctaataaaatgggaatagaatgttccatcggaaatggtcgggatagctcagctggtagagcagaggactgaaaatc	Research Center in Biodiversity and Genetic Resources	BOLD_DATASET_CODES:IBPLT
IBPLT178-24	PLT.0190.ITS2	PLT.0190	PO-V72303	22673653	Research Center in Biodiversity and Genetic Resources	Plantae	Tracheophyta	Magnoliopsida	Lamiales	Plantaginaceae		Veronica	Veronica arvensis	L.	Morphology	Ricardo Pita|Miguel Porto	Joana Pauperio, Joao Queiros, Ricardo Pita, Helia Goncalves, Miguel Porto	03/05/2019	Portugal	PT	Tras-os-Montes	Vimioso	Matela	gtgaaccatcgagtctttgaacgcaagttgcgcccgaagccttctggccgagggcacgcctgcctgggcgtcacgcatcgcgtcgccccactccaacgtccctagggactttgcgagcgggcgcggaaattggtctcccgtgcgcctctcggcccgcggctggcctaaatgagatcctgcatcgatggatgtcacgaccagtggtggttgataactcaatcgtgctgtcgtgcgtcgacaagtcgcttgctaggcatcaatccaaaacaaaacggcgcctcgcgcgcctacgacc	Research Center in Biodiversity and Genetic Resources	BOLD_DATASET_CODES:IBPLT
IBPLT227-24	PLT.0239.ITS2	PLT.0239	PO-V72352	22673702	Research Center in Biodiversity and Genetic Resources	Plantae	Tracheophyta	Magnoliopsida	Malvales	Thymelaeaceae		Daphne	Daphne gnidium gnidium	L.	Morphology	Ricardo Pita|Miguel Porto	Joana Pauperio, Joao Queiros, Ricardo Pita, Helia Goncalves, Miguel Porto	05/06/2019	Portugal	PT	Tras-os-Montes	Vimioso	Matela	gtgaaccatcgagtctttgaacgcaagttgcgccccaagcctttgggttgagggcatgtctgcctgggtgtcacgcattgtagcctttacaacattagttggtgtagggttgatatggctctcccgtcctcatggtagtgcggttggttgaaatagagtaaccattaatgtcatgtatttcatggtgagcggtggtttgtcttggcttgccctcgttaagtcatcgtgtatagcatgtcattagcgttggttgcatttgtacttcaaacttttggatgaggataatagtacgcatt	Research Center in Biodiversity and Genetic Resources	BOLD_DATASET_CODES:IBPLT
IBPLT211-24	PLT.0223.ef	PLT.0223	PO-V72336	22673686	Research Center in Biodiversity and Genetic Resources	Plantae	Tracheophyta	Magnoliopsida	Apiales	Apiaceae	Apioideae	Daucus	Daucus carota carota	L.	Morphology	Ricardo Pita|Miguel Porto	Joana Pauperio, Joao Queiros, Ricardo Pita, Helia Goncalves, Miguel Porto	05/06/2019	Portugal	PT	Tras-os-Montes	Vimioso	Matela	caaaaagcccattcaactccttattatcttatcctttttttcgttagtagttcaaaattcgttatctttcttattcaccctactcaacggatccgagagcacaatttttctcttatgacaagtcttgtaatatatgatacatgtacaaatgaccgtctttgaccaaagactccccatttgaacgagtcatggtcgatatcattattcatactgaaacttacaaagtcttccttttttgaagatccaagaaattatagcacctggataataccctttgaattgacatagacctaagttatctagtaaaatgaggatgcggtatcgggaatgggaatggtcgggatagctcagctggtagagcagaggactgaaaatc	Research Center in Biodiversity and Genetic Resources	BOLD_DATASET_CODES:IBPLT
IBPLT211-24	PLT.0223.ITS2	PLT.0223	PO-V72336	22673686	Research Center in Biodiversity and Genetic Resources	Plantae	Tracheophyta	Magnoliopsida	Apiales	Apiaceae	Apioideae	Daucus	Daucus carota carota	L.	Morphology	Ricardo Pita|Miguel Porto	Joana Pauperio, Joao Queiros, Ricardo Pita, Helia Goncalves, Miguel Porto	05/06/2019	Portugal	PT	Tras-os-Montes	Vimioso	Matela	gtgaaccatcgagtctttgaacgcaagttgcgcccgaagccattaggcccagggcacgtctgcctgggtgtcacgcatcgtgttgcccctgaccaaacatctcctcgagagatttatttgttcaggggcggaaattggcctcccgtgccttttgtgcgcggttggctcaaaattgagtctctggtgacgggcatcacgacatcggtggttgtaagaagaccttcttgtgtcgttgtgtatacccgccgcagtagggaactcgagggcccttgggcacagcaaaaattgtgtgcacttcgatt	Research Center in Biodiversity and Genetic Resources	BOLD_DATASET_CODES:IBPLT
IBPLT180-24	PLT.0192.ef	PLT.0192	PO-V72305	22673655	Research Center in Biodiversity and Genetic Resources	Plantae	Tracheophyta	Magnoliopsida	Apiales	Apiaceae		Scandix	Scandix pecten-veneris	L.	Morphology	Ricardo Pita|Miguel Porto	Joana Pauperio, Joao Queiros, Ricardo Pita, Helia Goncalves, Miguel Porto	03/05/2019	Portugal	PT	Tras-os-Montes	Vimioso	Matela	caaaaagcccattccactacttaactctattatcttatcctttttttcgttagtagttcaaaattcgttatctttcttattcaccttactcttttacaaatggatccgagagaaaaatttgtctcttatgacaagtcttgtgatatatgatacatgtacaaatggccatctttgaccaaagactccccatttgaacgagtcatggtcgatataattattcatactgaaactgacaaagtcttcctttttttaagatccaagaagttagagcacgtggataataccctttgaattgacatagacctaagttatctagtaaaatgaggatgcggtatcgggaatgggaatggtcgggatagctcaactggtagagcagaggactgaaaatc	Research Center in Biodiversity and Genetic Resources	BOLD_DATASET_CODES:IBPLT
IBPLT180-24	PLT.0192.ITS2	PLT.0192	PO-V72305	22673655	Research Center in Biodiversity and Genetic Resources	Plantae	Tracheophyta	Magnoliopsida	Apiales	Apiaceae		Scandix	Scandix pecten-veneris	L.	Morphology	Ricardo Pita|Miguel Porto	Joana Pauperio, Joao Queiros, Ricardo Pita, Helia Goncalves, Miguel Porto	03/05/2019	Portugal	PT	Tras-os-Montes	Vimioso	Matela	gtgaaccattgagtctttgaacgcaagttgcgcccgaagccacctggctaagggcacgtctgcctgggtgtcacgtatcttgttgcctctgaccaaactaatcttttaaatgattttgttggttcgggggcggacattggcctcctgtgcacttttgtgcggctggcataaaaatgagtctatggtgacggatgtcacgacattggtggttgtaatataccttcttgaattgtcgtgtctaagtctgtcactttagtaaagctcaatgacccttaggtgccaaaaacttttggtgcatctatt	Research Center in Biodiversity and Genetic Resources	BOLD_DATASET_CODES:IBPLT
IBPLT607-24	PLT.0642.ef	PLT.0642	PO-V72745	22674082	Research Center in Biodiversity and Genetic Resources	Plantae	Tracheophyta	Liliopsida	Poales	Poaceae	Pooideae	Deschampsia	Deschampsia cespitosa cespitosa	(L.) P.Beauv.	Morphology	Miguel Porto	Joana Pauperio, Joao Queiros, Ricardo Pita, Helia Goncalves, Miguel Porto	01/06/2020	Portugal	PT	Tras-os-Montes	Macedo de Cavaleiros	Castro Roupal	caaaccctcctttattccctaacttatagtatttatcctctttttttctttttatcaatgggtttaagattcattagctttctcattctactctttcacaaaggagtgcgaagagaactcaatggatcttatcctagaatatatttcttttttattagagtatcgggaaggaatcccggttattcactttatttttcagtattattaagtaagccatgtataatggataggactacccccccccattttccaatttagaatttgaaatactttatttaattatttaattgattttttagtccctttaattgacatagatacaaatactctactaggatgatgcacaagaaaaggtcaggatagctcagttggtagagcagaggactgaaaatc	Research Center in Biodiversity and Genetic Resources	BOLD_DATASET_CODES:IBPLT
IBPLT607-24	PLT.0642.ITS2	PLT.0642	PO-V72745	22674082	Research Center in Biodiversity and Genetic Resources	Plantae	Tracheophyta	Liliopsida	Poales	Poaceae	Pooideae	Deschampsia	Deschampsia cespitosa cespitosa	(L.) P.Beauv.	Morphology	Miguel Porto	Joana Pauperio, Joao Queiros, Ricardo Pita, Helia Goncalves, Miguel Porto	01/06/2020	Portugal	PT	Tras-os-Montes	Macedo de Cavaleiros	Castro Roupal	gcgaaccatcgagtctttgaacgcaagttgcgcccaaggccattcggccgagggcacgcctgcctgggcgtcacgccaaacacgctcccaccccctcatcggggatcgggatgcggcatgtggccccccgtcacgcaagtgacggtgggccgaagatgtggctgccggtgtttcgtgccggacacagcgcgtggtgggcgatctcgctttacttaccgcagtgcatccggcgcgtagccgacgtgatggccccaaaggaccctataaacggagcgcacgacgctacgacc	Research Center in Biodiversity and Genetic Resources	BOLD_DATASET_CODES:IBPLT
IBPLT607-24	PLT.0642.gh	PLT.0642	PO-V72745	22674082	Research Center in Biodiversity and Genetic Resources	Plantae	Tracheophyta	Liliopsida	Poales	Poaceae	Pooideae	Deschampsia	Deschampsia cespitosa cespitosa	(L.) P.Beauv.	Morphology	Miguel Porto	Joana Pauperio, Joao Queiros, Ricardo Pita, Helia Goncalves, Miguel Porto	01/06/2020	Portugal	PT	Tras-os-Montes	Macedo de Cavaleiros	Castro Roupal	atccatgttttgagaaaacaagggggttctcgaactagaatgcaaaggaaaag	Research Center in Biodiversity and Genetic Resources	BOLD_DATASET_CODES:IBPLT
IBPLT615-24	PLT.0650.ef	PLT.0650	PO-V72753	22674090	Research Center in Biodiversity and Genetic Resources	Plantae	Tracheophyta	Magnoliopsida	Caryophyllales	Caryophyllaceae		Dianthus	Dianthus laricifolius marizii	(Samp.) Franco	Morphology	Miguel Porto	Joana Pauperio, Joao Queiros, Ricardo Pita, Helia Goncalves, Miguel Porto	01/06/2020	Portugal	PT	Tras-os-Montes	Macedo de Cavaleiros	Castro Roupal	caataagcttatttcactccctaactatttatctttttttgcattaggattttgaagatagttatgttctccccctttttccaatataaagggtttttttattatcaaaagtcttgggatatatataatagacggacaaataaatatctttgatttgagcaagtattactcagttgagtaattcacaatccagattattactcgttttataaaacttaagtcaaattatgtacaaagtttttctttttgaagacccaagaaattccggtacctaatataattgtaatctttttcatccttttaattgacacagacccaagttatcttgtaaaatggggagatggtgcaccaggaaagggaaatggtcgggatagctcagctggtagagcagaggactga…	Research Center in Biodiversity and Genetic Resources	BOLD_DATASET_CODES:IBPLT
IBPLT615-24	PLT.0650.ITS2	PLT.0650	PO-V72753	22674090	Research Center in Biodiversity and Genetic Resources	Plantae	Tracheophyta	Magnoliopsida	Caryophyllales	Caryophyllaceae		Dianthus	Dianthus laricifolius marizii	(Samp.) Franco	Morphology	Miguel Porto	Joana Pauperio, Joao Queiros, Ricardo Pita, Helia Goncalves, Miguel Porto	01/06/2020	Portugal	PT	Tras-os-Montes	Macedo de Cavaleiros	Castro Roupal	gtgaaccatcgagtttttgaacgcaagttgcgcccgaagcctttggctaagggcacgtctgcctgggcgtcacgcatcgcgtctcccccacgccaatcacattggtggggaaggatgatggcttcccgtgcctcaccgggtgcggttggcttaaacttggagcccacggtaaatatttgccgcggcgataggtggtgaacttggcttaggccgtgtaaacaacccgttgcggtgtgttagcgtgggctcgttggacccaatgttttgcattgagcaattcaaaccttt	Research Center in Biodiversity and Genetic Resources	BOLD_DATASET_CODES:IBPLT
IBPLT570-24	PLT.0604.ef	PLT.0604	PO-V72707	22674045	Research Center in Biodiversity and Genetic Resources	Plantae	Tracheophyta	Magnoliopsida	Caryophyllales	Caryophyllaceae		Dianthus	Dianthus lusitanus lusitanus	Brot.	Morphology	Miguel Porto	Joana Pauperio, Joao Queiros, Ricardo Pita, Helia Goncalves, Miguel Porto	01/06/2020	Portugal	PT	Tras-os-Montes	Vimioso	Santulhao	caataagcttatttcactccctaactatttatctttttttgcattaggattttgaagatagttatgttctccccctttttccaatataaagggtttttttattatcaaaagtcttgggatatatataaatataatagacggacaaataaatatctttgatttgagcaagtattactcagttgagtaattcacaatccagattattactcgttttataaaacttaagtcaaattatgtacaaagttcttctttttgaagacccaagaaattccggtacctaatataattgtaatctttttcatccttttaattgacacagacccaagttatcttgtaaaatggggagatggtgcaccaggaaggggaaatggtcgggatagctcagctggtagagcagag…	Research Center in Biodiversity and Genetic Resources	BOLD_DATASET_CODES:IBPLT
IBPLT184-24	PLT.0196.ef	PLT.0196	PO-V72309	22673659	Research Center in Biodiversity and Genetic Resources	Plantae	Tracheophyta	Magnoliopsida	Apiales	Apiaceae		Oenanthe	Oenanthe crocata	L.	Morphology	Ricardo Pita|Miguel Porto	Joana Pauperio, Joao Queiros, Ricardo Pita, Helia Goncalves, Miguel Porto	03/05/2019	Portugal	PT	Tras-os-Montes	Vimioso	Matela	caaaaagcccattcgactccttaactatttatcttatctttttttctttttcgttagtagttcaaaattcgttatctttcttattcaccctactcctttacaaaaggatccgagagaaaaatttgtttcttatgacaagccttgtgatatatgatacatgtacaaatgaccgtctttgaccaaagactccccatttgaacgagtcatggtcgatatccttattcatactgattatagcacctggataagaccttgtaatactctttgaattgacatagacctaagttatctagtaaaatgaggatgcggtatcgggaatgggaatggtcgggatagctcagctggtagagcagaggactgaaaatc	Research Center in Biodiversity and Genetic Resources	BOLD_DATASET_CODES:IBPLT
IBPLT184-24	PLT.0196.ITS2	PLT.0196	PO-V72309	22673659	Research Center in Biodiversity and Genetic Resources	Plantae	Tracheophyta	Magnoliopsida	Apiales	Apiaceae		Oenanthe	Oenanthe crocata	L.	Morphology	Ricardo Pita|Miguel Porto	Joana Pauperio, Joao Queiros, Ricardo Pita, Helia Goncalves, Miguel Porto	03/05/2019	Portugal	PT	Tras-os-Montes	Vimioso	Matela	gtgaaccatcgagtctttgaacgcaagttgcgcccgaggccattaggccaagggcacgtctgcctgggtgtcacgcatcttgtcgcccccgaccagtcactccctcggaggacgtaggccggccagggggcggataatggcctcccgtgccctgcggtgcggttggtgcaaaaacgagacttttggcgacggatgtcgcgacattggtggttgtaaaaagaccctcttgacttgtcgtgccgtttcccgtcaccttagcgagctcaaggaccccaaggcgccacatgttgtgcgcgcttcgact	Research Center in Biodiversity and Genetic Resources	BOLD_DATASET_CODES:IBPLT
IBPLT185-24	PLT.0197.gh	PLT.0197	PO-V72310	22673660	Research Center in Biodiversity and Genetic Resources	Plantae	Tracheophyta	Magnoliopsida	Geraniales	Geraniaceae		Geranium	Geranium molle	L.	Morphology	Ricardo Pita|Miguel Porto	Joana Pauperio, Joao Queiros, Ricardo Pita, Helia Goncalves, Miguel Porto	03/05/2019	Portugal	PT	Tras-os-Montes	Vimioso	Matela	atccttttttacgaaaataaaaaggggctcagaaagcaagaatagaaaaaaaag	Research Center in Biodiversity and Genetic Resources	BOLD_DATASET_CODES:IBPLT
IBPLT185-24	PLT.0197.ef	PLT.0197	PO-V72310	22673660	Research Center in Biodiversity and Genetic Resources	Plantae	Tracheophyta	Magnoliopsida	Geraniales	Geraniaceae		Geranium	Geranium molle	L.	Morphology	Ricardo Pita|Miguel Porto	Joana Pauperio, Joao Queiros, Ricardo Pita, Helia Goncalves, Miguel Porto	03/05/2019	Portugal	PT	Tras-os-Montes	Vimioso	Matela	caacaaagtctccctcaactccctatccctaactctttgctgcctttcaatttggaaagggtttccaaatttattatctttctcatttcttctctttaattttaccttttcacaaaaaaagtacccaatagactctttttttcctcttatcacaggtcttgcggtatatatgacacatgtacaaagggggtggcccaggaaccctcatgtgatttgttgaaggattcataatccatattattacattacgccttttgtccaaagtcttcttttttttaaggtaaggatctaagaaatgcggggcgtggaaaagactcaaaataccttggttcgtcatttctttgaattgacataaactcaagtcatctaataaaataagggatgatgcgttagaaatgg…	Research Center in Biodiversity and Genetic Resources	BOLD_DATASET_CODES:IBPLT
IBPLT185-24	PLT.0197.ITS2	PLT.0197	PO-V72310	22673660	Research Center in Biodiversity and Genetic Resources	Plantae	Tracheophyta	Magnoliopsida	Geraniales	Geraniaceae		Geranium	Geranium molle	L.	Morphology	Ricardo Pita|Miguel Porto	Joana Pauperio, Joao Queiros, Ricardo Pita, Helia Goncalves, Miguel Porto	03/05/2019	Portugal	PT	Tras-os-Montes	Vimioso	Matela	gtgaaccatcgagtttttgaacgcaagttgcgcccgaagccatcaggctgagggcacgcctgcctgggcgtcacgcgctccgtcgccccgcaaaccccagccccgaaacgggccggggggcttgcggtgcggagattggtctcccgtgggctcgtgctcgcggctggcctaaaaatgagtcccgggcgccctgctatgcggccgacggtggttgagaagccctcgattacgtgctgccgcagggctgcccgatgcggaccctccgaccctcgcgctccctcccctctctgggggagtgagctccaatct	Research Center in Biodiversity and Genetic Resources	BOLD_DATASET_CODES:IBPLT
IBPLT186-24	PLT.0198.ef	PLT.0198	PO-V72311	22673661	Research Center in Biodiversity and Genetic Resources	Plantae	Tracheophyta	Liliopsida	Asparagales	Orchidaceae		Serapias	Serapias parviflora	Parl.	Morphology	Ricardo Pita|Miguel Porto	Joana Pauperio, Joao Queiros, Ricardo Pita, Helia Goncalves, Miguel Porto	03/05/2019	Portugal	PT	Tras-os-Montes	Vimioso	Matela	caataaaaagcccattttacttcctcaatctattctttcacaaatggatccgaatatcaattttcgtatattcttccaattgcaatccaatttcatttgtatagatacgatacctgcacaaatgaacatatatgttcaaggaatcaaagaaagttttctttttgaagatctaagaaattcagaaattcagggggctaggtcaaatttgttaagactgttttgttaagactgtcttttttagttcttttcattgacatagatacaagtactctgctaggatgatgcacggaaaatggtcgggatagctcagttggtagagcagaggactgaaaatc	Research Center in Biodiversity and Genetic Resources	BOLD_DATASET_CODES:IBPLT
IBPLT186-24	PLT.0198.ITS2	PLT.0198	PO-V72311	22673661	Research Center in Biodiversity and Genetic Resources	Plantae	Tracheophyta	Liliopsida	Asparagales	Orchidaceae		Serapias	Serapias parviflora	Parl.	Morphology	Ricardo Pita|Miguel Porto	Joana Pauperio, Joao Queiros, Ricardo Pita, Helia Goncalves, Miguel Porto	03/05/2019	Portugal	PT	Tras-os-Montes	Vimioso	Matela	gtgaaccatcgagtttttgaacgcaagttgcgcctgaggccagctggccaagggcacgtccgcttgggcgtcaagcattgagtcgctccacaggtcactcatctctatgaggtgggcatctgggatgcggagaatggcccgtcatgcgttgaggtgtggccggctgaagagagggatgcttttatcttggcaacggtcgattaatggttgggatggaagccccagttgatcctcttcatcttcacgttgctttgagagagctgtacatttctaagtaacccaatgcaattgtcaatacaagataattgacat	Research Center in Biodiversity and Genetic Resources	BOLD_DATASET_CODES:IBPLT
IBPLT570-24	PLT.0604.ITS2	PLT.0604	PO-V72707	22674045	Research Center in Biodiversity and Genetic Resources	Plantae	Tracheophyta	Magnoliopsida	Caryophyllales	Caryophyllaceae		Dianthus	Dianthus lusitanus lusitanus	Brot.	Morphology	Miguel Porto	Joana Pauperio, Joao Queiros, Ricardo Pita, Helia Goncalves, Miguel Porto	01/06/2020	Portugal	PT	Tras-os-Montes	Vimioso	Santulhao	gtgaaccatcgagtttttgaacgcaagttgcgcccgaagcctttggctaagggcacgtctgcctgggcgtcacgcatcgcgtctcccccacgccaatcacattggtggggaaggatgatggcttcccgtgcctcaccgggtgcggttggcttaaacttggagcccacggtaaatatttgccgcggcgataggtggtgaacttggcttaggccgtgtaaacaacccgttgcggtgtgttagcgtgggctcgttggacccaatgttttgcattgagcaattcaaaccttt	Research Center in Biodiversity and Genetic Resources	BOLD_DATASET_CODES:IBPLT
IBPLT415-24	PLT.0446.ef	PLT.0446	PO-V72550	22673890	Research Center in Biodiversity and Genetic Resources	Plantae	Tracheophyta	Magnoliopsida	Caryophyllales	Caryophyllaceae		Dianthus	Dianthus nudiflorus	Griff.	Morphology	Ricardo Pita|Miguel Porto	Joana Pauperio, Joao Queiros, Ricardo Pita, Helia Goncalves, Miguel Porto	27/06/2019	Portugal	PT	Tras-os-Montes	Braganca	Alfaiao	caataagcttatttcactccctaactatttatctttttttgcattaggattttgaagatagttatgttccccccctttttccaatataaagggtttttttattatcaaaagtcttgggatataatatatataatagacggacaaataaatatctttgatttgagcaagtattactcagttgagtaattcacaatccagattattactcgttttataaaacttaagtcaaattatgtacaaagttcttctttttgaagacccaagaaattccggtacctaatataattgtaatctttttcatccttttaattgacacagacccaagttatcttgtaaaatggggaaatggtgcaacaggaaagggaaatggtcgggatagctcagctggtagagcagagg…	Research Center in Biodiversity and Genetic Resources	BOLD_DATASET_CODES:IBPLT
IBPLT188-24	PLT.0200.ef	PLT.0200	PO-V72313	22673663	Research Center in Biodiversity and Genetic Resources	Plantae	Tracheophyta	Magnoliopsida	Rosales	Rosaceae	Amygdaloideae	Crataegus	Crataegus monogyna	Hayek	Morphology	Ricardo Pita|Miguel Porto	Joana Pauperio, Joao Queiros, Ricardo Pita, Helia Goncalves, Miguel Porto	03/05/2019	Portugal	PT	Tras-os-Montes	Vimioso	Matela	caaaacgatccggttgactccctaattatttattttcattttatcattttgttagcgattcaaatcaaaattcgttatatttatcattcattctcattctactcttttctttcacaaatggatctgagcgaaaatttttttcttatcacaagacttgtgtgtgatatatatgatacgtgatacgcgtacagtacaaatgatttgagcaaggaatccattaaatttgaataattaacaatacatatcattacttgtactgtactgaaactttgaaaattttttttgaagatccaagaaattctattagatcctgtataatactttgtaatactttttcgtttttctaattgactaattgacatagacccaagtcctatattaaaataaaatgaggatgat…	Research Center in Biodiversity and Genetic Resources	BOLD_DATASET_CODES:IBPLT
IBPLT188-24	PLT.0200.gh	PLT.0200	PO-V72313	22673663	Research Center in Biodiversity and Genetic Resources	Plantae	Tracheophyta	Magnoliopsida	Rosales	Rosaceae	Amygdaloideae	Crataegus	Crataegus monogyna	Hayek	Morphology	Ricardo Pita|Miguel Porto	Joana Pauperio, Joao Queiros, Ricardo Pita, Helia Goncalves, Miguel Porto	03/05/2019	Portugal	PT	Tras-os-Montes	Vimioso	Matela	atcctgttttatgaaaataaacaagggtttcataaaccgaaaataaaaaag	Research Center in Biodiversity and Genetic Resources	BOLD_DATASET_CODES:IBPLT
IBPLT188-24	PLT.0200.ITS2	PLT.0200	PO-V72313	22673663	Research Center in Biodiversity and Genetic Resources	Plantae	Tracheophyta	Magnoliopsida	Rosales	Rosaceae	Amygdaloideae	Crataegus	Crataegus monogyna	Hayek	Morphology	Ricardo Pita|Miguel Porto	Joana Pauperio, Joao Queiros, Ricardo Pita, Helia Goncalves, Miguel Porto	03/05/2019	Portugal	PT	Tras-os-Montes	Vimioso	Matela	gtgaaccatcgagtctttgaacgcaagttgcgcccgaagcctctaggccgagggcacgcctgcctgggcgtcacgcgccgttgcccccccctcgcctctctcgggagcgtcggcgggcggacgatggcctcccgtgcgccaccccgcgcggttggcccaaatgtcgagtccccggcgacgaacgccacgacaatcggtggttgtcaaacctcggttgcctgttgtgcgctttcgccgcgctgcgggcggctcgcgaccatcgcggctctgcttcggcggagctcttcaac	Research Center in Biodiversity and Genetic Resources	BOLD_DATASET_CODES:IBPLT
IBPLT415-24	PLT.0446.ITS2	PLT.0446	PO-V72550	22673890	Research Center in Biodiversity and Genetic Resources	Plantae	Tracheophyta	Magnoliopsida	Caryophyllales	Caryophyllaceae		Dianthus	Dianthus nudiflorus	Griff.	Morphology	Ricardo Pita|Miguel Porto	Joana Pauperio, Joao Queiros, Ricardo Pita, Helia Goncalves, Miguel Porto	27/06/2019	Portugal	PT	Tras-os-Montes	Braganca	Alfaiao	gtgaaccatcgagtttttgaacgcaagttgcgcccgaagcctttggctgagggcacgtctgcctgggcgtcacgcatcgcgtctccccataccaattacattggtgggaaggatgatggcttcccgtgcctcaccgggtgcggttggcttaaacttggagaccatggtaaatacttgccgcggcgataggtggtgaacttggctcaagccgtgtaaacaacccgttgtggcgtgttactgtggactcgttggacccaatttgttttgccttgtgtgattcaaaccttt	Research Center in Biodiversity and Genetic Resources	BOLD_DATASET_CODES:IBPLT
IBPLT385-24	PLT.0402.ef	PLT.0402	PO-V72517	22673860	Research Center in Biodiversity and Genetic Resources	Plantae	Tracheophyta	Magnoliopsida	Lamiales	Plantaginaceae		Digitalis	Digitalis thapsi	L.	Morphology	Ricardo Pita|Miguel Porto	Joana Pauperio, Joao Queiros, Ricardo Pita, Helia Goncalves, Miguel Porto	01/06/2019	Portugal	PT	Tras-os-Montes			caaaaggcctattttctatttctcctacccccttttttcgttagcggttcaaaattcctttatctttctcattcttttacaaacatattggggcctaaatgactttctattatcacatgtgatatagaattcacatcaaaatttagcaaagaatccctatttgaatgctattgaatgattcacaatcaatagcattactcatactgaaacttacaacttacaaagccgtctttttaaagatccaagaaattacatacaggacttggataaaactttgtaattcccccctttacctttaattgacatagaccccagtcatctaataaaatgaggatggaatgttacattggaaatggtcgggatagctcagctggtagagcagaggactgaaaatc	Research Center in Biodiversity and Genetic Resources	BOLD_DATASET_CODES:IBPLT
IBPLT385-24	PLT.0402.ITS2	PLT.0402	PO-V72517	22673860	Research Center in Biodiversity and Genetic Resources	Plantae	Tracheophyta	Magnoliopsida	Lamiales	Plantaginaceae		Digitalis	Digitalis thapsi	L.	Morphology	Ricardo Pita|Miguel Porto	Joana Pauperio, Joao Queiros, Ricardo Pita, Helia Goncalves, Miguel Porto	01/06/2019	Portugal	PT	Tras-os-Montes			gtgaaccatcgagtctttgaacgcaagttgcgcccgaagccattaggttgagggcacgcctgcctgggcgtcacacatcgcgtcgccccctctaaatccaattttgaaggggtggatattggtctcccgtgcatcattgtgtgcgcggctggcccaaaaaagatcccttattgacggttgtcatgactagtggtggttgaaaactcaatcgtgctgtcgtgccttacatcgttgtttataggggcatcaaaatgacccaatggtacaaatagtgccttcgacc	Research Center in Biodiversity and Genetic Resources	BOLD_DATASET_CODES:IBPLT
IBPLT190-24	PLT.0202.ef	PLT.0202	PO-V72315	22673665	Research Center in Biodiversity and Genetic Resources	Plantae	Tracheophyta	Magnoliopsida	Asterales	Asteraceae		Andryala	Andryala integrifolia	L.	Morphology	Ricardo Pita|Miguel Porto	Joana Pauperio, Joao Queiros, Ricardo Pita, Helia Goncalves, Miguel Porto	05/06/2019	Portugal	PT	Tras-os-Montes	Vimioso	Matela	caaaaagaccatttggctccctaattctttatcgtatcctttttatttatccttttttggttagcggttcaaaactccttatctttctcattcactactctttatagttatagaaatggatctgagcggaaatgctattctcgtatcacatgtgatatatatgatacatgtacaaatgaacatctttgagcaaggaatccccatttgaatgattcacgatcgctatttttattcatactgaaacttacaaagttgttcttttgacaaattataggcccgggatgaggctttggaataccctttcaattgacatagacccaagttctctagtaaaatgaaaatgaggatgagacatgaggaatagttgggatagctcagttggtagagcagaggactgaa…	Research Center in Biodiversity and Genetic Resources	BOLD_DATASET_CODES:IBPLT
IBPLT190-24	PLT.0202.ITS2	PLT.0202	PO-V72315	22673665	Research Center in Biodiversity and Genetic Resources	Plantae	Tracheophyta	Magnoliopsida	Asterales	Asteraceae		Andryala	Andryala integrifolia	L.	Morphology	Ricardo Pita|Miguel Porto	Joana Pauperio, Joao Queiros, Ricardo Pita, Helia Goncalves, Miguel Porto	05/06/2019	Portugal	PT	Tras-os-Montes	Vimioso	Matela	gtgaaccatcgagtttttgaacgcaagttgcgcccgaagccatccggccgagggcacgcctgcctgggcgtcacgcatcgcgtcgccccccaccttccatccccatggggattgttggcatcggggcggagattggcctcccatgcttctggtgtggttggcctaaactagagtccccttcggtggacgcacgactagtggtggttgaaaagaccctcgtcctgtgtcgtgcgtcataagccgtgagggatgcgctcgagaaagaccccaatgtgtcgtttcacgacgatgcttcgacc	Research Center in Biodiversity and Genetic Resources	BOLD_DATASET_CODES:IBPLT
IBPLT191-24	PLT.0203.ef	PLT.0203	PO-V72316	22673666	Research Center in Biodiversity and Genetic Resources	Plantae	Tracheophyta	Magnoliopsida	Asterales	Asteraceae		Tolpis	Tolpis umbellata	Bertol.	Morphology	Ricardo Pita|Miguel Porto	Joana Pauperio, Joao Queiros, Ricardo Pita, Helia Goncalves, Miguel Porto	05/06/2019	Portugal	PT	Tras-os-Montes	Vimioso	Matela	caaaaagaccatttggcttcctaattctttatcgtatcctttttatttatccttttttcgttagcggttcaaaactccttatctttctcattgactactctttagacaatgagccgaaatgctgttctcttatcacatgtgatatatatgatacatgtacaaatgaacttctttgagcaaggaatccccatttgaatgattcacgatcgatatttttattcatactgaaacttacaaagttgttcttttgacaaattataggcccgggatgaggctttgtaataccctttcaattgacatagacccaagttctctagtaaaatgaaaatgaggatgagatatgaggaatagtcgggatagctcagttggtagagcagaggactgaaaatc	Research Center in Biodiversity and Genetic Resources	BOLD_DATASET_CODES:IBPLT
IBPLT191-24	PLT.0203.ITS2	PLT.0203	PO-V72316	22673666	Research Center in Biodiversity and Genetic Resources	Plantae	Tracheophyta	Magnoliopsida	Asterales	Asteraceae		Tolpis	Tolpis umbellata	Bertol.	Morphology	Ricardo Pita|Miguel Porto	Joana Pauperio, Joao Queiros, Ricardo Pita, Helia Goncalves, Miguel Porto	05/06/2019	Portugal	PT	Tras-os-Montes	Vimioso	Matela	gtgaaccatcgagtttttgaacgcaagttgcgcccgaagccatctggccgagggcacgcctgcctgggcgtcacgcatcgcgtcgcccctaaccattcatcccctatggtggtgtttggcatcggggcggatattggtctcccgtgctgttggtgcggttggcctaaactggagtccccttcggtggacgcacaactagtggtggttgaatagaccctcgtcttgtgttgtgcgccgtgagctgtgagggaggccctttacgaagaccccaatgtgtcgtcttgcgacgatgcttcgacc	Research Center in Biodiversity and Genetic Resources	BOLD_DATASET_CODES:IBPLT
IBPLT037-24	PLT.0042.gh	PLT.0042	PO-V72154	22673512	Research Center in Biodiversity and Genetic Resources	Plantae	Tracheophyta	Liliopsida	Poales	Poaceae	Panicoideae	Echinochloa	Echinochloa crus-galli crus-galli	(L.) P.Beauv.	Morphology	Ricardo Pita|Miguel Porto	Joana Pauperio, Joao Queiros, Ricardo Pita, Helia Goncalves, Miguel Porto	03/08/2018	Portugal	PT	Tras-os-Montes	Aljo	Assares	atcccttttttgaaaaaacaagtggttctcaaactagaacccaaaagaaaag	Research Center in Biodiversity and Genetic Resources	BOLD_DATASET_CODES:IBPLT
IBPLT037-24	PLT.0042.ef	PLT.0042	PO-V72154	22673512	Research Center in Biodiversity and Genetic Resources	Plantae	Tracheophyta	Liliopsida	Poales	Poaceae	Panicoideae	Echinochloa	Echinochloa crus-galli crus-galli	(L.) P.Beauv.	Morphology	Ricardo Pita|Miguel Porto	Joana Pauperio, Joao Queiros, Ricardo Pita, Helia Goncalves, Miguel Porto	03/08/2018	Portugal	PT	Tras-os-Montes	Aljo	Assares	caaaccttcttttattccctaaccttattccctaaccatagtagttatcctttttttcttttatcaatgggtttaagattcattagctttctcattctactctttcacaaaggagtgcgacgagaactcaatgaatcttatgctattcattaaatagatgatttcctttttattagagtagcggcaaggaatctcgattattaattcgattttttagtccctttaattgacatagatgcaaatactctactaggatgatgcacaagaaagggtcaggatagctcagttggtagagcagaggactgaaaatc	Research Center in Biodiversity and Genetic Resources	BOLD_DATASET_CODES:IBPLT
IBPLT037-24	PLT.0042.ITS2	PLT.0042	PO-V72154	22673512	Research Center in Biodiversity and Genetic Resources	Plantae	Tracheophyta	Liliopsida	Poales	Poaceae	Panicoideae	Echinochloa	Echinochloa crus-galli crus-galli	(L.) P.Beauv.	Morphology	Ricardo Pita|Miguel Porto	Joana Pauperio, Joao Queiros, Ricardo Pita, Helia Goncalves, Miguel Porto	03/08/2018	Portugal	PT	Tras-os-Montes	Aljo	Assares	gcgaaccatcgagtttttgaacgcaagttgcgcccgaggccttctggccgagggcacgcctgcctgggcgtcacgccaacagacactcccaccccatcatcgggtgtaggatgtggcgtttggctccccgtgcctgaaggtgcggtgggccgaagttggggctgccggcataccgtgtcgggcacagcacgtggtgggcgactacaagttgttctcggtgcagcgtcccggcacgcagctagcttgatggccctaaggacccatgtacaaccgaagcgcactgtcgctcggacc	Research Center in Biodiversity and Genetic Resources	BOLD_DATASET_CODES:IBPLT
IBPLT595-24	PLT.0629.ef	PLT.0629	PO-V72732	22674070	Research Center in Biodiversity and Genetic Resources	Plantae	Tracheophyta	Liliopsida	Poales	Poaceae	Panicoideae	Echinochloa	Echinochloa crus-galli crus-galli	(L.) P.Beauv.	Morphology	Miguel Porto	Joana Pauperio, Joao Queiros, Ricardo Pita, Helia Goncalves, Miguel Porto	01/06/2020	Portugal	PT	Tras-os-Montes	Macedo de Cavaleiros	Lagoa	caaaccttcttttattccctaaccttattccctaaccatagtagttatcctttttttcttttatcaatgggtttaagattcattagctttctcattctactctttcacaaaggagtgcgacgagaactcaatgaatcttatgctattcattaaatagatgatttcctttttattagagtagcggcaaggaatctcgattattaattcgattttttagtccctttaattgacatagatgcaaatactctactaggatgatgcacaagaaagggtcaggatagctcagttggtagagcagaggactgaaaatc	Research Center in Biodiversity and Genetic Resources	BOLD_DATASET_CODES:IBPLT
IBPLT595-24	PLT.0629.ITS2	PLT.0629	PO-V72732	22674070	Research Center in Biodiversity and Genetic Resources	Plantae	Tracheophyta	Liliopsida	Poales	Poaceae	Panicoideae	Echinochloa	Echinochloa crus-galli crus-galli	(L.) P.Beauv.	Morphology	Miguel Porto	Joana Pauperio, Joao Queiros, Ricardo Pita, Helia Goncalves, Miguel Porto	01/06/2020	Portugal	PT	Tras-os-Montes	Macedo de Cavaleiros	Lagoa	gcgaaccatcgagtttttgaacgcaagttgcgcccgaggccttctggccgagggcacgcctgcctgggcgtcacgccaacagacactcccaccccatcatcgggtgtaggatgtggcgtttggctccccgtgcctgaaggtgcggtgggccgaagttggggctgccggcataccgtgtcgggcacagcacgtggtgggcgactacaagttgttctcggtgcagcgtcccggcacgcagctagcttgatggccctaaggacccatgtacaaccgaagcgcactgtcgctcggacc	Research Center in Biodiversity and Genetic Resources	BOLD_DATASET_CODES:IBPLT
IBPLT595-24	PLT.0629.gh	PLT.0629	PO-V72732	22674070	Research Center in Biodiversity and Genetic Resources	Plantae	Tracheophyta	Liliopsida	Poales	Poaceae	Panicoideae	Echinochloa	Echinochloa crus-galli crus-galli	(L.) P.Beauv.	Morphology	Miguel Porto	Joana Pauperio, Joao Queiros, Ricardo Pita, Helia Goncalves, Miguel Porto	01/06/2020	Portugal	PT	Tras-os-Montes	Macedo de Cavaleiros	Lagoa	atcccttttttgaaaaaacaagtggttctcaaactagaacccaaaagaaaag	Research Center in Biodiversity and Genetic Resources	BOLD_DATASET_CODES:IBPLT
IBPLT548-24	PLT.0581.ITS2	PLT.0581	PO-V72684	22674023	Research Center in Biodiversity and Genetic Resources	Plantae	Tracheophyta	Magnoliopsida	Boraginales	Boraginaceae	Boraginoideae	Echium	Echium vulgare vulgare	L.	Morphology	Ricardo Pita|Miguel Porto	Joana Pauperio, Joao Queiros, Ricardo Pita, Helia Goncalves, Miguel Porto	01/06/2019	Portugal	PT	Tras-os-Montes	Braganca	Quintela de Lampacas	gtgaaccatcgagtctttgaacgcaagttgcgcctgaagccattaggccgaaggcacgtctgcctgggcgtcacgcatcgcgtcaccccatccacaactatgttggatgaggtggattctgacctcctgtgcctctaggtgtagttggtcgaaattcgagtccggagcttaggacctcacgacaagtggtggttgcaaaacaactcgcgtcatgtcgtgtgccgaaacttcgtgcctctaaagaccctaaggcgtgtgtttcccatacattttatgttgggatgctcgcgctacgacc	Research Center in Biodiversity and Genetic Resources	BOLD_DATASET_CODES:IBPLT
IBPLT427-24	PLT.0458.ef	PLT.0458	PO-V72562	22673902	Research Center in Biodiversity and Genetic Resources	Plantae	Tracheophyta	Liliopsida	Asparagales	Orchidaceae	Epidendroideae	Epipactis	Epipactis helleborine tremolsii	(Pau) E.Klein	Morphology	Ricardo Pita|Miguel Porto	Joana Pauperio, Joao Queiros, Ricardo Pita, Helia Goncalves, Miguel Porto	27/06/2019	Portugal	PT	Tras-os-Montes	Braganca	Alfaiao	caagaaaaagcccattttacttcctcactctttatttatcctcatcctcttttttttaatcagtggttcagttcaaacaaaattcaatatctttttcatttcattcactctgttcttttgcaactggatccaaatagaaatcctcgtatcttcttccaatcttgtatagtacgatacctgtacaaatgaacatatatgttcaaggaatctccgttattgaatcattcacagtccatatcattatacaaagaaagtcttctttttgaagacctaagaaattcaggggctaggtccaatttgttaagacttttttagttcctttcattgacatagatacaagtactttgctaggatgatgcacgggaaatggtcgggatagctcagttggtagagcagagg…	Research Center in Biodiversity and Genetic Resources	BOLD_DATASET_CODES:IBPLT
IBPLT427-24	PLT.0458.ITS2	PLT.0458	PO-V72562	22673902	Research Center in Biodiversity and Genetic Resources	Plantae	Tracheophyta	Liliopsida	Asparagales	Orchidaceae	Epidendroideae	Epipactis	Epipactis helleborine tremolsii	(Pau) E.Klein	Morphology	Ricardo Pita|Miguel Porto	Joana Pauperio, Joao Queiros, Ricardo Pita, Helia Goncalves, Miguel Porto	27/06/2019	Portugal	PT	Tras-os-Montes	Braganca	Alfaiao	gtgaaccatcaagtctttgaacgcaagttgcgcccgaggccaatcggctaagggcacgtctgcctgggcgtcaagcgttgcgtcacttcgtaccatcaccacacactaatgggtgtgttgttgtaggctcgaatgtgaagagtggttcgccgtgcccattggtgcgacggactgaagagcgggttgttgtcctcatggccacgattgacaaagggtggacgaaagccacgagcacgaccaaacattgtctaattctggcctgaggaagcttatacatcccaggtgaactcaaacccacatgccgcaatcgtcggcttggaat	Research Center in Biodiversity and Genetic Resources	BOLD_DATASET_CODES:IBPLT
IBPLT518-24	PLT.0551.ef	PLT.0551	PO-V72654	22673993	Research Center in Biodiversity and Genetic Resources	Plantae	Tracheophyta	Polypodiopsida	Equisetales	Equisetaceae		Equisetum	Equisetum arvense	L.	Morphology	Ricardo Pita|Miguel Porto	Joana Pauperio, Joao Queiros, Ricardo Pita, Helia Goncalves, Miguel Porto	01/06/2019	Portugal	PT	Tras-os-Montes	Macedo de Cavaleiros	Vale da Porca	cactcaaatttaagaaatttagtaattaaacggataaataacaaaatccaaaaaggttaacaagtaaccgatcaaataaaaaacatagaaaaatcattaaattagacaaatttaataaattttttaaacattagacaaagaactattaggtagagaaagaaaaaaatagaactaaatttcaattgcatttatcatgaactttttaaattgacaatatttccaaaaatcatttacaagattatttaagaagccgggatagctcagttggtagagcagaggattgaaaatc	Research Center in Biodiversity and Genetic Resources	BOLD_DATASET_CODES:IBPLT
IBPLT630-24	PLT.0665.gh	PLT.0665	PO-V72768	22674105	Research Center in Biodiversity and Genetic Resources	Plantae	Tracheophyta	Liliopsida	Poales	Poaceae		Eragrostis	Eragrostis minor	Host	Morphology	Miguel Porto	Joana Pauperio, Joao Queiros, Ricardo Pita, Helia Goncalves, Miguel Porto	01/06/2020	Portugal	PT	Tras-os-Montes	Macedo de Cavaleiros	Olmos	atcccttttttgaaaaaacaagtggttctcaaactagaacccaaatgaaaag	Research Center in Biodiversity and Genetic Resources	BOLD_DATASET_CODES:IBPLT
IBPLT197-24	PLT.0209.ef	PLT.0209	PO-V72322	22673672	Research Center in Biodiversity and Genetic Resources	Plantae	Tracheophyta	Magnoliopsida	Solanales	Convolvulaceae		Convolvulus	Convolvulus arvensis	L.	Morphology	Ricardo Pita|Miguel Porto	Joana Pauperio, Joao Queiros, Ricardo Pita, Helia Goncalves, Miguel Porto	05/06/2019	Portugal	PT	Tras-os-Montes	Vimioso	Matela	caaaagcctagtggactccccaagtttttatctcatcctgtttttcattctcattggcggttcaaaattccttatctttctcattgactctattcttttacaaatggatctgagtggaaatggctttttattatcacacgtcttgtgatggatatttgatacacgtacaaatgaccatctttgagtttgagcaaggaatccccatttgaatgattcacaatcaatagaattactcatactgaaacttacaaagtcatctttttgaagatcgaagaaattccaggacttggataaaactttgtaatccgcttttgttcttttaattgacatagaccccagcatctaataaaattaggatgctacgttaggaatggtcgggatagctcagctggtagagca…	Research Center in Biodiversity and Genetic Resources	BOLD_DATASET_CODES:IBPLT
IBPLT197-24	PLT.0209.ITS2	PLT.0209	PO-V72322	22673672	Research Center in Biodiversity and Genetic Resources	Plantae	Tracheophyta	Magnoliopsida	Solanales	Convolvulaceae		Convolvulus	Convolvulus arvensis	L.	Morphology	Ricardo Pita|Miguel Porto	Joana Pauperio, Joao Queiros, Ricardo Pita, Helia Goncalves, Miguel Porto	05/06/2019	Portugal	PT	Tras-os-Montes	Vimioso	Matela	gtgaaccatcgagtttttgaacgcaagttgcgcctaaagccgtcaggccgagggcacgtctgcctgggcgtcacgcatcgcgtcgcccccctcctcgaccttgtgtcgagttgtggggagcggaagatggcctcccgtgctcctcaccggggtgcggttggcccaaatgtgagtccttggcggcggatgtcatggcgattggtggtcgtacctagcgtgcatatcgtcgcgccgtgcccccgttgtctgtgggactaatgacccttttggagcctctctacttgagtagctcttcgacc	Research Center in Biodiversity and Genetic Resources	BOLD_DATASET_CODES:IBPLT
IBPLT198-24	PLT.0210.ef	PLT.0210	PO-V72323	22673673	Research Center in Biodiversity and Genetic Resources	Plantae	Tracheophyta	Magnoliopsida	Lamiales	Orobanchaceae		Bellardia	Bellardia trixago	(L.) All.	Morphology	Ricardo Pita|Miguel Porto	Joana Pauperio, Joao Queiros, Ricardo Pita, Helia Goncalves, Miguel Porto	05/06/2019	Portugal	PT	Tras-os-Montes	Vimioso	Matela	cccccaagaacctattggactcccaaaatatttatcctatccccttttttcttttcgttattccttagcggttccaaattccttttctgattctttttcccaaacgtatttgggcgtaaatgattttctctcatcacatgtgatatagaatccacatcccaattaagaaaggaattcctatgtgaatgattcataatcaataacattactcccactgaaactttttaaagtcgtctttttaaagatccaagtttttacagggcttggaaaaactttgtaatttccccttgacatagaccccagccatctaataaaattagcatgggatgctacactggaaacggtcgggatagctcagctggtagagcagaggactgaaaatc	Research Center in Biodiversity and Genetic Resources	BOLD_DATASET_CODES:IBPLT
IBPLT198-24	PLT.0210.ITS2	PLT.0210	PO-V72323	22673673	Research Center in Biodiversity and Genetic Resources	Plantae	Tracheophyta	Magnoliopsida	Lamiales	Orobanchaceae		Bellardia	Bellardia trixago	(L.) All.	Morphology	Ricardo Pita|Miguel Porto	Joana Pauperio, Joao Queiros, Ricardo Pita, Helia Goncalves, Miguel Porto	05/06/2019	Portugal	PT	Tras-os-Montes	Vimioso	Matela	gtgaaccatcgagtctttgaacgcaagttgcgcccgaaaccattcggttgagggcacgtctgcctgggcgtcacgcatcgcgtcgcccccatatcgatcccatccatggtgattgagttttggggcggatattggccccccgtgtacattagtacgtggtcggcataaatgagaacctgcggcgactcgcgtcacgataagtggtggttgaacactcaactttcgtgttatcgtgtcgaatgtagttgcatgctggcatcgtaacaaacccaatggcttgattaattcgagctttcgacc	Research Center in Biodiversity and Genetic Resources	BOLD_DATASET_CODES:IBPLT
IBPLT199-24	PLT.0211.ef	PLT.0211	PO-V72324	22673674	Research Center in Biodiversity and Genetic Resources	Plantae	Tracheophyta	Magnoliopsida	Asterales	Asteraceae		Tolpis	Tolpis umbellata	Bertol.	Morphology	Ricardo Pita|Miguel Porto	Joana Pauperio, Joao Queiros, Ricardo Pita, Helia Goncalves, Miguel Porto	05/06/2019	Portugal	PT	Tras-os-Montes	Vimioso	Matela	caaaaagaccatttggcttcctaattctttatcgtatcctttttatttatccttttttcgttagcggttcaaaactccttatctttctcattgactactctttagacaatgagccgaaatgctgttctcttatcacatgtgatatatatgatacatgtacaaatgaacttctttgagcaaggaatccccatttgaatgattcacgatcgatatttttattcatactgaaacttacaaagttgttcttttgacaaattataggcccgggatgaggctttgtaataccctttcaattgacatagacccaagttctctagtaaaatgaaaatgaggatgagatatgaggaatagtcgggatagctcagttggtagagcagaggactgaaaatc	Research Center in Biodiversity and Genetic Resources	BOLD_DATASET_CODES:IBPLT
IBPLT199-24	PLT.0211.ITS2	PLT.0211	PO-V72324	22673674	Research Center in Biodiversity and Genetic Resources	Plantae	Tracheophyta	Magnoliopsida	Asterales	Asteraceae		Tolpis	Tolpis umbellata	Bertol.	Morphology	Ricardo Pita|Miguel Porto	Joana Pauperio, Joao Queiros, Ricardo Pita, Helia Goncalves, Miguel Porto	05/06/2019	Portugal	PT	Tras-os-Montes	Vimioso	Matela	gtgaaccatcgagtttttgaacgcaagttgcgcccgaagccatctggccgagggcacgcctgcctgggcgtcacgcatcgcgtcgcccctaaccattcatcccctatggtggtgtttggcatcggggcggatattggtctcccgtgctgttggtgcggttggcctaaactggagtccccttcggtggacgcacaactagtggtggttgaatagaccctcgtcttgtgttgtgcgccgtgagctgtgagggaggccctttacgaagaccccaatgtgtcgtcttgcgacgatgcttcgacc	Research Center in Biodiversity and Genetic Resources	BOLD_DATASET_CODES:IBPLT
IBPLT532-24	PLT.0565.ef	PLT.0565	PO-V72668	22674007	Research Center in Biodiversity and Genetic Resources	Plantae	Tracheophyta	Magnoliopsida	Ericales	Ericaceae		Erica	Erica scoparia	L.	Morphology	Ricardo Pita|Miguel Porto	Joana Pauperio, Joao Queiros, Ricardo Pita, Helia Goncalves, Miguel Porto	01/06/2019	Portugal	PT	Tras-os-Montes	Macedo de Cavaleiros	Vale da Porca	caaaagcccgtttgactccttaactatttatcctatcctttatttagttaatttagttagccgttccaaattcgttatctttttgattcactcaactgtttcacaaaacaaacggatcatagcggaaattcttttctctgatcacaagtcttgtgatatttgatacacgtacaaataaacatctttgagcaaggaatctccatttgaatgattcatgatctatatcattattcggaattcggactgaaataaaaaaaaatttctttttgaaaatcaaagaaattccaggacctgtatacgactttagaataccctttcgttctatctaattgacatagacccaaatcactagtaaaatgatgcatcgggaatggtcaggatagctcagtccggtagagc…	Research Center in Biodiversity and Genetic Resources	BOLD_DATASET_CODES:IBPLT
IBPLT532-24	PLT.0565.ITS2	PLT.0565	PO-V72668	22674007	Research Center in Biodiversity and Genetic Resources	Plantae	Tracheophyta	Magnoliopsida	Ericales	Ericaceae		Erica	Erica scoparia	L.	Morphology	Ricardo Pita|Miguel Porto	Joana Pauperio, Joao Queiros, Ricardo Pita, Helia Goncalves, Miguel Porto	01/06/2019	Portugal	PT	Tras-os-Montes	Macedo de Cavaleiros	Vale da Porca	gtgaaccatcgagtctttgaacgcaagttgcgcctgaagccatcaggttgaaggcacgtctgcctgggcgtcacgcattgcgtcgctcactcaccccgttctcattgggcgggtaagtgtgtgggcggatattggccccccgttcacattcgtgctcggtcggcctaaaaaaaggtccctgacgacggacatcacgacaagtggtggttgccaaaccgtcgcgacaagtcatgcatgctactccgtcgttcgtgggctcatcgacccttaagtgccatcgaacttggtacctcaact	Research Center in Biodiversity and Genetic Resources	BOLD_DATASET_CODES:IBPLT
IBPLT511-24	PLT.0544.ef	PLT.0544	PO-V72647	22673986	Research Center in Biodiversity and Genetic Resources	Plantae	Tracheophyta	Magnoliopsida	Geraniales	Geraniaceae		Erodium	Erodium botrys	(Cav.) Bertol.	Morphology	Ricardo Pita|Miguel Porto	Joana Pauperio, Joao Queiros, Ricardo Pita, Helia Goncalves, Miguel Porto	01/06/2019	Portugal	PT	Tras-os-Montes	Macedo de Cavaleiros	Vale da Porca	caaaaagtctccctaactctttgctgcttttgaattgaaaagcagtttccaaatttgtgatctttctcatttcttctcctttttcacaaaaggacccaatggaccctcttttcctcttatcacagagcttgcggtatatatgaatatatgacacacgtacaaagggggtggcccaggaaccctcattttatttgttgaaggattcagaatccgtattattccattacgcattttgtacaatgtcctctttttttttgttttttttttttgttaaggatctactaaatgaggggcgtggaaaagacttcaaacaacttttcatcattttaattgacagaaaatttagccatctaataaaataagggatgatgcattggaaatggtcgggatagctcagcc…	Research Center in Biodiversity and Genetic Resources	BOLD_DATASET_CODES:IBPLT
IBPLT511-24	PLT.0544.ITS2	PLT.0544	PO-V72647	22673986	Research Center in Biodiversity and Genetic Resources	Plantae	Tracheophyta	Magnoliopsida	Geraniales	Geraniaceae		Erodium	Erodium botrys	(Cav.) Bertol.	Morphology	Ricardo Pita|Miguel Porto	Joana Pauperio, Joao Queiros, Ricardo Pita, Helia Goncalves, Miguel Porto	01/06/2019	Portugal	PT	Tras-os-Montes	Macedo de Cavaleiros	Vale da Porca	gtgaaccatcgagtctttgaacgcaagttgcgcccgaagccattaggccgagggcacgtctgcctgggcgtcacgcgatccgtcgccccgcaacgccgagccccctcgtggcggcccggtcgctttgcggtgcggatagtggtctcccgtgggcatgtcccgcggctggcataaaagcgagtcccgcgtgcaccgagccgcggccgacggtggttgagaagccttcggtaaagagccgtggttgggctgcccgctatgggaccccgtgaccctcgcgcgacttctcctctcggggggaaggagctccatct	Research Center in Biodiversity and Genetic Resources	BOLD_DATASET_CODES:IBPLT
IBPLT511-24	PLT.0544.gh	PLT.0544	PO-V72647	22673986	Research Center in Biodiversity and Genetic Resources	Plantae	Tracheophyta	Magnoliopsida	Geraniales	Geraniaceae		Erodium	Erodium botrys	(Cav.) Bertol.	Morphology	Ricardo Pita|Miguel Porto	Joana Pauperio, Joao Queiros, Ricardo Pita, Helia Goncalves, Miguel Porto	01/06/2019	Portugal	PT	Tras-os-Montes	Macedo de Cavaleiros	Vale da Porca	atcctgttttacgaaaatgaagagggactcagaaagcgagaataagaaaaaaag	Research Center in Biodiversity and Genetic Resources	BOLD_DATASET_CODES:IBPLT
IBPLT103-24	PLT.0112.ef	PLT.0112	PO-V72225	22673578	Research Center in Biodiversity and Genetic Resources	Plantae	Tracheophyta	Magnoliopsida	Brassicales	Brassicaceae		Erysimum	Erysimum linifolium	(Pers.) J.Gay	Morphology	Ricardo Pita|Miguel Porto	Joana Pauperio, Joao Queiros, Ricardo Pita, Helia Goncalves, Miguel Porto	02/05/2019	Portugal	PT	Tras-os-Montes	Braganca	Macedo do Mato	cagctctactcccccaaaaggtctgtttgacaccttacctttttttcgttattattgagttgaattatttagaatctatatcatttttcagtttcaaacttagaaagtcttcttttatttagaagatccaagaaattcccggtccaaaactttttgaatttactacttttaagtttcttttcattgacatagacctaagtaatatattaaaatgatactgatacttcagtagatgatccttcggtaatggtcggcatagcttaattgcggaggactgaaaatc	Research Center in Biodiversity and Genetic Resources	BOLD_DATASET_CODES:IBPLT
IBPLT103-24	PLT.0112.ITS2	PLT.0112	PO-V72225	22673578	Research Center in Biodiversity and Genetic Resources	Plantae	Tracheophyta	Magnoliopsida	Brassicales	Brassicaceae		Erysimum	Erysimum linifolium	(Pers.) J.Gay	Morphology	Ricardo Pita|Miguel Porto	Joana Pauperio, Joao Queiros, Ricardo Pita, Helia Goncalves, Miguel Porto	02/05/2019	Portugal	PT	Tras-os-Montes	Braganca	Macedo do Mato	gtgaaccatcgagtctttgaacgcaagttgcgccccaagccttctggccgagggcacgtctgcctgggtgtcacaaatcgtcgtccccctcttcatcaattgcggagatgggacggaaactggtctcccgtgtgttaccgcatgcggttggccaaaattcgagccaaggatgctgggagcgtcccgacatgcggtggtgaactcaaaaccttcataccgtcgatcgctcctgtccgaaagctctagatgacccaaagtcttcaaa	Research Center in Biodiversity and Genetic Resources	BOLD_DATASET_CODES:IBPLT
IBPLT203-24	PLT.0215.ef	PLT.0215	PO-V72328	22673678	Research Center in Biodiversity and Genetic Resources	Plantae	Tracheophyta	Liliopsida	Poales	Poaceae	Pooideae	Agrostis	Agrostis castellana	Boiss. & Reut.	Morphology	Ricardo Pita|Miguel Porto	Joana Pauperio, Joao Queiros, Ricardo Pita, Helia Goncalves, Miguel Porto	05/06/2019	Portugal	PT	Tras-os-Montes	Vimioso	Matela	caaaccctcttttattccctaactatagtatttatcctcttttttcctttttatcaatgggtttaagattcattagctttctcactctactctttcccaaaggagtgcgaagagaactaaatggatcttatcctagaatagatttcttttttattcgagtatcgggaaggaatcccggttattcactctatttttaagtattattaagtaagccatatacaatgcgtaggactaccctcccattttcaaatttcgaatttgaaatactttatttaattgattttttagtccctttaattgacatagatacaaatcctctactaggatgatgcacaagaaaaggtcaggatagctcagttggtagagcagaggactgaaaatc	Research Center in Biodiversity and Genetic Resources	BOLD_DATASET_CODES:IBPLT
IBPLT203-24	PLT.0215.gh	PLT.0215	PO-V72328	22673678	Research Center in Biodiversity and Genetic Resources	Plantae	Tracheophyta	Liliopsida	Poales	Poaceae	Pooideae	Agrostis	Agrostis castellana	Boiss. & Reut.	Morphology	Ricardo Pita|Miguel Porto	Joana Pauperio, Joao Queiros, Ricardo Pita, Helia Goncalves, Miguel Porto	05/06/2019	Portugal	PT	Tras-os-Montes	Vimioso	Matela	atccgtgttttgagaaaacaaaggggttctcgaatcgaactagaatacaaaggaaaag	Research Center in Biodiversity and Genetic Resources	BOLD_DATASET_CODES:IBPLT
IBPLT203-24	PLT.0215.ITS2	PLT.0215	PO-V72328	22673678	Research Center in Biodiversity and Genetic Resources	Plantae	Tracheophyta	Liliopsida	Poales	Poaceae	Pooideae	Agrostis	Agrostis castellana	Boiss. & Reut.	Morphology	Ricardo Pita|Miguel Porto	Joana Pauperio, Joao Queiros, Ricardo Pita, Helia Goncalves, Miguel Porto	05/06/2019	Portugal	PT	Tras-os-Montes	Vimioso	Matela	gcgaaccatcgagtctttgaacgcaagttgcgcccgaggccattcggctgagggcacgcctgcctgggcgtcacgcaaaacacgctcccaccccctcatcgggtagcgggacgcggcatgtggccccccgtagcgcaagctgcggtgggccgaagatatggctgccggcgtatcgtgccggacacagcgcgtggtgagcgacctcgctttacttaccgcagtgcatccggggcgtagccgacgtgatggcctctaaggacccttttaacggtgcgcacgacgctccgacc	Research Center in Biodiversity and Genetic Resources	BOLD_DATASET_CODES:IBPLT
IBPLT204-24	PLT.0216.ef	PLT.0216	PO-V72329	22673679	Research Center in Biodiversity and Genetic Resources	Plantae	Tracheophyta	Magnoliopsida	Apiales	Apiaceae		Eryngium	Eryngium campestre	L.	Morphology	Ricardo Pita|Miguel Porto	Joana Pauperio, Joao Queiros, Ricardo Pita, Helia Goncalves, Miguel Porto	05/06/2019	Portugal	PT	Tras-os-Montes	Vimioso	Matela	caaaaaagcccatttgactccttaactatttatcttatcttttttttcgttagtagttcaaaattcgttatctttctcattcaccctactcttttacaaatttacaaatggatctgagtgaaaaattgttatcttatgacaagtcttgtgatatatgatacatgtacaaataaacatctttgaccaaagactccccatttggacgagtcgcggtcgatatcattattcatactgaaacttacaacgtcttcctttttttgaagatccaagaaattctagcacctggataagactttgtaataccccttgaattgacatagacccaagttatctagtaaactgagaatgcggtatctggaatggtcgggatagctcagctggtagagcagaggactgaaa…	Research Center in Biodiversity and Genetic Resources	BOLD_DATASET_CODES:IBPLT
IBPLT204-24	PLT.0216.ITS2	PLT.0216	PO-V72329	22673679	Research Center in Biodiversity and Genetic Resources	Plantae	Tracheophyta	Magnoliopsida	Apiales	Apiaceae		Eryngium	Eryngium campestre	L.	Morphology	Ricardo Pita|Miguel Porto	Joana Pauperio, Joao Queiros, Ricardo Pita, Helia Goncalves, Miguel Porto	05/06/2019	Portugal	PT	Tras-os-Montes	Vimioso	Matela	gtgaaccatcgagtctttgaacgcaagttgcgcccgaagccattaggcggagggcacgtctgcctgggcgtcacgcatcgcgtcgccccccaaaccacgcactcctgcgcggtctgaggggcggataatggcctcccgtgcatcgctgcgcggctggcccaaaagcgagtccccgtgcgacaggatgtcgcggcatgtggtggttgtaaaaaggccgtctctcagtgccgcgtcgtcgccccgtcgtcggtgcgagctcctgtgaccctctggcgccgccaacggtgtgcgcctcgacc	Research Center in Biodiversity and Genetic Resources	BOLD_DATASET_CODES:IBPLT
IBPLT407-24	PLT.0438.ef	PLT.0438	PO-V72542	22673882	Research Center in Biodiversity and Genetic Resources	Plantae	Tracheophyta	Magnoliopsida	Malpighiales	Euphorbiaceae	Euphorbioideae	Euphorbia	Euphorbia exigua merinoi	M.Laínz	Morphology	Ricardo Pita|Miguel Porto	Joana Pauperio, Joao Queiros, Ricardo Pita, Helia Goncalves, Miguel Porto	26/06/2019	Portugal	PT	Tras-os-Montes	Braganca	Rio Frio	caaaaaaggatagctcggctccttaattttttttatcccattctctcttttcgttaacggttccaatttcgctatgtttctcagttattctattctttatacaaacatatttgagctggatttcttttccaaaattttgtgatagatatgatacacatacaaacgcccatctttgctttgggcaaaacaatgaattccctttcattggaaattgaattgaaatgattaacaatccaaatcattattcgaattgcaatttacgaagttctttttttttttttttttagatacaaaacatttcaggtctgggtaagactttagaatagtaagactttagaatattttttcttatttttttaattgacataggcccaagttttttactaaaattgagtaaaa…	Research Center in Biodiversity and Genetic Resources	BOLD_DATASET_CODES:IBPLT
IBPLT407-24	PLT.0438.gh	PLT.0438	PO-V72542	22673882	Research Center in Biodiversity and Genetic Resources	Plantae	Tracheophyta	Magnoliopsida	Malpighiales	Euphorbiaceae	Euphorbioideae	Euphorbia	Euphorbia exigua merinoi	M.Laínz	Morphology	Ricardo Pita|Miguel Porto	Joana Pauperio, Joao Queiros, Ricardo Pita, Helia Goncalves, Miguel Porto	26/06/2019	Portugal	PT	Tras-os-Montes	Braganca	Rio Frio	atcctattttttttccgaaaacaaaaaaagttccataaagacagaaaaaaaag	Research Center in Biodiversity and Genetic Resources	BOLD_DATASET_CODES:IBPLT
IBPLT206-24	PLT.0218.gh	PLT.0218	PO-V72331	22673681	Research Center in Biodiversity and Genetic Resources	Plantae	Tracheophyta	Magnoliopsida	Fabales	Fabaceae	Papilionoideae	Trifolium	Trifolium arvense	L.	Morphology	Ricardo Pita|Miguel Porto	Joana Pauperio, Joao Queiros, Ricardo Pita, Helia Goncalves, Miguel Porto	05/06/2019	Portugal	PT	Tras-os-Montes	Vimioso	Matela	atccttctttccgaaaacaaataaaagttcagaaagttaaaatcaaaaagg	Research Center in Biodiversity and Genetic Resources	BOLD_DATASET_CODES:IBPLT
IBPLT206-24	PLT.0218.ef	PLT.0218	PO-V72331	22673681	Research Center in Biodiversity and Genetic Resources	Plantae	Tracheophyta	Magnoliopsida	Fabales	Fabaceae	Papilionoideae	Trifolium	Trifolium arvense	L.	Morphology	Ricardo Pita|Miguel Porto	Joana Pauperio, Joao Queiros, Ricardo Pita, Helia Goncalves, Miguel Porto	05/06/2019	Portugal	PT	Tras-os-Montes	Vimioso	Matela	caaaagcccttttaattctctcattttttatccgatatccccccctttttttttcatttttatttataaagttttttttagttgacatagactcaagtaatttcctaaaattaggatggtgcgtcaagaatggtcgggatagctcagccggtagagcagaggactgaaaatc	Research Center in Biodiversity and Genetic Resources	BOLD_DATASET_CODES:IBPLT
IBPLT206-24	PLT.0218.ITS2	PLT.0218	PO-V72331	22673681	Research Center in Biodiversity and Genetic Resources	Plantae	Tracheophyta	Magnoliopsida	Fabales	Fabaceae	Papilionoideae	Trifolium	Trifolium arvense	L.	Morphology	Ricardo Pita|Miguel Porto	Joana Pauperio, Joao Queiros, Ricardo Pita, Helia Goncalves, Miguel Porto	05/06/2019	Portugal	PT	Tras-os-Montes	Vimioso	Matela	gtgaaccatcgagtctttgaacgcaagttgcgcccgatgccattaggttgagggcacgtctgcctgggcgtcacatatcgaagcctcttgccaatttcctattaataggtatggtgcaggatgatgttggcctcccgtgagctccatcgtctcatggttggttgaaaatcgaggccttggtagggtgtgccatgatagatggtggatgtgttacgcacgagaccaaataatcatgtgctgctctattgaatttagcctcttttacccacatgcgtttctaaacgctcgtgat	Research Center in Biodiversity and Genetic Resources	BOLD_DATASET_CODES:IBPLT
IBPLT207-24	PLT.0219.ef	PLT.0219	PO-V72332	22673682	Research Center in Biodiversity and Genetic Resources	Plantae	Tracheophyta	Magnoliopsida	Fagales	Fagaceae	Quercoideae	Quercus	Quercus rotundifolia	Lam.	Morphology	Ricardo Pita|Miguel Porto	Joana Pauperio, Joao Queiros, Ricardo Pita, Helia Goncalves, Miguel Porto	05/06/2019	Portugal	PT	Tras-os-Montes	Vimioso	Matela	caaaaaggcccgtttgattccccaattatttatccgatccgctcttttcgtttcgttagcggtttaaaattcgttatgtttttcaatcattctactcttttacaaatggatctgattggaatttttttttttcttattacaatatttgtgatatatatgatacgcgtacaaatgaacatctttgaggaaggtatccccacttccaatttgaatgattaacaatacatatcatttcttgtactgtattaaaacttataaagttttctttttgaagatccaagaaattacagggtctggataaagctttgtaaaacttttttttgtctttttaattgacataaactcaagttatctattaaaataaggacgatgcacggataatggtcgggatagctcagc…	Research Center in Biodiversity and Genetic Resources	BOLD_DATASET_CODES:IBPLT
IBPLT207-24	PLT.0219.gh	PLT.0219	PO-V72332	22673682	Research Center in Biodiversity and Genetic Resources	Plantae	Tracheophyta	Magnoliopsida	Fagales	Fagaceae	Quercoideae	Quercus	Quercus rotundifolia	Lam.	Morphology	Ricardo Pita|Miguel Porto	Joana Pauperio, Joao Queiros, Ricardo Pita, Helia Goncalves, Miguel Porto	05/06/2019	Portugal	PT	Tras-os-Montes	Vimioso	Matela	atcctattttacgaaaacaaataagggttcagaagaaagcgagaataaaaaaag	Research Center in Biodiversity and Genetic Resources	BOLD_DATASET_CODES:IBPLT
IBPLT207-24	PLT.0219.ITS2	PLT.0219	PO-V72332	22673682	Research Center in Biodiversity and Genetic Resources	Plantae	Tracheophyta	Magnoliopsida	Fagales	Fagaceae	Quercoideae	Quercus	Quercus rotundifolia	Lam.	Morphology	Ricardo Pita|Miguel Porto	Joana Pauperio, Joao Queiros, Ricardo Pita, Helia Goncalves, Miguel Porto	05/06/2019	Portugal	PT	Tras-os-Montes	Vimioso	Matela	gcgaatcatcgagtttttgaacgcaagttgcgcccgaagccattcggccgagggcacgtctgcctgggtgtcacgcatcgttgcccccccaaactccggttcgggcggggcggaagttggcctcccgtacgtgcttgcgcgcgcggttagcccaaaagcgagtcctcggcgacgagcgccacgacaatcggtggttttttcgaccctcgttccccgtcgtgcgcgccccgtagcccgtatgcgctcttgcgacccttacgcgtcgcctcggcggcgctcccaac	Research Center in Biodiversity and Genetic Resources	BOLD_DATASET_CODES:IBPLT
IBPLT407-24	PLT.0438.ITS2	PLT.0438	PO-V72542	22673882	Research Center in Biodiversity and Genetic Resources	Plantae	Tracheophyta	Magnoliopsida	Malpighiales	Euphorbiaceae	Euphorbioideae	Euphorbia	Euphorbia exigua merinoi	M.Laínz	Morphology	Ricardo Pita|Miguel Porto	Joana Pauperio, Joao Queiros, Ricardo Pita, Helia Goncalves, Miguel Porto	26/06/2019	Portugal	PT	Tras-os-Montes	Braganca	Rio Frio	gtgaaccatcgagtttttgaacgcaagttgcgcccgaagccttttggccgagggcacgtctgcctgggtgtcactcaatcgtcgtccccaacgcattccgagggatgcgaacgggacggaagatggcttcccgtggacgtgagtccgcggttggcccaaatgcccggtcctcggcatccgcgccacgacaatcggtggttgcgagaccctcgccattcgtcgtgtgcctcggatgtttgtgcggaccgaccggaccccgaagcgtgccttagggcgtgctcgcttt	Research Center in Biodiversity and Genetic Resources	BOLD_DATASET_CODES:IBPLT
IBPLT424-24	PLT.0455.ef	PLT.0455	PO-V72559	22673899	Research Center in Biodiversity and Genetic Resources	Plantae	Tracheophyta	Magnoliopsida	Malpighiales	Euphorbiaceae	Euphorbioideae	Euphorbia	Euphorbia falcata falcata	L.	Morphology	Ricardo Pita|Miguel Porto	Joana Pauperio, Joao Queiros, Ricardo Pita, Helia Goncalves, Miguel Porto	27/06/2019	Portugal	PT	Tras-os-Montes	Braganca	Alfaiao	caaaaaaggatggctcggctccttaattcgttttatcccattctctcgtttcgttaacggttcaaatttcgttatgtttctcactcattctattcttttacaaacatatttgggctggatttattttcccaaatcttgggatagatatgatacacctacaaatgcccatctttgggcaaaacaacaaattccctttcattggaaattgaaatgattaacaatccaaatcattattcgaattgaaaattacgaagttattttttttttttaagatacaaagcatttgaggtctgggtaagactttcgaatattttttcgtcttttttgaattgacataggcccaagttttttactaaaatttagtaaaatgaggaagacgacgcggttaaaatggtcggg…	Research Center in Biodiversity and Genetic Resources	BOLD_DATASET_CODES:IBPLT
IBPLT209-24	PLT.0221.ef	PLT.0221	PO-V72334	22673684	Research Center in Biodiversity and Genetic Resources	Plantae	Tracheophyta	Magnoliopsida	Apiales	Apiaceae		Foeniculum	Foeniculum vulgare	Mill.	Morphology	Ricardo Pita|Miguel Porto	Joana Pauperio, Joao Queiros, Ricardo Pita, Helia Goncalves, Miguel Porto	05/06/2019	Portugal	PT	Tras-os-Montes	Vimioso	Matela	caaaaagcccatttgactccttataactatttatcttatctttttttttcgttagtagttcaaaattcgttatctttcttattcaccctactcttttacaaacggatccgagagaaagatttgtctcttatgacaagtcttgtgatatatgatacatgtacaaatgaccgtctttgaccaaagactccccatttgaacgagtcatggtcgatatcattattcatactgaaactgacaaagtcttccttttttgaagatccaagaaattatagcacctggataagactttgtaataccctttgaattgacatagacctaagttatctagtaaaatgagaatgcggtatcgggaatgggactggtcgggatagctcagctggtagagcagaggactgaaaa…	Research Center in Biodiversity and Genetic Resources	BOLD_DATASET_CODES:IBPLT
IBPLT209-24	PLT.0221.ITS2	PLT.0221	PO-V72334	22673684	Research Center in Biodiversity and Genetic Resources	Plantae	Tracheophyta	Magnoliopsida	Apiales	Apiaceae		Foeniculum	Foeniculum vulgare	Mill.	Morphology	Ricardo Pita|Miguel Porto	Joana Pauperio, Joao Queiros, Ricardo Pita, Helia Goncalves, Miguel Porto	05/06/2019	Portugal	PT	Tras-os-Montes	Vimioso	Matela	gtgaaccatcgagtctttgaacgcaagttgcgcccgaagccaataggccgagggcacgtctgcctgggtgtcacacatttgcttgcccccaccactcactccttgatgagatgtgctggtttttgggcggaaattggcctcccgtgccttgttgtgcggctggtgcaaaagcgagtctccggcggtggacgtcgtgacatcggtggttgtaaaataccctcttgacttgtcgcacgaatccgcgtcatcttagtgagctctaggacccttgggcgctacacaatctgtttgccctaact	Research Center in Biodiversity and Genetic Resources	BOLD_DATASET_CODES:IBPLT
IBPLT092-24	PLT.0098.ef	PLT.0098	PO-V72211	22673567	Research Center in Biodiversity and Genetic Resources	Plantae	Tracheophyta	Magnoliopsida	Malpighiales	Euphorbiaceae	Euphorbioideae	Euphorbia	Euphorbia oxyphylla	Boiss.	Morphology	Ricardo Pita|Miguel Porto	Joana Pauperio, Joao Queiros, Ricardo Pita, Helia Goncalves, Miguel Porto	02/05/2019	Portugal	PT	Tras-os-Montes	Braganca	Macedo do Mato	caaaaaaggacggctcggctccttaattcgttttatcccattctctcgtttcgttaacggttcaaatttcgttatgtttctcactcattctattcttttacaaacatatttgggctggatttcttttcccaaatcttgtgatagatatgatacacctacaaatgcccatctttgggcaaaacaacaaattccatttcattggaaattgaaatgattaacaatccaaatcattattcgaattgaaaattacgaagttcttttttttaagatacaaagcatttgaggtctgggtaagactttcgaatattttttcgtcttttttgaattgacataggcccaagttttttactaaaatttagtaaaatgaggaagacgacgcggttaaaatggtcgggatag…	Research Center in Biodiversity and Genetic Resources	BOLD_DATASET_CODES:IBPLT
IBPLT092-24	PLT.0098.ITS2	PLT.0098	PO-V72211	22673567	Research Center in Biodiversity and Genetic Resources	Plantae	Tracheophyta	Magnoliopsida	Malpighiales	Euphorbiaceae	Euphorbioideae	Euphorbia	Euphorbia oxyphylla	Boiss.	Morphology	Ricardo Pita|Miguel Porto	Joana Pauperio, Joao Queiros, Ricardo Pita, Helia Goncalves, Miguel Porto	02/05/2019	Portugal	PT	Tras-os-Montes	Braganca	Macedo do Mato	gcgaaccatcgagtctttgaacgcaagttgcgcccgaagcctttcggccgagggcacgtctgcctgggtgtcactcaatcgtcgccccgacctccacccttttcggggggtgctggcggggcggatgctggcttcccgtgtgcttatagcccgcggttggcccaaatgcccggtcctcggcgacgacgccacggcaatcggtggttgcaagaccctcgctagtcgccgtgcgtgttcggccgcccatggggaccgacgggaccccaaagcgtacccaagggtgcgttcgctct	Research Center in Biodiversity and Genetic Resources	BOLD_DATASET_CODES:IBPLT
IBPLT368-24	PLT.0383.ef	PLT.0383	PO-V72498	22673843	Research Center in Biodiversity and Genetic Resources	Plantae	Tracheophyta	Magnoliopsida	Malpighiales	Euphorbiaceae	Euphorbioideae	Euphorbia	Euphorbia oxyphylla	Boiss.	Morphology	Ricardo Pita|Miguel Porto	Joana Pauperio, Joao Queiros, Ricardo Pita, Helia Goncalves, Miguel Porto	11/06/2019	Portugal	PT	Tras-os-Montes	Macedo de Cavaleiros	Bagueixe	caaaaaaggacggctcggctccttaattcgttttatcccattctctcgtttcgttaacggttcaaatttcgttatgtttctcactcattctattcttttacaaacatatttgggctggatttcttttcccaaatcttgtgatagatatgatacacctacaaatgcccatctttgggcaaaacaacaaattccatttcattggaaattgaaatgattaacaatccaaatcattattcgaattgaaaattacgaagttcttttttttaagatacaaagcatttgaggtctgggtaagactttcgaatattttttcgtcttttttgaattgacataggcccaagttttttactaaaatttagtaaaatgaggaagacgacgcggttaaaatggtcgggatag…	Research Center in Biodiversity and Genetic Resources	BOLD_DATASET_CODES:IBPLT
IBPLT368-24	PLT.0383.ITS2	PLT.0383	PO-V72498	22673843	Research Center in Biodiversity and Genetic Resources	Plantae	Tracheophyta	Magnoliopsida	Malpighiales	Euphorbiaceae	Euphorbioideae	Euphorbia	Euphorbia oxyphylla	Boiss.	Morphology	Ricardo Pita|Miguel Porto	Joana Pauperio, Joao Queiros, Ricardo Pita, Helia Goncalves, Miguel Porto	11/06/2019	Portugal	PT	Tras-os-Montes	Macedo de Cavaleiros	Bagueixe	gcgaaccatcgagtctttgaacgcaagttgcgcccgaagcctttcggccgagggcacgtctgcctgggtgtcactcaatcgtcgccccgacctccacccttttcggggggtgctggcggggcggatgctggcttcccgtgtgcttacagcccgcggttggcccaaatgcccggtcctcggcgacgacgccacggcaatcggtggttgcaagaccctcgctagtcgccgtgcgtgttcggccgcccgtggggaccgacgggaccccaaagcgtacccaagggtgcgctcgctct	Research Center in Biodiversity and Genetic Resources	BOLD_DATASET_CODES:IBPLT
IBPLT582-24	PLT.0616.ef	PLT.0616	PO-V72719	22674057	Research Center in Biodiversity and Genetic Resources	Plantae	Tracheophyta	Liliopsida	Poales	Poaceae	Pooideae	Festuca	Festuca ampla ampla	Hack.	Morphology	Miguel Porto	Joana Pauperio, Joao Queiros, Ricardo Pita, Helia Goncalves, Miguel Porto	01/06/2020	Portugal	PT	Tras-os-Montes	Macedo de Cavaleiros	Talhas	caaaccctcctttattccctaactttatagtatttatcctctttttttctttttatcaatgggtttaagattcattagctttctcattctactctttgacaaaggagtgcgaagagaactcaatggatcttatcctagaatagatttctttttttttattagagtatcgggaaagaatcccagttattcactctattttatcagtattattaagaaagacatgtacaatgcatagaactacccccccccctattttccaatttagaatttgaaatactttatttaatttattttttagtccctttaattgacatagatacaaatactctactaggatgatgcacaagaaaaggtcaggatagctcagttggtagagcagaggactgaaaatc	Research Center in Biodiversity and Genetic Resources	BOLD_DATASET_CODES:IBPLT
IBPLT582-24	PLT.0616.ITS2	PLT.0616	PO-V72719	22674057	Research Center in Biodiversity and Genetic Resources	Plantae	Tracheophyta	Liliopsida	Poales	Poaceae	Pooideae	Festuca	Festuca ampla ampla	Hack.	Morphology	Miguel Porto	Joana Pauperio, Joao Queiros, Ricardo Pita, Helia Goncalves, Miguel Porto	01/06/2020	Portugal	PT	Tras-os-Montes	Macedo de Cavaleiros	Talhas	gcgaaccatcgagtctttgaacgcaagttgcgcccgaggccttctggccgagggcacgcctgcctgggcgtcacgccaaacacgctcctaccccactaaatatggggcaggatgcggcatgtggctccccgtctcgcaaggggcggtgtgccgaagatccggctgccggtgtatcgtgccggacacagcgcgtggtaggcgatctcgctatactaaacgcagtgcatccggggcgtagccgacgcaatgccttcatggaccctataactggagcgcacgacgcttctacc	Research Center in Biodiversity and Genetic Resources	BOLD_DATASET_CODES:IBPLT
IBPLT582-24	PLT.0616.gh	PLT.0616	PO-V72719	22674057	Research Center in Biodiversity and Genetic Resources	Plantae	Tracheophyta	Liliopsida	Poales	Poaceae	Pooideae	Festuca	Festuca ampla ampla	Hack.	Morphology	Miguel Porto	Joana Pauperio, Joao Queiros, Ricardo Pita, Helia Goncalves, Miguel Porto	01/06/2020	Portugal	PT	Tras-os-Montes	Macedo de Cavaleiros	Talhas	atccgtgttttgagaaaacaaggaggttctcgaactagaatagaaaggaaaag	Research Center in Biodiversity and Genetic Resources	BOLD_DATASET_CODES:IBPLT
IBPLT498-24	PLT.0531.ef	PLT.0531	PO-V72634	22673973	Research Center in Biodiversity and Genetic Resources	Plantae	Tracheophyta	Liliopsida	Poales	Poaceae	Pooideae	Festuca	Festuca lachenalii	(C.C.Gmel.) Spenn.	Morphology	Ricardo Pita|Miguel Porto	Joana Pauperio, Joao Queiros, Ricardo Pita, Helia Goncalves, Miguel Porto	01/06/2019	Portugal	PT	Tras-os-Montes	Macedo de Cavaleiros	Limaos	caaaccctcctttattccctaactttatagtatttatcctctttttttctttttatcaatgggtttaagattcattagctttctcattctactctttcacaaaggagtgcgaagagaactcaatggatcttatcctagaatatatttattttttattagagtatcgggaaagaattccagttattcactctattttatattttatcagtattattaagaaagccatgtacaatgcctagaactaccccccattttacaatttagaatttgaaatactttatttaattgattttttagtccctttaattgacatagatacaaatactctactaggatgatgcacaagaaaaggtcaggatagctcagttggtagagcagaggactgaaaatc	Research Center in Biodiversity and Genetic Resources	BOLD_DATASET_CODES:IBPLT
IBPLT498-24	PLT.0531.ITS2	PLT.0531	PO-V72634	22673973	Research Center in Biodiversity and Genetic Resources	Plantae	Tracheophyta	Liliopsida	Poales	Poaceae	Pooideae	Festuca	Festuca lachenalii	(C.C.Gmel.) Spenn.	Morphology	Ricardo Pita|Miguel Porto	Joana Pauperio, Joao Queiros, Ricardo Pita, Helia Goncalves, Miguel Porto	01/06/2019	Portugal	PT	Tras-os-Montes	Macedo de Cavaleiros	Limaos	gcgaaccatcgagtctttgaacgcaagttgcgcccgaggccttttggctgagggcacgcctgcctgggcgtcacgccaaacacgctccaaccccactaaacatggggcgggatgtggaatgtggctctccgtctcgcaaggggcggtgggccgaagatccggctgccggtatatcgtgccggacacagcgcgtggtaggcgatcccgctatactaaacgcagtgcatccggggcgtagccgatgcaatgccctgaatggaccctattaacggagcgcacgacgcttcgacc	Research Center in Biodiversity and Genetic Resources	BOLD_DATASET_CODES:IBPLT
IBPLT498-24	PLT.0531.gh	PLT.0531	PO-V72634	22673973	Research Center in Biodiversity and Genetic Resources	Plantae	Tracheophyta	Liliopsida	Poales	Poaceae	Pooideae	Festuca	Festuca lachenalii	(C.C.Gmel.) Spenn.	Morphology	Ricardo Pita|Miguel Porto	Joana Pauperio, Joao Queiros, Ricardo Pita, Helia Goncalves, Miguel Porto	01/06/2019	Portugal	PT	Tras-os-Montes	Macedo de Cavaleiros	Limaos	atccgtgttttgagaaaacaaggaggttctcgaactagaatagaaaggaaaag	Research Center in Biodiversity and Genetic Resources	BOLD_DATASET_CODES:IBPLT
IBPLT150-24	PLT.0159.gh	PLT.0159	PO-V72272	22673625	Research Center in Biodiversity and Genetic Resources	Plantae	Tracheophyta	Liliopsida	Poales	Poaceae	Pooideae	Festuca	Festuca muralis	Kunth	Morphology	Ricardo Pita|Miguel Porto	Joana Pauperio, Joao Queiros, Ricardo Pita, Helia Goncalves, Miguel Porto	03/05/2019	Portugal	PT	Tras-os-Montes	Vimioso	Matela	atccgtgttttgagaaaacaaggaggttctcgaactagaatacaaaggaaaag	Research Center in Biodiversity and Genetic Resources	BOLD_DATASET_CODES:IBPLT
IBPLT215-24	PLT.0227.ef	PLT.0227	PO-V72340	22673690	Research Center in Biodiversity and Genetic Resources	Plantae	Tracheophyta	Magnoliopsida	Rosales	Rosaceae	Rosoideae	Rosa	Rosa micrantha	Sumnev.	Morphology	Ricardo Pita|Miguel Porto	Joana Pauperio, Joao Queiros, Ricardo Pita, Helia Goncalves, Miguel Porto	05/06/2019	Portugal	PT	Tras-os-Montes	Vimioso	Matela	caaaaagacctggttgcctccctaattatttatcttctcattttattttgttagtgactcaaaattggttatggttcgcagtgattctcactctactatttcattcacaaaccgatctgagcggaaattttttttcttatcacatcataagccttgtgtgtgatatatatgatacgtgtacaaatgcaaatgagcatctttgaataatgtattaaattaaaataattaacaatctatatcattatttgtattatttgtactgtattgaaacttacaaggttttctttttgaagatacaagaaattctaccagggcctggataatactttggaatatcttttcgttttttaattgacatagacccaagtcctatattaaaataaaatgaggatgatgcgt…	Research Center in Biodiversity and Genetic Resources	BOLD_DATASET_CODES:IBPLT
IBPLT215-24	PLT.0227.gh	PLT.0227	PO-V72340	22673690	Research Center in Biodiversity and Genetic Resources	Plantae	Tracheophyta	Magnoliopsida	Rosales	Rosaceae	Rosoideae	Rosa	Rosa micrantha	Sumnev.	Morphology	Ricardo Pita|Miguel Porto	Joana Pauperio, Joao Queiros, Ricardo Pita, Helia Goncalves, Miguel Porto	05/06/2019	Portugal	PT	Tras-os-Montes	Vimioso	Matela	atcccgttttatgaaaacaaacaaggtttcagaaagcgagaataaataaag	Research Center in Biodiversity and Genetic Resources	BOLD_DATASET_CODES:IBPLT
IBPLT215-24	PLT.0227.ITS2	PLT.0227	PO-V72340	22673690	Research Center in Biodiversity and Genetic Resources	Plantae	Tracheophyta	Magnoliopsida	Rosales	Rosaceae	Rosoideae	Rosa	Rosa micrantha	Sumnev.	Morphology	Ricardo Pita|Miguel Porto	Joana Pauperio, Joao Queiros, Ricardo Pita, Helia Goncalves, Miguel Porto	05/06/2019	Portugal	PT	Tras-os-Montes	Vimioso	Matela	gtgaaccatcgagtctttgaacgcaagttgcgcccgaagccattaggccgagggcacgtctgcctgggcgtcacacgtcgttgcccccccccaaccccctcgggagttggatgggacggatgatggcctcccgtgtgctcagtcacgcggttggcataaataccaagtcctcggcgaccaacgccacgacaatcggtggttgtcaaacctcggtttcctgtcgtgcgcgcgtgttgatcgagtgctttcttaaacaatgcgtgtcgatccgtcgatgcttacaac	Research Center in Biodiversity and Genetic Resources	BOLD_DATASET_CODES:IBPLT
IBPLT150-24	PLT.0159.ef	PLT.0159	PO-V72272	22673625	Research Center in Biodiversity and Genetic Resources	Plantae	Tracheophyta	Liliopsida	Poales	Poaceae	Pooideae	Festuca	Festuca muralis	Kunth	Morphology	Ricardo Pita|Miguel Porto	Joana Pauperio, Joao Queiros, Ricardo Pita, Helia Goncalves, Miguel Porto	03/05/2019	Portugal	PT	Tras-os-Montes	Vimioso	Matela	caaaccctcctttattccctaactttatagtatttatcctctttttttctttttatcaatgggtttaagattcattagctttctcattctactctttcacaaaggagtgcgaagagaactcaatggatcttatcctagaatatatttcttttttattagagtatcgggaaagaatcccagttattcactctattttatcagtattattaagaaagccatgtacaatccatagaactaccccccccccaattttccaatttagaatttgaaatactttatttaattgattttttagtccctttaattgacatagatacaaatactctactaggatgatgcacaagaaaaggtcaggatagctcagttggtagagcagaggactgaaaatc	Research Center in Biodiversity and Genetic Resources	BOLD_DATASET_CODES:IBPLT
IBPLT150-24	PLT.0159.ITS2	PLT.0159	PO-V72272	22673625	Research Center in Biodiversity and Genetic Resources	Plantae	Tracheophyta	Liliopsida	Poales	Poaceae	Pooideae	Festuca	Festuca muralis	Kunth	Morphology	Ricardo Pita|Miguel Porto	Joana Pauperio, Joao Queiros, Ricardo Pita, Helia Goncalves, Miguel Porto	03/05/2019	Portugal	PT	Tras-os-Montes	Vimioso	Matela	gcgaaccatcgagtctttgaacgcaagttgcgcccgaggccttctggtcgagggcacgcctgcctgggcgtcacgccaaacacgctcccaccgcactaaccctgtggtgggatgcggcatgtggctccccgtctcgcaagtggcggtgggccgaagatccggctgccggtgtatcgtgccggacacagcgcgtggtaggcgatctcgctatactaaacgcagtgcatccggggcgtagccgacgtaatgccctccatggaccctattacggagcgcacgacgcttcgacc	Research Center in Biodiversity and Genetic Resources	BOLD_DATASET_CODES:IBPLT
IBPLT270-24	PLT.0283.ef	PLT.0283	PO-V72397	22673745	Research Center in Biodiversity and Genetic Resources	Plantae	Tracheophyta	Liliopsida	Poales	Poaceae	Pooideae	Festuca	Festuca muralis	Kunth	Morphology	Ricardo Pita|Miguel Porto	Joana Pauperio, Joao Queiros, Ricardo Pita, Helia Goncalves, Miguel Porto	06/06/2019	Portugal	PT	Tras-os-Montes	Vimioso	Matela	caaaccctcctttattccctaacttttaactttatagtatttatcctcttttttttctttttatcaatgggtttaagattcattagctttctcattctactctttgacaaaggagtgcgaagagaactcaatggatcttatcctagaatagatttctttttttttattagagtatcgggaaagaatcccagttattcactctattttatcagtattattaagaaagacatgtacaatgcatagaactacccccccctattttccaatttagaatttgaaatactttatttaatttattttttagtccctttaattgacatagatacaaatactctactaggatgatgcacaagaaaaggtcaggatagctcagttggtagagcagaggactgaaaatc	Research Center in Biodiversity and Genetic Resources	BOLD_DATASET_CODES:IBPLT
IBPLT270-24	PLT.0283.gh	PLT.0283	PO-V72397	22673745	Research Center in Biodiversity and Genetic Resources	Plantae	Tracheophyta	Liliopsida	Poales	Poaceae	Pooideae	Festuca	Festuca muralis	Kunth	Morphology	Ricardo Pita|Miguel Porto	Joana Pauperio, Joao Queiros, Ricardo Pita, Helia Goncalves, Miguel Porto	06/06/2019	Portugal	PT	Tras-os-Montes	Vimioso	Matela	atccgtgttttgagaaaacaaggaggttctcgaactaaaatacaaaggaaaag	Research Center in Biodiversity and Genetic Resources	BOLD_DATASET_CODES:IBPLT
IBPLT270-24	PLT.0283.ITS2	PLT.0283	PO-V72397	22673745	Research Center in Biodiversity and Genetic Resources	Plantae	Tracheophyta	Liliopsida	Poales	Poaceae	Pooideae	Festuca	Festuca muralis	Kunth	Morphology	Ricardo Pita|Miguel Porto	Joana Pauperio, Joao Queiros, Ricardo Pita, Helia Goncalves, Miguel Porto	06/06/2019	Portugal	PT	Tras-os-Montes	Vimioso	Matela	gcgaaccatcgagtctttgaacgcaagttgcgcccgaggccttttggccgagggcacgcctgcctgggcgtcacgccaaacacgctcccacccaactaaacatggtgtgggatgcggcatgtggctccccgtctcgcaaggggcggtgggccgaagatccggctgccggcgtatcgtgccggacacagcgcgtggtaggcgatctcgctatactaaacgcagtgcatccggggtgtagccgacgcaatgccctcatggaccctcacaacggagcgcacgacgcttctacc	Research Center in Biodiversity and Genetic Resources	BOLD_DATASET_CODES:IBPLT
IBPLT280-24	PLT.0294b.ef	PLT.0294b	PO-V72408	22673755	Research Center in Biodiversity and Genetic Resources	Plantae	Tracheophyta	Liliopsida	Poales	Poaceae	Pooideae	Festuca	Festuca summilusitana	Franco & Rocha Afonso	Morphology	Ricardo Pita|Miguel Porto	Joana Pauperio, Joao Queiros, Ricardo Pita, Helia Goncalves, Miguel Porto	06/06/2019	Portugal	PT	Tras-os-Montes	Vimioso	Matela	caaaccctcctttattccctaactttatagtatttatcctctttttttctttttatcaatgggtttaagattcattagctttctcattctactctttgacaaaggagtgcgaagagaactcaatggatcttatcctagaatagatttctttttttttattagagtatcgggaaagaatcccagttattcactctattttatcagtattattaagaaagacatgtacaatgcatagaactacccccccccctattttccaatttagaatttgaaatactttatttaatttattttttagtccctttaattgacatagatacaaatactctactaggatgatgcacaagaaaaggtcaggatagctcagttggtagagcagaggactgaaaatc	Research Center in Biodiversity and Genetic Resources	BOLD_DATASET_CODES:IBPLT
IBPLT219-24	PLT.0231.ef	PLT.0231	PO-V72344	22673694	Research Center in Biodiversity and Genetic Resources	Plantae	Tracheophyta	Magnoliopsida	Fabales	Fabaceae		Cytisus	Cytisus multiflorus	(L'Her.)Sweet	Morphology	Ricardo Pita|Miguel Porto	Joana Pauperio, Joao Queiros, Ricardo Pita, Helia Goncalves, Miguel Porto	05/06/2019	Portugal	PT	Tras-os-Montes	Vimioso	Matela	caaaagtccgggttcactctctaattatttctcctaaatcctcttttttttttattcgttatgtgtcttattcagtccattctttcacaaatggatctgagtagaatttttctttttcttatcacaatcacaagtcttgggatatgtaattatatgtaattgaaatattaaatatattataaacatacaatttttttatagtaaacctacaaacgaacatcttatccttgagcaagcaagcctcatattaatgattaacaatacataatgattactactactgaaaataaaaaacaaaattcaaaaagaaaaaaagtcttttttatttagttgacatagattcattgacatatattcaagtaatctcttaaaatggagatgctgcgcaaagaatggtcg…	Research Center in Biodiversity and Genetic Resources	BOLD_DATASET_CODES:IBPLT
IBPLT219-24	PLT.0231.gh	PLT.0231	PO-V72344	22673694	Research Center in Biodiversity and Genetic Resources	Plantae	Tracheophyta	Magnoliopsida	Fabales	Fabaceae		Cytisus	Cytisus multiflorus	(L'Her.)Sweet	Morphology	Ricardo Pita|Miguel Porto	Joana Pauperio, Joao Queiros, Ricardo Pita, Helia Goncalves, Miguel Porto	05/06/2019	Portugal	PT	Tras-os-Montes	Vimioso	Matela	atcccatttttcgcaaaaacaaagaaaagttcagaaagcaaaaataaaaag	Research Center in Biodiversity and Genetic Resources	BOLD_DATASET_CODES:IBPLT
IBPLT219-24	PLT.0231.ITS2	PLT.0231	PO-V72344	22673694	Research Center in Biodiversity and Genetic Resources	Plantae	Tracheophyta	Magnoliopsida	Fabales	Fabaceae		Cytisus	Cytisus multiflorus	(L'Her.)Sweet	Morphology	Ricardo Pita|Miguel Porto	Joana Pauperio, Joao Queiros, Ricardo Pita, Helia Goncalves, Miguel Porto	05/06/2019	Portugal	PT	Tras-os-Montes	Vimioso	Matela	gtgaaccatcgagtctttgaacgcaagttgcgcccgaagccattaggctgagggcacgcctgcctgggtgttgcacatcgttgccccaatgccttggccatgtgctaggcaccgagtggggcgaatgttggcttcccgcgagcagtgtctcacggttggttgaaaactgagttcgtggtggagggcgccgtgatggatggtggctgagttaaagctcgagaccgatcgtgcgtgtcacccccaccagatttgcgactctgtgacccatggaggtctgttggccgcctaagacg	Research Center in Biodiversity and Genetic Resources	BOLD_DATASET_CODES:IBPLT
IBPLT220-24	PLT.0232.ef	PLT.0232	PO-V72345	22673695	Research Center in Biodiversity and Genetic Resources	Plantae	Tracheophyta	Magnoliopsida	Dipsacales	Caprifoliaceae		Lonicera	Lonicera etrusca	Santi	Morphology	Ricardo Pita|Miguel Porto	Joana Pauperio, Joao Queiros, Ricardo Pita, Helia Goncalves, Miguel Porto	05/06/2019	Portugal	PT	Tras-os-Montes	Vimioso	Matela	caaaaaaaccatattgactccctaattatttatcctctccttttttatcctttttttgttagcggttcaaaattcgttatatttatcatccaccttactcttttacaaagagatctgagcggaaatgtttttctcttatcataagtcttgtgatctaagataatatgtgtacaaatgaacatctttgagtaaggaatccccatttgaatgattcacggccaatatcattattcatactgaaacttacaaagtcttccttttgaagatccaagaaattccaggacctggataagactttgtaataccttttaaattgacatagaccctagttatctagtaaaatgaggatgcagcgtcaggagtggtcgggatagctcagccggtagagcagaggactga…	Research Center in Biodiversity and Genetic Resources	BOLD_DATASET_CODES:IBPLT
IBPLT220-24	PLT.0232.ITS2	PLT.0232	PO-V72345	22673695	Research Center in Biodiversity and Genetic Resources	Plantae	Tracheophyta	Magnoliopsida	Dipsacales	Caprifoliaceae		Lonicera	Lonicera etrusca	Santi	Morphology	Ricardo Pita|Miguel Porto	Joana Pauperio, Joao Queiros, Ricardo Pita, Helia Goncalves, Miguel Porto	05/06/2019	Portugal	PT	Tras-os-Montes	Vimioso	Matela	gtgaaccatcgagtctttgaacgcaagttgcgcccgaagccattaggccgagggcacgtctgcctgggcgtcacgcatcacgtcgcccccccaccccgcctcccacagggtcgcgagcggcggggggagcggacaatggcctcccgtgcccctgggcgcggctggcccaaaatcgagtccccggcggcggacgtcacgacgagtggtggtcgaaacattcctcttatcacgtcgtgcggttccccgtcgctcgggcggccaagtgaccctgacgcgccgtctttcgactgcgctccgacc	Research Center in Biodiversity and Genetic Resources	BOLD_DATASET_CODES:IBPLT
IBPLT280-24	PLT.0294b.gh	PLT.0294b	PO-V72408	22673755	Research Center in Biodiversity and Genetic Resources	Plantae	Tracheophyta	Liliopsida	Poales	Poaceae	Pooideae	Festuca	Festuca summilusitana	Franco & Rocha Afonso	Morphology	Ricardo Pita|Miguel Porto	Joana Pauperio, Joao Queiros, Ricardo Pita, Helia Goncalves, Miguel Porto	06/06/2019	Portugal	PT	Tras-os-Montes	Vimioso	Matela	atccgtgttttgagaaaacaaggaggttctcgaactagaatacaaaggaaaag	Research Center in Biodiversity and Genetic Resources	BOLD_DATASET_CODES:IBPLT
IBPLT280-24	PLT.0294b.ITS2	PLT.0294b	PO-V72408	22673755	Research Center in Biodiversity and Genetic Resources	Plantae	Tracheophyta	Liliopsida	Poales	Poaceae	Pooideae	Festuca	Festuca summilusitana	Franco & Rocha Afonso	Morphology	Ricardo Pita|Miguel Porto	Joana Pauperio, Joao Queiros, Ricardo Pita, Helia Goncalves, Miguel Porto	06/06/2019	Portugal	PT	Tras-os-Montes	Vimioso	Matela	gcgaaccatcgagtctttgaacgcaagttgcgcccgaggccttctggccgagggcacgcctgcctgggcgtcacgccaaacacgctcccaccccactaacatggggcaggatgcggcatgtggctccccgtctcgcaaggggcggtgtgccgaagatccggctgccggtgtatcgtgccggacacagcgcgtggtaggcgatctcgctatactaaacgcagtgcatccggggcgtagccgacgcaatgccctcatggaccctataaacggagcgcacgacgcttctacc	Research Center in Biodiversity and Genetic Resources	BOLD_DATASET_CODES:IBPLT
IBPLT201-24	PLT.0213.ef	PLT.0213	PO-V72326	22673676	Research Center in Biodiversity and Genetic Resources	Plantae	Tracheophyta	Magnoliopsida	Asterales	Asteraceae		Filago	Filago lutescens lutescens	Jord.	Morphology	Ricardo Pita|Miguel Porto	Joana Pauperio, Joao Queiros, Ricardo Pita, Helia Goncalves, Miguel Porto	05/06/2019	Portugal	PT	Tras-os-Montes	Vimioso	Matela	caaaaagaccatttgactccctaattatttatcgtatcctttttctttttccttttttcgttagcggttcaaaactccttatctttctctttcactactctttatacaaatggatctgagcagaaatgctgttctcttatcacatcacatgtgatatatatgatacatgtacaaatgaacatctttgaggaaggaatccccatttgaatgattcacgatgatatttttattcatactgaaacttacaaagttgttcttttgacaaattatagaacctggatgagactttgtaataccctttcaattgacatagacccacgttttctagtaaaatgaaaatgaggatgacacatcaggaatagtcgggatagctcagtcggtagagcagaggactgaaaa…	Research Center in Biodiversity and Genetic Resources	BOLD_DATASET_CODES:IBPLT
IBPLT222-24	PLT.0234.gh	PLT.0234	PO-V72347	22673697	Research Center in Biodiversity and Genetic Resources	Plantae	Tracheophyta	Liliopsida	Asparagales	Asparagaceae	Asparagoideae	Asparagus	Asparagus acutifolius	L.	Morphology	Ricardo Pita|Miguel Porto	Joana Pauperio, Joao Queiros, Ricardo Pita, Helia Goncalves, Miguel Porto	05/06/2019	Portugal	PT	Tras-os-Montes	Vimioso	Matela	atctttatgtttagaaaaacaagggtttttatttaaaaactagaagaaaaagg	Research Center in Biodiversity and Genetic Resources	BOLD_DATASET_CODES:IBPLT
IBPLT222-24	PLT.0234.ef	PLT.0234	PO-V72347	22673697	Research Center in Biodiversity and Genetic Resources	Plantae	Tracheophyta	Liliopsida	Asparagales	Asparagaceae	Asparagoideae	Asparagus	Asparagus acutifolius	L.	Morphology	Ricardo Pita|Miguel Porto	Joana Pauperio, Joao Queiros, Ricardo Pita, Helia Goncalves, Miguel Porto	05/06/2019	Portugal	PT	Tras-os-Montes	Vimioso	Matela	caataaaaagcccattttttaattaactatttatttatcctctttttttttcataagaagttcaaagaaaattcaatatctgtctcattcattcgactctttcaaaaacggattcgaacagaaatctttggatcttatcctaatttggtttgaatagataccatacatgtacaaatgaacatatatggtcaaggaattaccattattgaattattcacagtccatatcacttagaacttacagaaagtcttctttttgaagatctaagaaatcggggactaggttaaattttgaaatactttttttagtctatttaatttccatagatacaagtactctactaggatcatacgcaggaaatggtcgggatagctcagttggtagagcagaggactgaaa…	Research Center in Biodiversity and Genetic Resources	BOLD_DATASET_CODES:IBPLT
IBPLT222-24	PLT.0234.ITS2	PLT.0234	PO-V72347	22673697	Research Center in Biodiversity and Genetic Resources	Plantae	Tracheophyta	Liliopsida	Asparagales	Asparagaceae	Asparagoideae	Asparagus	Asparagus acutifolius	L.	Morphology	Ricardo Pita|Miguel Porto	Joana Pauperio, Joao Queiros, Ricardo Pita, Helia Goncalves, Miguel Porto	05/06/2019	Portugal	PT	Tras-os-Montes	Vimioso	Matela	gtgaaccatcgagtctttgaacgcaagttgcgcccgaggctatctggccgagggcacgcctgcctgggcgtcatgcctcacatcgctccgtgccccccgcctcccacggccacagcattggggagcggcggtgcggatgcggagattgacctcccgtgccttgcggcgcggcgggttgaaatgacggtcgctggcctggtcggacacgacgaatggtggacaaacacaaaggacgctgaacgttgtgtattcgaccctaagccaaagcggcgcgtacaaggagcccatgccgacgagcgctcaagagcgccctcggacc	Research Center in Biodiversity and Genetic Resources	BOLD_DATASET_CODES:IBPLT
IBPLT201-24	PLT.0213.ITS2	PLT.0213	PO-V72326	22673676	Research Center in Biodiversity and Genetic Resources	Plantae	Tracheophyta	Magnoliopsida	Asterales	Asteraceae		Filago	Filago lutescens lutescens	Jord.	Morphology	Ricardo Pita|Miguel Porto	Joana Pauperio, Joao Queiros, Ricardo Pita, Helia Goncalves, Miguel Porto	05/06/2019	Portugal	PT	Tras-os-Montes	Vimioso	Matela	gtgaaccatcgagtttttgaacgcaagttgcgcccgaagccatttggttgagggcacgtctgcctgggcgtcacgcatcgtgtcgccccctaccactcctcctatggatgtttggtgcggggcggagattggtctcccgattctgtgatacggttggccaaaataggagtcctcatcgatggacgcacgactagtggtggttgacaaaaccttcgtcttttgttgtgcgtctatcgtatgggaagatctctttaaagaccccaacgtgttatcttttgatgacacttcgacc	Research Center in Biodiversity and Genetic Resources	BOLD_DATASET_CODES:IBPLT
IBPLT473-24	PLT.0505.ef	PLT.0505	PO-V72609	22673948	Research Center in Biodiversity and Genetic Resources	Plantae	Tracheophyta	Magnoliopsida	Asterales	Asteraceae		Filago	Filago lutescens lutescens	Jord.	Morphology	Ricardo Pita|Miguel Porto	Joana Pauperio, Joao Queiros, Ricardo Pita, Helia Goncalves, Miguel Porto	01/06/2019	Portugal	PT	Tras-os-Montes	Macedo de Cavaleiros	Bagueixe	caaaaagaccatttgactccctaattatttatcgtatcctttttctttttccttttttcgttagcggttcaaaactccttatctttctctttcactactctttatacaaatggatctgagcagaaatgctgttctcttatcacatcacatgtgatatatatgatacatgtacaaatgaacatctttgaggaaggaatccccatttgaatgattcacgatgatatttttattcatactgaaacttacaaagttgttcttttgacaaattatagaacctggatgagactttgtaataccctttcaattgacatagacccacgttttctagtaaaatgaaaatgaggatgacacatcaggaatagtcgggatagctcagtcggtagagcagaggactgaaaa…	Research Center in Biodiversity and Genetic Resources	BOLD_DATASET_CODES:IBPLT
IBPLT473-24	PLT.0505.ITS2	PLT.0505	PO-V72609	22673948	Research Center in Biodiversity and Genetic Resources	Plantae	Tracheophyta	Magnoliopsida	Asterales	Asteraceae		Filago	Filago lutescens lutescens	Jord.	Morphology	Ricardo Pita|Miguel Porto	Joana Pauperio, Joao Queiros, Ricardo Pita, Helia Goncalves, Miguel Porto	01/06/2019	Portugal	PT	Tras-os-Montes	Macedo de Cavaleiros	Bagueixe	gtgaaccatcgagtttttgaacgcaagttgcgcccgaagccatttggttgagggcacgtctgcctgggcgtcacgcatcgtgtcgccccctaccactcctcctatggatgtttggtgcggggcggagattggtctcccgattctgtgatacggttggccaaaataggagtcctcatcgatggacgcacgactagtggtggttgacaaaaccttcgtcttttgttgtgcgtctatcgtatgggaagatctctttaaagaccccaacgtgttatcttttgatgacacttcgacc	Research Center in Biodiversity and Genetic Resources	BOLD_DATASET_CODES:IBPLT
IBPLT224-24	PLT.0236.ef	PLT.0236	PO-V72349	22673699	Research Center in Biodiversity and Genetic Resources	Plantae	Tracheophyta	Magnoliopsida	Gentianales	Rubiaceae		Rubia	Rubia peregrina	L.	Morphology	Ricardo Pita|Miguel Porto	Joana Pauperio, Joao Queiros, Ricardo Pita, Helia Goncalves, Miguel Porto	05/06/2019	Portugal	PT	Tras-os-Montes	Vimioso	Matela	caaatagactagttgactccccaattatctatttacctatctccttttttattttttatccgttcaaaatgctttaggcattgacgctattctcttagaagcgatcggggcgaaaatgtccttttgtatcacatctatatgatatagataaaaatgaacgtgtttgagcaagaaatccccattttgataatttataatctatataattactcatacttaaattcccaaagtcctcttttttaatatacaagccaaacaattgcagtacctaaataagaattgggaattccctttccttcttttaattgacacagtccccatttttgagtaaaatcaggatgctatattgggacgggtcgggatagctcagctggtagagcagaggactgaaaatc	Research Center in Biodiversity and Genetic Resources	BOLD_DATASET_CODES:IBPLT
IBPLT224-24	PLT.0236.ITS2	PLT.0236	PO-V72349	22673699	Research Center in Biodiversity and Genetic Resources	Plantae	Tracheophyta	Magnoliopsida	Gentianales	Rubiaceae		Rubia	Rubia peregrina	L.	Morphology	Ricardo Pita|Miguel Porto	Joana Pauperio, Joao Queiros, Ricardo Pita, Helia Goncalves, Miguel Porto	05/06/2019	Portugal	PT	Tras-os-Montes	Vimioso	Matela	gtgaatcatcgagtttttgaacgcaagttgcgcccgaagccatccggccaagggcacgtctgcctgggcgtcacgcatctcgtcgccacccctccccgtcctccgggacgccgacggggtggtggaagctggcctcccgttccctcgcggcgcggctggcccaaatgcgaggcccccggacgcgggacgtcacgacttaaggtggttggactcgtttcattctcgctctcagccgtgacggcccccggtcgggccaagaacgaccctaagcgcccccggtccgtccattcggtggacggaccgccgggccttcgacc	Research Center in Biodiversity and Genetic Resources	BOLD_DATASET_CODES:IBPLT
IBPLT515-24	PLT.0548.ef	PLT.0548	PO-V72651	22673990	Research Center in Biodiversity and Genetic Resources	Plantae	Tracheophyta	Magnoliopsida	Asterales	Asteraceae		Filago	Filago lutescens lutescens	Jord.	Morphology	Ricardo Pita|Miguel Porto	Joana Pauperio, Joao Queiros, Ricardo Pita, Helia Goncalves, Miguel Porto	01/06/2019	Portugal	PT	Tras-os-Montes	Macedo de Cavaleiros	Vale da Porca	caaaaagaccatttgactccctaattatttatcgtatcctttttctttttccttttttcgttagcggttcaaaactccttatctttctctttcactactctttatacaaatggatctgagcagaaatgctgttctcttatcacatcacatgtgatatatatgatacatgtacaaatgaacatctttgaggaaggaatccccatttgaatgattcacgatgatatttttattcatactgaaacttacaaagttgttcttttgacaaattatagaacctggatgagactttgtaataccctttcaattgacatagacccacgttttctagtaaaatgaaaatgaggatgacacatcaggaatagtcgggatagctcagtcggtagagcagaggactgaaaa…	Research Center in Biodiversity and Genetic Resources	BOLD_DATASET_CODES:IBPLT
IBPLT515-24	PLT.0548.ITS2	PLT.0548	PO-V72651	22673990	Research Center in Biodiversity and Genetic Resources	Plantae	Tracheophyta	Magnoliopsida	Asterales	Asteraceae		Filago	Filago lutescens lutescens	Jord.	Morphology	Ricardo Pita|Miguel Porto	Joana Pauperio, Joao Queiros, Ricardo Pita, Helia Goncalves, Miguel Porto	01/06/2019	Portugal	PT	Tras-os-Montes	Macedo de Cavaleiros	Vale da Porca	gtgaaccatcgagtttttgaacgcaagttgcgcccgaagccatttggttgagggcacgtctgcctgggcgtcacgcatcgtgtcgccccctaccactcctcctatggatgtttggtgcggggcggagattggtctcccgattctgtgatacggttggccaaaataggagtcctcatcgatggacgcacgactagtggtggttgacaaaaccttcgtcttttgttgtgcgtctatcgtatgggaagatctctttaaagaccccaacgtgttatcttttgatgacacttcgacc	Research Center in Biodiversity and Genetic Resources	BOLD_DATASET_CODES:IBPLT
IBPLT163-24	PLT.0175.ef	PLT.0175	PO-V72288	22673638	Research Center in Biodiversity and Genetic Resources	Plantae	Tracheophyta	Magnoliopsida	Lamiales	Oleaceae		Fraxinus	Fraxinus angustifolia angustifolia	Vahl	Morphology	Ricardo Pita|Miguel Porto	Joana Pauperio, Joao Queiros, Ricardo Pita, Helia Goncalves, Miguel Porto	03/05/2019	Portugal	PT	Tras-os-Montes	Vimioso	Matela	caaaaagcctatttgactccccaaatatttatcctatccctttttcattagcggttccaaattccttatctttctcattcactctataaacgtattcgagcataaatgattttctcttctcacatgtgatatataatacacatccaaattaagcaaggaatccccatttgaatgattcacagtcaatatcattactcatactgaaatttacaaagtcgtctttttgaagatccaagaaattccaggacttggagaaaactttgtaatccccccttgtccttttaattgacatagaccccagtcatctaataaaatgaggatgggatgttacattgggaatggtcgggatagctcagctggtagagcagaggactgaaaatc	Research Center in Biodiversity and Genetic Resources	BOLD_DATASET_CODES:IBPLT
IBPLT163-24	PLT.0175.ITS2	PLT.0175	PO-V72288	22673638	Research Center in Biodiversity and Genetic Resources	Plantae	Tracheophyta	Magnoliopsida	Lamiales	Oleaceae		Fraxinus	Fraxinus angustifolia angustifolia	Vahl	Morphology	Ricardo Pita|Miguel Porto	Joana Pauperio, Joao Queiros, Ricardo Pita, Helia Goncalves, Miguel Porto	03/05/2019	Portugal	PT	Tras-os-Montes	Vimioso	Matela	gtgaaccatcgagtttttgaacgcaagttgcgcccgaagccattatgccgagggcacgtctgcctgggcgtcacgcacatcgtcgccctccgcctcggcccgtgaagggatcgcgggcgttgggtcggatattggccccccgtgcgcctcggcgcgcggccggcccaaatgtgattcggcatcgacgcgtgccgcgacgattggtggttgaagaactcaactcgcgcgttgtcgcggcgccgttcggcccgaacgtgtcgaccccgacggtgcaccgcacctcgaca	Research Center in Biodiversity and Genetic Resources	BOLD_DATASET_CODES:IBPLT
IBPLT061-24	PLT.0066.gh	PLT.0066	PO-V72178	22673536	Research Center in Biodiversity and Genetic Resources	Plantae	Tracheophyta	Magnoliopsida	Ranunculales	Papaveraceae		Fumaria	Fumaria reuteri	Boiss.	Morphology	Ricardo Pita|Miguel Porto	Joana Pauperio, Joao Queiros, Ricardo Pita, Helia Goncalves, Miguel Porto	02/05/2019	Portugal	PT	Tras-os-Montes	Braganca	Santa Comba de Rossas	atcctgttttcagaaaattaagggggggtttcgaaaacaagaatccaaaaag	Research Center in Biodiversity and Genetic Resources	BOLD_DATASET_CODES:IBPLT
IBPLT061-24	PLT.0066.ef	PLT.0066	PO-V72178	22673536	Research Center in Biodiversity and Genetic Resources	Plantae	Tracheophyta	Magnoliopsida	Ranunculales	Papaveraceae		Fumaria	Fumaria reuteri	Boiss.	Morphology	Ricardo Pita|Miguel Porto	Joana Pauperio, Joao Queiros, Ricardo Pita, Helia Goncalves, Miguel Porto	02/05/2019	Portugal	PT	Tras-os-Montes	Braganca	Santa Comba de Rossas	caatcacaatcaaaaaggcccatccccctaactctatcctctttttcagcagcggttccacgatatgtttctcattcactctacgctgtcacaaatggatcggagcagaaatgctcctctgttatcttgagatgtacgatatacgtacacaaagaacatctatgattaaggaacccccgtttgaatcatttacagtacatatcatgattcttaattcaatgaaacttacattacaaagtagtctttttgaagatcccagaaattctaggggtaagactttgtaatttttaatgctttttgattatctttcatttgaattgacagagacctaatccatctagtaggatggggatgatgcgtcgggaagggtcgggatagctcagctggtagagcagagga…	Research Center in Biodiversity and Genetic Resources	BOLD_DATASET_CODES:IBPLT
IBPLT061-24	PLT.0066.ITS2	PLT.0066	PO-V72178	22673536	Research Center in Biodiversity and Genetic Resources	Plantae	Tracheophyta	Magnoliopsida	Ranunculales	Papaveraceae		Fumaria	Fumaria reuteri	Boiss.	Morphology	Ricardo Pita|Miguel Porto	Joana Pauperio, Joao Queiros, Ricardo Pita, Helia Goncalves, Miguel Porto	02/05/2019	Portugal	PT	Tras-os-Montes	Braganca	Santa Comba de Rossas	gtgaatcatcgagtctttgaacgcaagttgcgccctaggccgtcaggccgagggcacgcctgcctgggcgtcacgcaccgagtcgcccccacccgccccccgaaaggggaccgggagggagcggagaatggccccccgtgcccccgcgcgcggccggcccaaacaaaggccccgggaggccggcgtcacgatccgtggtggttgtaaaagacacgccctagcaaccggatcacgtgcacgccgcgccgcagcccggagcgccacagcgacccccacgagcaccgtccccggacggcacccactct	Research Center in Biodiversity and Genetic Resources	BOLD_DATASET_CODES:IBPLT
IBPLT004-24	PLT.0005.ef	PLT.0005	PO-V72117	22673479	Research Center in Biodiversity and Genetic Resources	Plantae	Tracheophyta	Magnoliopsida	Gentianales	Rubiaceae	Rubioideae	Galium	Galium mollugo mollugo	L.	Morphology	Ricardo Pita|Miguel Porto	Joana Pauperio, Joao Queiros, Ricardo Pita, Helia Goncalves, Miguel Porto	02/08/2018	Portugal	PT	Tras-os-Montes	Aljo	Vila Cha	caaatagactatttgactccccaactgtcgatttacttatctcctttttgtattttttatccgttcaaaatgctttatgcactcacgatattctcttagaagcgatcggggcgaaagtgtccttttcttatcacatctatatgatatacataaaaatgaacgtgtttgagcaagaaatccccatttgaataatttctaatctatataattactcttacttaaattaccaaagtcctcttttttaagatacaagccaaacaatttcagtacctaaataagacttgggagttccctttgccttttttaattgacacagtccccttttttgagtaaaatcaggatgttagattgggacgggtcgggatagctcagctggtagagcagaggactgaaaatc	Research Center in Biodiversity and Genetic Resources	BOLD_DATASET_CODES:IBPLT
IBPLT228-24	PLT.0240.gh	PLT.0240	PO-V72353	22673703	Research Center in Biodiversity and Genetic Resources	Plantae	Tracheophyta	Liliopsida	Asparagales	Asparagaceae		Ruscus	Ruscus aculeatus	L.	Morphology	Ricardo Pita|Miguel Porto	Joana Pauperio, Joao Queiros, Ricardo Pita, Helia Goncalves, Miguel Porto	05/06/2019	Portugal	PT	Tras-os-Montes	Vimioso	Matela	atctgtatttttagaaaaacaagggtttccttaaaaaactagaataaaaagg	Research Center in Biodiversity and Genetic Resources	BOLD_DATASET_CODES:IBPLT
IBPLT228-24	PLT.0240.ef	PLT.0240	PO-V72353	22673703	Research Center in Biodiversity and Genetic Resources	Plantae	Tracheophyta	Liliopsida	Asparagales	Asparagaceae		Ruscus	Ruscus aculeatus	L.	Morphology	Ricardo Pita|Miguel Porto	Joana Pauperio, Joao Queiros, Ricardo Pita, Helia Goncalves, Miguel Porto	05/06/2019	Portugal	PT	Tras-os-Montes	Vimioso	Matela	caataaaaagcccattttacttcttaactatttagttattctcttttttttttataagaagttcaaagaaaattcaatatctttctcattcattctactctttcccaaacggatccgaacagaaatcttttgatcttatcctaatttggtttgaatagatacgatacctgtacaaataaacatatataattgacataattgaagtccatatcacttacaacttacattcaaaaagaaagtcttctttttgaagatctaagaaattcgaggactaggtcaaattttggaatactttttttagtctatgtaatttccatagatacaagtactccgctagtatgatgcgcgggaaatggtcgggatagctcagttggtagagcagaggactgaaaatc	Research Center in Biodiversity and Genetic Resources	BOLD_DATASET_CODES:IBPLT
IBPLT004-24	PLT.0005.ITS2	PLT.0005	PO-V72117	22673479	Research Center in Biodiversity and Genetic Resources	Plantae	Tracheophyta	Magnoliopsida	Gentianales	Rubiaceae	Rubioideae	Galium	Galium mollugo mollugo	L.	Morphology	Ricardo Pita|Miguel Porto	Joana Pauperio, Joao Queiros, Ricardo Pita, Helia Goncalves, Miguel Porto	02/08/2018	Portugal	PT	Tras-os-Montes	Aljo	Vila Cha	gtgaatcatcgagtttttgaacgcaagttgcgcccgaggccttccggccgagggcacgtctgcctgggcgtcacgcatctcgtcaccaccccaacccaagcctgcttcgcgtaggctcgggctggtgcgcggtggatgttggcctcccgttcccgcagcggcgcggatggcccaaatgcgagtcctcggataagggacgtcacgactacaggtggttgaattctcattcattctatctcattagccttgacggcccccggcggatctcaacaaaacctagagccccatcccactcacttgtgattggagtggagccttcgaac	Research Center in Biodiversity and Genetic Resources	BOLD_DATASET_CODES:IBPLT
IBPLT013-24	PLT.0016.ef	PLT.0016	PO-V72128	22673488	Research Center in Biodiversity and Genetic Resources	Plantae	Tracheophyta	Magnoliopsida	Gentianales	Rubiaceae	Rubioideae	Galium	Galium mollugo mollugo	L.	Morphology	Ricardo Pita|Miguel Porto	Joana Pauperio, Joao Queiros, Ricardo Pita, Helia Goncalves, Miguel Porto	02/08/2018	Portugal	PT	Tras-os-Montes	Aljo	Vila Cha	caaatagactatttgactccccaactgtcgatttacttatctcctttttgtattttttatccgttcaaaatgctttatgcactcacgatattctcttagaagcgatcggggcgaaagtgtccttttcttatcacatctatatgatatacataaaaatgaacgtgtttgagcaagaaatccccatttgaataatttctaatctatataattactcttacttaaattaccaaagtcctcttttttaagatacaagccaaacaatttcagtacctaaataagacttgggagttccctttgccttttttaattgacacagtccccttttttgagtaaaatcaggatgttagattgggacgggtcgggatagctcagctggtagagcagaggactgaaaatc	Research Center in Biodiversity and Genetic Resources	BOLD_DATASET_CODES:IBPLT
IBPLT013-24	PLT.0016.ITS2	PLT.0016	PO-V72128	22673488	Research Center in Biodiversity and Genetic Resources	Plantae	Tracheophyta	Magnoliopsida	Gentianales	Rubiaceae	Rubioideae	Galium	Galium mollugo mollugo	L.	Morphology	Ricardo Pita|Miguel Porto	Joana Pauperio, Joao Queiros, Ricardo Pita, Helia Goncalves, Miguel Porto	02/08/2018	Portugal	PT	Tras-os-Montes	Aljo	Vila Cha	gtgaatcatcgagtttttgaacgcaagttgcgcccgaggccttccggccgagggcacgtctgcctgggcgtcacgcatctcgtcaccaccccaacccaagtctgcttcgcgtaggctcgggctggtgcgcggtggatgttggcctcccgttcccgcagcggcgcggatggcccaaatgcgagtcctcggataagggacgtcacgactacaggtggttgaattctcattcattctatctcattagccttgacggcccccgatggatctcaacaaaacctagagccccatcccactcacttgtgattggagtggagccttcgaac	Research Center in Biodiversity and Genetic Resources	BOLD_DATASET_CODES:IBPLT
IBPLT335-24	PLT.0348.ef	PLT.0348	PO-V72463	22673810	Research Center in Biodiversity and Genetic Resources	Plantae	Tracheophyta	Magnoliopsida	Gentianales	Rubiaceae	Rubioideae	Galium	Galium mollugo mollugo	L.	Morphology	Ricardo Pita|Miguel Porto	Joana Pauperio, Joao Queiros, Ricardo Pita, Helia Goncalves, Miguel Porto	07/06/2019	Portugal	PT	Tras-os-Montes	Macedo de Cavaleiros	Talhinhas	caaatagactatttgactccccaactgtcgatttacttatctcctttttgtattttttatccgttcaaaatgctttatgcactcacgatattctcttagaagcgatcggggcgaaagtgtccttttcttatcacatctatatgatatacataaaaatgaacgtgtttgagcaagaaatccccatttgaataatttctaatctatataattactcttacttaaattaccaaagtcctcttttttaagatacaagccaaacaatttcagtacctaaataagacttgggagttccctttgccttttttaattgacacagtccccttttttgagtaaaatcaggatgttagattgggacgggtcgggatagctcagctggtagagcagaggactgaaaatc	Research Center in Biodiversity and Genetic Resources	BOLD_DATASET_CODES:IBPLT
IBPLT335-24	PLT.0348.ITS2	PLT.0348	PO-V72463	22673810	Research Center in Biodiversity and Genetic Resources	Plantae	Tracheophyta	Magnoliopsida	Gentianales	Rubiaceae	Rubioideae	Galium	Galium mollugo mollugo	L.	Morphology	Ricardo Pita|Miguel Porto	Joana Pauperio, Joao Queiros, Ricardo Pita, Helia Goncalves, Miguel Porto	07/06/2019	Portugal	PT	Tras-os-Montes	Macedo de Cavaleiros	Talhinhas	gtgaatcatcgagtttttgaacgcaagttgcgcccgaggccttccggccgagggcacgtctgcctgggcgtcacgcatctcgtcaccaccccaacccaagtctgcttcgcgtaggctcgggctggtgcgcggtggatgttggcctcccgttcccgcagcggcgcggatggcccaaatgcgagtcctcggataagggacgtcacgactacaggtggttgaattctcattcattctatctcattagccttgacggcccccgacggatctcaacaaaacctagagccccatcccactcacttgtgattggagtggagccttcgaac	Research Center in Biodiversity and Genetic Resources	BOLD_DATASET_CODES:IBPLT
[truncated: 927 more rows]
