# Supplementary material for: The InBIO Barcoding Initiative Database: contribution to the knowledge of DNA barcodes of the vascular plants of north-eastern Portugal
Source: Biodivers Data J. 2025 Jan 24;13:e142020. doi: 10.3897/BDJ.13.e142020 (PMC11786190; doi:10.3897/BDJ.13.e142020)
Supplement: Supplementary material 2 — IBPLT DNA barcoding of Portuguese plants – Specimen details – Darwin Core Standard [file bdj-13-e142020-s002.txt]

id	type	rightsHolder	institutionCode	collectionCode	datasetName	ownerInstitutionCode	basisOfRecord	occurrenceID	catalogNumber	recordedBy	preparations	disposition	otherCatalogNumbers	eventID	eventDate	year	month	identifiedBy	scientificName	kingdom	phylum	class	order	family	genus	specificEpithet	infraspecificEpithet	identificationQualifier	taxonRank	scientificNameAuthorship	decimalLatitude	decimalLongitude	geodeticDatum
7574f740-3e88-45b4-80f2-6ea0a68a7ff5	PhysicalObject	Research Center in Biodiversity and Genetic Resources	CIBIO	InBIO Barcoding Initiative	IBPLT DNA barcoding of Portuguese plants	CIBIO	PreservedSpecimen	7574f740-3e88-45b4-80f2-6ea0a68a7ff5	PLT.0436	Joana Pauperio|Joao Queiros| Ricardo Pita|Helia Goncalves| Miguel Porto	specimen (dry) | DNA extract	in collection	PO-V72540	E54	26/06/2019	2019	6	Rodrigo Andrade| Miguel Porto	Adenocarpus complicatus subsp. complicatus (L.) J.Gay	Plantae	Magnoliophyta	Magnoliopsida	Fabales	Fabaceae	Adenocarpus	complicatus	complicatus		subspecies	(L.) J.Gay	-6.642	41.729	WGS84
8dc54cdd-baa9-4cce-8d7f-08cdb7bc9c73	PhysicalObject	Research Center in Biodiversity and Genetic Resources	CIBIO	InBIO Barcoding Initiative	IBPLT DNA barcoding of Portuguese plants	CIBIO	PreservedSpecimen	8dc54cdd-baa9-4cce-8d7f-08cdb7bc9c73	PLT.0450	Joana Pauperio|Joao Queiros| Ricardo Pita|Helia Goncalves| Miguel Porto	specimen (dry) | DNA extract	in collection	PO-V72554	E58	27/06/2019	2019	6	Rodrigo Andrade| Miguel Porto	Aegilops triuncialis L.	Plantae	Magnoliophyta	Liliopsida	Poales	Poaceae	Aegilops	triuncialis			species	L.	-6.73	41.768	WGS84
35b46586-091b-40a9-a003-b16fe5c1dd35	PhysicalObject	Research Center in Biodiversity and Genetic Resources	CIBIO	InBIO Barcoding Initiative	IBPLT DNA barcoding of Portuguese plants	CIBIO	PreservedSpecimen	35b46586-091b-40a9-a003-b16fe5c1dd35	PLT.0576	Joana Pauperio|Joao Queiros| Ricardo Pita|Helia Goncalves| Miguel Porto	specimen (dry) | DNA extract	in collection	PO-V72679	E32	01/06/2019	2019	6	Rodrigo Andrade| Miguel Porto	Agrimonia eupatoria subsp. eupatoria L.	Plantae	Magnoliophyta	Magnoliopsida	Rosales	Rosaceae	Agrimonia	eupatoria	eupatoria		subspecies	L.	-6.866954495	41.6065025	WGS84
3eb38cd4-8665-4c59-92f9-c4e589e84454	PhysicalObject	Research Center in Biodiversity and Genetic Resources	CIBIO	InBIO Barcoding Initiative	IBPLT DNA barcoding of Portuguese plants	CIBIO	PreservedSpecimen	3eb38cd4-8665-4c59-92f9-c4e589e84454	PLT.0407	Joana Pauperio|Joao Queiros| Ricardo Pita|Helia Goncalves| Miguel Porto	specimen (dry) | DNA extract	in collection	PO-V72522	E82	01/06/2019	2019	6	Rodrigo Andrade| Miguel Porto	Agrostemma githago L.	Plantae	Magnoliophyta	Magnoliopsida	Caryophyllales	Caryophyllaceae	Agrostemma	githago			species	L.
790b8806-4615-492b-916b-5bc20558fc2e	PhysicalObject	Research Center in Biodiversity and Genetic Resources	CIBIO	InBIO Barcoding Initiative	IBPLT DNA barcoding of Portuguese plants	CIBIO	PreservedSpecimen	790b8806-4615-492b-916b-5bc20558fc2e	PLT.0008	Joana Pauperio|Joao Queiros| Ricardo Pita|Helia Goncalves| Miguel Porto	specimen (dry) | DNA extract	in collection	PO-V72120	E1	02/08/2018	2018	8	Rodrigo Andrade| Miguel Porto	Agrostis castellana Boiss. & Reut.	Plantae	Magnoliophyta	Liliopsida	Poales	Poaceae	Agrostis	castellana			species	Boiss. & Reut.	-7.4940694	41.3385343	WGS84
b8bea8fb-16d1-411a-a133-d76367b52b8d	PhysicalObject	Research Center in Biodiversity and Genetic Resources	CIBIO	InBIO Barcoding Initiative	IBPLT DNA barcoding of Portuguese plants	CIBIO	PreservedSpecimen	b8bea8fb-16d1-411a-a133-d76367b52b8d	PLT.0025	Joana Pauperio|Joao Queiros| Ricardo Pita|Helia Goncalves| Miguel Porto	specimen (dry) | DNA extract	in collection	PO-V72137	E1	02/08/2018	2018	8	Rodrigo Andrade| Miguel Porto	Agrostis castellana Boiss. & Reut.	Plantae	Magnoliophyta	Liliopsida	Poales	Poaceae	Agrostis	castellana			species	Boiss. & Reut.	-7.4940694	41.3385343	WGS84
53f2a868-d8b5-4de3-871f-3c8d5d51ec53	PhysicalObject	Research Center in Biodiversity and Genetic Resources	CIBIO	InBIO Barcoding Initiative	IBPLT DNA barcoding of Portuguese plants	CIBIO	PreservedSpecimen	53f2a868-d8b5-4de3-871f-3c8d5d51ec53	PLT.0215	Joana Pauperio|Joao Queiros| Ricardo Pita|Helia Goncalves| Miguel Porto	specimen (dry) | DNA extract	in collection	PO-V72328	E37	05/06/2019	2019	6	Rodrigo Andrade| Miguel Porto	Agrostis castellana Boiss. & Reut.	Plantae	Magnoliophyta	Liliopsida	Poales	Poaceae	Agrostis	castellana			species	Boiss. & Reut.	-6.636	41.5	WGS84
ac514bb5-221c-4fea-8648-10867e5d6a0d	PhysicalObject	Research Center in Biodiversity and Genetic Resources	CIBIO	InBIO Barcoding Initiative	IBPLT DNA barcoding of Portuguese plants	CIBIO	PreservedSpecimen	ac514bb5-221c-4fea-8648-10867e5d6a0d	PLT.0291	Joana Pauperio|Joao Queiros| Ricardo Pita|Helia Goncalves| Miguel Porto	specimen (dry) | DNA extract	in collection	PO-V72405	E40	06/06/2019	2019	6	Rodrigo Andrade| Miguel Porto	Agrostis castellana Boiss. & Reut.	Plantae	Magnoliophyta	Liliopsida	Poales	Poaceae	Agrostis	castellana			species	Boiss. & Reut.	-6.634	41.52	WGS84
c0955025-521b-4f4f-b5f5-2e2ffd79c38d	PhysicalObject	Research Center in Biodiversity and Genetic Resources	CIBIO	InBIO Barcoding Initiative	IBPLT DNA barcoding of Portuguese plants	CIBIO	PreservedSpecimen	c0955025-521b-4f4f-b5f5-2e2ffd79c38d	PLT.0606	Joana Pauperio|Joao Queiros| Ricardo Pita|Helia Goncalves| Miguel Porto	specimen (dry) | DNA extract	in collection	PO-V72709	E77	01/06/2020	2020	6	Rodrigo Andrade| Miguel Porto	Agrostula truncatula subsp. durieui (Boiss. & Reut. ex Willk.) P.M.Peterson, Romasch., Soreng & Sylvester	Plantae	Magnoliophyta	Liliopsida	Poales	Poaceae	Agrostula	truncatula	durieui		subspecies	(Boiss. & Reut. ex Willk.) P.M.Peterson, Romasch., Soreng & Sylvester	-6.649336154	41.56433179	WGS84
e849ee7b-e6c2-462d-bba0-ab3c6ae8ec5f	PhysicalObject	Research Center in Biodiversity and Genetic Resources	CIBIO	InBIO Barcoding Initiative	IBPLT DNA barcoding of Portuguese plants	CIBIO	PreservedSpecimen	e849ee7b-e6c2-462d-bba0-ab3c6ae8ec5f	PLT.0160	Joana Pauperio|Joao Queiros| Ricardo Pita|Helia Goncalves| Miguel Porto	specimen (dry) | DNA extract	in collection	PO-V72273	E11	03/05/2019	2019	5	Rodrigo Andrade| Miguel Porto	Aira caryophyllea L.	Plantae	Magnoliophyta	Liliopsida	Poales	Poaceae	Aira	caryophyllea			species	L.	-6.636579	41.4996475	WGS84
34c478c2-6440-4044-a3cf-62245efec0fb	PhysicalObject	Research Center in Biodiversity and Genetic Resources	CIBIO	InBIO Barcoding Initiative	IBPLT DNA barcoding of Portuguese plants	CIBIO	PreservedSpecimen	34c478c2-6440-4044-a3cf-62245efec0fb	PLT.0512	Joana Pauperio|Joao Queiros| Ricardo Pita|Helia Goncalves| Miguel Porto	specimen (dry) | DNA extract	in collection	PO-V72616	E24	01/06/2019	2019	6	Rodrigo Andrade| Miguel Porto	Airopsis tenella (Cav.) Coss. & Durieu	Plantae	Magnoliophyta	Liliopsida	Poales	Poaceae	Airopsis	tenella			species	(Cav.) Coss. & Durieu	-6.847179375	41.53636665	WGS84
a4549000-253c-4185-8645-53f3d7762d99	PhysicalObject	Research Center in Biodiversity and Genetic Resources	CIBIO	InBIO Barcoding Initiative	IBPLT DNA barcoding of Portuguese plants	CIBIO	PreservedSpecimen	a4549000-253c-4185-8645-53f3d7762d99	PLT.0461	Joana Pauperio|Joao Queiros| Ricardo Pita|Helia Goncalves| Miguel Porto	specimen (dry) | DNA extract	in collection	PO-V72565	E61	27/06/2019	2019	6	Rodrigo Andrade| Miguel Porto	Alchemilla arvensis (L.) Scop.	Plantae	Magnoliophyta	Magnoliopsida	Rosales	Rosaceae	Alchemilla	arvensis			species	(L.) Scop.	-6.796	41.832	WGS84
7bf81911-2bcf-40c4-bbfc-8c9bb909466b	PhysicalObject	Research Center in Biodiversity and Genetic Resources	CIBIO	InBIO Barcoding Initiative	IBPLT DNA barcoding of Portuguese plants	CIBIO	PreservedSpecimen	7bf81911-2bcf-40c4-bbfc-8c9bb909466b	PLT.0478	Joana Pauperio|Joao Queiros| Ricardo Pita|Helia Goncalves| Miguel Porto	specimen (dry) | DNA extract	in collection	PO-V72582	E60	27/06/2019	2019	6	Rodrigo Andrade| Miguel Porto	Alchemilla australis (Rydb.) Bomble	Plantae	Magnoliophyta	Magnoliopsida	Rosales	Rosaceae	Alchemilla	australis			species	(Rydb.) Bomble	-6.795	41.831	WGS84
11aba0dc-c078-4c72-913b-73fa7b80b627	PhysicalObject	Research Center in Biodiversity and Genetic Resources	CIBIO	InBIO Barcoding Initiative	IBPLT DNA barcoding of Portuguese plants	CIBIO	PreservedSpecimen	11aba0dc-c078-4c72-913b-73fa7b80b627	PLT.0457	Joana Pauperio|Joao Queiros| Ricardo Pita|Helia Goncalves| Miguel Porto	specimen (dry) | DNA extract	in collection	PO-V72561	E58	27/06/2019	2019	6	Rodrigo Andrade| Miguel Porto	Allium pallens L.	Plantae	Magnoliophyta	Liliopsida	Asparagales	Amaryllidaceae	Allium	pallens			species	L.	-6.73	41.768	WGS84
0212107d-ec6f-43de-984a-a8ba1db849a8	PhysicalObject	Research Center in Biodiversity and Genetic Resources	CIBIO	InBIO Barcoding Initiative	IBPLT DNA barcoding of Portuguese plants	CIBIO	PreservedSpecimen	0212107d-ec6f-43de-984a-a8ba1db849a8	PLT.0653	Joana Pauperio|Joao Queiros| Ricardo Pita|Helia Goncalves| Miguel Porto	specimen (dry) | DNA extract	in collection	PO-V72756	E72	01/06/2020	2020	6	Rodrigo Andrade| Miguel Porto	Allium pallens L.	Plantae	Magnoliophyta	Liliopsida	Asparagales	Amaryllidaceae	Allium	pallens			species	L.	-6.789372895	41.5335276	WGS84
f44e7146-2797-40c3-998f-8204810b8613	PhysicalObject	Research Center in Biodiversity and Genetic Resources	CIBIO	InBIO Barcoding Initiative	IBPLT DNA barcoding of Portuguese plants	CIBIO	PreservedSpecimen	f44e7146-2797-40c3-998f-8204810b8613	PLT.0327	Joana Pauperio|Joao Queiros| Ricardo Pita|Helia Goncalves| Miguel Porto	specimen (dry) | DNA extract	in collection	PO-V72442	E44	06/06/2019	2019	6	Rodrigo Andrade| Miguel Porto	Allium vineale L.	Plantae	Magnoliophyta	Liliopsida	Asparagales	Amaryllidaceae	Allium	vineale			species	L.	-6.716	41.53	WGS84
e5276e1b-6596-48ff-b4b1-c18ac42b8917	PhysicalObject	Research Center in Biodiversity and Genetic Resources	CIBIO	InBIO Barcoding Initiative	IBPLT DNA barcoding of Portuguese plants	CIBIO	PreservedSpecimen	e5276e1b-6596-48ff-b4b1-c18ac42b8917	PLT.0115	Joana Pauperio|Joao Queiros| Ricardo Pita|Helia Goncalves| Miguel Porto	specimen (dry) | DNA extract	in collection	PO-V72228	E5	02/05/2019	2019	5	Rodrigo Andrade| Miguel Porto	Alyssum serpyllifolium Desf.	Plantae	Magnoliophyta	Magnoliopsida	Brassicales	Brassicaceae	Alyssum	serpyllifolium			species	Desf.	-6.7083466	41.525441	WGS84
05575b9b-f089-4707-80aa-2b173ebcb69e	PhysicalObject	Research Center in Biodiversity and Genetic Resources	CIBIO	InBIO Barcoding Initiative	IBPLT DNA barcoding of Portuguese plants	CIBIO	PreservedSpecimen	05575b9b-f089-4707-80aa-2b173ebcb69e	PLT.0646	Joana Pauperio|Joao Queiros| Ricardo Pita|Helia Goncalves| Miguel Porto	specimen (dry) | DNA extract	in collection	PO-V72749	E69	01/06/2020	2020	6	Rodrigo Andrade| Miguel Porto	Alyssum serpyllifolium Desf.	Plantae	Magnoliophyta	Magnoliopsida	Brassicales	Brassicaceae	Alyssum	serpyllifolium			species	Desf.	-6.810417017	41.50085379	WGS84
888a289e-e7e7-44fa-9de2-2fba8a690f20	PhysicalObject	Research Center in Biodiversity and Genetic Resources	CIBIO	InBIO Barcoding Initiative	IBPLT DNA barcoding of Portuguese plants	CIBIO	PreservedSpecimen	888a289e-e7e7-44fa-9de2-2fba8a690f20	PLT.0619	Joana Pauperio|Joao Queiros| Ricardo Pita|Helia Goncalves| Miguel Porto	specimen (dry) | DNA extract	in collection	PO-V72722	E74	01/06/2020	2020	6	Rodrigo Andrade| Miguel Porto	Amaranthus hybridus subsp. hybridus L.	Plantae	Magnoliophyta	Magnoliopsida	Caryophyllales	Amaranthaceae	Amaranthus	hybridus	hybridus		subspecies	L.	-6.614653468	41.55455341	WGS84
5cc05082-980d-4bfa-977b-35f61adfe5be	PhysicalObject	Research Center in Biodiversity and Genetic Resources	CIBIO	InBIO Barcoding Initiative	IBPLT DNA barcoding of Portuguese plants	CIBIO	PreservedSpecimen	5cc05082-980d-4bfa-977b-35f61adfe5be	PLT.0284	Joana Pauperio|Joao Queiros| Ricardo Pita|Helia Goncalves| Miguel Porto	specimen (dry) | DNA extract	in collection	PO-V72398	E40	06/06/2019	2019	6	Rodrigo Andrade| Miguel Porto	Anacamptis coriophora (L.) R.M.Bateman, Pridgeon & M.W.Chase	Plantae	Magnoliophyta	Liliopsida	Asparagales	Orchidaceae	Anacamptis	coriophora			species	(L.) R.M.Bateman, Pridgeon & M.W.Chase	-6.634	41.52	WGS84
bf7f4968-e174-4760-a546-e30302118190	PhysicalObject	Research Center in Biodiversity and Genetic Resources	CIBIO	InBIO Barcoding Initiative	IBPLT DNA barcoding of Portuguese plants	CIBIO	PreservedSpecimen	bf7f4968-e174-4760-a546-e30302118190	PLT.0178	Joana Pauperio|Joao Queiros| Ricardo Pita|Helia Goncalves| Miguel Porto	specimen (dry) | DNA extract	in collection	PO-V72291	E13	03/05/2019	2019	5	Rodrigo Andrade| Miguel Porto	Anarrhinum bellidifolium (L.) Willd.	Plantae	Magnoliophyta	Magnoliopsida	Lamiales	Plantaginaceae	Anarrhinum	bellidifolium			species	(L.) Willd.	-6.6329078	41.5079431	WGS84
8b013777-fc77-44e0-8ff8-8bf854901301	PhysicalObject	Research Center in Biodiversity and Genetic Resources	CIBIO	InBIO Barcoding Initiative	IBPLT DNA barcoding of Portuguese plants	CIBIO	PreservedSpecimen	8b013777-fc77-44e0-8ff8-8bf854901301	PLT.0207	Joana Pauperio|Joao Queiros| Ricardo Pita|Helia Goncalves| Miguel Porto	specimen (dry) | DNA extract	in collection	PO-V72320	E36	05/06/2019	2019	6	Rodrigo Andrade| Miguel Porto	Anarrhinum bellidifolium (L.) Willd.	Plantae	Magnoliophyta	Magnoliopsida	Lamiales	Plantaginaceae	Anarrhinum	bellidifolium			species	(L.) Willd.	-6.637	41.5	WGS84
d0c5f60b-08c6-47f8-ba58-99371de7d347	PhysicalObject	Research Center in Biodiversity and Genetic Resources	CIBIO	InBIO Barcoding Initiative	IBPLT DNA barcoding of Portuguese plants	CIBIO	PreservedSpecimen	d0c5f60b-08c6-47f8-ba58-99371de7d347	PLT.0483	Joana Pauperio|Joao Queiros| Ricardo Pita|Helia Goncalves| Miguel Porto	specimen (dry) | DNA extract	in collection	PO-V72587	E28	01/06/2019	2019	6	Rodrigo Andrade| Miguel Porto	Anarrhinum duriminium (Brot.) Pers.	Plantae	Magnoliophyta	Magnoliopsida	Lamiales	Plantaginaceae	Anarrhinum	duriminium			species	(Brot.) Pers.	-6.992000054	41.54893423	WGS84
3991eb92-d5d7-49a1-bc27-70dd189ba407	PhysicalObject	Research Center in Biodiversity and Genetic Resources	CIBIO	InBIO Barcoding Initiative	IBPLT DNA barcoding of Portuguese plants	CIBIO	PreservedSpecimen	3991eb92-d5d7-49a1-bc27-70dd189ba407	PLT.0474	Joana Pauperio|Joao Queiros| Ricardo Pita|Helia Goncalves| Miguel Porto	specimen (dry) | DNA extract	in collection	PO-V72578	E61	27/06/2019	2019	6	Rodrigo Andrade| Miguel Porto	Anchusa arvensis subsp. arvensis (L.) M.Bieb.	Plantae	Magnoliophyta	Magnoliopsida	Boraginales	Boraginaceae	Anchusa	arvensis	arvensis		subspecies	(L.) M.Bieb.	-6.796	41.832	WGS84
1b6afee9-344c-495a-aa40-4e154465dc1b	PhysicalObject	Research Center in Biodiversity and Genetic Resources	CIBIO	InBIO Barcoding Initiative	IBPLT DNA barcoding of Portuguese plants	CIBIO	PreservedSpecimen	1b6afee9-344c-495a-aa40-4e154465dc1b	PLT.0038	Joana Pauperio|Joao Queiros| Ricardo Pita|Helia Goncalves| Miguel Porto	specimen (dry) | DNA extract	in collection	PO-V72150	E2	03/08/2018	2018	8	Rodrigo Andrade| Miguel Porto	Andryala integrifolia L.	Plantae	Magnoliophyta	Magnoliopsida	Asterales	Asteraceae	Andryala	integrifolia			species	L.	-7.0973107	41.3364972	WGS84
46b2f0bb-f2ec-4699-bf6f-f8a07d67e97d	PhysicalObject	Research Center in Biodiversity and Genetic Resources	CIBIO	InBIO Barcoding Initiative	IBPLT DNA barcoding of Portuguese plants	CIBIO	PreservedSpecimen	46b2f0bb-f2ec-4699-bf6f-f8a07d67e97d	PLT.0202	Joana Pauperio|Joao Queiros| Ricardo Pita|Helia Goncalves| Miguel Porto	specimen (dry) | DNA extract	in collection	PO-V72315	E36	05/06/2019	2019	6	Rodrigo Andrade| Miguel Porto	Andryala integrifolia L.	Plantae	Magnoliophyta	Magnoliopsida	Asterales	Asteraceae	Andryala	integrifolia			species	L.	-6.637	41.5	WGS84
676fb429-deec-402d-89a7-f35ab371f415	PhysicalObject	Research Center in Biodiversity and Genetic Resources	CIBIO	InBIO Barcoding Initiative	IBPLT DNA barcoding of Portuguese plants	CIBIO	PreservedSpecimen	676fb429-deec-402d-89a7-f35ab371f415	PLT.0046	Joana Pauperio|Joao Queiros| Ricardo Pita|Helia Goncalves| Miguel Porto	specimen (dry) | DNA extract	in collection	PO-V72158	E9	02/05/2019	2019	5	Rodrigo Andrade| Miguel Porto	Anthemis arvensis subsp. arvensis L.	Plantae	Magnoliophyta	Magnoliopsida	Asterales	Asteraceae	Anthemis	arvensis	arvensis		subspecies	L.	-6.8212803	41.668921	WGS84
f2b68777-04fc-4fde-ab00-e46557b3ed17	PhysicalObject	Research Center in Biodiversity and Genetic Resources	CIBIO	InBIO Barcoding Initiative	IBPLT DNA barcoding of Portuguese plants	CIBIO	PreservedSpecimen	f2b68777-04fc-4fde-ab00-e46557b3ed17	PLT.0195	Joana Pauperio|Joao Queiros| Ricardo Pita|Helia Goncalves| Miguel Porto	specimen (dry) | DNA extract	in collection	PO-V72308	E14	03/05/2019	2019	5	Rodrigo Andrade| Miguel Porto	Anthemis arvensis subsp. arvensis L.	Plantae	Magnoliophyta	Magnoliopsida	Asterales	Asteraceae	Anthemis	arvensis	arvensis		subspecies	L.	-6.6331096	41.5194642	WGS84
d802b64d-4ab6-42d3-9197-4b6420668f79	PhysicalObject	Research Center in Biodiversity and Genetic Resources	CIBIO	InBIO Barcoding Initiative	IBPLT DNA barcoding of Portuguese plants	CIBIO	PreservedSpecimen	d802b64d-4ab6-42d3-9197-4b6420668f79	PLT.0607	Joana Pauperio|Joao Queiros| Ricardo Pita|Helia Goncalves| Miguel Porto	specimen (dry) | DNA extract	in collection	PO-V72710	E75	01/06/2020	2020	6	Rodrigo Andrade| Miguel Porto	Anthemis cotula var. cotula L.	Plantae	Magnoliophyta	Magnoliopsida	Asterales	Asteraceae	Anthemis	cotula	cotula	Anthemis cotula var. cotula L.	subspecies	L.	-6.638528788	41.55629812	WGS84
ca7832fb-596a-414d-815a-b960fc5487b3	PhysicalObject	Research Center in Biodiversity and Genetic Resources	CIBIO	InBIO Barcoding Initiative	IBPLT DNA barcoding of Portuguese plants	CIBIO	PreservedSpecimen	ca7832fb-596a-414d-815a-b960fc5487b3	PLT.0150	Joana Pauperio|Joao Queiros| Ricardo Pita|Helia Goncalves| Miguel Porto	specimen (dry) | DNA extract	in collection	PO-V72263	E11	03/05/2019	2019	5	Rodrigo Andrade| Miguel Porto	Anthriscus caucalis M.Bieb.	Plantae	Magnoliophyta	Magnoliopsida	Apiales	Apiaceae	Anthriscus	caucalis			species	M.Bieb.	-6.636579	41.4996475	WGS84
222eea47-fe37-4ad3-be74-c58c0134ad4b	PhysicalObject	Research Center in Biodiversity and Genetic Resources	CIBIO	InBIO Barcoding Initiative	IBPLT DNA barcoding of Portuguese plants	CIBIO	PreservedSpecimen	222eea47-fe37-4ad3-be74-c58c0134ad4b	PLT.0398	Joana Pauperio|Joao Queiros| Ricardo Pita|Helia Goncalves| Miguel Porto	specimen (dry) | DNA extract	in collection	PO-V72513	E82	01/06/2019	2019	6	Rodrigo Andrade| Miguel Porto	Anthyllis cornicina L.	Plantae	Magnoliophyta	Magnoliopsida	Fabales	Fabaceae	Anthyllis	cornicina			species	L.
d25a57c7-a7aa-4c71-9ac6-de0f579e3c50	PhysicalObject	Research Center in Biodiversity and Genetic Resources	CIBIO	InBIO Barcoding Initiative	IBPLT DNA barcoding of Portuguese plants	CIBIO	PreservedSpecimen	d25a57c7-a7aa-4c71-9ac6-de0f579e3c50	PLT.0137	Joana Pauperio|Joao Queiros| Ricardo Pita|Helia Goncalves| Miguel Porto	specimen (dry) | DNA extract	in collection	PO-V72250	E11	03/05/2019	2019	5	Rodrigo Andrade| Miguel Porto	Anthyllis lotoides L.	Plantae	Magnoliophyta	Magnoliopsida	Fabales	Fabaceae	Anthyllis	lotoides			species	L.	-6.636579	41.4996475	WGS84
ff7ef412-e27c-4a72-b6f9-9eb89c99e03e	PhysicalObject	Research Center in Biodiversity and Genetic Resources	CIBIO	InBIO Barcoding Initiative	IBPLT DNA barcoding of Portuguese plants	CIBIO	PreservedSpecimen	ff7ef412-e27c-4a72-b6f9-9eb89c99e03e	PLT.0397	Joana Pauperio|Joao Queiros| Ricardo Pita|Helia Goncalves| Miguel Porto	specimen (dry) | DNA extract	in collection	PO-V72512	E82	01/06/2019	2019	6	Rodrigo Andrade| Miguel Porto	Anthyllis lotoides L.	Plantae	Magnoliophyta	Magnoliopsida	Fabales	Fabaceae	Anthyllis	lotoides			species	L.
54f4d394-ef20-4746-a742-cd604f31b33a	PhysicalObject	Research Center in Biodiversity and Genetic Resources	CIBIO	InBIO Barcoding Initiative	IBPLT DNA barcoding of Portuguese plants	CIBIO	PreservedSpecimen	54f4d394-ef20-4746-a742-cd604f31b33a	PLT.0528	Joana Pauperio|Joao Queiros| Ricardo Pita|Helia Goncalves| Miguel Porto	specimen (dry) | DNA extract	in collection	PO-V72631	E16	01/06/2019	2019	6	Rodrigo Andrade| Miguel Porto	Anthyllis vulneraria subsp. gandogeri (Sagorski) Maire	Plantae	Magnoliophyta	Magnoliopsida	Fabales	Fabaceae	Anthyllis	vulneraria	gandogeri		subspecies	(Sagorski) Maire	-6.870085183	41.51581371	WGS84
2715505c-19ca-463e-89a7-dc3a49dd405c	PhysicalObject	Research Center in Biodiversity and Genetic Resources	CIBIO	InBIO Barcoding Initiative	IBPLT DNA barcoding of Portuguese plants	CIBIO	PreservedSpecimen	2715505c-19ca-463e-89a7-dc3a49dd405c	PLT.0451	Joana Pauperio|Joao Queiros| Ricardo Pita|Helia Goncalves| Miguel Porto	specimen (dry) | DNA extract	in collection	PO-V72555	E58	27/06/2019	2019	6	Rodrigo Andrade| Miguel Porto	Anthyllis vulneraria subsp. gandogeri (Sagorski) Maire	Plantae	Magnoliophyta	Magnoliopsida	Fabales	Fabaceae	Anthyllis	vulneraria	gandogeri		subspecies	(Sagorski) Maire	-6.73	41.768	WGS84
e2eab2aa-93bf-4deb-a17e-863f3a5e4094	PhysicalObject	Research Center in Biodiversity and Genetic Resources	CIBIO	InBIO Barcoding Initiative	IBPLT DNA barcoding of Portuguese plants	CIBIO	PreservedSpecimen	e2eab2aa-93bf-4deb-a17e-863f3a5e4094	PLT.0444	Joana Pauperio|Joao Queiros| Ricardo Pita|Helia Goncalves| Miguel Porto	specimen (dry) | DNA extract	in collection	PO-V72548	E58	27/06/2019	2019	6	Rodrigo Andrade| Miguel Porto	Antirrhinum rothmaleri (P.Silva) Amich, Bernardos & Garcia-Barriuso	Plantae	Magnoliophyta	Magnoliopsida	Lamiales	Plantaginaceae	Antirrhinum	rothmaleri			species	(P.Silva) Amich, Bernardos & Garcia-Barriuso	-6.73	41.768	WGS84
416c82a5-9d32-47e2-9cd9-09d196aa8e1e	PhysicalObject	Research Center in Biodiversity and Genetic Resources	CIBIO	InBIO Barcoding Initiative	IBPLT DNA barcoding of Portuguese plants	CIBIO	PreservedSpecimen	416c82a5-9d32-47e2-9cd9-09d196aa8e1e	PLT.0627	Joana Pauperio|Joao Queiros| Ricardo Pita|Helia Goncalves| Miguel Porto	specimen (dry) | DNA extract	in collection	PO-V72730	E76	01/06/2020	2020	6	Rodrigo Andrade| Miguel Porto	Arenaria montana subsp. montana L.	Plantae	Magnoliophyta	Magnoliopsida	Caryophyllales	Caryophyllaceae	Arenaria	montana	montana		subspecies	L.	-6.875652086	41.56094436	WGS84
d7e8045f-420a-443e-840c-1a538b141212	PhysicalObject	Research Center in Biodiversity and Genetic Resources	CIBIO	InBIO Barcoding Initiative	IBPLT DNA barcoding of Portuguese plants	CIBIO	PreservedSpecimen	d7e8045f-420a-443e-840c-1a538b141212	PLT.0514	Joana Pauperio|Joao Queiros| Ricardo Pita| Helia Gonçalves| Miguel Porto	specimen (dry) | DNA extract	in collection	PO-V72618	E22	01/06/2019	2019	6	Rodrigo Andrade| Miguel Porto	Arenaria serpyllifolia leptoclados (Rchb.) Guss.	Plantae	Magnoliophyta	Magnoliopsida	Caryophyllales	Caryophyllaceae	Arenaria	serpyllifolia	leptoclados		subspecies	(Rchb.) Guss.	-6.828648786	41.52918386	WGS84
d3d74f5d-6125-4384-bc0b-852076c959fe	PhysicalObject	Research Center in Biodiversity and Genetic Resources	CIBIO	InBIO Barcoding Initiative	IBPLT DNA barcoding of Portuguese plants	CIBIO	PreservedSpecimen	d3d74f5d-6125-4384-bc0b-852076c959fe	PLT.0286	Joana Pauperio|Joao Queiros| Ricardo Pita|Helia Goncalves| Miguel Porto	specimen (dry) | DNA extract	in collection	PO-V72400	E40	06/06/2019	2019	6	Rodrigo Andrade| Miguel Porto	Aristolochia paucinervis Pomel	Plantae	Magnoliophyta	Magnoliopsida	Piperales	Aristolochiaceae	Aristolochia	paucinervis			species	Pomel	-6.634	41.52	WGS84
bf8b2167-c3fb-47e1-b004-a6d884fcffd0	PhysicalObject	Research Center in Biodiversity and Genetic Resources	CIBIO	InBIO Barcoding Initiative	IBPLT DNA barcoding of Portuguese plants	CIBIO	PreservedSpecimen	bf8b2167-c3fb-47e1-b004-a6d884fcffd0	PLT.0632	Joana Pauperio|Joao Queiros| Ricardo Pita|Helia Goncalves| Miguel Porto	specimen (dry) | DNA extract	in collection	PO-V72735	E62	01/06/2020	2020	6	Rodrigo Andrade| Miguel Porto	Armeria langei Boiss.	Plantae	Magnoliophyta	Magnoliopsida	Caryophyllales	Plumbaginaceae	Armeria	langei			species	Boiss.	-6.85784813	41.41740191	WGS84
554fb169-f415-45b4-8f6f-1ab442989bf2	PhysicalObject	Research Center in Biodiversity and Genetic Resources	CIBIO	InBIO Barcoding Initiative	IBPLT DNA barcoding of Portuguese plants	CIBIO	PreservedSpecimen	554fb169-f415-45b4-8f6f-1ab442989bf2	PLT.0029	Joana Pauperio|Joao Queiros| Ricardo Pita|Helia Goncalves| Miguel Porto	specimen (dry) | DNA extract	in collection	PO-V72141	E1	02/08/2018	2018	8	Rodrigo Andrade| Miguel Porto	Arrhenatherum elatius (L.) P.Beauv. ex J.Presl & C.Presl	Plantae	Magnoliophyta	Liliopsida	Poales	Poaceae	Arrhenatherum	elatius			species	(L.) P.Beauv. ex J.Presl & C.Presl	-7.4940694	41.3385343	WGS84
704b5148-8660-4682-afc6-055302069b5a	PhysicalObject	Research Center in Biodiversity and Genetic Resources	CIBIO	InBIO Barcoding Initiative	IBPLT DNA barcoding of Portuguese plants	CIBIO	PreservedSpecimen	704b5148-8660-4682-afc6-055302069b5a	PLT.0084	Joana Pauperio|Joao Queiros| Ricardo Pita|Helia Goncalves| Miguel Porto	specimen (dry) | DNA extract	in collection	PO-V72197	E7	02/05/2019	2019	5	Rodrigo Andrade| Miguel Porto	Asparagaceae	Plantae	Magnoliophyta	Liliopsida	Asparagales	Asparagaceae					family		-6.7851094	41.5566353	WGS84
76f60d44-c07c-4128-b1f5-4f231bd7e4a3	PhysicalObject	Research Center in Biodiversity and Genetic Resources	CIBIO	InBIO Barcoding Initiative	IBPLT DNA barcoding of Portuguese plants	CIBIO	PreservedSpecimen	76f60d44-c07c-4128-b1f5-4f231bd7e4a3	PLT.0176	Joana Pauperio|Joao Queiros| Ricardo Pita|Helia Goncalves| Miguel Porto	specimen (dry) | DNA extract	in collection	PO-V72289	E13	03/05/2019	2019	5	Rodrigo Andrade| Miguel Porto	Asparagus acutifolius L.	Plantae	Magnoliophyta	Liliopsida	Asparagales	Asparagaceae	Asparagus	acutifolius		Asparagus aff. acutifolius L.	species	L.	-6.6329078	41.5079431	WGS84
cb3e910f-16dc-4767-b11c-777573d88844	PhysicalObject	Research Center in Biodiversity and Genetic Resources	CIBIO	InBIO Barcoding Initiative	IBPLT DNA barcoding of Portuguese plants	CIBIO	PreservedSpecimen	cb3e910f-16dc-4767-b11c-777573d88844	PLT.0593	Joana Pauperio|Joao Queiros| Ricardo Pita|Helia Goncalves| Miguel Porto	specimen (dry) | DNA extract	in collection	PO-V72696	E21	01/06/2019	2019	6	Rodrigo Andrade| Miguel Porto	Asparagus acutifolius L.	Plantae	Magnoliophyta	Liliopsida	Asparagales	Asparagaceae	Asparagus	acutifolius			species	L.	-6.687120886	41.52558959	WGS84
18299e1c-fa18-4b6e-a2b0-babcc62f3998	PhysicalObject	Research Center in Biodiversity and Genetic Resources	CIBIO	InBIO Barcoding Initiative	IBPLT DNA barcoding of Portuguese plants	CIBIO	PreservedSpecimen	18299e1c-fa18-4b6e-a2b0-babcc62f3998	PLT.0234	Joana Pauperio|Joao Queiros| Ricardo Pita|Helia Goncalves| Miguel Porto	specimen (dry) | DNA extract	in collection	PO-V72347	E37	05/06/2019	2019	6	Rodrigo Andrade| Miguel Porto	Asparagus acutifolius L.	Plantae	Magnoliophyta	Liliopsida	Asparagales	Asparagaceae	Asparagus	acutifolius			species	L.	-6.636	41.5	WGS84
76de3b01-65bf-491d-90ae-151cdf16dbd0	PhysicalObject	Research Center in Biodiversity and Genetic Resources	CIBIO	InBIO Barcoding Initiative	IBPLT DNA barcoding of Portuguese plants	CIBIO	PreservedSpecimen	76de3b01-65bf-491d-90ae-151cdf16dbd0	PLT.0600	Joana Pauperio|Joao Queiros| Ricardo Pita|Helia Goncalves| Miguel Porto	specimen (dry) | DNA extract	in collection	PO-V72703	E27	01/06/2019	2019	6	Rodrigo Andrade| Miguel Porto	Asplenium adiantum-nigrum subsp. adiantum-nigrum L.	Plantae	Pteridophyta	Polypodiopsida	Polypodiales	Aspleniaceae	Asplenium	adiantum-nigrum	adiantum-nigrum		subspecies	L.	-6.65272472	41.54486268	WGS84
fb6e9c20-2ea2-4473-9a2c-1ce053242036	PhysicalObject	Research Center in Biodiversity and Genetic Resources	CIBIO	InBIO Barcoding Initiative	IBPLT DNA barcoding of Portuguese plants	CIBIO	PreservedSpecimen	fb6e9c20-2ea2-4473-9a2c-1ce053242036	PLT.0557	Joana Pauperio|Joao Queiros| Ricardo Pita|Helia Goncalves| Miguel Porto	specimen (dry) | DNA extract	in collection	PO-V72660	E32	01/06/2019	2019	6	Rodrigo Andrade| Miguel Porto	Asplenium trichomanes subsp. quadrivalens D.E.Mey.	Plantae	Pteridophyta	Polypodiopsida	Polypodiales	Aspleniaceae	Asplenium	trichomanes	quadrivalens		subspecies	D.E.Mey.	-6.866954495	41.6065025	WGS84
a21f0368-3349-4830-bc58-bbe85f55fad0	PhysicalObject	Research Center in Biodiversity and Genetic Resources	CIBIO	InBIO Barcoding Initiative	IBPLT DNA barcoding of Portuguese plants	CIBIO	PreservedSpecimen	a21f0368-3349-4830-bc58-bbe85f55fad0	PLT.0499	Joana Pauperio|Joao Queiros| Ricardo Pita| Helia Gonçalves| Miguel Porto	specimen (dry) | DNA extract	in collection	PO-V72603	E30	01/06/2019	2019	6	Rodrigo Andrade| Miguel Porto	Astragalus cymbaecarpos Brot.	Plantae	Magnoliophyta	Magnoliopsida	Fabales	Fabaceae	Astragalus	cymbaecarpos			species	Brot.	-6.765867972	41.55942608	WGS84
276cc628-6fc2-43a0-8579-7cc7fb7b267d	PhysicalObject	Research Center in Biodiversity and Genetic Resources	CIBIO	InBIO Barcoding Initiative	IBPLT DNA barcoding of Portuguese plants	CIBIO	PreservedSpecimen	276cc628-6fc2-43a0-8579-7cc7fb7b267d	PLT.0443	Joana Pauperio|Joao Queiros| Ricardo Pita| Helia Gonçalves| Miguel Porto	specimen (dry) | DNA extract	in collection	PO-V72547	E58	27/06/2019	2019	6	Rodrigo Andrade| Miguel Porto	Astragalus cymbaecarpos Brot.	Plantae	Magnoliophyta	Magnoliopsida	Fabales	Fabaceae	Astragalus	cymbaecarpos			species	Brot.	-6.73	41.768	WGS84
6ab37a05-4f4c-4c25-b2a8-fb067f9ff1bc	PhysicalObject	Research Center in Biodiversity and Genetic Resources	CIBIO	InBIO Barcoding Initiative	IBPLT DNA barcoding of Portuguese plants	CIBIO	PreservedSpecimen	6ab37a05-4f4c-4c25-b2a8-fb067f9ff1bc	PLT.0003	Joana Pauperio|Joao Queiros| Ricardo Pita|Helia Goncalves| Miguel Porto	specimen (dry) | DNA extract	in collection	PO-V72115	E1	02/08/2018	2018	8	Rodrigo Andrade| Miguel Porto	Avena barbata Pott ex Link	Plantae	Magnoliophyta	Liliopsida	Poales	Poaceae	Avena	barbata			species	Pott ex Link	-7.4940694	41.3385343	WGS84
fde1f299-84d4-4be0-a4d8-ec1a0fb5dca7	PhysicalObject	Research Center in Biodiversity and Genetic Resources	CIBIO	InBIO Barcoding Initiative	IBPLT DNA barcoding of Portuguese plants	CIBIO	PreservedSpecimen	fde1f299-84d4-4be0-a4d8-ec1a0fb5dca7	PLT.0311	Joana Pauperio|Joao Queiros| Ricardo Pita|Helia Goncalves| Miguel Porto	specimen (dry) | DNA extract	in collection	PO-V72425	E38	06/06/2019	2019	6	Rodrigo Andrade| Miguel Porto	Avena barbata Pott ex Link	Plantae	Magnoliophyta	Liliopsida	Poales	Poaceae	Avena	barbata			species	Pott ex Link	-6.634	41.519	WGS84
3b2a9f23-a6df-4252-a84e-438a71bb3b6f	PhysicalObject	Research Center in Biodiversity and Genetic Resources	CIBIO	InBIO Barcoding Initiative	IBPLT DNA barcoding of Portuguese plants	CIBIO	PreservedSpecimen	3b2a9f23-a6df-4252-a84e-438a71bb3b6f	PLT.0133	Joana Pauperio|Joao Queiros| Ricardo Pita|Helia Goncalves| Miguel Porto	specimen (dry) | DNA extract	in collection	PO-V72246	E6	02/05/2019	2019	5	Rodrigo Andrade| Miguel Porto	Avena barbata Pott ex Link	Plantae	Magnoliophyta	Liliopsida	Poales	Poaceae	Avena	barbata			species	Pott ex Link	-6.7151084	41.5279011	WGS84
36b72a02-42ec-4969-81c0-3d3a48ccda75	PhysicalObject	Research Center in Biodiversity and Genetic Resources	CIBIO	InBIO Barcoding Initiative	IBPLT DNA barcoding of Portuguese plants	CIBIO	PreservedSpecimen	36b72a02-42ec-4969-81c0-3d3a48ccda75	PLT.0437	Joana Pauperio|Joao Queiros| Ricardo Pita|Helia Goncalves| Miguel Porto	specimen (dry) | DNA extract	in collection	PO-V72541	E56	26/06/2019	2019	6	Rodrigo Andrade| Miguel Porto	Avena fatua L.	Plantae	Magnoliophyta	Liliopsida	Poales	Poaceae	Avena	fatua			species	L.	-6.641	41.73	WGS84
2618c598-1cdd-472f-89a8-44a4edfc68f3	PhysicalObject	Research Center in Biodiversity and Genetic Resources	CIBIO	InBIO Barcoding Initiative	IBPLT DNA barcoding of Portuguese plants	CIBIO	PreservedSpecimen	2618c598-1cdd-472f-89a8-44a4edfc68f3	PLT.0165	Joana Pauperio|Joao Queiros| Ricardo Pita|Helia Goncalves| Miguel Porto	specimen (dry) | DNA extract	in collection	PO-V72278	E11	03/05/2019	2019	5	Rodrigo Andrade| Miguel Porto	Avena sativa L.	Plantae	Magnoliophyta	Liliopsida	Poales	Poaceae	Avena	sativa			species	L.	-6.636579	41.4996475	WGS84
e816065a-e159-4ae7-956c-4af28e24af4e	PhysicalObject	Research Center in Biodiversity and Genetic Resources	CIBIO	InBIO Barcoding Initiative	IBPLT DNA barcoding of Portuguese plants	CIBIO	PreservedSpecimen	e816065a-e159-4ae7-956c-4af28e24af4e	PLT.0110	Joana Pauperio|Joao Queiros| Ricardo Pita|Helia Goncalves| Miguel Porto	specimen (dry) | DNA extract	in collection	PO-V72223	E8	02/05/2019	2019	5	Rodrigo Andrade| Miguel Porto	Avena sterilis subsp. sterilis L.	Plantae	Magnoliophyta	Liliopsida	Poales	Poaceae	Avena	sterilis	sterilis		subspecies	L.	-6.7669455	41.5711114	WGS84
09c9d111-f0bd-48c8-be51-e30c19167148	PhysicalObject	Research Center in Biodiversity and Genetic Resources	CIBIO	InBIO Barcoding Initiative	IBPLT DNA barcoding of Portuguese plants	CIBIO	PreservedSpecimen	09c9d111-f0bd-48c8-be51-e30c19167148	PLT.0612	Joana Pauperio|Joao Queiros| Ricardo Pita|Helia Goncalves| Miguel Porto	specimen (dry) | DNA extract	in collection	PO-V72715	E86	01/06/2020	2020	6	Rodrigo Andrade| Miguel Porto	Avena strigosa Schreb.	Plantae	Magnoliophyta	Liliopsida	Poales	Poaceae	Avena	strigosa			species	Schreb.
a463e8bf-89aa-4937-a199-974c8f3bc150	PhysicalObject	Research Center in Biodiversity and Genetic Resources	CIBIO	InBIO Barcoding Initiative	IBPLT DNA barcoding of Portuguese plants	CIBIO	PreservedSpecimen	a463e8bf-89aa-4937-a199-974c8f3bc150	PLT.0210	Joana Pauperio|Joao Queiros| Ricardo Pita|Helia Goncalves| Miguel Porto	specimen (dry) | DNA extract	in collection	PO-V72323	E37	05/06/2019	2019	6	Rodrigo Andrade| Miguel Porto	Bellardia trixago (L.) All.	Plantae	Magnoliophyta	Magnoliopsida	Lamiales	Orobanchaceae	Bellardia	trixago			species	(L.) All.	-6.636	41.5	WGS84
528266a0-9d2d-4131-bedf-a7102f3b4b37	PhysicalObject	Research Center in Biodiversity and Genetic Resources	CIBIO	InBIO Barcoding Initiative	IBPLT DNA barcoding of Portuguese plants	CIBIO	PreservedSpecimen	528266a0-9d2d-4131-bedf-a7102f3b4b37	PLT.0312	Joana Pauperio|Joao Queiros| Ricardo Pita|Helia Goncalves| Miguel Porto	specimen (dry) | DNA extract	in collection	PO-V72426	E39	06/06/2019	2019	6	Rodrigo Andrade| Miguel Porto	Bellardia trixago (L.) All.	Plantae	Magnoliophyta	Magnoliopsida	Lamiales	Orobanchaceae	Bellardia	trixago			species	(L.) All.	-6.633	41.519	WGS84
08f83cbc-1ad4-4d27-bea7-b49a4ef58ba8	PhysicalObject	Research Center in Biodiversity and Genetic Resources	CIBIO	InBIO Barcoding Initiative	IBPLT DNA barcoding of Portuguese plants	CIBIO	PreservedSpecimen	08f83cbc-1ad4-4d27-bea7-b49a4ef58ba8	PLT.0491	Joana Pauperio|Joao Queiros| Ricardo Pita|Helia Goncalves| Miguel Porto	specimen (dry) | DNA extract	in collection	PO-V72595	E30	01/06/2019	2019	6	Rodrigo Andrade| Miguel Porto	Bellis pappulosa Boiss. ex DC.	Plantae	Magnoliophyta	Magnoliopsida	Asterales	Asteraceae	Bellis	pappulosa			species	Boiss. ex DC.	-6.765867972	41.55942608	WGS84
5b882802-8ece-4d9d-9303-90703d36a63d	PhysicalObject	Research Center in Biodiversity and Genetic Resources	CIBIO	InBIO Barcoding Initiative	IBPLT DNA barcoding of Portuguese plants	CIBIO	PreservedSpecimen	5b882802-8ece-4d9d-9303-90703d36a63d	PLT.0182	Joana Pauperio|Joao Queiros| Ricardo Pita|Helia Goncalves| Miguel Porto	specimen (dry) | DNA extract	in collection	PO-V72295	E14	03/05/2019	2019	5	Rodrigo Andrade| Miguel Porto	Bellis perennis L.	Plantae	Magnoliophyta	Magnoliopsida	Asterales	Asteraceae	Bellis	perennis			species	L.	-6.6331096	41.5194642	WGS84
2aa20712-bc66-40a8-88c8-d95175038162	PhysicalObject	Research Center in Biodiversity and Genetic Resources	CIBIO	InBIO Barcoding Initiative	IBPLT DNA barcoding of Portuguese plants	CIBIO	PreservedSpecimen	2aa20712-bc66-40a8-88c8-d95175038162	PLT.0279	Joana Pauperio|Joao Queiros| Ricardo Pita|Helia Goncalves| Miguel Porto	specimen (dry) | DNA extract	in collection	PO-V72393	E42	06/06/2019	2019	6	Rodrigo Andrade| Miguel Porto	Bellis perennis L.	Plantae	Magnoliophyta	Magnoliopsida	Asterales	Asteraceae	Bellis	perennis			species	L.	-6.633	41.521	WGS84
3c10c62e-fea5-4989-869e-9ed82abeca24	PhysicalObject	Research Center in Biodiversity and Genetic Resources	CIBIO	InBIO Barcoding Initiative	IBPLT DNA barcoding of Portuguese plants	CIBIO	PreservedSpecimen	3c10c62e-fea5-4989-869e-9ed82abeca24	PLT.0075	Joana Pauperio|Joao Queiros| Ricardo Pita|Helia Goncalves| Miguel Porto	specimen (dry) | DNA extract	in collection	PO-V72187	E7	02/05/2019	2019	5	Rodrigo Andrade| Miguel Porto	Bellis perennis L.	Plantae	Magnoliophyta	Magnoliopsida	Asterales	Asteraceae	Bellis	perennis			species	L.	-6.7851094	41.5566353	WGS84
e1f29c88-2fd3-4f46-ad9c-94243e6430a6	PhysicalObject	Research Center in Biodiversity and Genetic Resources	CIBIO	InBIO Barcoding Initiative	IBPLT DNA barcoding of Portuguese plants	CIBIO	PreservedSpecimen	e1f29c88-2fd3-4f46-ad9c-94243e6430a6	PLT.0529	Joana Pauperio|Joao Queiros| Ricardo Pita|Helia Goncalves| Miguel Porto	specimen (dry) | DNA extract	in collection	PO-V72632	E16	01/06/2019	2019	6	Rodrigo Andrade| Miguel Porto	Brachypodium distachyon (L.) P.Beauv.	Plantae	Magnoliophyta	Liliopsida	Poales	Poaceae	Brachypodium	distachyon			species	(L.) P.Beauv.	-6.870085183	41.51581371	WGS84
d7b6e98b-9fcb-48c6-9058-10617538e216	PhysicalObject	Research Center in Biodiversity and Genetic Resources	CIBIO	InBIO Barcoding Initiative	IBPLT DNA barcoding of Portuguese plants	CIBIO	PreservedSpecimen	d7b6e98b-9fcb-48c6-9058-10617538e216	PLT.0022	Joana Pauperio|Joao Queiros| Ricardo Pita|Helia Goncalves| Miguel Porto	specimen (dry) | DNA extract	in collection	PO-V72134	E1	02/08/2018	2018	8	Rodrigo Andrade| Miguel Porto	Brachypodium pinnatum (L.) P.Beauv.	Plantae	Magnoliophyta	Liliopsida	Poales	Poaceae	Brachypodium	pinnatum			species	(L.) P.Beauv.	-7.4940694	41.3385343	WGS84
cb049113-5a2f-412a-95ee-b625ef0746c7	PhysicalObject	Research Center in Biodiversity and Genetic Resources	CIBIO	InBIO Barcoding Initiative	IBPLT DNA barcoding of Portuguese plants	CIBIO	PreservedSpecimen	cb049113-5a2f-412a-95ee-b625ef0746c7	PLT.0647	Joana Pauperio|Joao Queiros| Ricardo Pita|Helia Goncalves| Miguel Porto	specimen (dry) | DNA extract	in collection	PO-V72750	E72	01/06/2020	2020	6	Rodrigo Andrade| Miguel Porto	Brachypodium pinnatum (L.) P.Beauv.	Plantae	Magnoliophyta	Liliopsida	Poales	Poaceae	Brachypodium	pinnatum			species	(L.) P.Beauv.	-6.789372895	41.5335276	WGS84
040ecb9c-d2f0-431b-8e3f-fe5beece83f1	PhysicalObject	Research Center in Biodiversity and Genetic Resources	CIBIO	InBIO Barcoding Initiative	IBPLT DNA barcoding of Portuguese plants	CIBIO	PreservedSpecimen	040ecb9c-d2f0-431b-8e3f-fe5beece83f1	PLT.0553	Joana Pauperio|Joao Queiros| Ricardo Pita|Helia Goncalves| Miguel Porto	specimen (dry) | DNA extract	in collection	PO-V72656	E20	01/06/2019	2019	6	Rodrigo Andrade| Miguel Porto	Brachypodium sylvaticum subsp. sylvaticum (Huds.) P.Beauv.	Plantae	Magnoliophyta	Liliopsida	Poales	Poaceae	Brachypodium	sylvaticum	sylvaticum		subspecies	(Huds.) P.Beauv.	-6.903531632	41.52486727	WGS84
db50ee2a-0899-4460-9752-f0092fe9ab99	PhysicalObject	Research Center in Biodiversity and Genetic Resources	CIBIO	InBIO Barcoding Initiative	IBPLT DNA barcoding of Portuguese plants	CIBIO	PreservedSpecimen	db50ee2a-0899-4460-9752-f0092fe9ab99	PLT.0459	Joana Pauperio|Joao Queiros| Ricardo Pita|Helia Goncalves| Miguel Porto	specimen (dry) | DNA extract	in collection	PO-V72563	E57	27/06/2019	2019	6	Rodrigo Andrade| Miguel Porto	Brachypodium sylvaticum subsp. sylvaticum (Huds.) P.Beauv.	Plantae	Magnoliophyta	Liliopsida	Poales	Poaceae	Brachypodium	sylvaticum	sylvaticum		subspecies	(Huds.) P.Beauv.	-6.731	41.768	WGS84
b7223d62-8f3e-4993-af5b-ef4d079538dd	PhysicalObject	Research Center in Biodiversity and Genetic Resources	CIBIO	InBIO Barcoding Initiative	IBPLT DNA barcoding of Portuguese plants	CIBIO	PreservedSpecimen	b7223d62-8f3e-4993-af5b-ef4d079538dd	PLT.0059	Joana Pauperio|Joao Queiros| Ricardo Pita|Helia Goncalves| Miguel Porto	specimen (dry) | DNA extract	in collection	PO-V72171	E10	02/05/2019	2019	5	Rodrigo Andrade| Miguel Porto	Brassica barrelieri (L.) Janka	Plantae	Magnoliophyta	Magnoliopsida	Brassicales	Brassicaceae	Brassica	barrelieri			species	(L.) Janka	-6.8212803	41.6700723	WGS84
1eafbf7b-4ef0-47e9-a2b6-666bf5ef2a8e	PhysicalObject	Research Center in Biodiversity and Genetic Resources	CIBIO	InBIO Barcoding Initiative	IBPLT DNA barcoding of Portuguese plants	CIBIO	PreservedSpecimen	1eafbf7b-4ef0-47e9-a2b6-666bf5ef2a8e	PLT.0139	Joana Pauperio|Joao Queiros| Ricardo Pita|Helia Goncalves| Miguel Porto	specimen (dry) | DNA extract	in collection	PO-V72252	E11	03/05/2019	2019	5	Rodrigo Andrade| Miguel Porto	Briza maxima L.	Plantae	Magnoliophyta	Liliopsida	Poales	Poaceae	Briza	maxima			species	L.	-6.636579	41.4996475	WGS84
6d23458d-497e-48b4-8398-63bae2627989	PhysicalObject	Research Center in Biodiversity and Genetic Resources	CIBIO	InBIO Barcoding Initiative	IBPLT DNA barcoding of Portuguese plants	CIBIO	PreservedSpecimen	6d23458d-497e-48b4-8398-63bae2627989	PLT.0004	Joana Pauperio|Joao Queiros| Ricardo Pita|Helia Goncalves| Miguel Porto	specimen (dry) | DNA extract	in collection	PO-V72116	E3	03/08/2018	2018	8	Rodrigo Andrade| Miguel Porto	Briza maxima L.	Plantae	Magnoliophyta	Liliopsida	Poales	Poaceae	Briza	maxima			species	L.	-7.4940694	41.3385343	WGS84
595f8c82-6c17-4f1f-b3b6-2cc7799dd2e9	PhysicalObject	Research Center in Biodiversity and Genetic Resources	CIBIO	InBIO Barcoding Initiative	IBPLT DNA barcoding of Portuguese plants	CIBIO	PreservedSpecimen	595f8c82-6c17-4f1f-b3b6-2cc7799dd2e9	PLT.0384	Joana Pauperio|Joao Queiros| Ricardo Pita|Helia Goncalves| Miguel Porto	specimen (dry) | DNA extract	in collection	PO-V72499	E82	01/06/2019	2019	6	Rodrigo Andrade| Miguel Porto	Briza maxima L.	Plantae	Magnoliophyta	Liliopsida	Poales	Poaceae	Briza	maxima			species	L.
64f5cdf1-654c-425e-b2d5-a3448f12523e	PhysicalObject	Research Center in Biodiversity and Genetic Resources	CIBIO	InBIO Barcoding Initiative	IBPLT DNA barcoding of Portuguese plants	CIBIO	PreservedSpecimen	64f5cdf1-654c-425e-b2d5-a3448f12523e	PLT.0332	Joana Pauperio|Joao Queiros| Ricardo Pita|Helia Goncalves| Miguel Porto	specimen (dry) | DNA extract	in collection	PO-V72447	E46	07/06/2019	2019	6	Rodrigo Andrade| Miguel Porto	Briza minor L.	Plantae	Magnoliophyta	Liliopsida	Poales	Poaceae	Briza	minor			species	L.	-6.715	41.528	WGS84
c266fb8b-d616-45f5-8ebb-8d227a2f90f7	PhysicalObject	Research Center in Biodiversity and Genetic Resources	CIBIO	InBIO Barcoding Initiative	IBPLT DNA barcoding of Portuguese plants	CIBIO	PreservedSpecimen	c266fb8b-d616-45f5-8ebb-8d227a2f90f7	PLT.0063	Joana Pauperio|Joao Queiros| Ricardo Pita|Helia Goncalves| Miguel Porto	specimen (dry) | DNA extract	in collection	PO-V72175	E10	02/05/2019	2019	5	Rodrigo Andrade| Miguel Porto	Bromus diandrus Roth	Plantae	Magnoliophyta	Liliopsida	Poales	Poaceae	Bromus	diandrus			species	Roth	-6.8212803	41.6700723	WGS84
45cbfdaa-9df1-4e90-a02c-171952773fb5	PhysicalObject	Research Center in Biodiversity and Genetic Resources	CIBIO	InBIO Barcoding Initiative	IBPLT DNA barcoding of Portuguese plants	CIBIO	PreservedSpecimen	45cbfdaa-9df1-4e90-a02c-171952773fb5	PLT.0135	Joana Pauperio|Joao Queiros| Ricardo Pita|Helia Goncalves| Miguel Porto	specimen (dry) | DNA extract	in collection	PO-V72248	E6	02/05/2019	2019	5	Rodrigo Andrade| Miguel Porto	Bromus diandrus Roth	Plantae	Magnoliophyta	Liliopsida	Poales	Poaceae	Bromus	diandrus			species	Roth	-6.7151084	41.5279011	WGS84
050b7619-f294-4675-b8ef-6c40e7a29b60	PhysicalObject	Research Center in Biodiversity and Genetic Resources	CIBIO	InBIO Barcoding Initiative	IBPLT DNA barcoding of Portuguese plants	CIBIO	PreservedSpecimen	050b7619-f294-4675-b8ef-6c40e7a29b60	PLT.0083	Joana Pauperio|Joao Queiros| Ricardo Pita|Helia Goncalves| Miguel Porto	specimen (dry) | DNA extract	in collection	PO-V72196	E7	02/05/2019	2019	5	Rodrigo Andrade| Miguel Porto	Bromus diandrus Roth	Plantae	Magnoliophyta	Liliopsida	Poales	Poaceae	Bromus	diandrus			species	Roth	-6.7851094	41.5566353	WGS84
20cc68d4-e5bd-4587-817b-41b66deb200c	PhysicalObject	Research Center in Biodiversity and Genetic Resources	CIBIO	InBIO Barcoding Initiative	IBPLT DNA barcoding of Portuguese plants	CIBIO	PreservedSpecimen	20cc68d4-e5bd-4587-817b-41b66deb200c	PLT.0077A	Joana Pauperio|Joao Queiros| Ricardo Pita|Helia Goncalves| Miguel Porto	specimen (dry) | DNA extract	in collection	PO-V72189	E7	02/05/2019	2019	5	Rodrigo Andrade| Miguel Porto	Bromus hordeaceus subsp. hordeaceus L.	Plantae	Magnoliophyta	Liliopsida	Poales	Poaceae	Bromus	hordeaceus	hordeaceus		subspecies	L.	-6.7851094	41.5566353	WGS84
0cc0a262-92c7-4408-b718-8affa5a98629	PhysicalObject	Research Center in Biodiversity and Genetic Resources	CIBIO	InBIO Barcoding Initiative	IBPLT DNA barcoding of Portuguese plants	CIBIO	PreservedSpecimen	0cc0a262-92c7-4408-b718-8affa5a98629	PLT.0089	Joana Pauperio|Joao Queiros| Ricardo Pita|Helia Goncalves| Miguel Porto	specimen (dry) | DNA extract	in collection	PO-V72202	E7	02/05/2019	2019	5	Rodrigo Andrade| Miguel Porto	Bromus hordeaceus subsp. hordeaceus L.	Plantae	Magnoliophyta	Liliopsida	Poales	Poaceae	Bromus	hordeaceus	hordeaceus		subspecies	L.	-6.7851094	41.5566353	WGS84
dace977e-a725-448c-ae52-7a7e37c24139	PhysicalObject	Research Center in Biodiversity and Genetic Resources	CIBIO	InBIO Barcoding Initiative	IBPLT DNA barcoding of Portuguese plants	CIBIO	PreservedSpecimen	dace977e-a725-448c-ae52-7a7e37c24139	PLT.0163	Joana Pauperio|Joao Queiros| Ricardo Pita|Helia Goncalves| Miguel Porto	specimen (dry) | DNA extract	in collection	PO-V72276	E11	03/05/2019	2019	5	Rodrigo Andrade| Miguel Porto	Bromus hordeaceus subsp. hordeaceus L.	Plantae	Magnoliophyta	Liliopsida	Poales	Poaceae	Bromus	hordeaceus	hordeaceus		subspecies	L.	-6.636579	41.4996475	WGS84
5a0648ed-0e59-43c9-bd46-a57b6adeec55	PhysicalObject	Research Center in Biodiversity and Genetic Resources	CIBIO	InBIO Barcoding Initiative	IBPLT DNA barcoding of Portuguese plants	CIBIO	PreservedSpecimen	5a0648ed-0e59-43c9-bd46-a57b6adeec55	PLT.0561	Joana Pauperio|Joao Queiros| Ricardo Pita|Helia Goncalves| Miguel Porto	specimen (dry) | DNA extract	in collection	PO-V72664	E32	01/06/2019	2019	6	Rodrigo Andrade| Miguel Porto	Bromus hordeaceus subsp. hordeaceus L.	Plantae	Magnoliophyta	Liliopsida	Poales	Poaceae	Bromus	hordeaceus	hordeaceus		subspecies	L.	-6.866954495	41.6065025	WGS84
35089dec-1bda-4fa9-ae8b-77318cc918f7	PhysicalObject	Research Center in Biodiversity and Genetic Resources	CIBIO	InBIO Barcoding Initiative	IBPLT DNA barcoding of Portuguese plants	CIBIO	PreservedSpecimen	35089dec-1bda-4fa9-ae8b-77318cc918f7	PLT.0132	Joana Pauperio|Joao Queiros| Ricardo Pita|Helia Goncalves| Miguel Porto	specimen (dry) | DNA extract	in collection	PO-V72245	E6	02/05/2019	2019	5	Rodrigo Andrade| Miguel Porto	Bromus hordeaceus subsp. hordeaceus L.	Plantae	Magnoliophyta	Liliopsida	Poales	Poaceae	Bromus	hordeaceus	hordeaceus		subspecies	L.	-6.7151084	41.5279011	WGS84
04a1ea67-819b-4bea-853d-d3a4c0e6160a	PhysicalObject	Research Center in Biodiversity and Genetic Resources	CIBIO	InBIO Barcoding Initiative	IBPLT DNA barcoding of Portuguese plants	CIBIO	PreservedSpecimen	04a1ea67-819b-4bea-853d-d3a4c0e6160a	PLT.0550	Joana Pauperio|Joao Queiros| Ricardo Pita|Helia Goncalves| Miguel Porto	specimen (dry) | DNA extract	in collection	PO-V72653	E20	01/06/2019	2019	6	Rodrigo Andrade| Miguel Porto	Bromus racemosus L.	Plantae	Magnoliophyta	Liliopsida	Poales	Poaceae	Bromus	racemosus			species	L.	-6.903531632	41.52486727	WGS84
ef3c7d05-ebb6-4d16-9ce8-be3eb9efffb9	PhysicalObject	Research Center in Biodiversity and Genetic Resources	CIBIO	InBIO Barcoding Initiative	IBPLT DNA barcoding of Portuguese plants	CIBIO	PreservedSpecimen	ef3c7d05-ebb6-4d16-9ce8-be3eb9efffb9	PLT.0306	Joana Pauperio|Joao Queiros| Ricardo Pita|Helia Goncalves| Miguel Porto	specimen (dry) | DNA extract	in collection	PO-V72420	E40	06/06/2019	2019	6	Rodrigo Andrade| Miguel Porto	Bromus racemosus L.	Plantae	Magnoliophyta	Liliopsida	Poales	Poaceae	Bromus	racemosus			species	L.	-6.634	41.52	WGS84
3dbe08cb-b726-43a6-8137-d6349a248912	PhysicalObject	Research Center in Biodiversity and Genetic Resources	CIBIO	InBIO Barcoding Initiative	IBPLT DNA barcoding of Portuguese plants	CIBIO	PreservedSpecimen	3dbe08cb-b726-43a6-8137-d6349a248912	PLT.0170	Joana Pauperio|Joao Queiros| Ricardo Pita|Helia Goncalves| Miguel Porto	specimen (dry) | DNA extract	in collection	PO-V72283	E11	03/05/2019	2019	5	Rodrigo Andrade| Miguel Porto	Bromus scoparius L.	Plantae	Magnoliophyta	Liliopsida	Poales	Poaceae	Bromus	scoparius			species	L.	-6.636579	41.4996475	WGS84
31564649-b396-4e4c-94cc-44f660bdcb31	PhysicalObject	Research Center in Biodiversity and Genetic Resources	CIBIO	InBIO Barcoding Initiative	IBPLT DNA barcoding of Portuguese plants	CIBIO	PreservedSpecimen	31564649-b396-4e4c-94cc-44f660bdcb31	PLT.0077B	Joana Pauperio|Joao Queiros| Ricardo Pita|Helia Goncalves| Miguel Porto	specimen (dry) | DNA extract	in collection	PO-V72190	E7	02/05/2019	2019	5	Rodrigo Andrade| Miguel Porto	Bromus scoparius L.	Plantae	Magnoliophyta	Liliopsida	Poales	Poaceae	Bromus	scoparius			species	L.	-6.7851094	41.5566353	WGS84
412863c9-1eed-464c-9969-6343e4087b5f	PhysicalObject	Research Center in Biodiversity and Genetic Resources	CIBIO	InBIO Barcoding Initiative	IBPLT DNA barcoding of Portuguese plants	CIBIO	PreservedSpecimen	412863c9-1eed-464c-9969-6343e4087b5f	PLT.0092	Joana Pauperio|Joao Queiros| Ricardo Pita|Helia Goncalves| Miguel Porto	specimen (dry) | DNA extract	in collection	PO-V72205	E7	02/05/2019	2019	5	Rodrigo Andrade| Miguel Porto	Bromus sterilis L.	Plantae	Magnoliophyta	Liliopsida	Poales	Poaceae	Bromus	sterilis			species	L.	-6.7851094	41.5566353	WGS84
46d2bda6-28be-4543-a7a2-59275a1901df	PhysicalObject	Research Center in Biodiversity and Genetic Resources	CIBIO	InBIO Barcoding Initiative	IBPLT DNA barcoding of Portuguese plants	CIBIO	PreservedSpecimen	46d2bda6-28be-4543-a7a2-59275a1901df	PLT.0134	Joana Pauperio|Joao Queiros| Ricardo Pita|Helia Goncalves| Miguel Porto	specimen (dry) | DNA extract	in collection	PO-V72247	E6	02/05/2019	2019	5	Rodrigo Andrade| Miguel Porto	Bromus tectorum L.	Plantae	Magnoliophyta	Liliopsida	Poales	Poaceae	Bromus	tectorum			species	L.	-6.7151084	41.5279011	WGS84
572028a2-66c3-4168-b1ae-a24405f5e34c	PhysicalObject	Research Center in Biodiversity and Genetic Resources	CIBIO	InBIO Barcoding Initiative	IBPLT DNA barcoding of Portuguese plants	CIBIO	PreservedSpecimen	572028a2-66c3-4168-b1ae-a24405f5e34c	PLT.0359	Joana Pauperio|Joao Queiros| Ricardo Pita|Helia Goncalves| Miguel Porto	specimen (dry) | DNA extract	in collection	PO-V72474	E51	11/06/2019	2019	6	Rodrigo Andrade| Miguel Porto	Bryonia cretica subsp. dioica (Jacq.) Tutin	Plantae	Magnoliophyta	Magnoliopsida	Cucurbitales	Cucurbitaceae	Bryonia	cretica	dioica		subspecies	(Jacq.) Tutin	-6.786	41.557	WGS84
46fd3bd3-7423-4cff-820d-5fc0745dc598	PhysicalObject	Research Center in Biodiversity and Genetic Resources	CIBIO	InBIO Barcoding Initiative	IBPLT DNA barcoding of Portuguese plants	CIBIO	PreservedSpecimen	46fd3bd3-7423-4cff-820d-5fc0745dc598	PLT.0361	Joana Pauperio|Joao Queiros| Ricardo Pita|Helia Goncalves| Miguel Porto	specimen (dry) | DNA extract	in collection	PO-V72476	E51	11/06/2019	2019	6	Rodrigo Andrade| Miguel Porto	Bunias erucago L.	Plantae	Magnoliophyta	Magnoliopsida	Brassicales	Brassicaceae	Bunias	erucago			species	L.	-6.786	41.557	WGS84
e8d8fd4c-b3c0-4b61-b864-f9bb99014808	PhysicalObject	Research Center in Biodiversity and Genetic Resources	CIBIO	InBIO Barcoding Initiative	IBPLT DNA barcoding of Portuguese plants	CIBIO	PreservedSpecimen	e8d8fd4c-b3c0-4b61-b864-f9bb99014808	PLT.0360	Joana Pauperio|Joao Queiros| Ricardo Pita|Helia Goncalves| Miguel Porto	specimen (dry) | DNA extract	in collection	PO-V72475	E51	11/06/2019	2019	6	Rodrigo Andrade| Miguel Porto	Bupleurum virgatum Cav.	Plantae	Magnoliophyta	Magnoliopsida	Apiales	Apiaceae	Bupleurum	virgatum			species	Cav.	-6.786	41.557	WGS84
b6df01ba-48d5-464f-85c5-b6fb113917c0	PhysicalObject	Research Center in Biodiversity and Genetic Resources	CIBIO	InBIO Barcoding Initiative	IBPLT DNA barcoding of Portuguese plants	CIBIO	PreservedSpecimen	b6df01ba-48d5-464f-85c5-b6fb113917c0	PLT.0595	Joana Pauperio|Joao Queiros| Ricardo Pita|Helia Goncalves| Miguel Porto	specimen (dry) | DNA extract	in collection	PO-V72698	E29	01/06/2019	2019	6	Rodrigo Andrade| Miguel Porto	Callitriche stagnalis Scop.	Plantae	Magnoliophyta	Magnoliopsida	Lamiales	Plantaginaceae	Callitriche	stagnalis			species	Scop.	-6.728237029	41.54948914	WGS84
c03b5193-9561-4753-9450-7c5ccf8086e6	PhysicalObject	Research Center in Biodiversity and Genetic Resources	CIBIO	InBIO Barcoding Initiative	IBPLT DNA barcoding of Portuguese plants	CIBIO	PreservedSpecimen	c03b5193-9561-4753-9450-7c5ccf8086e6	PLT.0242	Joana Pauperio|Joao Queiros| Ricardo Pita|Helia Goncalves| Miguel Porto	specimen (dry) | DNA extract	in collection	PO-V72355	E37	05/06/2019	2019	6	Rodrigo Andrade| Miguel Porto	Campanula rapunculus subsp. rapunculus L.	Plantae	Magnoliophyta	Magnoliopsida	Asterales	Campanulaceae	Campanula	rapunculus	rapunculus		subspecies	L.	-6.636	41.5	WGS84
231c54c7-5a88-44ad-aae9-cdfd717b200e	PhysicalObject	Research Center in Biodiversity and Genetic Resources	CIBIO	InBIO Barcoding Initiative	IBPLT DNA barcoding of Portuguese plants	CIBIO	PreservedSpecimen	231c54c7-5a88-44ad-aae9-cdfd717b200e	PLT.0299	Joana Pauperio|Joao Queiros| Ricardo Pita|Helia Goncalves| Miguel Porto	specimen (dry) | DNA extract	in collection	PO-V72413	E40	06/06/2019	2019	6	Rodrigo Andrade| Miguel Porto	Campanula rapunculus subsp. rapunculus L.	Plantae	Magnoliophyta	Magnoliopsida	Asterales	Campanulaceae	Campanula	rapunculus	rapunculus		subspecies	L.	-6.634	41.52	WGS84
47df9549-6afa-4b2c-8c5d-98e0d0cc397c	PhysicalObject	Research Center in Biodiversity and Genetic Resources	CIBIO	InBIO Barcoding Initiative	IBPLT DNA barcoding of Portuguese plants	CIBIO	PreservedSpecimen	47df9549-6afa-4b2c-8c5d-98e0d0cc397c	PLT.0333	Joana Pauperio|Joao Queiros| Ricardo Pita|Helia Goncalves| Miguel Porto	specimen (dry) | DNA extract	in collection	PO-V72448	E46	07/06/2019	2019	6	Rodrigo Andrade| Miguel Porto	Campanula Boiss.	Plantae	Magnoliophyta	Magnoliopsida	Asterales	Campanulaceae	Campanula				genus	Boiss.	-6.715	41.528	WGS84
1d415498-00b5-45bb-a375-e6d63d268075	PhysicalObject	Research Center in Biodiversity and Genetic Resources	CIBIO	InBIO Barcoding Initiative	IBPLT DNA barcoding of Portuguese plants	CIBIO	PreservedSpecimen	1d415498-00b5-45bb-a375-e6d63d268075	PLT.0086	Joana Pauperio|Joao Queiros| Ricardo Pita|Helia Goncalves| Miguel Porto	specimen (dry) | DNA extract	in collection	PO-V72199	E7	02/05/2019	2019	5	Rodrigo Andrade| Miguel Porto	Capsella rubella Reut.	Plantae	Magnoliophyta	Magnoliopsida	Brassicales	Brassicaceae	Capsella	rubella			species	Reut.	-6.7851094	41.5566353	WGS84
09f476d9-b479-4e03-8ba2-148eb33f8c49	PhysicalObject	Research Center in Biodiversity and Genetic Resources	CIBIO	InBIO Barcoding Initiative	IBPLT DNA barcoding of Portuguese plants	CIBIO	PreservedSpecimen	09f476d9-b479-4e03-8ba2-148eb33f8c49	PLT.0393	Joana Pauperio|Joao Queiros| Ricardo Pita|Helia Goncalves| Miguel Porto	specimen (dry) | DNA extract	in collection	PO-V72508	E82	01/06/2019	2019	6	Rodrigo Andrade| Miguel Porto	Carduus carpetanus subsp. carpetanus Boiss. & Reut.	Plantae	Magnoliophyta	Magnoliopsida	Asterales	Asteraceae	Carduus	carpetanus	carpetanus		subspecies	Boiss. & Reut.
27b3cbb9-e099-4e6b-b452-eff38edf8a98	PhysicalObject	Research Center in Biodiversity and Genetic Resources	CIBIO	InBIO Barcoding Initiative	IBPLT DNA barcoding of Portuguese plants	CIBIO	PreservedSpecimen	27b3cbb9-e099-4e6b-b452-eff38edf8a98	PLT.0065	Joana Pauperio|Joao Queiros| Ricardo Pita|Helia Goncalves| Miguel Porto	specimen (dry) | DNA extract	in collection	PO-V72177	E10	02/05/2019	2019	5	Rodrigo Andrade| Miguel Porto	Carduus pycnocephalus subsp. pycnocephalus L.	Plantae	Magnoliophyta	Magnoliopsida	Asterales	Asteraceae	Carduus	pycnocephalus	pycnocephalus		subspecies	L.	-6.8212803	41.6700723	WGS84
1b71f313-868d-488d-a3fd-323d22ad55aa	PhysicalObject	Research Center in Biodiversity and Genetic Resources	CIBIO	InBIO Barcoding Initiative	IBPLT DNA barcoding of Portuguese plants	CIBIO	PreservedSpecimen	1b71f313-868d-488d-a3fd-323d22ad55aa	PLT.0418	Joana Pauperio|Joao Queiros| Ricardo Pita|Helia Goncalves| Miguel Porto	specimen (dry) | DNA extract	in collection	PO-V72533	E82	01/06/2019	2019	6	Rodrigo Andrade| Miguel Porto	Carduus pycnocephalus subsp. pycnocephalus L.	Plantae	Magnoliophyta	Magnoliopsida	Asterales	Asteraceae	Carduus	pycnocephalus	pycnocephalus		subspecies	L.
4f42ebf5-fe24-4c3d-87ca-4a72957098c1	PhysicalObject	Research Center in Biodiversity and Genetic Resources	CIBIO	InBIO Barcoding Initiative	IBPLT DNA barcoding of Portuguese plants	CIBIO	PreservedSpecimen	4f42ebf5-fe24-4c3d-87ca-4a72957098c1	PLT.0172	Joana Pauperio|Joao Queiros| Ricardo Pita|Helia Goncalves| Miguel Porto	specimen (dry) | DNA extract	in collection	PO-V72285	E11	03/05/2019	2019	5	Rodrigo Andrade| Miguel Porto	Carduus tenuiflorus subsp. tenuiflorus Curtis	Plantae	Magnoliophyta	Magnoliopsida	Asterales	Asteraceae	Carduus	tenuiflorus	tenuiflorus		subspecies	Curtis	-6.636579	41.4996475	WGS84
c269dc94-df7f-4537-bd5e-b92adc9f39cc	PhysicalObject	Research Center in Biodiversity and Genetic Resources	CIBIO	InBIO Barcoding Initiative	IBPLT DNA barcoding of Portuguese plants	CIBIO	PreservedSpecimen	c269dc94-df7f-4537-bd5e-b92adc9f39cc	PLT.0263	Joana Pauperio|Joao Queiros| Ricardo Pita|Helia Goncalves| Miguel Porto	specimen (dry) | DNA extract	in collection	PO-V72376	E35	05/06/2019	2019	6	Rodrigo Andrade| Miguel Porto	Carduus tenuiflorus subsp. tenuiflorus Curtis	Plantae	Magnoliophyta	Magnoliopsida	Asterales	Asteraceae	Carduus	tenuiflorus	tenuiflorus		subspecies	Curtis	-6.636	41.499	WGS84
b3efa6bc-835b-493d-881d-743edaffe66a	PhysicalObject	Research Center in Biodiversity and Genetic Resources	CIBIO	InBIO Barcoding Initiative	IBPLT DNA barcoding of Portuguese plants	CIBIO	PreservedSpecimen	b3efa6bc-835b-493d-881d-743edaffe66a	PLT.0648	Joana Pauperio|Joao Queiros| Ricardo Pita|Helia Goncalves| Miguel Porto	specimen (dry) | DNA extract	in collection	PO-V72751	E72	01/06/2020	2020	6	Rodrigo Andrade| Miguel Porto	Carex acuta L.	Plantae	Magnoliophyta	Liliopsida	Poales	Cyperaceae	Carex	acuta			species	L.	-6.789372895	41.5335276	WGS84
81732cdc-11a7-4467-ae89-3b7df5588777	PhysicalObject	Research Center in Biodiversity and Genetic Resources	CIBIO	InBIO Barcoding Initiative	IBPLT DNA barcoding of Portuguese plants	CIBIO	PreservedSpecimen	81732cdc-11a7-4467-ae89-3b7df5588777	PLT.0516	Joana Pauperio|Joao Queiros| Ricardo Pita|Helia Goncalves| Miguel Porto	specimen (dry) | DNA extract	in collection	PO-V72620	E22	01/06/2019	2019	6	Rodrigo Andrade| Miguel Porto	Carex flacca subsp. erythrostachys (Hoppe) Holub	Plantae	Magnoliophyta	Liliopsida	Poales	Cyperaceae	Carex	flacca	erythrostachys		subspecies	(Hoppe) Holub	-6.828648786	41.52918386	WGS84
89735609-9309-45aa-8509-4ef392b53c8b	PhysicalObject	Research Center in Biodiversity and Genetic Resources	CIBIO	InBIO Barcoding Initiative	IBPLT DNA barcoding of Portuguese plants	CIBIO	PreservedSpecimen	89735609-9309-45aa-8509-4ef392b53c8b	PLT.0558	Joana Pauperio|Joao Queiros| Ricardo Pita|Helia Goncalves| Miguel Porto	specimen (dry) | DNA extract	in collection	PO-V72661	E32	01/06/2019	2019	6	Rodrigo Andrade| Miguel Porto	Carex hirta L.	Plantae	Magnoliophyta	Liliopsida	Poales	Cyperaceae	Carex	hirta			species	L.	-6.866954495	41.6065025	WGS84
db22ee06-1795-4ba4-8ed3-681c1c164e92	PhysicalObject	Research Center in Biodiversity and Genetic Resources	CIBIO	InBIO Barcoding Initiative	IBPLT DNA barcoding of Portuguese plants	CIBIO	PreservedSpecimen	db22ee06-1795-4ba4-8ed3-681c1c164e92	PLT.0315	Joana Pauperio|Joao Queiros| Ricardo Pita|Helia Goncalves| Miguel Porto	specimen (dry) | DNA extract	in collection	PO-V72430	E41	06/06/2019	2019	6	Rodrigo Andrade| Miguel Porto	Carex hirta L.	Plantae	Magnoliophyta	Liliopsida	Poales	Cyperaceae	Carex	hirta			species	L.	-6.632	41.52	WGS84
c2e13049-1f89-40d3-818e-8591babd0e21	PhysicalObject	Research Center in Biodiversity and Genetic Resources	CIBIO	InBIO Barcoding Initiative	IBPLT DNA barcoding of Portuguese plants	CIBIO	PreservedSpecimen	c2e13049-1f89-40d3-818e-8591babd0e21	PLT.0313A	Joana Pauperio|Joao Queiros| Ricardo Pita|Helia Goncalves| Miguel Porto	specimen (dry) | DNA extract	in collection	PO-V72427	E41	06/06/2019	2019	6	Rodrigo Andrade| Miguel Porto	Carex leporina L.	Plantae	Magnoliophyta	Liliopsida	Poales	Cyperaceae	Carex	leporina			species	L.	-6.632	41.52	WGS84
2325ed27-a04c-4bb9-9c30-3afdce2be44e	PhysicalObject	Research Center in Biodiversity and Genetic Resources	CIBIO	InBIO Barcoding Initiative	IBPLT DNA barcoding of Portuguese plants	CIBIO	PreservedSpecimen	2325ed27-a04c-4bb9-9c30-3afdce2be44e	PLT.0549	Joana Pauperio|Joao Queiros| Ricardo Pita|Helia Goncalves| Miguel Porto	specimen (dry) | DNA extract	in collection	PO-V72652	E20	01/06/2019	2019	6	Rodrigo Andrade| Miguel Porto	Carex otrubae Podp.	Plantae	Magnoliophyta	Liliopsida	Poales	Cyperaceae	Carex	otrubae			species	Podp.	-6.903531632	41.52486727	WGS84
9e88880a-b00d-45cd-93e5-9439593d6d3d	PhysicalObject	Research Center in Biodiversity and Genetic Resources	CIBIO	InBIO Barcoding Initiative	IBPLT DNA barcoding of Portuguese plants	CIBIO	PreservedSpecimen	9e88880a-b00d-45cd-93e5-9439593d6d3d	PLT.0313B	Joana Pauperio|Joao Queiros| Ricardo Pita|Helia Goncalves| Miguel Porto	specimen (dry) | DNA extract	in collection	PO-V72428	E41	06/06/2019	2019	6	Rodrigo Andrade| Miguel Porto	Carex spicata subsp. andresii Molina Gonz., Acedo & Llamas	Plantae	Magnoliophyta	Liliopsida	Poales	Cyperaceae	Carex	spicata	andresii		subspecies	Molina Gonz., Acedo & Llamas	-6.632	41.52	WGS84
34d7b711-f1de-4e7e-8476-28c493323185	PhysicalObject	Research Center in Biodiversity and Genetic Resources	CIBIO	InBIO Barcoding Initiative	IBPLT DNA barcoding of Portuguese plants	CIBIO	PreservedSpecimen	34d7b711-f1de-4e7e-8476-28c493323185	PLT.0130b	Joana Pauperio|Joao Queiros| Ricardo Pita|Helia Goncalves| Miguel Porto	specimen (dry) | DNA extract	in collection	PO-V72243	E6	02/05/2019	2019	5	Rodrigo Andrade| Miguel Porto	Carex spicata subsp. andresii Molina Gonz., Acedo & Llamas	Plantae	Magnoliophyta	Liliopsida	Poales	Cyperaceae	Carex	spicata	andresii		subspecies	Molina Gonz., Acedo & Llamas	-6.7151084	41.5279011	WGS84
44a5b4b8-ea37-4166-a916-5679138a6bc1	PhysicalObject	Research Center in Biodiversity and Genetic Resources	CIBIO	InBIO Barcoding Initiative	IBPLT DNA barcoding of Portuguese plants	CIBIO	PreservedSpecimen	44a5b4b8-ea37-4166-a916-5679138a6bc1	PLT.0222	Joana Pauperio|Joao Queiros| Ricardo Pita|Helia Goncalves| Miguel Porto	specimen (dry) | DNA extract	in collection	PO-V72335	E37	05/06/2019	2019	6	Rodrigo Andrade| Miguel Porto	Carlina hispanica subsp. hispanica Lam.	Plantae	Magnoliophyta	Magnoliopsida	Asterales	Asteraceae	Carlina	hispanica	hispanica		subspecies	Lam.	-6.636	41.5	WGS84
370b967b-4d6a-4f95-acb1-6214f2e20602	PhysicalObject	Research Center in Biodiversity and Genetic Resources	CIBIO	InBIO Barcoding Initiative	IBPLT DNA barcoding of Portuguese plants	CIBIO	PreservedSpecimen	370b967b-4d6a-4f95-acb1-6214f2e20602	PLT.0355	Joana Pauperio|Joao Queiros| Ricardo Pita|Helia Goncalves| Miguel Porto	specimen (dry) | DNA extract	in collection	PO-V72470	E48	07/06/2019	2019	6	Rodrigo Andrade| Miguel Porto	Carlina racemosa L.	Plantae	Magnoliophyta	Magnoliopsida	Asterales	Asteraceae	Carlina	racemosa			species	L.	-6.715	41.53	WGS84
906b8121-880f-46c1-a487-b5264c09a044	PhysicalObject	Research Center in Biodiversity and Genetic Resources	CIBIO	InBIO Barcoding Initiative	IBPLT DNA barcoding of Portuguese plants	CIBIO	PreservedSpecimen	906b8121-880f-46c1-a487-b5264c09a044	PLT.0400	Joana Pauperio|Joao Queiros| Ricardo Pita| Helia Gonçalves| Miguel Porto	specimen (dry) | DNA extract	in collection	PO-V72515	E82	01/06/2019	2019	6	Rodrigo Andrade| Miguel Porto	Celtica gigantea subsp. gigantea (Link) F.M.Vazquez & Barkworth	Plantae	Magnoliophyta	Liliopsida	Poales	Poaceae	Celtica	gigantea	gigantea		subspecies	(Link) F.M.Vazquez & Barkworth
aa56ad0e-2486-4987-9e4b-9ed509f82777	PhysicalObject	Research Center in Biodiversity and Genetic Resources	CIBIO	InBIO Barcoding Initiative	IBPLT DNA barcoding of Portuguese plants	CIBIO	PreservedSpecimen	aa56ad0e-2486-4987-9e4b-9ed509f82777	PLT.0253	Joana Pauperio|Joao Queiros| Ricardo Pita|Helia Goncalves| Miguel Porto	specimen (dry) | DNA extract	in collection	PO-V72366	E35	05/06/2019	2019	6	Rodrigo Andrade| Miguel Porto	Centaurea benedicta var. benedicta (L.) L.	Plantae	Magnoliophyta	Magnoliopsida	Asterales	Asteraceae	Centaurea	benedicta	benedicta	Centaurea benedicta var. benedicta (L.) L.	subspecies	(L.) L.	-6.636	41.499	WGS84
cee6c4e8-95dd-4c13-9785-95aa0207682f	PhysicalObject	Research Center in Biodiversity and Genetic Resources	CIBIO	InBIO Barcoding Initiative	IBPLT DNA barcoding of Portuguese plants	CIBIO	PreservedSpecimen	cee6c4e8-95dd-4c13-9785-95aa0207682f	PLT.0363	Joana Pauperio|Joao Queiros| Ricardo Pita|Helia Goncalves| Miguel Porto	specimen (dry) | DNA extract	in collection	PO-V72478	E51	11/06/2019	2019	6	Rodrigo Andrade| Miguel Porto	Centaurea calcitrapa subsp. calcitrapa L.	Plantae	Magnoliophyta	Magnoliopsida	Asterales	Asteraceae	Centaurea	calcitrapa	calcitrapa		subspecies	L.	-6.786	41.557	WGS84
4a801991-991c-4dc8-bb39-5b899f1c40bb	PhysicalObject	Research Center in Biodiversity and Genetic Resources	CIBIO	InBIO Barcoding Initiative	IBPLT DNA barcoding of Portuguese plants	CIBIO	PreservedSpecimen	4a801991-991c-4dc8-bb39-5b899f1c40bb	PLT.0659	Joana Pauperio|Joao Queiros| Ricardo Pita|Helia Goncalves| Miguel Porto	specimen (dry) | DNA extract	in collection	PO-V72762	E72	01/06/2020	2020	6	Rodrigo Andrade| Miguel Porto	Centaurea jacea subsp. timbalii (Martrin-Donos) Braun-Blanq.	Plantae	Magnoliophyta	Magnoliopsida	Asterales	Asteraceae	Centaurea	jacea	timbalii		subspecies	(Martrin-Donos) Braun-Blanq.	-6.789372895	41.5335276	WGS84
f84d1abc-fed5-4dc6-84c3-9c5f18ecee3d	PhysicalObject	Research Center in Biodiversity and Genetic Resources	CIBIO	InBIO Barcoding Initiative	IBPLT DNA barcoding of Portuguese plants	CIBIO	PreservedSpecimen	f84d1abc-fed5-4dc6-84c3-9c5f18ecee3d	PLT.0220	Joana Pauperio|Joao Queiros| Ricardo Pita|Helia Goncalves| Miguel Porto	specimen (dry) | DNA extract	in collection	PO-V72333	E37	05/06/2019	2019	6	Rodrigo Andrade| Miguel Porto	Centaurea langei subsp. langei Nyman	Plantae	Magnoliophyta	Magnoliopsida	Asterales	Asteraceae	Centaurea	langei	langei		subspecies	Nyman	-6.636	41.5	WGS84
cc36d4c1-6eeb-4b4d-b1d2-c6f897b52c1c	PhysicalObject	Research Center in Biodiversity and Genetic Resources	CIBIO	InBIO Barcoding Initiative	IBPLT DNA barcoding of Portuguese plants	CIBIO	PreservedSpecimen	cc36d4c1-6eeb-4b4d-b1d2-c6f897b52c1c	PLT.0404	Joana Pauperio|Joao Queiros| Ricardo Pita|Helia Goncalves| Miguel Porto	specimen (dry) | DNA extract	in collection	PO-V72519	E82	01/06/2019	2019	6	Rodrigo Andrade| Miguel Porto	Centaurea ornata ornata Willd.	Plantae	Magnoliophyta	Magnoliopsida	Asterales	Asteraceae	Centaurea	ornata	ornata	Centaurea aff. ornata subsp. ornata	subspecies	Willd.
92adc220-718f-4a2e-a443-7e070c8ef65b	PhysicalObject	Research Center in Biodiversity and Genetic Resources	CIBIO	InBIO Barcoding Initiative	IBPLT DNA barcoding of Portuguese plants	CIBIO	PreservedSpecimen	92adc220-718f-4a2e-a443-7e070c8ef65b	PLT.0667	Joana Pauperio|Joao Queiros| Ricardo Pita|Helia Goncalves| Miguel Porto	specimen (dry) | DNA extract	in collection	PO-V72770	E80	01/06/2020	2020	6	Rodrigo Andrade| Miguel Porto	Centaurea solstitialis subsp. solstitialis L.	Plantae	Magnoliophyta	Magnoliopsida	Asterales	Asteraceae	Centaurea	solstitialis	solstitialis		subspecies	L.	-6.866954495	41.6065025	WGS84
d69d0afb-b717-4bcf-818e-a8a0c1cb25f8	PhysicalObject	Research Center in Biodiversity and Genetic Resources	CIBIO	InBIO Barcoding Initiative	IBPLT DNA barcoding of Portuguese plants	CIBIO	PreservedSpecimen	d69d0afb-b717-4bcf-818e-a8a0c1cb25f8	PLT.0206	Joana Pauperio|Joao Queiros| Ricardo Pita| Helia Gonçalves| Miguel Porto	specimen (dry) | DNA extract	in collection	PO-V72319	E36	05/06/2019	2019	6	Rodrigo Andrade| Miguel Porto	Centaurium erythraea subsp. majus (Hoffmanns. & Link) M.Lainz	Plantae	Magnoliophyta	Magnoliopsida	Gentianales	Gentianaceae	Centaurium	erythraea	majus		subspecies	(Hoffmanns. & Link) M.Lanz	-6.637	41.5	WGS84
15347cfd-b43d-479e-b395-b02d74979cee	PhysicalObject	Research Center in Biodiversity and Genetic Resources	CIBIO	InBIO Barcoding Initiative	IBPLT DNA barcoding of Portuguese plants	CIBIO	PreservedSpecimen	15347cfd-b43d-479e-b395-b02d74979cee	PLT.0572	Joana Pauperio|Joao Queiros| Ricardo Pita|Helia Goncalves| Miguel Porto	specimen (dry) | DNA extract	in collection	PO-V72675	E32	01/06/2019	2019	6	Rodrigo Andrade| Miguel Porto	Cerastium brachypetalum subsp. tauricum (Spreng.) Murb.	Plantae	Magnoliophyta	Magnoliopsida	Caryophyllales	Caryophyllaceae	Cerastium	brachypetalum	tauricum		subspecies	(Spreng.) Murb.	-6.866954495	41.6065025	WGS84
ffa8f335-963d-44cf-bd22-f7f9c6d25dd1	PhysicalObject	Research Center in Biodiversity and Genetic Resources	CIBIO	InBIO Barcoding Initiative	IBPLT DNA barcoding of Portuguese plants	CIBIO	PreservedSpecimen	ffa8f335-963d-44cf-bd22-f7f9c6d25dd1	PLT.0187	Joana Pauperio|Joao Queiros| Ricardo Pita|Helia Goncalves| Miguel Porto	specimen (dry) | DNA extract	in collection	PO-V72300	E14	03/05/2019	2019	5	Rodrigo Andrade| Miguel Porto	Cerastium glomeratum subsp. glomeratum Thuill.	Plantae	Magnoliophyta	Magnoliopsida	Caryophyllales	Caryophyllaceae	Cerastium	glomeratum	glomeratum		subspecies	Thuill.	-6.6331096	41.5194642	WGS84
0a891bbe-97dd-4b51-9005-d11772cf212b	PhysicalObject	Research Center in Biodiversity and Genetic Resources	CIBIO	InBIO Barcoding Initiative	IBPLT DNA barcoding of Portuguese plants	CIBIO	PreservedSpecimen	0a891bbe-97dd-4b51-9005-d11772cf212b	PLT.0563	Joana Pauperio|Joao Queiros| Ricardo Pita|Helia Goncalves| Miguel Porto	specimen (dry) | DNA extract	in collection	PO-V72666	E32	01/06/2019	2019	6	Rodrigo Andrade| Miguel Porto	Chaerophyllum temulum L.	Plantae	Magnoliophyta	Magnoliopsida	Apiales	Apiaceae	Chaerophyllum	temulum			species	L.	-6.866954495	41.6065025	WGS84
f0a70fe0-53ec-4c07-b211-e0d17c71a83d	PhysicalObject	Research Center in Biodiversity and Genetic Resources	CIBIO	InBIO Barcoding Initiative	IBPLT DNA barcoding of Portuguese plants	CIBIO	PreservedSpecimen	f0a70fe0-53ec-4c07-b211-e0d17c71a83d	PLT.0470	Joana Pauperio|Joao Queiros| Ricardo Pita|Helia Goncalves| Miguel Porto	specimen (dry) | DNA extract	in collection	PO-V72574	E61	27/06/2019	2019	6	Rodrigo Andrade| Miguel Porto	Chaerophyllum temulum L.	Plantae	Magnoliophyta	Magnoliopsida	Apiales	Apiaceae	Chaerophyllum	temulum			species	L.	-6.796	41.832	WGS84
b82f3b47-be49-4efa-8940-cfac24b506a6	PhysicalObject	Research Center in Biodiversity and Genetic Resources	CIBIO	InBIO Barcoding Initiative	IBPLT DNA barcoding of Portuguese plants	CIBIO	PreservedSpecimen	b82f3b47-be49-4efa-8940-cfac24b506a6	PLT.0028	Joana Pauperio|Joao Queiros| Ricardo Pita|Helia Goncalves| Miguel Porto	specimen (dry) | DNA extract	in collection	PO-V72140	E1	02/08/2018	2018	8	Rodrigo Andrade| Miguel Porto	Chamaemelum nobile (L.) All.	Plantae	Magnoliophyta	Magnoliopsida	Asterales	Asteraceae	Chamaemelum	nobile			species	(L.) All.	-7.4940694	41.3385343	WGS84
defb2e20-1474-43e5-a964-84a848b54178	PhysicalObject	Research Center in Biodiversity and Genetic Resources	CIBIO	InBIO Barcoding Initiative	IBPLT DNA barcoding of Portuguese plants	CIBIO	PreservedSpecimen	defb2e20-1474-43e5-a964-84a848b54178	PLT.0260	Joana Pauperio|Joao Queiros| Ricardo Pita|Helia Goncalves| Miguel Porto	specimen (dry) | DNA extract	in collection	PO-V72373	E35	05/06/2019	2019	6	Rodrigo Andrade| Miguel Porto	Chamaemelum nobile (L.) All.	Plantae	Magnoliophyta	Magnoliopsida	Asterales	Asteraceae	Chamaemelum	nobile			species	(L.) All.	-6.636	41.499	WGS84
2294e8a1-efd9-43f0-bf64-6640d26b98ec	PhysicalObject	Research Center in Biodiversity and Genetic Resources	CIBIO	InBIO Barcoding Initiative	IBPLT DNA barcoding of Portuguese plants	CIBIO	PreservedSpecimen	2294e8a1-efd9-43f0-bf64-6640d26b98ec	PLT.0608	Joana Pauperio|Joao Queiros| Ricardo Pita|Helia Goncalves| Miguel Porto	specimen (dry) | DNA extract	in collection	PO-V72711	E75	01/06/2020	2020	6	Rodrigo Andrade| Miguel Porto	Chamaemelum nobile (L.) All.	Plantae	Magnoliophyta	Magnoliopsida	Asterales	Asteraceae	Chamaemelum	nobile			species	(L.) All.	-6.638528788	41.55629812	WGS84
ba517434-d0a1-43af-bbf5-35d0da59802a	PhysicalObject	Research Center in Biodiversity and Genetic Resources	CIBIO	InBIO Barcoding Initiative	IBPLT DNA barcoding of Portuguese plants	CIBIO	PreservedSpecimen	ba517434-d0a1-43af-bbf5-35d0da59802a	PLT.0054	Joana Pauperio|Joao Queiros| Ricardo Pita|Helia Goncalves| Miguel Porto	specimen (dry) | DNA extract	in collection	PO-V72166	E10	02/05/2019	2019	5	Rodrigo Andrade| Miguel Porto	Chelidonium majus subsp. majus L.	Plantae	Magnoliophyta	Magnoliopsida	Ranunculales	Papaveraceae	Chelidonium	majus	majus		subspecies	L.	-6.8212803	41.6700723	WGS84
15f696fa-cb93-4f9f-95c0-fcf25db8f05f	PhysicalObject	Research Center in Biodiversity and Genetic Resources	CIBIO	InBIO Barcoding Initiative	IBPLT DNA barcoding of Portuguese plants	CIBIO	PreservedSpecimen	15f696fa-cb93-4f9f-95c0-fcf25db8f05f	PLT.0041	Joana Pauperio|Joao Queiros| Ricardo Pita|Helia Goncalves| Miguel Porto	specimen (dry) | DNA extract	in collection	PO-V72153	E2	03/08/2018	2018	8	Rodrigo Andrade| Miguel Porto	Chenopodium album L.	Plantae	Magnoliophyta	Magnoliopsida	Caryophyllales	Amaranthaceae	Chenopodium	album			species	L.	-7.0973107	41.3364972	WGS84
6b96462a-0cf8-4f48-9e7a-d507e60d0c7c	PhysicalObject	Research Center in Biodiversity and Genetic Resources	CIBIO	InBIO Barcoding Initiative	IBPLT DNA barcoding of Portuguese plants	CIBIO	PreservedSpecimen	6b96462a-0cf8-4f48-9e7a-d507e60d0c7c	PLT.0547	Joana Pauperio|Joao Queiros| Ricardo Pita|Helia Goncalves| Miguel Porto	specimen (dry) | DNA extract	in collection	PO-V72650	E20	01/06/2019	2019	6	Rodrigo Andrade| Miguel Porto	Chenopodium album var. album L.	Plantae	Magnoliophyta	Magnoliopsida	Caryophyllales	Amaranthaceae	Chenopodium	album	album	Chenopodium album var. album L.	subspecies	L.	-6.903531632	41.52486727	WGS84
333fa09a-5e7f-469f-b5e2-1afd5ea86a48	PhysicalObject	Research Center in Biodiversity and Genetic Resources	CIBIO	InBIO Barcoding Initiative	IBPLT DNA barcoding of Portuguese plants	CIBIO	PreservedSpecimen	333fa09a-5e7f-469f-b5e2-1afd5ea86a48	PLT.0396	Joana Pauperio|Joao Queiros| Ricardo Pita|Helia Goncalves| Miguel Porto	specimen (dry) | DNA extract	in collection	PO-V72511	E82	01/06/2019	2019	6	Rodrigo Andrade| Miguel Porto	Chenopodium album var. album L.	Plantae	Magnoliophyta	Magnoliopsida	Caryophyllales	Amaranthaceae	Chenopodium	album	album	Chenopodium album var. album L.	subspecies	L.
21b221b0-fa64-4da2-8f40-5fcf8bb0c14f	PhysicalObject	Research Center in Biodiversity and Genetic Resources	CIBIO	InBIO Barcoding Initiative	IBPLT DNA barcoding of Portuguese plants	CIBIO	PreservedSpecimen	21b221b0-fa64-4da2-8f40-5fcf8bb0c14f	PLT.0599	Joana Pauperio|Joao Queiros| Ricardo Pita| Helia Gonçalves| Miguel Porto	specimen (dry) | DNA extract	in collection	PO-V72702	E23	01/06/2019	2019	6	Rodrigo Andrade| Miguel Porto	Chenopodium murale (L.) S.Fuentes, Uotila & Borsch	Plantae	Magnoliophyta	Magnoliopsida	Caryophyllales	Amaranthaceae	Chenopodium	murale			species	(L.) S.Fuentes, Uotila & Borsch	-6.729173654	41.53435596	WGS84
c8a50888-8fda-4b16-a54a-9f7d8063de02	PhysicalObject	Research Center in Biodiversity and Genetic Resources	CIBIO	InBIO Barcoding Initiative	IBPLT DNA barcoding of Portuguese plants	CIBIO	PreservedSpecimen	c8a50888-8fda-4b16-a54a-9f7d8063de02	PLT.0205	Joana Pauperio|Joao Queiros| Ricardo Pita| Helia Gonçalves| Miguel Porto	specimen (dry) | DNA extract	in collection	PO-V72318	E36	05/06/2019	2019	6	Rodrigo Andrade| Miguel Porto	Chondrilla juncea var. juncea L.	Plantae	Magnoliophyta	Magnoliopsida	Asterales	Asteraceae	Chondrilla	juncea	juncea	Chondrilla juncea var. juncea L.	subspecies	L.	-6.637	41.5	WGS84
4d20c77b-46bc-4bf9-86bc-42af74871e08	PhysicalObject	Research Center in Biodiversity and Genetic Resources	CIBIO	InBIO Barcoding Initiative	IBPLT DNA barcoding of Portuguese plants	CIBIO	PreservedSpecimen	4d20c77b-46bc-4bf9-86bc-42af74871e08	PLT.0032	Joana Pauperio|Joao Queiros| Ricardo Pita|Helia Goncalves| Miguel Porto	specimen (dry) | DNA extract	in collection	PO-V72144	E2	03/08/2018	2018	8	Rodrigo Andrade| Miguel Porto	Cichorium intybus subsp. intybus L.	Plantae	Magnoliophyta	Magnoliopsida	Asterales	Asteraceae	Cichorium	intybus	intybus		subspecies	L.	-7.0973107	41.3364972	WGS84
96db6b32-1d79-403c-a3a7-360e1204b596	PhysicalObject	Research Center in Biodiversity and Genetic Resources	CIBIO	InBIO Barcoding Initiative	IBPLT DNA barcoding of Portuguese plants	CIBIO	PreservedSpecimen	96db6b32-1d79-403c-a3a7-360e1204b596	PLT.0366	Joana Pauperio|Joao Queiros| Ricardo Pita|Helia Goncalves| Miguel Porto	specimen (dry) | DNA extract	in collection	PO-V72481	E51	11/06/2019	2019	6	Rodrigo Andrade| Miguel Porto	Cirsium arvense var. arvense (L.) Scop.	Plantae	Magnoliophyta	Magnoliopsida	Asterales	Asteraceae	Cirsium	arvense	arvense	Cirsium arvense var. arvense (L.) Scop.	subspecies	(L.) Scop.	-6.786	41.557	WGS84
76e8d543-0abd-4261-bbe5-53374c0dc5f1	PhysicalObject	Research Center in Biodiversity and Genetic Resources	CIBIO	InBIO Barcoding Initiative	IBPLT DNA barcoding of Portuguese plants	CIBIO	PreservedSpecimen	76e8d543-0abd-4261-bbe5-53374c0dc5f1	PLT.0510	Joana Pauperio|Joao Queiros| Ricardo Pita|Helia Goncalves| Miguel Porto	specimen (dry) | DNA extract	in collection	PO-V72614	E31	01/06/2019	2019	6	Rodrigo Andrade| Miguel Porto	Cistus inflatus Pourr. ex J.-P.Demoly	Plantae	Magnoliophyta	Magnoliopsida	Malvales	Cistaceae	Cistus	inflatus			species	Pourr. ex J.-P.Demoly	-6.773632991	41.57347827	WGS84
b3597f75-429c-48c6-bffd-56636496529f	PhysicalObject	Research Center in Biodiversity and Genetic Resources	CIBIO	InBIO Barcoding Initiative	IBPLT DNA barcoding of Portuguese plants	CIBIO	PreservedSpecimen	b3597f75-429c-48c6-bffd-56636496529f	PLT.0096	Joana Pauperio|Joao Queiros| Ricardo Pita|Helia Goncalves| Miguel Porto	specimen (dry) | DNA extract	in collection	PO-V72209	E8	02/05/2019	2019	5	Rodrigo Andrade| Miguel Porto	Cistus ladanifer subsp. ladanifer L.	Plantae	Magnoliophyta	Magnoliopsida	Malvales	Cistaceae	Cistus	ladanifer	ladanifer		subspecies	L.	-6.7669455	41.5711114	WGS84
c41b2cf7-3cee-40e9-8ecd-e54d8c9ec175	PhysicalObject	Research Center in Biodiversity and Genetic Resources	CIBIO	InBIO Barcoding Initiative	IBPLT DNA barcoding of Portuguese plants	CIBIO	PreservedSpecimen	c41b2cf7-3cee-40e9-8ecd-e54d8c9ec175	PLT.0097	Joana Pauperio|Joao Queiros| Ricardo Pita|Helia Goncalves| Miguel Porto	specimen (dry) | DNA extract	in collection	PO-V72210	E8	02/05/2019	2019	5	Rodrigo Andrade| Miguel Porto	Cistus ladanifer subsp. ladanifer L.	Plantae	Magnoliophyta	Magnoliopsida	Malvales	Cistaceae	Cistus	ladanifer	ladanifer		subspecies	L.	-6.7669455	41.5711114	WGS84
823fa400-32d2-4ee0-801f-5f22d8fe5fb8	PhysicalObject	Research Center in Biodiversity and Genetic Resources	CIBIO	InBIO Barcoding Initiative	IBPLT DNA barcoding of Portuguese plants	CIBIO	PreservedSpecimen	823fa400-32d2-4ee0-801f-5f22d8fe5fb8	PLT.0102	Joana Pauperio|Joao Queiros| Ricardo Pita|Helia Goncalves| Miguel Porto	specimen (dry) | DNA extract	in collection	PO-V72215	E8	02/05/2019	2019	5	Rodrigo Andrade| Miguel Porto	Cistus umbellatus subsp. viscosus (Willk.) Demoly	Plantae	Magnoliophyta	Magnoliopsida	Malvales	Cistaceae	Cistus	umbellatus	viscosus		subspecies	(Willk.) Demoly	-6.7669455	41.5711114	WGS84
c80bc6af-0ba2-4042-aa09-12b66455a344	PhysicalObject	Research Center in Biodiversity and Genetic Resources	CIBIO	InBIO Barcoding Initiative	IBPLT DNA barcoding of Portuguese plants	CIBIO	PreservedSpecimen	c80bc6af-0ba2-4042-aa09-12b66455a344	PLT.0508	Joana Pauperio|Joao Queiros| Ricardo Pita|Helia Goncalves| Miguel Porto	specimen (dry) | DNA extract	in collection	PO-V72612	E31	01/06/2019	2019	6	Rodrigo Andrade| Miguel Porto	Cistus umbellatus subsp. viscosus (Willk.) Demoly	Plantae	Magnoliophyta	Magnoliopsida	Malvales	Cistaceae	Cistus	umbellatus	viscosus		subspecies	(Willk.) Demoly	-6.773632991	41.57347827	WGS84
32dc61f3-aef0-4fd0-81b3-6986b5d86fa8	PhysicalObject	Research Center in Biodiversity and Genetic Resources	CIBIO	InBIO Barcoding Initiative	IBPLT DNA barcoding of Portuguese plants	CIBIO	PreservedSpecimen	32dc61f3-aef0-4fd0-81b3-6986b5d86fa8	PLT.0321	Joana Pauperio|Joao Queiros| Ricardo Pita|Helia Goncalves| Miguel Porto	specimen (dry) | DNA extract	in collection	PO-V72436	E43	06/06/2019	2019	6	Rodrigo Andrade| Miguel Porto	Cladanthus mixtus var. mixtus (L.) Chevall.	Plantae	Magnoliophyta	Magnoliopsida	Asterales	Asteraceae	Cladanthus	mixtus	mixtus	Cladanthus mixtus var. mixtus (L.) Chevall.	subspecies	(L.) Chevall.	-6.715	41.529	WGS84
d7973c07-d05c-408f-9123-8e4870b545e7	PhysicalObject	Research Center in Biodiversity and Genetic Resources	CIBIO	InBIO Barcoding Initiative	IBPLT DNA barcoding of Portuguese plants	CIBIO	PreservedSpecimen	d7973c07-d05c-408f-9123-8e4870b545e7	PLT.0277	Joana Pauperio|Joao Queiros| Ricardo Pita|Helia Goncalves| Miguel Porto	specimen (dry) | DNA extract	in collection	PO-V72391	E42	06/06/2019	2019	6	Rodrigo Andrade| Miguel Porto	Clematis campaniflora Brot.	Plantae	Magnoliophyta	Magnoliopsida	Ranunculales	Ranunculaceae	Clematis	campaniflora			species	Brot.	-6.633	41.521	WGS84
98c83013-e142-40a7-9cd0-53025ad5787c	PhysicalObject	Research Center in Biodiversity and Genetic Resources	CIBIO	InBIO Barcoding Initiative	IBPLT DNA barcoding of Portuguese plants	CIBIO	PreservedSpecimen	98c83013-e142-40a7-9cd0-53025ad5787c	PLT.0489	Joana Pauperio|Joao Queiros| Ricardo Pita|Helia Goncalves| Miguel Porto	specimen (dry) | DNA extract	in collection	PO-V72593	E31	01/06/2019	2019	6	Rodrigo Andrade| Miguel Porto	Clinopodium alpinum subsp. meridionale (Nyman) Govaerts	Plantae	Magnoliophyta	Magnoliopsida	Lamiales	Lamiaceae	Clinopodium	alpinum	meridionale		subspecies	(Nyman) Govaerts	-6.773632991	41.57347827	WGS84
a929400d-267f-422c-b30a-6d1ce4b72216	PhysicalObject	Research Center in Biodiversity and Genetic Resources	CIBIO	InBIO Barcoding Initiative	IBPLT DNA barcoding of Portuguese plants	CIBIO	PreservedSpecimen	a929400d-267f-422c-b30a-6d1ce4b72216	PLT.0638	Joana Pauperio|Joao Queiros| Ricardo Pita|Helia Goncalves| Miguel Porto	specimen (dry) | DNA extract	in collection	PO-V72741	E63	01/06/2020	2020	6	Rodrigo Andrade| Miguel Porto	Clinopodium nepeta subsp. spruneri (Boiss.) Bartolucci & F.Conti	Plantae	Magnoliophyta	Magnoliopsida	Lamiales	Lamiaceae	Clinopodium	nepeta	spruneri		subspecies	(Boiss.) Bartolucci & F.Conti	-6.789407819	41.43703057	WGS84
2a0a7f16-b90a-459d-acbc-649df062fc3b	PhysicalObject	Research Center in Biodiversity and Genetic Resources	CIBIO	InBIO Barcoding Initiative	IBPLT DNA barcoding of Portuguese plants	CIBIO	PreservedSpecimen	2a0a7f16-b90a-459d-acbc-649df062fc3b	PLT.0367	Joana Pauperio|Joao Queiros| Ricardo Pita|Helia Goncalves| Miguel Porto	specimen (dry) | DNA extract	in collection	PO-V72482	E51	11/06/2019	2019	6	Rodrigo Andrade| Miguel Porto	Clinopodium nepeta subsp. spruneri (Boiss.) Bartolucci & F.Conti	Plantae	Magnoliophyta	Magnoliopsida	Lamiales	Lamiaceae	Clinopodium	nepeta	spruneri		subspecies	(Boiss.) Bartolucci & F.Conti	-6.786	41.557	WGS84
2ce4641a-38e2-4e1a-ada3-161012c2158d	PhysicalObject	Research Center in Biodiversity and Genetic Resources	CIBIO	InBIO Barcoding Initiative	IBPLT DNA barcoding of Portuguese plants	CIBIO	PreservedSpecimen	2ce4641a-38e2-4e1a-ada3-161012c2158d	PLT.0303	Joana Pauperio|Joao Queiros| Ricardo Pita|Helia Goncalves| Miguel Porto	specimen (dry) | DNA extract	in collection	PO-V72417	E40	06/06/2019	2019	6	Rodrigo Andrade| Miguel Porto	Clinopodium vulgare subsp. arundanum (Boiss.) Nyman	Plantae	Magnoliophyta	Magnoliopsida	Lamiales	Lamiaceae	Clinopodium	vulgare	arundanum		subspecies	(Boiss.) Nyman	-6.634	41.52	WGS84
d4c2041e-63ed-46cc-88ae-b7238afd40d5	PhysicalObject	Research Center in Biodiversity and Genetic Resources	CIBIO	InBIO Barcoding Initiative	IBPLT DNA barcoding of Portuguese plants	CIBIO	PreservedSpecimen	d4c2041e-63ed-46cc-88ae-b7238afd40d5	PLT.0106	Joana Pauperio|Joao Queiros| Ricardo Pita| Helia Gonçalves| Miguel Porto	specimen (dry) | DNA extract	in collection	PO-V72219	E8	02/05/2019	2019	5	Rodrigo Andrade| Miguel Porto	Coincya monensis subsp. cheiranthos (Vill.) C.Aedo Perez, Leadlay & Munoz Garm.	Plantae	Magnoliophyta	Magnoliopsida	Brassicales	Brassicaceae	Coincya	monensis	cheiranthos		subspecies	(Vill.) C.Aedo Perez, Leadlay & Munoz Garm.	-6.7669455	41.5711114	WGS84
66a56b13-8550-4b01-8a38-5a70d391068b	PhysicalObject	Research Center in Biodiversity and Genetic Resources	CIBIO	InBIO Barcoding Initiative	IBPLT DNA barcoding of Portuguese plants	CIBIO	PreservedSpecimen	66a56b13-8550-4b01-8a38-5a70d391068b	PLT.0177	Joana Pauperio|Joao Queiros| Ricardo Pita|Helia Goncalves| Miguel Porto	specimen (dry) | DNA extract	in collection	PO-V72290	E13	03/05/2019	2019	5	Rodrigo Andrade| Miguel Porto	Coleostephus myconis subsp. myconis (L.) Rchb.f.	Plantae	Magnoliophyta	Magnoliopsida	Asterales	Asteraceae	Coleostephus	myconis	myconis		subspecies	(L.) Rchb.f.	-6.6329078	41.5079431	WGS84
53b3ee9a-3398-4f86-a9cd-1f9bea13326e	PhysicalObject	Research Center in Biodiversity and Genetic Resources	CIBIO	InBIO Barcoding Initiative	IBPLT DNA barcoding of Portuguese plants	CIBIO	PreservedSpecimen	53b3ee9a-3398-4f86-a9cd-1f9bea13326e	PLT.0251	Joana Pauperio|Joao Queiros| Ricardo Pita|Helia Goncalves| Miguel Porto	specimen (dry) | DNA extract	in collection	PO-V72364	E35	05/06/2019	2019	6	Rodrigo Andrade| Miguel Porto	Coleostephus myconis subsp. myconis (L.) Rchb.f.	Plantae	Magnoliophyta	Magnoliopsida	Asterales	Asteraceae	Coleostephus	myconis	myconis		subspecies	(L.) Rchb.f.	-6.636	41.499	WGS84
8fd4b7ef-9e3c-49c8-9949-b943dae3b93b	PhysicalObject	Research Center in Biodiversity and Genetic Resources	CIBIO	InBIO Barcoding Initiative	IBPLT DNA barcoding of Portuguese plants	CIBIO	PreservedSpecimen	8fd4b7ef-9e3c-49c8-9949-b943dae3b93b	PLT.0304	Joana Pauperio|Joao Queiros| Ricardo Pita|Helia Goncalves| Miguel Porto	specimen (dry) | DNA extract	in collection	PO-V72418	E40	06/06/2019	2019	6	Rodrigo Andrade| Miguel Porto	Coleostephus myconis subsp. myconis (L.) Rchb.f.	Plantae	Magnoliophyta	Magnoliopsida	Asterales	Asteraceae	Coleostephus	myconis	myconis		subspecies	(L.) Rchb.f.	-6.634	41.52	WGS84
6965b704-b6f8-4fac-aa29-9695b58d1ac5	PhysicalObject	Research Center in Biodiversity and Genetic Resources	CIBIO	InBIO Barcoding Initiative	IBPLT DNA barcoding of Portuguese plants	CIBIO	PreservedSpecimen	6965b704-b6f8-4fac-aa29-9695b58d1ac5	PLT.0117	Joana Pauperio|Joao Queiros| Ricardo Pita|Helia Goncalves| Miguel Porto	specimen (dry) | DNA extract	in collection	PO-V72230	E6	02/05/2019	2019	5	Rodrigo Andrade| Miguel Porto	Coleostephus myconis subsp. myconis (L.) Rchb.f.	Plantae	Magnoliophyta	Magnoliopsida	Asterales	Asteraceae	Coleostephus	myconis	myconis		subspecies	(L.) Rchb.f.	-6.7151084	41.5279011	WGS84
916dbb91-9a1a-4a7a-ba3b-0a2e5ba1c129	PhysicalObject	Research Center in Biodiversity and Genetic Resources	CIBIO	InBIO Barcoding Initiative	IBPLT DNA barcoding of Portuguese plants	CIBIO	PreservedSpecimen	916dbb91-9a1a-4a7a-ba3b-0a2e5ba1c129	PLT.0002	Joana Pauperio|Joao Queiros| Ricardo Pita|Helia Goncalves| Miguel Porto	specimen (dry) | DNA extract	in collection	PO-V72114	E1	02/08/2018	2018	8	Rodrigo Andrade| Miguel Porto	Conium maculatum L.	Plantae	Magnoliophyta	Magnoliopsida	Apiales	Apiaceae	Conium	maculatum			species	L.	-7.4940694	41.3385343	WGS84
dcdfdc7f-dd45-46d8-81d6-8e102f3c6474	PhysicalObject	Research Center in Biodiversity and Genetic Resources	CIBIO	InBIO Barcoding Initiative	IBPLT DNA barcoding of Portuguese plants	CIBIO	PreservedSpecimen	dcdfdc7f-dd45-46d8-81d6-8e102f3c6474	PLT.0468	Joana Pauperio|Joao Queiros| Ricardo Pita|Helia Goncalves| Miguel Porto	specimen (dry) | DNA extract	in collection	PO-V72572	E61	27/06/2019	2019	6	Rodrigo Andrade| Miguel Porto	Conium maculatum L.	Plantae	Magnoliophyta	Magnoliopsida	Apiales	Apiaceae	Conium	maculatum			species	L.	-6.796	41.832	WGS84
6c90384a-39a1-4f82-ba02-67919e7b3881	PhysicalObject	Research Center in Biodiversity and Genetic Resources	CIBIO	InBIO Barcoding Initiative	IBPLT DNA barcoding of Portuguese plants	CIBIO	PreservedSpecimen	6c90384a-39a1-4f82-ba02-67919e7b3881	PLT.0297	Joana Pauperio|Joao Queiros| Ricardo Pita|Helia Goncalves| Miguel Porto	specimen (dry) | DNA extract	in collection	PO-V72411	E40	06/06/2019	2019	6	Rodrigo Andrade| Miguel Porto	Conopodium subcarneum (Boiss. & Reut.) Boiss.	Plantae	Magnoliophyta	Magnoliopsida	Apiales	Apiaceae	Conopodium	subcarneum			species	(Boiss. & Reut.) Boiss.	-6.634	41.52	WGS84
ea59cf39-e62f-4a56-aa55-3651d492ba48	PhysicalObject	Research Center in Biodiversity and Genetic Resources	CIBIO	InBIO Barcoding Initiative	IBPLT DNA barcoding of Portuguese plants	CIBIO	PreservedSpecimen	ea59cf39-e62f-4a56-aa55-3651d492ba48	PLT.0030	Joana Pauperio|Joao Queiros| Ricardo Pita|Helia Goncalves| Miguel Porto	specimen (dry) | DNA extract	in collection	PO-V72142	E3	03/08/2018	2018	8	Rodrigo Andrade| Miguel Porto	Convolvulus arvensis L.	Plantae	Magnoliophyta	Magnoliopsida	Solanales	Convolvulaceae	Convolvulus	arvensis			species	L.	-7.4940694	41.3385343	WGS84
64bbdbc9-5a08-4bd8-9393-d861ee3a59f3	PhysicalObject	Research Center in Biodiversity and Genetic Resources	CIBIO	InBIO Barcoding Initiative	IBPLT DNA barcoding of Portuguese plants	CIBIO	PreservedSpecimen	64bbdbc9-5a08-4bd8-9393-d861ee3a59f3	PLT.0209	Joana Pauperio|Joao Queiros| Ricardo Pita|Helia Goncalves| Miguel Porto	specimen (dry) | DNA extract	in collection	PO-V72322	E37	05/06/2019	2019	6	Rodrigo Andrade| Miguel Porto	Convolvulus arvensis L.	Plantae	Magnoliophyta	Magnoliopsida	Solanales	Convolvulaceae	Convolvulus	arvensis			species	L.	-6.636	41.5	WGS84
e660fd7a-74d9-4000-912a-f6a088adc6c0	PhysicalObject	Research Center in Biodiversity and Genetic Resources	CIBIO	InBIO Barcoding Initiative	IBPLT DNA barcoding of Portuguese plants	CIBIO	PreservedSpecimen	e660fd7a-74d9-4000-912a-f6a088adc6c0	PLT.0149	Joana Pauperio|Joao Queiros| Ricardo Pita|Helia Goncalves| Miguel Porto	specimen (dry) | DNA extract	in collection	PO-V72262	E11	03/05/2019	2019	5	Rodrigo Andrade| Miguel Porto	Coronilla dura (Cav.) Boiss.	Plantae	Magnoliophyta	Magnoliopsida	Fabales	Fabaceae	Coronilla	dura			species	(Cav.) Boiss.	-6.636579	41.4996475	WGS84
63c7e410-7327-4929-95e3-6f7e1c108196	PhysicalObject	Research Center in Biodiversity and Genetic Resources	CIBIO	InBIO Barcoding Initiative	IBPLT DNA barcoding of Portuguese plants	CIBIO	PreservedSpecimen	63c7e410-7327-4929-95e3-6f7e1c108196	PLT.0511	Joana Pauperio|Joao Queiros| Ricardo Pita|Helia Goncalves| Miguel Porto	specimen (dry) | DNA extract	in collection	PO-V72615	E24	01/06/2019	2019	6	Rodrigo Andrade| Miguel Porto	Corrigiola telephiifolia Pourr.	Plantae	Magnoliophyta	Magnoliopsida	Caryophyllales	Caryophyllaceae	Corrigiola	telephiifolia			species	Pourr.	-6.847179375	41.53636665	WGS84
2a9c7270-1304-4e43-bef9-34df486d1ccc	PhysicalObject	Research Center in Biodiversity and Genetic Resources	CIBIO	InBIO Barcoding Initiative	IBPLT DNA barcoding of Portuguese plants	CIBIO	PreservedSpecimen	2a9c7270-1304-4e43-bef9-34df486d1ccc	PLT.0401	Joana Pauperio|Joao Queiros| Ricardo Pita|Helia Goncalves| Miguel Porto	specimen (dry) | DNA extract	in collection	PO-V72516	E82	01/06/2019	2019	6	Rodrigo Andrade| Miguel Porto	Corrigiola telephiifolia Pourr.	Plantae	Magnoliophyta	Magnoliopsida	Caryophyllales	Caryophyllaceae	Corrigiola	telephiifolia			species	Pourr.
0e7940e4-fa07-4f28-b98d-389f3d02744b	PhysicalObject	Research Center in Biodiversity and Genetic Resources	CIBIO	InBIO Barcoding Initiative	IBPLT DNA barcoding of Portuguese plants	CIBIO	PreservedSpecimen	0e7940e4-fa07-4f28-b98d-389f3d02744b	PLT.0405	Joana Pauperio|Joao Queiros| Ricardo Pita|Helia Goncalves| Miguel Porto	specimen (dry) | DNA extract	in collection	PO-V72520	E82	01/06/2019	2019	6	Rodrigo Andrade| Miguel Porto	Corynephorus canescens (L.) P.Beauv.	Plantae	Magnoliophyta	Liliopsida	Poales	Poaceae	Corynephorus	canescens			species	(L.) P.Beauv.
fa0683e8-1242-4643-9fad-1cbcac5ebf8a	PhysicalObject	Research Center in Biodiversity and Genetic Resources	CIBIO	InBIO Barcoding Initiative	IBPLT DNA barcoding of Portuguese plants	CIBIO	PreservedSpecimen	fa0683e8-1242-4643-9fad-1cbcac5ebf8a	PLT.0490	Joana Pauperio|Joao Queiros| Ricardo Pita|Helia Goncalves| Miguel Porto	specimen (dry) | DNA extract	in collection	PO-V72594	E30	01/06/2019	2019	6	Rodrigo Andrade| Miguel Porto	Crassula tillaea Lest.-Garl.	Plantae	Magnoliophyta	Magnoliopsida	Saxifragales	Crassulaceae	Crassula	tillaea			species	Lest.-Garl.	-6.765867972	41.55942608	WGS84
87a60976-c42c-4315-a73c-b7e92e4f7108	PhysicalObject	Research Center in Biodiversity and Genetic Resources	CIBIO	InBIO Barcoding Initiative	IBPLT DNA barcoding of Portuguese plants	CIBIO	PreservedSpecimen	87a60976-c42c-4315-a73c-b7e92e4f7108	PLT.0200	Joana Pauperio|Joao Queiros| Ricardo Pita|Helia Goncalves| Miguel Porto	specimen (dry) | DNA extract	in collection	PO-V72313	E14	03/05/2019	2019	5	Rodrigo Andrade| Miguel Porto	Crataegus monogyna Jacq.	Plantae	Magnoliophyta	Magnoliopsida	Rosales	Rosaceae	Crataegus	monogyna			species	Jacq.	-6.6331096	41.5194642	WGS84
7de2fec9-b7a7-4ca2-8f79-a1e7c36ae8f7	PhysicalObject	Research Center in Biodiversity and Genetic Resources	CIBIO	InBIO Barcoding Initiative	IBPLT DNA barcoding of Portuguese plants	CIBIO	PreservedSpecimen	7de2fec9-b7a7-4ca2-8f79-a1e7c36ae8f7	PLT.0319	Joana Pauperio|Joao Queiros| Ricardo Pita|Helia Goncalves| Miguel Porto	specimen (dry) | DNA extract	in collection	PO-V72434	E41	06/06/2019	2019	6	Rodrigo Andrade| Miguel Porto	Crataegus monogyna Jacq.	Plantae	Magnoliophyta	Magnoliopsida	Rosales	Rosaceae	Crataegus	monogyna			species	Jacq.	-6.632	41.52	WGS84
852ac201-fc04-4bf9-9f52-558c2dded445	PhysicalObject	Research Center in Biodiversity and Genetic Resources	CIBIO	InBIO Barcoding Initiative	IBPLT DNA barcoding of Portuguese plants	CIBIO	PreservedSpecimen	852ac201-fc04-4bf9-9f52-558c2dded445	PLT.0034	Joana Pauperio|Joao Queiros| Ricardo Pita|Helia Goncalves| Miguel Porto	specimen (dry) | DNA extract	in collection	PO-V72146	E2	03/08/2018	2018	8	Rodrigo Andrade| Miguel Porto	Crepis capillaris (L.) Wallr.	Plantae	Magnoliophyta	Magnoliopsida	Asterales	Asteraceae	Crepis	capillaris			species	(L.) Wallr.	-7.0973107	41.3364972	WGS84
b308bc3b-c3a0-4d86-9ad1-18a526609cb4	PhysicalObject	Research Center in Biodiversity and Genetic Resources	CIBIO	InBIO Barcoding Initiative	IBPLT DNA barcoding of Portuguese plants	CIBIO	PreservedSpecimen	b308bc3b-c3a0-4d86-9ad1-18a526609cb4	PLT.0261	Joana Pauperio|Joao Queiros| Ricardo Pita|Helia Goncalves| Miguel Porto	specimen (dry) | DNA extract	in collection	PO-V72374	E35	05/06/2019	2019	6	Rodrigo Andrade| Miguel Porto	Crepis capillaris (L.) Wallr.	Plantae	Magnoliophyta	Magnoliopsida	Asterales	Asteraceae	Crepis	capillaris			species	(L.) Wallr.	-6.636	41.499	WGS84
479d51c5-8662-4fcd-976f-61a46b93d0e4	PhysicalObject	Research Center in Biodiversity and Genetic Resources	CIBIO	InBIO Barcoding Initiative	IBPLT DNA barcoding of Portuguese plants	CIBIO	PreservedSpecimen	479d51c5-8662-4fcd-976f-61a46b93d0e4	PLT.0454	Joana Pauperio|Joao Queiros| Ricardo Pita|Helia Goncalves| Miguel Porto	specimen (dry) | DNA extract	in collection	PO-V72558	E57	27/06/2019	2019	6	Rodrigo Andrade| Miguel Porto	Crepis foetida subsp. foetida L.	Plantae	Magnoliophyta	Magnoliopsida	Asterales	Asteraceae	Crepis	foetida	foetida		subspecies	L.	-6.731	41.768	WGS84
1da1b6e9-2451-48a2-8f62-24a1bdbf9e41	PhysicalObject	Research Center in Biodiversity and Genetic Resources	CIBIO	InBIO Barcoding Initiative	IBPLT DNA barcoding of Portuguese plants	CIBIO	PreservedSpecimen	1da1b6e9-2451-48a2-8f62-24a1bdbf9e41	PLT.0074	Joana Pauperio|Joao Queiros| Ricardo Pita|Helia Goncalves| Miguel Porto	specimen (dry) | DNA extract	in collection	PO-V72186	E7	02/05/2019	2019	5	Rodrigo Andrade| Miguel Porto	Crepis vesicaria subsp. taraxacifolia (Thuill.) Thell.	Plantae	Magnoliophyta	Magnoliopsida	Asterales	Asteraceae	Crepis	vesicaria	taraxacifolia		subspecies	(Thuill.) Thell.	-6.7851094	41.5566353	WGS84
b662ba57-86ca-4885-b9be-359d2cd48220	PhysicalObject	Research Center in Biodiversity and Genetic Resources	CIBIO	InBIO Barcoding Initiative	IBPLT DNA barcoding of Portuguese plants	CIBIO	PreservedSpecimen	b662ba57-86ca-4885-b9be-359d2cd48220	PLT.0386	Joana Pauperio|Joao Queiros| Ricardo Pita|Helia Goncalves| Miguel Porto	specimen (dry) | DNA extract	in collection	PO-V72501	E82	01/06/2019	2019	6	Rodrigo Andrade| Miguel Porto	Crucianella angustifolia L.	Plantae	Magnoliophyta	Magnoliopsida	Gentianales	Rubiaceae	Crucianella	angustifolia			species	L.
23110acf-a82a-43d4-8611-fd3dfe91f23f	PhysicalObject	Research Center in Biodiversity and Genetic Resources	CIBIO	InBIO Barcoding Initiative	IBPLT DNA barcoding of Portuguese plants	CIBIO	PreservedSpecimen	23110acf-a82a-43d4-8611-fd3dfe91f23f	PLT.0559	Joana Pauperio|Joao Queiros| Ricardo Pita|Helia Goncalves| Miguel Porto	specimen (dry) | DNA extract	in collection	PO-V72662	E32	01/06/2019	2019	6	Rodrigo Andrade| Miguel Porto	Cruciata laevipes Opiz	Plantae	Magnoliophyta	Magnoliopsida	Gentianales	Rubiaceae	Cruciata	laevipes			species	Opiz	-6.866954495	41.6065025	WGS84
f11734d4-ce4a-4592-9178-3a0a97412c1b	PhysicalObject	Research Center in Biodiversity and Genetic Resources	CIBIO	InBIO Barcoding Initiative	IBPLT DNA barcoding of Portuguese plants	CIBIO	PreservedSpecimen	f11734d4-ce4a-4592-9178-3a0a97412c1b	PLT.0344	Joana Pauperio|Joao Queiros| Ricardo Pita|Helia Goncalves| Miguel Porto	specimen (dry) | DNA extract	in collection	PO-V72459	E47	07/06/2019	2019	6	Rodrigo Andrade| Miguel Porto	Cynodon dactylon (L.) Pers.	Plantae	Magnoliophyta	Liliopsida	Poales	Poaceae	Cynodon	dactylon			species	(L.) Pers.	-6.715	41.529	WGS84
e657c79e-0428-4a75-81c0-35ecfe31c694	PhysicalObject	Research Center in Biodiversity and Genetic Resources	CIBIO	InBIO Barcoding Initiative	IBPLT DNA barcoding of Portuguese plants	CIBIO	PreservedSpecimen	e657c79e-0428-4a75-81c0-35ecfe31c694	PLT.0174	Joana Pauperio|Joao Queiros| Ricardo Pita|Helia Goncalves| Miguel Porto	specimen (dry) | DNA extract	in collection	PO-V72287	E11	03/05/2019	2019	5	Rodrigo Andrade| Miguel Porto	Cynoglossum creticum Mill.	Plantae	Magnoliophyta	Magnoliopsida	Boraginales	Boraginaceae	Cynoglossum	creticum			species	Mill.	-6.636579	41.4996475	WGS84
2a68a4d7-81de-4cd0-9b2c-cb43dd219753	PhysicalObject	Research Center in Biodiversity and Genetic Resources	CIBIO	InBIO Barcoding Initiative	IBPLT DNA barcoding of Portuguese plants	CIBIO	PreservedSpecimen	2a68a4d7-81de-4cd0-9b2c-cb43dd219753	PLT.0314	Joana Pauperio|Joao Queiros| Ricardo Pita|Helia Goncalves| Miguel Porto	specimen (dry) | DNA extract	in collection	PO-V72429	E41	06/06/2019	2019	6	Rodrigo Andrade| Miguel Porto	Cynosurus cristatus L.	Plantae	Magnoliophyta	Liliopsida	Poales	Poaceae	Cynosurus	cristatus			species	L.	-6.632	41.52	WGS84
8a9068fc-9f86-41b0-856a-f1594f698150	PhysicalObject	Research Center in Biodiversity and Genetic Resources	CIBIO	InBIO Barcoding Initiative	IBPLT DNA barcoding of Portuguese plants	CIBIO	PreservedSpecimen	8a9068fc-9f86-41b0-856a-f1594f698150	PLT.0387	Joana Pauperio|Joao Queiros| Ricardo Pita|Helia Goncalves| Miguel Porto	specimen (dry) | DNA extract	in collection	PO-V72502	E82	01/06/2019	2019	6	Rodrigo Andrade| Miguel Porto	Cynosurus cristatus L.	Plantae	Magnoliophyta	Liliopsida	Poales	Poaceae	Cynosurus	cristatus			species	L.
b8a40be3-0e0f-43ed-be5b-05997b91cc18	PhysicalObject	Research Center in Biodiversity and Genetic Resources	CIBIO	InBIO Barcoding Initiative	IBPLT DNA barcoding of Portuguese plants	CIBIO	PreservedSpecimen	b8a40be3-0e0f-43ed-be5b-05997b91cc18	PLT.0024	Joana Pauperio|Joao Queiros| Ricardo Pita|Helia Goncalves| Miguel Porto	specimen (dry) | DNA extract	in collection	PO-V72136	E1	02/08/2018	2018	8	Rodrigo Andrade| Miguel Porto	Cynosurus echinatus L.	Plantae	Magnoliophyta	Liliopsida	Poales	Poaceae	Cynosurus	echinatus			species	L.	-7.4940694	41.3385343	WGS84
85b3e428-1a4d-4606-8d1a-856792b989e7	PhysicalObject	Research Center in Biodiversity and Genetic Resources	CIBIO	InBIO Barcoding Initiative	IBPLT DNA barcoding of Portuguese plants	CIBIO	PreservedSpecimen	85b3e428-1a4d-4606-8d1a-856792b989e7	PLT.0268	Joana Pauperio|Joao Queiros| Ricardo Pita|Helia Goncalves| Miguel Porto	specimen (dry) | DNA extract	in collection	PO-V72382	E35	05/06/2019	2019	6	Rodrigo Andrade| Miguel Porto	Cynosurus echinatus L.	Plantae	Magnoliophyta	Liliopsida	Poales	Poaceae	Cynosurus	echinatus			species	L.	-6.636	41.499	WGS84
fa19078e-20c7-4859-865d-c343356e58d0	PhysicalObject	Research Center in Biodiversity and Genetic Resources	CIBIO	InBIO Barcoding Initiative	IBPLT DNA barcoding of Portuguese plants	CIBIO	PreservedSpecimen	fa19078e-20c7-4859-865d-c343356e58d0	PLT.0274	Joana Pauperio|Joao Queiros| Ricardo Pita|Helia Goncalves| Miguel Porto	specimen (dry) | DNA extract	in collection	PO-V72388	E42	06/06/2019	2019	6	Rodrigo Andrade| Miguel Porto	Cynosurus echinatus L.	Plantae	Magnoliophyta	Liliopsida	Poales	Poaceae	Cynosurus	echinatus			species	L.	-6.633	41.521	WGS84
e44618de-d4c5-4b7e-9e91-655d712a8ebf	PhysicalObject	Research Center in Biodiversity and Genetic Resources	CIBIO	InBIO Barcoding Initiative	IBPLT DNA barcoding of Portuguese plants	CIBIO	PreservedSpecimen	e44618de-d4c5-4b7e-9e91-655d712a8ebf	PLT.0356	Joana Pauperio|Joao Queiros| Ricardo Pita|Helia Goncalves| Miguel Porto	specimen (dry) | DNA extract	in collection	PO-V72471	E51	11/06/2019	2019	6	Rodrigo Andrade| Miguel Porto	Cynosurus echinatus L.	Plantae	Magnoliophyta	Liliopsida	Poales	Poaceae	Cynosurus	echinatus			species	L.	-6.786	41.557	WGS84
bebb110a-c8a2-423c-be84-ecab68b03b77	PhysicalObject	Research Center in Biodiversity and Genetic Resources	CIBIO	InBIO Barcoding Initiative	IBPLT DNA barcoding of Portuguese plants	CIBIO	PreservedSpecimen	bebb110a-c8a2-423c-be84-ecab68b03b77	PLT.0375	Joana Pauperio|Joao Queiros| Ricardo Pita|Helia Goncalves| Miguel Porto	specimen (dry) | DNA extract	in collection	PO-V72490	E50	11/06/2019	2019	6	Rodrigo Andrade| Miguel Porto	Cyperus longus L.	Plantae	Magnoliophyta	Liliopsida	Poales	Cyperaceae	Cyperus	longus			species	L.	-6.786	41.556	WGS84
4f8632cf-24f2-4ced-8a0b-0837e5c3ae60	PhysicalObject	Research Center in Biodiversity and Genetic Resources	CIBIO	InBIO Barcoding Initiative	IBPLT DNA barcoding of Portuguese plants	CIBIO	PreservedSpecimen	4f8632cf-24f2-4ced-8a0b-0837e5c3ae60	PLT.0019	Joana Pauperio|Joao Queiros| Ricardo Pita|Helia Goncalves| Miguel Porto	specimen (dry) | DNA extract	in collection	PO-V72131	E1	02/08/2018	2018	8	Rodrigo Andrade| Miguel Porto	Cyperus longus subsp. badius (Desf.) Bonnier & Layens	Plantae	Magnoliophyta	Liliopsida	Poales	Cyperaceae	Cyperus	longus	badius		subspecies	(Desf.) Bonnier & Layens	-7.4940694	41.3385343	WGS84
2c54a32d-383b-47e5-b723-fe79143f417c	PhysicalObject	Research Center in Biodiversity and Genetic Resources	CIBIO	InBIO Barcoding Initiative	IBPLT DNA barcoding of Portuguese plants	CIBIO	PreservedSpecimen	2c54a32d-383b-47e5-b723-fe79143f417c	PLT.0597	Joana Pauperio|Joao Queiros| Ricardo Pita|Helia Goncalves| Miguel Porto	specimen (dry) | DNA extract	in collection	PO-V72700	E29	01/06/2019	2019	6	Rodrigo Andrade| Miguel Porto	Cyperus longus subsp. badius (Desf.) Bonnier & Layens	Plantae	Magnoliophyta	Liliopsida	Poales	Cyperaceae	Cyperus	longus	badius		subspecies	(Desf.) Bonnier & Layens	-6.728237029	41.54948914	WGS84
cbce32a9-9acf-4e7b-8d8f-ce2784ee3291	PhysicalObject	Research Center in Biodiversity and Genetic Resources	CIBIO	InBIO Barcoding Initiative	IBPLT DNA barcoding of Portuguese plants	CIBIO	PreservedSpecimen	cbce32a9-9acf-4e7b-8d8f-ce2784ee3291	PLT.0525	Joana Pauperio|Joao Queiros| Ricardo Pita|Helia Goncalves| Miguel Porto	specimen (dry) | DNA extract	in collection	PO-V72628	E16	01/06/2019	2019	6	Rodrigo Andrade| Miguel Porto	Cytinus hypocistis subsp. macranthus Wettst.	Plantae	Magnoliophyta	Magnoliopsida	Malvales	Cytinaceae	Cytinus	hypocistis	macranthus		subspecies	Wettst.	-6.870085183	41.51581371	WGS84
95ba3142-552c-45ad-af46-12ffae453da2	PhysicalObject	Research Center in Biodiversity and Genetic Resources	CIBIO	InBIO Barcoding Initiative	IBPLT DNA barcoding of Portuguese plants	CIBIO	PreservedSpecimen	95ba3142-552c-45ad-af46-12ffae453da2	PLT.0231	Joana Pauperio|Joao Queiros| Ricardo Pita|Helia Goncalves| Miguel Porto	specimen (dry) | DNA extract	in collection	PO-V72344	E37	05/06/2019	2019	6	Rodrigo Andrade| Miguel Porto	Cytisus multiflorus (L'Her.) Sweet	Plantae	Magnoliophyta	Magnoliopsida	Fabales	Fabaceae	Cytisus	multiflorus			species	(L'Her.) Sweet	-6.636	41.5	WGS84
b6bc064f-625e-440e-b226-6a3fddc70a49	PhysicalObject	Research Center in Biodiversity and Genetic Resources	CIBIO	InBIO Barcoding Initiative	IBPLT DNA barcoding of Portuguese plants	CIBIO	PreservedSpecimen	b6bc064f-625e-440e-b226-6a3fddc70a49	PLT.0108	Joana Pauperio|Joao Queiros| Ricardo Pita|Helia Goncalves| Miguel Porto	specimen (dry) | DNA extract	in collection	PO-V72221	E8	02/05/2019	2019	5	Rodrigo Andrade| Miguel Porto	Cytisus multiflorus (L'Her.) Sweet	Plantae	Magnoliophyta	Magnoliopsida	Fabales	Fabaceae	Cytisus	multiflorus			species	(L'Her.) Sweet	-6.7669455	41.5711114	WGS84
54c2f981-e250-42b8-bbad-ad54fbf47144	PhysicalObject	Research Center in Biodiversity and Genetic Resources	CIBIO	InBIO Barcoding Initiative	IBPLT DNA barcoding of Portuguese plants	CIBIO	PreservedSpecimen	54c2f981-e250-42b8-bbad-ad54fbf47144	PLT.0224	Joana Pauperio|Joao Queiros| Ricardo Pita|Helia Goncalves| Miguel Porto	specimen (dry) | DNA extract	in collection	PO-V72337	E37	05/06/2019	2019	6	Rodrigo Andrade| Miguel Porto	Cytisus scoparius subsp. scoparius (L.) Link	Plantae	Magnoliophyta	Magnoliopsida	Fabales	Fabaceae	Cytisus	scoparius	scoparius		subspecies	(L.) Link	-6.636	41.5	WGS84
7c75d5f4-0fdd-4fd2-abdd-7ef983985b98	PhysicalObject	Research Center in Biodiversity and Genetic Resources	CIBIO	InBIO Barcoding Initiative	IBPLT DNA barcoding of Portuguese plants	CIBIO	PreservedSpecimen	7c75d5f4-0fdd-4fd2-abdd-7ef983985b98	PLT.0116	Joana Pauperio|Joao Queiros| Ricardo Pita|Helia Goncalves| Miguel Porto	specimen (dry) | DNA extract	in collection	PO-V72229	E5	02/05/2019	2019	5	Rodrigo Andrade| Miguel Porto	Cytisus scoparius subsp. scoparius (L.) Link	Plantae	Magnoliophyta	Magnoliopsida	Fabales	Fabaceae	Cytisus	scoparius	scoparius		subspecies	(L.) Link	-6.7083466	41.525441	WGS84
0a111dff-68e0-46e7-b9ba-97ca2ffe6087	PhysicalObject	Research Center in Biodiversity and Genetic Resources	CIBIO	InBIO Barcoding Initiative	IBPLT DNA barcoding of Portuguese plants	CIBIO	PreservedSpecimen	0a111dff-68e0-46e7-b9ba-97ca2ffe6087	PLT.0047	Joana Pauperio|Joao Queiros| Ricardo Pita|Helia Goncalves| Miguel Porto	specimen (dry) | DNA extract	in collection	PO-V72159	E9	02/05/2019	2019	5	Rodrigo Andrade| Miguel Porto	Cytisus striatus subsp. striatus (Hill) Rothm.	Plantae	Magnoliophyta	Magnoliopsida	Fabales	Fabaceae	Cytisus	striatus	striatus		subspecies	(Hill) Rothm.	-6.8212803	41.668921	WGS84
ddeb6493-45c2-49b6-973d-1640143c1085	PhysicalObject	Research Center in Biodiversity and Genetic Resources	CIBIO	InBIO Barcoding Initiative	IBPLT DNA barcoding of Portuguese plants	CIBIO	PreservedSpecimen	ddeb6493-45c2-49b6-973d-1640143c1085	PLT.0440	Joana Pauperio|Joao Queiros| Ricardo Pita|Helia Goncalves| Miguel Porto	specimen (dry) | DNA extract	in collection	PO-V72544	E53	26/06/2019	2019	6	Rodrigo Andrade| Miguel Porto	Cytisus striatus subsp. striatus (Hill) Rothm.	Plantae	Magnoliophyta	Magnoliopsida	Fabales	Fabaceae	Cytisus	striatus	striatus		subspecies	(Hill) Rothm.	-6.643	41.729	WGS84
aa0d41aa-5952-4e8c-898f-25627f6c79d2	PhysicalObject	Research Center in Biodiversity and Genetic Resources	CIBIO	InBIO Barcoding Initiative	IBPLT DNA barcoding of Portuguese plants	CIBIO	PreservedSpecimen	aa0d41aa-5952-4e8c-898f-25627f6c79d2	PLT.0006	Joana Pauperio|Joao Queiros| Ricardo Pita|Helia Goncalves| Miguel Porto	specimen (dry) | DNA extract	in collection	PO-V72118	E1	02/08/2018	2018	8	Rodrigo Andrade| Miguel Porto	Dactylis glomerata L.	Plantae	Magnoliophyta	Liliopsida	Poales	Poaceae	Dactylis	glomerata			species	L.	-7.4940694	41.3385343	WGS84
830036de-3e1d-4502-91e0-627bd728873d	PhysicalObject	Research Center in Biodiversity and Genetic Resources	CIBIO	InBIO Barcoding Initiative	IBPLT DNA barcoding of Portuguese plants	CIBIO	PreservedSpecimen	830036de-3e1d-4502-91e0-627bd728873d	PLT.0018	Joana Pauperio|Joao Queiros| Ricardo Pita|Helia Goncalves| Miguel Porto	specimen (dry) | DNA extract	in collection	PO-V72130	E1	02/08/2018	2018	8	Rodrigo Andrade| Miguel Porto	Dactylis glomerata L.	Plantae	Magnoliophyta	Liliopsida	Poales	Poaceae	Dactylis	glomerata			species	L.	-7.4940694	41.3385343	WGS84
68aeca21-b1e0-43a2-87be-8778b7829acf	PhysicalObject	Research Center in Biodiversity and Genetic Resources	CIBIO	InBIO Barcoding Initiative	IBPLT DNA barcoding of Portuguese plants	CIBIO	PreservedSpecimen	68aeca21-b1e0-43a2-87be-8778b7829acf	PLT.0164	Joana Pauperio|Joao Queiros| Ricardo Pita|Helia Goncalves| Miguel Porto	specimen (dry) | DNA extract	in collection	PO-V72277	E11	03/05/2019	2019	5	Rodrigo Andrade| Miguel Porto	Dactylis glomerata L.	Plantae	Magnoliophyta	Liliopsida	Poales	Poaceae	Dactylis	glomerata			species	L.	-6.636579	41.4996475	WGS84
38ca174e-527d-4595-a052-7430067644a0	PhysicalObject	Research Center in Biodiversity and Genetic Resources	CIBIO	InBIO Barcoding Initiative	IBPLT DNA barcoding of Portuguese plants	CIBIO	PreservedSpecimen	38ca174e-527d-4595-a052-7430067644a0	PLT.0040	Joana Pauperio|Joao Queiros| Ricardo Pita|Helia Goncalves| Miguel Porto	specimen (dry) | DNA extract	in collection	PO-V72152	E2	03/08/2018	2018	8	Rodrigo Andrade| Miguel Porto	Dactylis glomerata L.	Plantae	Magnoliophyta	Liliopsida	Poales	Poaceae	Dactylis	glomerata			species	L.	-7.0973107	41.3364972	WGS84
ec057803-a2b7-4310-9c8b-924531ffe9ed	PhysicalObject	Research Center in Biodiversity and Genetic Resources	CIBIO	InBIO Barcoding Initiative	IBPLT DNA barcoding of Portuguese plants	CIBIO	PreservedSpecimen	ec057803-a2b7-4310-9c8b-924531ffe9ed	PLT.0258	Joana Pauperio|Joao Queiros| Ricardo Pita|Helia Goncalves| Miguel Porto	specimen (dry) | DNA extract	in collection	PO-V72371	E35	05/06/2019	2019	6	Rodrigo Andrade| Miguel Porto	Dactylis glomerata L.	Plantae	Magnoliophyta	Liliopsida	Poales	Poaceae	Dactylis	glomerata			species	L.	-6.636	41.499	WGS84
e392631e-6877-452d-adbb-2a120c5ff05f	PhysicalObject	Research Center in Biodiversity and Genetic Resources	CIBIO	InBIO Barcoding Initiative	IBPLT DNA barcoding of Portuguese plants	CIBIO	PreservedSpecimen	e392631e-6877-452d-adbb-2a120c5ff05f	PLT.0239	Joana Pauperio|Joao Queiros| Ricardo Pita|Helia Goncalves| Miguel Porto	specimen (dry) | DNA extract	in collection	PO-V72352	E37	05/06/2019	2019	6	Rodrigo Andrade| Miguel Porto	Daphne gnidium subsp. gnidium L.	Plantae	Magnoliophyta	Magnoliopsida	Malvales	Thymelaeaceae	Daphne	gnidium	gnidium		subspecies	L.	-6.636	41.5	WGS84
648ab1d3-acc5-4ca0-a12d-7990f2906fd3	PhysicalObject	Research Center in Biodiversity and Genetic Resources	CIBIO	InBIO Barcoding Initiative	IBPLT DNA barcoding of Portuguese plants	CIBIO	PreservedSpecimen	648ab1d3-acc5-4ca0-a12d-7990f2906fd3	PLT.0430	Joana Pauperio|Joao Queiros| Ricardo Pita|Helia Goncalves| Miguel Porto	specimen (dry) | DNA extract	in collection	PO-V72534	E54	26/06/2019	2019	6	Rodrigo Andrade| Miguel Porto	Datura stramonium L.	Plantae	Magnoliophyta	Magnoliopsida	Solanales	Solanaceae	Datura	stramonium			species	L.	-6.642	41.729	WGS84
ed9a8417-647a-4f13-9956-359e0466c5a8	PhysicalObject	Research Center in Biodiversity and Genetic Resources	CIBIO	InBIO Barcoding Initiative	IBPLT DNA barcoding of Portuguese plants	CIBIO	PreservedSpecimen	ed9a8417-647a-4f13-9956-359e0466c5a8	PLT.0223	Joana Pauperio|Joao Queiros| Ricardo Pita|Helia Goncalves| Miguel Porto	specimen (dry) | DNA extract	in collection	PO-V72336	E37	05/06/2019	2019	6	Rodrigo Andrade| Miguel Porto	Daucus carota subsp. carota L.	Plantae	Magnoliophyta	Magnoliopsida	Apiales	Apiaceae	Daucus	carota	carota		subspecies	L.	-6.636	41.5	WGS84
55a4d38f-4994-4959-b62f-2ca43a21925e	PhysicalObject	Research Center in Biodiversity and Genetic Resources	CIBIO	InBIO Barcoding Initiative	IBPLT DNA barcoding of Portuguese plants	CIBIO	PreservedSpecimen	55a4d38f-4994-4959-b62f-2ca43a21925e	PLT.0252	Joana Pauperio|Joao Queiros| Ricardo Pita|Helia Goncalves| Miguel Porto	specimen (dry) | DNA extract	in collection	PO-V72365	E35	05/06/2019	2019	6	Rodrigo Andrade| Miguel Porto	Daucus durieua Lange	Plantae	Magnoliophyta	Magnoliopsida	Apiales	Apiaceae	Daucus	durieua			species	Lange	-6.636	41.499	WGS84
f33df50d-5465-473f-9a81-e75fd49ef0df	PhysicalObject	Research Center in Biodiversity and Genetic Resources	CIBIO	InBIO Barcoding Initiative	IBPLT DNA barcoding of Portuguese plants	CIBIO	PreservedSpecimen	f33df50d-5465-473f-9a81-e75fd49ef0df	PLT.0642	Joana Pauperio|Joao Queiros| Ricardo Pita|Helia Goncalves| Miguel Porto	specimen (dry) | DNA extract	in collection	PO-V72745	E72	01/06/2020	2020	6	Rodrigo Andrade| Miguel Porto	Deschampsia cespitosa subsp. cespitosa (L.) P.Beauv.	Plantae	Magnoliophyta	Liliopsida	Poales	Poaceae	Deschampsia	cespitosa	cespitosa		subspecies	(L.) P.Beauv.	-6.789372895	41.5335276	WGS84
a26acb4c-0efa-4483-bf0b-b9eaa6468796	PhysicalObject	Research Center in Biodiversity and Genetic Resources	CIBIO	InBIO Barcoding Initiative	IBPLT DNA barcoding of Portuguese plants	CIBIO	PreservedSpecimen	a26acb4c-0efa-4483-bf0b-b9eaa6468796	PLT.0650	Joana Pauperio|Joao Queiros| Ricardo Pita|Helia Goncalves| Miguel Porto	specimen (dry) | DNA extract	in collection	PO-V72753	E72	01/06/2020	2020	6	Rodrigo Andrade| Miguel Porto	Dianthus laricifolius subsp. marizii (Samp.) Franco	Plantae	Magnoliophyta	Magnoliopsida	Caryophyllales	Caryophyllaceae	Dianthus	laricifolius	marizii		subspecies	(Samp.) Franco	-6.789372895	41.5335276	WGS84
b1379b61-a7bc-484d-a73b-43b58fea2f01	PhysicalObject	Research Center in Biodiversity and Genetic Resources	CIBIO	InBIO Barcoding Initiative	IBPLT DNA barcoding of Portuguese plants	CIBIO	PreservedSpecimen	b1379b61-a7bc-484d-a73b-43b58fea2f01	PLT.0604	Joana Pauperio|Joao Queiros| Ricardo Pita|Helia Goncalves| Miguel Porto	specimen (dry) | DNA extract	in collection	PO-V72707	E77	01/06/2020	2020	6	Rodrigo Andrade| Miguel Porto	Dianthus lusitanus subsp. lusitanus Brot.	Plantae	Magnoliophyta	Magnoliopsida	Caryophyllales	Caryophyllaceae	Dianthus	lusitanus	lusitanus		subspecies	Brot.	-6.649336154	41.56433179	WGS84
834ef62b-93a2-4514-a674-be22840f7d32	PhysicalObject	Research Center in Biodiversity and Genetic Resources	CIBIO	InBIO Barcoding Initiative	IBPLT DNA barcoding of Portuguese plants	CIBIO	PreservedSpecimen	834ef62b-93a2-4514-a674-be22840f7d32	PLT.0446	Joana Pauperio|Joao Queiros| Ricardo Pita|Helia Goncalves| Miguel Porto	specimen (dry) | DNA extract	in collection	PO-V72550	E58	27/06/2019	2019	6	Rodrigo Andrade| Miguel Porto	Dianthus nudiflorus Griff.	Plantae	Magnoliophyta	Magnoliopsida	Caryophyllales	Caryophyllaceae	Dianthus	nudiflorus			species	Griff.	-6.73	41.768	WGS84
8048c076-6d8e-47f2-a00a-16bbf9cdd7da	PhysicalObject	Research Center in Biodiversity and Genetic Resources	CIBIO	InBIO Barcoding Initiative	IBPLT DNA barcoding of Portuguese plants	CIBIO	PreservedSpecimen	8048c076-6d8e-47f2-a00a-16bbf9cdd7da	PLT.0402	Joana Pauperio|Joao Queiros| Ricardo Pita|Helia Goncalves| Miguel Porto	specimen (dry) | DNA extract	in collection	PO-V72517	E82	01/06/2019	2019	6	Rodrigo Andrade| Miguel Porto	Digitalis thapsi L.	Plantae	Magnoliophyta	Magnoliopsida	Lamiales	Plantaginaceae	Digitalis	thapsi			species	L.
703c3d88-7153-4ca8-86c1-071bc6657d87	PhysicalObject	Research Center in Biodiversity and Genetic Resources	CIBIO	InBIO Barcoding Initiative	IBPLT DNA barcoding of Portuguese plants	CIBIO	PreservedSpecimen	703c3d88-7153-4ca8-86c1-071bc6657d87	PLT.0476	Joana Pauperio|Joao Queiros| Ricardo Pita|Helia Goncalves| Miguel Porto	specimen (dry) | DNA extract	in collection	PO-V72580	E60	27/06/2019	2019	6	Rodrigo Andrade| Miguel Porto	Dioscorea communis (L.) Caddick & Wilkin	Plantae	Magnoliophyta	Liliopsida	Dioscoreales	Dioscoreaceae	Dioscorea	communis			species	(L.) Caddick & Wilkin	-6.795	41.831	WGS84
8bf1204d-7e8e-49e8-8916-50f615dcc0ee	PhysicalObject	Research Center in Biodiversity and Genetic Resources	CIBIO	InBIO Barcoding Initiative	IBPLT DNA barcoding of Portuguese plants	CIBIO	PreservedSpecimen	8bf1204d-7e8e-49e8-8916-50f615dcc0ee	PLT.0628	Joana Pauperio|Joao Queiros| Ricardo Pita|Helia Goncalves| Miguel Porto	specimen (dry) | DNA extract	in collection	PO-V72731	E76	01/06/2020	2020	6	Rodrigo Andrade| Miguel Porto	Dipsacus fullonum L.	Plantae	Magnoliophyta	Magnoliopsida	Dipsacales	Caprifoliaceae	Dipsacus	fullonum			species	L.	-6.875652086	41.56094436	WGS84
de8b9dba-0fd1-47be-98d1-3c478316ad89	PhysicalObject	Research Center in Biodiversity and Genetic Resources	CIBIO	InBIO Barcoding Initiative	IBPLT DNA barcoding of Portuguese plants	CIBIO	PreservedSpecimen	de8b9dba-0fd1-47be-98d1-3c478316ad89	PLT.0629	Joana Pauperio|Joao Queiros| Ricardo Pita|Helia Goncalves| Miguel Porto	specimen (dry) | DNA extract	in collection	PO-V72732	E63	01/06/2020	2020	6	Rodrigo Andrade| Miguel Porto	Echinochloa crus-galli subsp. crus-galli (L.) P.Beauv.	Plantae	Magnoliophyta	Liliopsida	Poales	Poaceae	Echinochloa	crus-galli	crus-galli		subspecies	(L.) P.Beauv.	-6.789407819	41.43703057	WGS84
beed6199-c48a-417f-9c74-4ccc4f02eda8	PhysicalObject	Research Center in Biodiversity and Genetic Resources	CIBIO	InBIO Barcoding Initiative	IBPLT DNA barcoding of Portuguese plants	CIBIO	PreservedSpecimen	beed6199-c48a-417f-9c74-4ccc4f02eda8	PLT.0042	Joana Pauperio|Joao Queiros| Ricardo Pita|Helia Goncalves| Miguel Porto	specimen (dry) | DNA extract	in collection	PO-V72154	E2	03/08/2018	2018	8	Rodrigo Andrade| Miguel Porto	Echinochloa crus-galli subsp. crus-galli (L.) P.Beauv.	Plantae	Magnoliophyta	Liliopsida	Poales	Poaceae	Echinochloa	crus-galli	crus-galli		subspecies	(L.) P.Beauv.	-7.0973107	41.3364972	WGS84
b05e6390-1eba-4242-96df-10795def3e73	PhysicalObject	Research Center in Biodiversity and Genetic Resources	CIBIO	InBIO Barcoding Initiative	IBPLT DNA barcoding of Portuguese plants	CIBIO	PreservedSpecimen	b05e6390-1eba-4242-96df-10795def3e73	PLT.0183	Joana Pauperio|Joao Queiros| Ricardo Pita|Helia Goncalves| Miguel Porto	specimen (dry) | DNA extract	in collection	PO-V72296	E14	03/05/2019	2019	5	Rodrigo Andrade| Miguel Porto	Echium plantagineum L.	Plantae	Magnoliophyta	Magnoliopsida	Boraginales	Boraginaceae	Echium	plantagineum			species	L.	-6.6331096	41.5194642	WGS84
cceacbb7-27f3-4196-b6c0-49e3559682f9	PhysicalObject	Research Center in Biodiversity and Genetic Resources	CIBIO	InBIO Barcoding Initiative	IBPLT DNA barcoding of Portuguese plants	CIBIO	PreservedSpecimen	cceacbb7-27f3-4196-b6c0-49e3559682f9	PLT.0014	Joana Pauperio|Joao Queiros| Ricardo Pita|Helia Goncalves| Miguel Porto	specimen (dry) | DNA extract	in collection	PO-V72126	E1	02/08/2018	2018	8	Rodrigo Andrade| Miguel Porto	Echium rosulatum subsp. rosulatum Lange	Plantae	Magnoliophyta	Magnoliopsida	Boraginales	Boraginaceae	Echium	rosulatum	rosulatum		subspecies	Lange	-7.4940694	41.3385343	WGS84
bffe342a-21da-4f9b-8a20-35809d05c4d4	PhysicalObject	Research Center in Biodiversity and Genetic Resources	CIBIO	InBIO Barcoding Initiative	IBPLT DNA barcoding of Portuguese plants	CIBIO	PreservedSpecimen	bffe342a-21da-4f9b-8a20-35809d05c4d4	PLT.0392	Joana Pauperio|Joao Queiros| Ricardo Pita|Helia Goncalves| Miguel Porto	specimen (dry) | DNA extract	in collection	PO-V72507	E82	01/06/2019	2019	6	Rodrigo Andrade| Miguel Porto	Echium vulgare L.	Plantae	Magnoliophyta	Magnoliopsida	Boraginales	Boraginaceae	Echium	vulgare			species	L.
410c8403-74e3-45eb-829b-8fc9ddb1b111	PhysicalObject	Research Center in Biodiversity and Genetic Resources	CIBIO	InBIO Barcoding Initiative	IBPLT DNA barcoding of Portuguese plants	CIBIO	PreservedSpecimen	410c8403-74e3-45eb-829b-8fc9ddb1b111	PLT.0581	Joana Pauperio|Joao Queiros| Ricardo Pita|Helia Goncalves| Miguel Porto	specimen (dry) | DNA extract	in collection	PO-V72684	E33	01/06/2019	2019	6	Rodrigo Andrade| Miguel Porto	Echium vulgare subsp. vulgare L.	Plantae	Magnoliophyta	Magnoliopsida	Boraginales	Boraginaceae	Echium	vulgare	vulgare		subspecies	L.	-6.885152277	41.61764668	WGS84
78f5e135-afeb-443b-ae8c-2c233ebee192	PhysicalObject	Research Center in Biodiversity and Genetic Resources	CIBIO	InBIO Barcoding Initiative	IBPLT DNA barcoding of Portuguese plants	CIBIO	PreservedSpecimen	78f5e135-afeb-443b-ae8c-2c233ebee192	PLT.0070	Joana Pauperio|Joao Queiros| Ricardo Pita|Helia Goncalves| Miguel Porto	specimen (dry) | DNA extract	in collection	PO-V72182	E7	02/05/2019	2019	5	Rodrigo Andrade| Miguel Porto	Eleocharis palustris palustris (L.) Roem. & Schult.	Plantae	Magnoliophyta	Liliopsida	Poales	Cyperaceae	Eleocharis	palustris	palustris	Eleocharis palustris subsp. aff. palustris	subspecies	(L.) Roem. & Schult.	-6.7851094	41.5566353	WGS84
9ef4121c-33a6-45f5-9042-b2ae070d337c	PhysicalObject	Research Center in Biodiversity and Genetic Resources	CIBIO	InBIO Barcoding Initiative	IBPLT DNA barcoding of Portuguese plants	CIBIO	PreservedSpecimen	9ef4121c-33a6-45f5-9042-b2ae070d337c	PLT.0323	Joana Pauperio|Joao Queiros| Ricardo Pita|Helia Goncalves| Miguel Porto	specimen (dry) | DNA extract	in collection	PO-V72438	E43	06/06/2019	2019	6	Rodrigo Andrade| Miguel Porto	Epilobium brachycarpum C.Presl	Plantae	Magnoliophyta	Magnoliopsida	Myrtales	Onagraceae	Epilobium	brachycarpum			species	C.Presl	-6.715	41.529	WGS84
cb3fa666-c5e7-4a28-83c5-2ffc8600f3d6	PhysicalObject	Research Center in Biodiversity and Genetic Resources	CIBIO	InBIO Barcoding Initiative	IBPLT DNA barcoding of Portuguese plants	CIBIO	PreservedSpecimen	cb3fa666-c5e7-4a28-83c5-2ffc8600f3d6	PLT.0458	Joana Pauperio|Joao Queiros| Ricardo Pita|Helia Goncalves| Miguel Porto	specimen (dry) | DNA extract	in collection	PO-V72562	E57	27/06/2019	2019	6	Rodrigo Andrade| Miguel Porto	Epipactis helleborine subsp. tremolsii (Pau) E.Klein	Plantae	Magnoliophyta	Liliopsida	Asparagales	Orchidaceae	Epipactis	helleborine	tremolsii		subspecies	(Pau) E.Klein	-6.731	41.768	WGS84
e429fbd6-23f8-44e6-96fb-8db51184e94a	PhysicalObject	Research Center in Biodiversity and Genetic Resources	CIBIO	InBIO Barcoding Initiative	IBPLT DNA barcoding of Portuguese plants	CIBIO	PreservedSpecimen	e429fbd6-23f8-44e6-96fb-8db51184e94a	PLT.0551	Joana Pauperio|Joao Queiros| Ricardo Pita|Helia Goncalves| Miguel Porto	specimen (dry) | DNA extract	in collection	PO-V72654	E20	01/06/2019	2019	6	Rodrigo Andrade| Miguel Porto	Equisetum arvense L.	Plantae	Pteridophyta	Pteridopsida	Equisetales	Equisetaceae	Equisetum	arvense			species	L.	-6.903531632	41.52486727	WGS84
a1471e91-d2b3-494d-a3ff-edc205bbea33	PhysicalObject	Research Center in Biodiversity and Genetic Resources	CIBIO	InBIO Barcoding Initiative	IBPLT DNA barcoding of Portuguese plants	CIBIO	PreservedSpecimen	a1471e91-d2b3-494d-a3ff-edc205bbea33	PLT.0665	Joana Pauperio|Joao Queiros| Ricardo Pita|Helia Goncalves| Miguel Porto	specimen (dry) | DNA extract	in collection	PO-V72768	E70	01/06/2020	2020	6	Rodrigo Andrade| Miguel Porto	Eragrostis minor Host	Plantae	Magnoliophyta	Liliopsida	Poales	Poaceae	Eragrostis	minor			species	Host	-6.892826352	41.50558928	WGS84
11e443fd-156d-4025-8e06-75526f566c0b	PhysicalObject	Research Center in Biodiversity and Genetic Resources	CIBIO	InBIO Barcoding Initiative	IBPLT DNA barcoding of Portuguese plants	CIBIO	PreservedSpecimen	11e443fd-156d-4025-8e06-75526f566c0b	PLT.0565	Joana Pauperio|Joao Queiros| Ricardo Pita|Helia Goncalves| Miguel Porto	specimen (dry) | DNA extract	in collection	PO-V72668	E26	01/06/2019	2019	6	Rodrigo Andrade| Miguel Porto	Erica scoparia L.	Plantae	Magnoliophyta	Magnoliopsida	Ericales	Ericaceae	Erica	scoparia			species	L.	-6.911883605	41.54354368	WGS84
15b0c890-e37d-4754-9d6e-f4b1715ddf14	PhysicalObject	Research Center in Biodiversity and Genetic Resources	CIBIO	InBIO Barcoding Initiative	IBPLT DNA barcoding of Portuguese plants	CIBIO	PreservedSpecimen	15b0c890-e37d-4754-9d6e-f4b1715ddf14	PLT.0544	Joana Pauperio|Joao Queiros| Ricardo Pita|Helia Goncalves| Miguel Porto	specimen (dry) | DNA extract	in collection	PO-V72647	E19	01/06/2019	2019	6	Rodrigo Andrade| Miguel Porto	Erodium botrys (Cav.) Bertol.	Plantae	Magnoliophyta	Magnoliopsida	Geraniales	Geraniaceae	Erodium	botrys			species	(Cav.) Bertol.	-6.884368577	41.52018519	WGS84
3fd238ca-be6f-48dc-a71c-0850b897141f	PhysicalObject	Research Center in Biodiversity and Genetic Resources	CIBIO	InBIO Barcoding Initiative	IBPLT DNA barcoding of Portuguese plants	CIBIO	PreservedSpecimen	3fd238ca-be6f-48dc-a71c-0850b897141f	PLT.0151	Joana Pauperio|Joao Queiros| Ricardo Pita|Helia Goncalves| Miguel Porto	specimen (dry) | DNA extract	in collection	PO-V72264	E11	03/05/2019	2019	5	Rodrigo Andrade| Miguel Porto	Erodium cicutarium (L.) L'Her.	Plantae	Magnoliophyta	Magnoliopsida	Geraniales	Geraniaceae	Erodium	cicutarium			species	(L.) L'Her.	-6.636579	41.4996475	WGS84
cb003d34-c30e-46e3-b7ca-84c2da28803a	PhysicalObject	Research Center in Biodiversity and Genetic Resources	CIBIO	InBIO Barcoding Initiative	IBPLT DNA barcoding of Portuguese plants	CIBIO	PreservedSpecimen	cb003d34-c30e-46e3-b7ca-84c2da28803a	PLT.0365	Joana Pauperio|Joao Queiros| Ricardo Pita|Helia Goncalves| Miguel Porto	specimen (dry) | DNA extract	in collection	PO-V72480	E51	11/06/2019	2019	6	Rodrigo Andrade| Miguel Porto	Erodium cicutarium (L.) L'Her.	Plantae	Magnoliophyta	Magnoliopsida	Geraniales	Geraniaceae	Erodium	cicutarium			species	(L.) L'Her.	-6.786	41.557	WGS84
67261bea-23bd-4eec-8866-604c14a77fd1	PhysicalObject	Research Center in Biodiversity and Genetic Resources	CIBIO	InBIO Barcoding Initiative	IBPLT DNA barcoding of Portuguese plants	CIBIO	PreservedSpecimen	67261bea-23bd-4eec-8866-604c14a77fd1	PLT.0502	Joana Pauperio|Joao Queiros| Ricardo Pita|Helia Goncalves| Miguel Porto	specimen (dry) | DNA extract	in collection	PO-V72606	E30	01/06/2019	2019	6	Rodrigo Andrade| Miguel Porto	Erodium moschatum (L.) L'Her.	Plantae	Magnoliophyta	Magnoliopsida	Geraniales	Geraniaceae	Erodium	moschatum			species	(L.) L'Her.	-6.765867972	41.55942608	WGS84
07e3f4c5-356d-440d-9d30-688c3c0b901a	PhysicalObject	Research Center in Biodiversity and Genetic Resources	CIBIO	InBIO Barcoding Initiative	IBPLT DNA barcoding of Portuguese plants	CIBIO	PreservedSpecimen	07e3f4c5-356d-440d-9d30-688c3c0b901a	PLT.0216	Joana Pauperio|Joao Queiros| Ricardo Pita|Helia Goncalves| Miguel Porto	specimen (dry) | DNA extract	in collection	PO-V72329	E37	05/06/2019	2019	6	Rodrigo Andrade| Miguel Porto	Eryngium campestre L.	Plantae	Magnoliophyta	Magnoliopsida	Apiales	Apiaceae	Eryngium	campestre			species	L.	-6.636	41.5	WGS84
39a83d51-ac87-4172-8540-49a295a6adb4	PhysicalObject	Research Center in Biodiversity and Genetic Resources	CIBIO	InBIO Barcoding Initiative	IBPLT DNA barcoding of Portuguese plants	CIBIO	PreservedSpecimen	39a83d51-ac87-4172-8540-49a295a6adb4	PLT.0112	Joana Pauperio|Joao Queiros| Ricardo Pita|Helia Goncalves| Miguel Porto	specimen (dry) | DNA extract	in collection	PO-V72225	E8	02/05/2019	2019	5	Rodrigo Andrade| Miguel Porto	Erysimum linifolium (Pers.) J.Gay	Plantae	Magnoliophyta	Magnoliopsida	Brassicales	Brassicaceae	Erysimum	linifolium			species	(Pers.) J.Gay	-6.7669455	41.5711114	WGS84
0516627b-6714-43f4-b61d-0a184b2d1c8e	PhysicalObject	Research Center in Biodiversity and Genetic Resources	CIBIO	InBIO Barcoding Initiative	IBPLT DNA barcoding of Portuguese plants	CIBIO	PreservedSpecimen	0516627b-6714-43f4-b61d-0a184b2d1c8e	PLT.0438	Joana Pauperio|Joao Queiros| Ricardo Pita| Helia Gonçalves| Miguel Porto	specimen (dry) | DNA extract	in collection	PO-V72542	E55	26/06/2019	2019	6	Rodrigo Andrade| Miguel Porto	Euphorbia exigua subsp. merinoi M.Lainz	Plantae	Magnoliophyta	Magnoliopsida	Malpighiales	Euphorbiaceae	Euphorbia	exigua	merinoi		subspecies	M.Laanz	-6.641	41.729	WGS84
0248cc11-5491-4f1e-b7eb-b8a1b0500d94	PhysicalObject	Research Center in Biodiversity and Genetic Resources	CIBIO	InBIO Barcoding Initiative	IBPLT DNA barcoding of Portuguese plants	CIBIO	PreservedSpecimen	0248cc11-5491-4f1e-b7eb-b8a1b0500d94	PLT.0455	Joana Pauperio|Joao Queiros| Ricardo Pita| Helia Gonçalves| Miguel Porto	specimen (dry) | DNA extract	in collection	PO-V72559	E57	27/06/2019	2019	6	Rodrigo Andrade| Miguel Porto	Euphorbia falcata falcata L.	Plantae	Magnoliophyta	Magnoliopsida	Malpighiales	Euphorbiaceae	Euphorbia	falcata	falcata		subspecies	L.	-6.731	41.768	WGS84
0d18bfde-4ee8-4aeb-9ec2-8a3cbb66b146	PhysicalObject	Research Center in Biodiversity and Genetic Resources	CIBIO	InBIO Barcoding Initiative	IBPLT DNA barcoding of Portuguese plants	CIBIO	PreservedSpecimen	0d18bfde-4ee8-4aeb-9ec2-8a3cbb66b146	PLT.0383	Joana Pauperio|Joao Queiros| Ricardo Pita|Helia Goncalves| Miguel Porto	specimen (dry) | DNA extract	in collection	PO-V72498	E52	11/06/2019	2019	6	Rodrigo Andrade| Miguel Porto	Euphorbia oxyphylla Boiss.	Plantae	Magnoliophyta	Magnoliopsida	Malpighiales	Euphorbiaceae	Euphorbia	oxyphylla			species	Boiss.	-6.784	41.557	WGS84
9376b602-e61a-4aed-860e-04beb45ae2ff	PhysicalObject	Research Center in Biodiversity and Genetic Resources	CIBIO	InBIO Barcoding Initiative	IBPLT DNA barcoding of Portuguese plants	CIBIO	PreservedSpecimen	9376b602-e61a-4aed-860e-04beb45ae2ff	PLT.0098	Joana Pauperio|Joao Queiros| Ricardo Pita|Helia Goncalves| Miguel Porto	specimen (dry) | DNA extract	in collection	PO-V72211	E8	02/05/2019	2019	5	Rodrigo Andrade| Miguel Porto	Euphorbia oxyphylla Boiss.	Plantae	Magnoliophyta	Magnoliopsida	Malpighiales	Euphorbiaceae	Euphorbia	oxyphylla			species	Boiss.	-6.7669455	41.5711114	WGS84
b44431e1-5c4e-4466-b793-82b17d65b71a	PhysicalObject	Research Center in Biodiversity and Genetic Resources	CIBIO	InBIO Barcoding Initiative	IBPLT DNA barcoding of Portuguese plants	CIBIO	PreservedSpecimen	b44431e1-5c4e-4466-b793-82b17d65b71a	PLT.0111	Joana Pauperio|Joao Queiros| Ricardo Pita|Helia Goncalves| Miguel Porto	specimen (dry) | DNA extract	in collection	PO-V72224	E8	02/05/2019	2019	5	Rodrigo Andrade| Miguel Porto	Euphorbia segetalis var. segetalis L.	Plantae	Magnoliophyta	Magnoliopsida	Malpighiales	Euphorbiaceae	Euphorbia	segetalis	segetalis	Euphorbia segetalis var. segetalis L.	subspecies	L.	-6.7669455	41.5711114	WGS84
392a28b1-6692-43de-9b29-785c0372a87a	PhysicalObject	Research Center in Biodiversity and Genetic Resources	CIBIO	InBIO Barcoding Initiative	IBPLT DNA barcoding of Portuguese plants	CIBIO	PreservedSpecimen	392a28b1-6692-43de-9b29-785c0372a87a	PLT.0541	Joana Pauperio|Joao Queiros| Ricardo Pita| Helia Gonçalves| Miguel Porto	specimen (dry) | DNA extract	in collection	PO-V72644	E20	01/06/2019	2019	6	Rodrigo Andrade| Miguel Porto	Fallopia convolvulus (L.) A.Love	Plantae	Magnoliophyta	Magnoliopsida	Caryophyllales	Polygonaceae	Fallopia	convolvulus			species	(L.) A Love	-6.903531632	41.52486727	WGS84
2fdd663c-fe4d-4e9e-a2f8-383a6412e92d	PhysicalObject	Research Center in Biodiversity and Genetic Resources	CIBIO	InBIO Barcoding Initiative	IBPLT DNA barcoding of Portuguese plants	CIBIO	PreservedSpecimen	2fdd663c-fe4d-4e9e-a2f8-383a6412e92d	PLT.0472	Joana Pauperio|Joao Queiros| Ricardo Pita| Helia Gonçalves| Miguel Porto	specimen (dry) | DNA extract	in collection	PO-V72576	E61	27/06/2019	2019	6	Rodrigo Andrade| Miguel Porto	Fallopia convolvulus (L.) A.Love	Plantae	Magnoliophyta	Magnoliopsida	Caryophyllales	Polygonaceae	Fallopia	convolvulus			species	(L.) A Love	-6.796	41.832	WGS84
530580de-87d7-4ae7-a16d-179d84e522e8	PhysicalObject	Research Center in Biodiversity and Genetic Resources	CIBIO	InBIO Barcoding Initiative	IBPLT DNA barcoding of Portuguese plants	CIBIO	PreservedSpecimen	530580de-87d7-4ae7-a16d-179d84e522e8	PLT.0616	Joana Pauperio|Joao Queiros| Ricardo Pita|Helia Goncalves| Miguel Porto	specimen (dry) | DNA extract	in collection	PO-V72719	E68	01/06/2020	2020	6	Rodrigo Andrade| Miguel Porto	Festuca ampla subsp. ampla Hack.	Plantae	Magnoliophyta	Liliopsida	Poales	Poaceae	Festuca	ampla	ampla		subspecies	Hack.	-6.706090445	41.49538718	WGS84
dd806e4f-ca9c-406e-b747-fb37370c0893	PhysicalObject	Research Center in Biodiversity and Genetic Resources	CIBIO	InBIO Barcoding Initiative	IBPLT DNA barcoding of Portuguese plants	CIBIO	PreservedSpecimen	dd806e4f-ca9c-406e-b747-fb37370c0893	PLT.0531	Joana Pauperio|Joao Queiros| Ricardo Pita|Helia Goncalves| Miguel Porto	specimen (dry) | DNA extract	in collection	PO-V72634	E16	01/06/2019	2019	6	Rodrigo Andrade| Miguel Porto	Festuca lachenalii (C.C.Gmel.) Spenn.	Plantae	Magnoliophyta	Liliopsida	Poales	Poaceae	Festuca	lachenalii			species	(C.C.Gmel.) Spenn.	-6.870085183	41.51581371	WGS84
383c8c30-ebe2-4b37-b36f-ec8a4128a3e0	PhysicalObject	Research Center in Biodiversity and Genetic Resources	CIBIO	InBIO Barcoding Initiative	IBPLT DNA barcoding of Portuguese plants	CIBIO	PreservedSpecimen	383c8c30-ebe2-4b37-b36f-ec8a4128a3e0	PLT.0159	Joana Pauperio|Joao Queiros| Ricardo Pita|Helia Goncalves| Miguel Porto	specimen (dry) | DNA extract	in collection	PO-V72272	E11	03/05/2019	2019	5	Rodrigo Andrade| Miguel Porto	Festuca muralis Kunth	Plantae	Magnoliophyta	Liliopsida	Poales	Poaceae	Festuca	muralis			species	Kunth	-6.636579	41.4996475	WGS84
4f9e186a-61ed-4bd6-9058-70b0681f8481	PhysicalObject	Research Center in Biodiversity and Genetic Resources	CIBIO	InBIO Barcoding Initiative	IBPLT DNA barcoding of Portuguese plants	CIBIO	PreservedSpecimen	4f9e186a-61ed-4bd6-9058-70b0681f8481	PLT.0283	Joana Pauperio|Joao Queiros| Ricardo Pita|Helia Goncalves| Miguel Porto	specimen (dry) | DNA extract	in collection	PO-V72397	E42	06/06/2019	2019	6	Rodrigo Andrade| Miguel Porto	Festuca muralis Kunth	Plantae	Magnoliophyta	Liliopsida	Poales	Poaceae	Festuca	muralis			species	Kunth	-6.633	41.521	WGS84
2680eb75-71ae-4c1f-a91d-3f81378846a8	PhysicalObject	Research Center in Biodiversity and Genetic Resources	CIBIO	InBIO Barcoding Initiative	IBPLT DNA barcoding of Portuguese plants	CIBIO	PreservedSpecimen	2680eb75-71ae-4c1f-a91d-3f81378846a8	PLT.0294b	Joana Pauperio|Joao Queiros| Ricardo Pita|Helia Goncalves| Miguel Porto	specimen (dry) | DNA extract	in collection	PO-V72408	E40	06/06/2019	2019	6	Rodrigo Andrade| Miguel Porto	Festuca summilusitana Franco & Rocha Afonso	Plantae	Magnoliophyta	Liliopsida	Poales	Poaceae	Festuca	summilusitana			species	Franco & Rocha Afonso	-6.634	41.52	WGS84
ac6d9cad-ad44-4c30-8bce-ed7f581af3e2	PhysicalObject	Research Center in Biodiversity and Genetic Resources	CIBIO	InBIO Barcoding Initiative	IBPLT DNA barcoding of Portuguese plants	CIBIO	PreservedSpecimen	ac6d9cad-ad44-4c30-8bce-ed7f581af3e2	PLT.0548	Joana Pauperio|Joao Queiros| Ricardo Pita|Helia Goncalves| Miguel Porto	specimen (dry) | DNA extract	in collection	PO-V72651	E20	01/06/2019	2019	6	Rodrigo Andrade| Miguel Porto	Filago lutescens subsp. lutescens Jord.	Plantae	Magnoliophyta	Magnoliopsida	Asterales	Asteraceae	Filago	lutescens	lutescens		subspecies	Jord.	-6.903531632	41.52486727	WGS84
9a171bb3-8425-461d-942e-ee58627b0349	PhysicalObject	Research Center in Biodiversity and Genetic Resources	CIBIO	InBIO Barcoding Initiative	IBPLT DNA barcoding of Portuguese plants	CIBIO	PreservedSpecimen	9a171bb3-8425-461d-942e-ee58627b0349	PLT.0505	Joana Pauperio|Joao Queiros| Ricardo Pita|Helia Goncalves| Miguel Porto	specimen (dry) | DNA extract	in collection	PO-V72609	E30	01/06/2019	2019	6	Rodrigo Andrade| Miguel Porto	Filago lutescens subsp. lutescens Jord.	Plantae	Magnoliophyta	Magnoliopsida	Asterales	Asteraceae	Filago	lutescens	lutescens		subspecies	Jord.	-6.765867972	41.55942608	WGS84
0828a6a5-6cf7-4419-a0e0-eb791be0aca9	PhysicalObject	Research Center in Biodiversity and Genetic Resources	CIBIO	InBIO Barcoding Initiative	IBPLT DNA barcoding of Portuguese plants	CIBIO	PreservedSpecimen	0828a6a5-6cf7-4419-a0e0-eb791be0aca9	PLT.0213	Joana Pauperio|Joao Queiros| Ricardo Pita|Helia Goncalves| Miguel Porto	specimen (dry) | DNA extract	in collection	PO-V72326	E37	05/06/2019	2019	6	Rodrigo Andrade| Miguel Porto	Filago lutescens subsp. lutescens Jord.	Plantae	Magnoliophyta	Magnoliopsida	Asterales	Asteraceae	Filago	lutescens	lutescens		subspecies	Jord.	-6.636	41.5	WGS84
6357cbd5-1123-439c-899e-7a1e7b94c9b0	PhysicalObject	Research Center in Biodiversity and Genetic Resources	CIBIO	InBIO Barcoding Initiative	IBPLT DNA barcoding of Portuguese plants	CIBIO	PreservedSpecimen	6357cbd5-1123-439c-899e-7a1e7b94c9b0	PLT.0294a	Joana Pauperio|Joao Queiros| Ricardo Pita|Helia Goncalves| Miguel Porto	specimen (dry) | DNA extract	in collection	PO-V72407	E40	06/06/2019	2019	6	Rodrigo Andrade| Miguel Porto	Filipendula vulgaris Moench	Plantae	Magnoliophyta	Magnoliopsida	Rosales	Rosaceae	Filipendula	vulgaris			species	Moench	-6.634	41.52	WGS84
e81ffc2f-6c75-419f-9d23-21601dd8b74e	PhysicalObject	Research Center in Biodiversity and Genetic Resources	CIBIO	InBIO Barcoding Initiative	IBPLT DNA barcoding of Portuguese plants	CIBIO	PreservedSpecimen	e81ffc2f-6c75-419f-9d23-21601dd8b74e	PLT.0221	Joana Pauperio|Joao Queiros| Ricardo Pita|Helia Goncalves| Miguel Porto	specimen (dry) | DNA extract	in collection	PO-V72334	E37	05/06/2019	2019	6	Rodrigo Andrade| Miguel Porto	Foeniculum vulgare Mill.	Plantae	Magnoliophyta	Magnoliopsida	Apiales	Apiaceae	Foeniculum	vulgare			species	Mill.	-6.636	41.5	WGS84
ed3585cd-72fc-4028-8c7e-b33891a25931	PhysicalObject	Research Center in Biodiversity and Genetic Resources	CIBIO	InBIO Barcoding Initiative	IBPLT DNA barcoding of Portuguese plants	CIBIO	PreservedSpecimen	ed3585cd-72fc-4028-8c7e-b33891a25931	PLT.0175	Joana Pauperio|Joao Queiros| Ricardo Pita|Helia Goncalves| Miguel Porto	specimen (dry) | DNA extract	in collection	PO-V72288	E13	03/05/2019	2019	5	Rodrigo Andrade| Miguel Porto	Fraxinus angustifolia subsp. angustifolia Vahl	Plantae	Magnoliophyta	Magnoliopsida	Lamiales	Oleaceae	Fraxinus	angustifolia	angustifolia		subspecies	Vahl	-6.6329078	41.5079431	WGS84
6d32b209-7fb3-4f2c-ad00-1e0286edc694	PhysicalObject	Research Center in Biodiversity and Genetic Resources	CIBIO	InBIO Barcoding Initiative	IBPLT DNA barcoding of Portuguese plants	CIBIO	PreservedSpecimen	6d32b209-7fb3-4f2c-ad00-1e0286edc694	PLT.0453	Joana Pauperio|Joao Queiros| Ricardo Pita|Helia Goncalves| Miguel Porto	specimen (dry) | DNA extract	in collection	PO-V72557	E57	27/06/2019	2019	6	Rodrigo Andrade| Miguel Porto	Fumaria bastardii Boreau	Plantae	Magnoliophyta	Magnoliopsida	Ranunculales	Papaveraceae	Fumaria	bastardii			species	Boreau	-6.731	41.768	WGS84
f7e02e5c-0621-4ee3-89c7-8eb7c91a4698	PhysicalObject	Research Center in Biodiversity and Genetic Resources	CIBIO	InBIO Barcoding Initiative	IBPLT DNA barcoding of Portuguese plants	CIBIO	PreservedSpecimen	f7e02e5c-0621-4ee3-89c7-8eb7c91a4698	PLT.0473	Joana Pauperio|Joao Queiros| Ricardo Pita|Helia Goncalves| Miguel Porto	specimen (dry) | DNA extract	in collection	PO-V72577	E61	27/06/2019	2019	6	Rodrigo Andrade| Miguel Porto	Fumaria bastardii Boreau	Plantae	Magnoliophyta	Magnoliopsida	Ranunculales	Papaveraceae	Fumaria	bastardii			species	Boreau	-6.796	41.832	WGS84
7aad4886-380c-4edc-b621-647772b4fe84	PhysicalObject	Research Center in Biodiversity and Genetic Resources	CIBIO	InBIO Barcoding Initiative	IBPLT DNA barcoding of Portuguese plants	CIBIO	PreservedSpecimen	7aad4886-380c-4edc-b621-647772b4fe84	PLT.0634	Joana Pauperio|Joao Queiros| Ricardo Pita|Helia Goncalves| Miguel Porto	specimen (dry) | DNA extract	in collection	PO-V72737	E63	01/06/2020	2020	6	Rodrigo Andrade| Miguel Porto	Fumaria bastardii Boreau	Plantae	Magnoliophyta	Magnoliopsida	Ranunculales	Papaveraceae	Fumaria	bastardii			species	Boreau	-6.789407819	41.43703057	WGS84
20594df4-184d-4533-8629-5ce81e8598fb	PhysicalObject	Research Center in Biodiversity and Genetic Resources	CIBIO	InBIO Barcoding Initiative	IBPLT DNA barcoding of Portuguese plants	CIBIO	PreservedSpecimen	20594df4-184d-4533-8629-5ce81e8598fb	PLT.0066	Joana Pauperio|Joao Queiros| Ricardo Pita|Helia Goncalves| Miguel Porto	specimen (dry) | DNA extract	in collection	PO-V72178	E10	02/05/2019	2019	5	Rodrigo Andrade| Miguel Porto	Fumaria reuteri Boiss.	Plantae	Magnoliophyta	Magnoliopsida	Ranunculales	Papaveraceae	Fumaria	reuteri			species	Boiss.	-6.8212803	41.6700723	WGS84
5e5c725c-4cc7-4a56-901d-7e86ce66f455	PhysicalObject	Research Center in Biodiversity and Genetic Resources	CIBIO	InBIO Barcoding Initiative	IBPLT DNA barcoding of Portuguese plants	CIBIO	PreservedSpecimen	5e5c725c-4cc7-4a56-901d-7e86ce66f455	PLT.0410	Joana Pauperio|Joao Queiros| Ricardo Pita|Helia Goncalves| Miguel Porto	specimen (dry) | DNA extract	in collection	PO-V72525	E82	01/06/2019	2019	6	Rodrigo Andrade| Miguel Porto	Galactites tomentosus Moench	Plantae	Magnoliophyta	Magnoliopsida	Asterales	Asteraceae	Galactites	tomentosus			species	Moench
24c24d05-a8de-4217-a98b-51054b5ef29b	PhysicalObject	Research Center in Biodiversity and Genetic Resources	CIBIO	InBIO Barcoding Initiative	IBPLT DNA barcoding of Portuguese plants	CIBIO	PreservedSpecimen	24c24d05-a8de-4217-a98b-51054b5ef29b	PLT.0141	Joana Pauperio|Joao Queiros| Ricardo Pita|Helia Goncalves| Miguel Porto	specimen (dry) | DNA extract	in collection	PO-V72254	E11	03/05/2019	2019	5	Rodrigo Andrade| Miguel Porto	Galium aparine L.	Plantae	Magnoliophyta	Magnoliopsida	Gentianales	Rubiaceae	Galium	aparine			species	L.	-6.636579	41.4996475	WGS84
49823455-0a7d-40ea-87dc-cdf0fb80f4ee	PhysicalObject	Research Center in Biodiversity and Genetic Resources	CIBIO	InBIO Barcoding Initiative	IBPLT DNA barcoding of Portuguese plants	CIBIO	PreservedSpecimen	49823455-0a7d-40ea-87dc-cdf0fb80f4ee	PLT.0005	Joana Pauperio|Joao Queiros| Ricardo Pita|Helia Goncalves| Miguel Porto	specimen (dry) | DNA extract	in collection	PO-V72117	E1	02/08/2018	2018	8	Rodrigo Andrade| Miguel Porto	Galium mollugo subsp. mollugo L.	Plantae	Magnoliophyta	Magnoliopsida	Gentianales	Rubiaceae	Galium	mollugo	mollugo		subspecies	L.	-7.4940694	41.3385343	WGS84
7f0a844c-1a2d-41ff-be33-ede1d39fe106	PhysicalObject	Research Center in Biodiversity and Genetic Resources	CIBIO	InBIO Barcoding Initiative	IBPLT DNA barcoding of Portuguese plants	CIBIO	PreservedSpecimen	7f0a844c-1a2d-41ff-be33-ede1d39fe106	PLT.0016	Joana Pauperio|Joao Queiros| Ricardo Pita|Helia Goncalves| Miguel Porto	specimen (dry) | DNA extract	in collection	PO-V72128	E1	02/08/2018	2018	8	Rodrigo Andrade| Miguel Porto	Galium mollugo subsp. mollugo L.	Plantae	Magnoliophyta	Magnoliopsida	Gentianales	Rubiaceae	Galium	mollugo	mollugo		subspecies	L.	-7.4940694	41.3385343	WGS84
8c2b5d7b-3143-4f1d-bbe8-43665f24a2ef	PhysicalObject	Research Center in Biodiversity and Genetic Resources	CIBIO	InBIO Barcoding Initiative	IBPLT DNA barcoding of Portuguese plants	CIBIO	PreservedSpecimen	8c2b5d7b-3143-4f1d-bbe8-43665f24a2ef	PLT.0348	Joana Pauperio|Joao Queiros| Ricardo Pita|Helia Goncalves| Miguel Porto	specimen (dry) | DNA extract	in collection	PO-V72463	E47	07/06/2019	2019	6	Rodrigo Andrade| Miguel Porto	Galium mollugo subsp. mollugo L.	Plantae	Magnoliophyta	Magnoliopsida	Gentianales	Rubiaceae	Galium	mollugo	mollugo		subspecies	L.	-6.715	41.529	WGS84
ddb55a61-3222-4fda-a27f-5e4f3a944879	PhysicalObject	Research Center in Biodiversity and Genetic Resources	CIBIO	InBIO Barcoding Initiative	IBPLT DNA barcoding of Portuguese plants	CIBIO	PreservedSpecimen	ddb55a61-3222-4fda-a27f-5e4f3a944879	PLT.0380	Joana Pauperio|Joao Queiros| Ricardo Pita|Helia Goncalves| Miguel Porto	specimen (dry) | DNA extract	in collection	PO-V72495	E50	11/06/2019	2019	6	Rodrigo Andrade| Miguel Porto	Galium palustre L.	Plantae	Magnoliophyta	Magnoliopsida	Gentianales	Rubiaceae	Galium	palustre			species	L.	-6.786	41.556	WGS84
c408ec86-59cc-4117-b0e3-5b459e8e13c0	PhysicalObject	Research Center in Biodiversity and Genetic Resources	CIBIO	InBIO Barcoding Initiative	IBPLT DNA barcoding of Portuguese plants	CIBIO	PreservedSpecimen	c408ec86-59cc-4117-b0e3-5b459e8e13c0	PLT.0652	Joana Pauperio|Joao Queiros| Ricardo Pita|Helia Goncalves| Miguel Porto	specimen (dry) | DNA extract	in collection	PO-V72755	E72	01/06/2020	2020	6	Rodrigo Andrade| Miguel Porto	Galium papillosum subsp. papillosum Lapeyr.	Plantae	Magnoliophyta	Magnoliopsida	Gentianales	Rubiaceae	Galium	papillosum	papillosum		subspecies	Lapeyr.	-6.789372895	41.5335276	WGS84
107ba0a0-7149-46ab-99eb-6de169c4ab0e	PhysicalObject	Research Center in Biodiversity and Genetic Resources	CIBIO	InBIO Barcoding Initiative	IBPLT DNA barcoding of Portuguese plants	CIBIO	PreservedSpecimen	107ba0a0-7149-46ab-99eb-6de169c4ab0e	PLT.0334	Joana Pauperio|Joao Queiros| Ricardo Pita|Helia Goncalves| Miguel Porto	specimen (dry) | DNA extract	in collection	PO-V72449	E46	07/06/2019	2019	6	Rodrigo Andrade| Miguel Porto	Galium parisiense L.	Plantae	Magnoliophyta	Magnoliopsida	Gentianales	Rubiaceae	Galium	parisiense			species	L.	-6.715	41.528	WGS84
a221e20d-e2aa-4e7c-9e9c-ea7342d96ecc	PhysicalObject	Research Center in Biodiversity and Genetic Resources	CIBIO	InBIO Barcoding Initiative	IBPLT DNA barcoding of Portuguese plants	CIBIO	PreservedSpecimen	a221e20d-e2aa-4e7c-9e9c-ea7342d96ecc	PLT.0320	Joana Pauperio|Joao Queiros| Ricardo Pita|Helia Goncalves| Miguel Porto	specimen (dry) | DNA extract	in collection	PO-V72435	E84	06/06/2019	2019	6	Rodrigo Andrade| Miguel Porto	Galium spurium subsp. spurium L.	Plantae	Magnoliophyta	Magnoliopsida	Gentianales	Rubiaceae	Galium	spurium	spurium		subspecies	L.
08f5ca85-8050-4cf2-b40c-7c72f3b565f7	PhysicalObject	Research Center in Biodiversity and Genetic Resources	CIBIO	InBIO Barcoding Initiative	IBPLT DNA barcoding of Portuguese plants	CIBIO	PreservedSpecimen	08f5ca85-8050-4cf2-b40c-7c72f3b565f7	PLT.0295	Joana Pauperio|Joao Queiros| Ricardo Pita|Helia Goncalves| Miguel Porto	specimen (dry) | DNA extract	in collection	PO-V72409	E40	06/06/2019	2019	6	Rodrigo Andrade| Miguel Porto	Galium verum subsp. verum L.	Plantae	Magnoliophyta	Magnoliopsida	Gentianales	Rubiaceae	Galium	verum	verum		subspecies	L.	-6.634	41.52	WGS84
dea21911-fc1a-4dd2-a417-55b8b2aeb4d7	PhysicalObject	Research Center in Biodiversity and Genetic Resources	CIBIO	InBIO Barcoding Initiative	IBPLT DNA barcoding of Portuguese plants	CIBIO	PreservedSpecimen	dea21911-fc1a-4dd2-a417-55b8b2aeb4d7	PLT.0586	Joana Pauperio|Joao Queiros| Ricardo Pita|Helia Goncalves| Miguel Porto	specimen (dry) | DNA extract	in collection	PO-V72689	E33	01/06/2019	2019	6	Rodrigo Andrade| Miguel Porto	Gamochaeta purpurea (L.) Cabrera	Plantae	Magnoliophyta	Magnoliopsida	Asterales	Asteraceae	Gamochaeta	purpurea			species	(L.) Cabrera	-6.885152277	41.61764668	WGS84
4c956e40-c3e9-4c9b-8448-d304ac616ce3	PhysicalObject	Research Center in Biodiversity and Genetic Resources	CIBIO	InBIO Barcoding Initiative	IBPLT DNA barcoding of Portuguese plants	CIBIO	PreservedSpecimen	4c956e40-c3e9-4c9b-8448-d304ac616ce3	PLT.0590	Joana Pauperio|Joao Queiros| Ricardo Pita|Helia Goncalves| Miguel Porto	specimen (dry) | DNA extract	in collection	PO-V72693	E21	01/06/2019	2019	6	Rodrigo Andrade| Miguel Porto	Gastridium phleoides (Nees & Meyen) C.E.Hubb.	Plantae	Magnoliophyta	Liliopsida	Poales	Poaceae	Gastridium	phleoides			species	(Nees & Meyen) C.E.Hubb.	-6.687120886	41.52558959	WGS84
028fe6d7-b0e6-4f12-aa1c-d2002ab60271	PhysicalObject	Research Center in Biodiversity and Genetic Resources	CIBIO	InBIO Barcoding Initiative	IBPLT DNA barcoding of Portuguese plants	CIBIO	PreservedSpecimen	028fe6d7-b0e6-4f12-aa1c-d2002ab60271	PLT.0259	Joana Pauperio|Joao Queiros| Ricardo Pita|Helia Goncalves| Miguel Porto	specimen (dry) | DNA extract	in collection	PO-V72372	E35	05/06/2019	2019	6	Rodrigo Andrade| Miguel Porto	Gastridium phleoides (Nees & Meyen) C.E.Hubb.	Plantae	Magnoliophyta	Liliopsida	Poales	Poaceae	Gastridium	phleoides			species	(Nees & Meyen) C.E.Hubb.	-6.636	41.499	WGS84
750c4470-13d7-4637-b076-de13b0d62448	PhysicalObject	Research Center in Biodiversity and Genetic Resources	CIBIO	InBIO Barcoding Initiative	IBPLT DNA barcoding of Portuguese plants	CIBIO	PreservedSpecimen	750c4470-13d7-4637-b076-de13b0d62448	PLT.0273	Joana Pauperio|Joao Queiros| Ricardo Pita|Helia Goncalves| Miguel Porto	specimen (dry) | DNA extract	in collection	PO-V72387	E42	06/06/2019	2019	6	Rodrigo Andrade| Miguel Porto	Gaudinia fragilis (L.) P.Beauv.	Plantae	Magnoliophyta	Liliopsida	Poales	Poaceae	Gaudinia	fragilis			species	(L.) P.Beauv.	-6.633	41.521	WGS84
47870422-c6d5-45bc-ba07-d12d75e3f41a	PhysicalObject	Research Center in Biodiversity and Genetic Resources	CIBIO	InBIO Barcoding Initiative	IBPLT DNA barcoding of Portuguese plants	CIBIO	PreservedSpecimen	47870422-c6d5-45bc-ba07-d12d75e3f41a	PLT.0649	Joana Pauperio|Joao Queiros| Ricardo Pita|Helia Goncalves| Miguel Porto	specimen (dry) | DNA extract	in collection	PO-V72752	E72	01/06/2020	2020	6	Rodrigo Andrade| Miguel Porto	Genista anglica L.	Plantae	Magnoliophyta	Magnoliopsida	Fabales	Fabaceae	Genista	anglica			species	L.	-6.789372895	41.5335276	WGS84
32da0fa3-ecbe-440f-b083-bfca9aa29052	PhysicalObject	Research Center in Biodiversity and Genetic Resources	CIBIO	InBIO Barcoding Initiative	IBPLT DNA barcoding of Portuguese plants	CIBIO	PreservedSpecimen	32da0fa3-ecbe-440f-b083-bfca9aa29052	PLT.0523	Joana Pauperio|Joao Queiros| Ricardo Pita|Helia Goncalves| Miguel Porto	specimen (dry) | DNA extract	in collection	PO-V72626	E22	01/06/2019	2019	6	Rodrigo Andrade| Miguel Porto	Geranium columbinum L.	Plantae	Magnoliophyta	Magnoliopsida	Geraniales	Geraniaceae	Geranium	columbinum			species	L.	-6.828648786	41.52918386	WGS84
9614ee73-801f-4dab-be02-6564415340e0	PhysicalObject	Research Center in Biodiversity and Genetic Resources	CIBIO	InBIO Barcoding Initiative	IBPLT DNA barcoding of Portuguese plants	CIBIO	PreservedSpecimen	9614ee73-801f-4dab-be02-6564415340e0	PLT.0379	Joana Pauperio|Joao Queiros| Ricardo Pita|Helia Goncalves| Miguel Porto	specimen (dry) | DNA extract	in collection	PO-V72494	E50	11/06/2019	2019	6	Rodrigo Andrade| Miguel Porto	Geranium dissectum L.	Plantae	Magnoliophyta	Magnoliopsida	Geraniales	Geraniaceae	Geranium	dissectum			species	L.	-6.786	41.556	WGS84
cff529fa-7752-4d32-85ff-3847353734bf	PhysicalObject	Research Center in Biodiversity and Genetic Resources	CIBIO	InBIO Barcoding Initiative	IBPLT DNA barcoding of Portuguese plants	CIBIO	PreservedSpecimen	cff529fa-7752-4d32-85ff-3847353734bf	PLT.0126	Joana Pauperio|Joao Queiros| Ricardo Pita|Helia Goncalves| Miguel Porto	specimen (dry) | DNA extract	in collection	PO-V72239	E6	02/05/2019	2019	5	Rodrigo Andrade| Miguel Porto	Geranium dissectum L.	Plantae	Magnoliophyta	Magnoliopsida	Geraniales	Geraniaceae	Geranium	dissectum			species	L.	-6.7151084	41.5279011	WGS84
3ca43215-6ae2-4b08-89eb-87600a279eb9	PhysicalObject	Research Center in Biodiversity and Genetic Resources	CIBIO	InBIO Barcoding Initiative	IBPLT DNA barcoding of Portuguese plants	CIBIO	PreservedSpecimen	3ca43215-6ae2-4b08-89eb-87600a279eb9	PLT.0184	Joana Pauperio|Joao Queiros| Ricardo Pita|Helia Goncalves| Miguel Porto	specimen (dry) | DNA extract	in collection	PO-V72297	E14	03/05/2019	2019	5	Rodrigo Andrade| Miguel Porto	Geranium lucidum L.	Plantae	Magnoliophyta	Magnoliopsida	Geraniales	Geraniaceae	Geranium	lucidum			species	L.	-6.6331096	41.5194642	WGS84
c3f551b4-167a-4388-bbc3-b1383b05f8cc	PhysicalObject	Research Center in Biodiversity and Genetic Resources	CIBIO	InBIO Barcoding Initiative	IBPLT DNA barcoding of Portuguese plants	CIBIO	PreservedSpecimen	c3f551b4-167a-4388-bbc3-b1383b05f8cc	PLT.0094	Joana Pauperio|Joao Queiros| Ricardo Pita|Helia Goncalves| Miguel Porto	specimen (dry) | DNA extract	in collection	PO-V72207	E8	02/05/2019	2019	5	Rodrigo Andrade| Miguel Porto	Geranium lucidum L.	Plantae	Magnoliophyta	Magnoliopsida	Geraniales	Geraniaceae	Geranium	lucidum			species	L.	-6.7669455	41.5711114	WGS84
f181f9f0-c01c-4fa6-b81f-c4d0fe6096a6	PhysicalObject	Research Center in Biodiversity and Genetic Resources	CIBIO	InBIO Barcoding Initiative	IBPLT DNA barcoding of Portuguese plants	CIBIO	PreservedSpecimen	f181f9f0-c01c-4fa6-b81f-c4d0fe6096a6	PLT.0060	Joana Pauperio|Joao Queiros| Ricardo Pita|Helia Goncalves| Miguel Porto	specimen (dry) | DNA extract	in collection	PO-V72172	E10	02/05/2019	2019	5	Rodrigo Andrade| Miguel Porto	Geranium molle L.	Plantae	Magnoliophyta	Magnoliopsida	Geraniales	Geraniaceae	Geranium	molle			species	L.	-6.8212803	41.6700723	WGS84
929d78d3-0682-447d-9300-9953eb156bf4	PhysicalObject	Research Center in Biodiversity and Genetic Resources	CIBIO	InBIO Barcoding Initiative	IBPLT DNA barcoding of Portuguese plants	CIBIO	PreservedSpecimen	929d78d3-0682-447d-9300-9953eb156bf4	PLT.0197	Joana Pauperio|Joao Queiros| Ricardo Pita|Helia Goncalves| Miguel Porto	specimen (dry) | DNA extract	in collection	PO-V72310	E14	03/05/2019	2019	5	Rodrigo Andrade| Miguel Porto	Geranium molle L.	Plantae	Magnoliophyta	Magnoliopsida	Geraniales	Geraniaceae	Geranium	molle			species	L.	-6.6331096	41.5194642	WGS84
2ad06690-97d8-497f-8221-ca84bc29b6c6	PhysicalObject	Research Center in Biodiversity and Genetic Resources	CIBIO	InBIO Barcoding Initiative	IBPLT DNA barcoding of Portuguese plants	CIBIO	PreservedSpecimen	2ad06690-97d8-497f-8221-ca84bc29b6c6	PLT.0081	Joana Pauperio|Joao Queiros| Ricardo Pita|Helia Goncalves| Miguel Porto	specimen (dry) | DNA extract	in collection	PO-V72194	E7	02/05/2019	2019	5	Rodrigo Andrade| Miguel Porto	Geranium molle L.	Plantae	Magnoliophyta	Magnoliopsida	Geraniales	Geraniaceae	Geranium	molle			species	L.	-6.7851094	41.5566353	WGS84
42935c4b-0568-47dc-876c-4bd1c4e1e642	PhysicalObject	Research Center in Biodiversity and Genetic Resources	CIBIO	InBIO Barcoding Initiative	IBPLT DNA barcoding of Portuguese plants	CIBIO	PreservedSpecimen	42935c4b-0568-47dc-876c-4bd1c4e1e642	PLT.0275	Joana Pauperio|Joao Queiros| Ricardo Pita|Helia Goncalves| Miguel Porto	specimen (dry) | DNA extract	in collection	PO-V72389	E42	06/06/2019	2019	6	Rodrigo Andrade| Miguel Porto	Geranium purpureum Vill.	Plantae	Magnoliophyta	Magnoliopsida	Geraniales	Geraniaceae	Geranium	purpureum			species	Vill.	-6.633	41.521	WGS84
cf35c150-8117-4941-b3d8-c778f41dcefe	PhysicalObject	Research Center in Biodiversity and Genetic Resources	CIBIO	InBIO Barcoding Initiative	IBPLT DNA barcoding of Portuguese plants	CIBIO	PreservedSpecimen	cf35c150-8117-4941-b3d8-c778f41dcefe	PLT.0573	Joana Pauperio|Joao Queiros| Ricardo Pita|Helia Goncalves| Miguel Porto	specimen (dry) | DNA extract	in collection	PO-V72676	E32	01/06/2019	2019	6	Rodrigo Andrade| Miguel Porto	Geranium pyrenaicum subsp. lusitanicum (Samp.) S.Ortiz	Plantae	Magnoliophyta	Magnoliopsida	Geraniales	Geraniaceae	Geranium	pyrenaicum	lusitanicum		subspecies	(Samp.) S.Ortiz	-6.866954495	41.6065025	WGS84
8f3c7cdb-3aa1-4f89-8699-7a2c4e4581ca	PhysicalObject	Research Center in Biodiversity and Genetic Resources	CIBIO	InBIO Barcoding Initiative	IBPLT DNA barcoding of Portuguese plants	CIBIO	PreservedSpecimen	8f3c7cdb-3aa1-4f89-8699-7a2c4e4581ca	PLT.0270	Joana Pauperio|Joao Queiros| Ricardo Pita|Helia Goncalves| Miguel Porto	specimen (dry) | DNA extract	in collection	PO-V72384	E35	05/06/2019	2019	6	Rodrigo Andrade| Miguel Porto	Geranium rotundifolium L.	Plantae	Magnoliophyta	Magnoliopsida	Geraniales	Geraniaceae	Geranium	rotundifolium			species	L.	-6.636	41.499	WGS84
31d2508a-a03e-46a6-8bf8-e8c4f603ec05	PhysicalObject	Research Center in Biodiversity and Genetic Resources	CIBIO	InBIO Barcoding Initiative	IBPLT DNA barcoding of Portuguese plants	CIBIO	PreservedSpecimen	31d2508a-a03e-46a6-8bf8-e8c4f603ec05	PLT.0645	Joana Pauperio|Joao Queiros| Ricardo Pita|Helia Goncalves| Miguel Porto	specimen (dry) | DNA extract	in collection	PO-V72748	E66	01/06/2020	2020	6	Rodrigo Andrade| Miguel Porto	Geum sylvaticum Pourr.	Plantae	Magnoliophyta	Magnoliopsida	Rosales	Rosaceae	Geum	sylvaticum			species	Pourr.	-6.8077702	41.48369032	WGS84
4b2f36f0-9b16-4759-b3de-27bae18b817e	PhysicalObject	Research Center in Biodiversity and Genetic Resources	CIBIO	InBIO Barcoding Initiative	IBPLT DNA barcoding of Portuguese plants	CIBIO	PreservedSpecimen	4b2f36f0-9b16-4759-b3de-27bae18b817e	PLT.0540	Joana Pauperio|Joao Queiros| Ricardo Pita|Helia Goncalves| Miguel Porto	specimen (dry) | DNA extract	in collection	PO-V72643	E20	01/06/2019	2019	6	Rodrigo Andrade| Miguel Porto	Geum urbanum L.	Plantae	Magnoliophyta	Magnoliopsida	Rosales	Rosaceae	Geum	urbanum			species	L.	-6.903531632	41.52486727	WGS84
9be315f5-3880-4b02-90d1-cd182df738f4	PhysicalObject	Research Center in Biodiversity and Genetic Resources	CIBIO	InBIO Barcoding Initiative	IBPLT DNA barcoding of Portuguese plants	CIBIO	PreservedSpecimen	9be315f5-3880-4b02-90d1-cd182df738f4	PLT.0339	Joana Pauperio|Joao Queiros| Ricardo Pita|Helia Goncalves| Miguel Porto	specimen (dry) | DNA extract	in collection	PO-V72454	E46	07/06/2019	2019	6	Rodrigo Andrade| Miguel Porto	Glebionis segetum (L.) Fourr.	Plantae	Magnoliophyta	Magnoliopsida	Asterales	Asteraceae	Glebionis	segetum			species	(L.) Fourr.	-6.715	41.528	WGS84
0350f4f8-8cf2-4782-a949-b0f8dddaa9d1	PhysicalObject	Research Center in Biodiversity and Genetic Resources	CIBIO	InBIO Barcoding Initiative	IBPLT DNA barcoding of Portuguese plants	CIBIO	PreservedSpecimen	0350f4f8-8cf2-4782-a949-b0f8dddaa9d1	PLT.0376	Joana Pauperio|Joao Queiros| Ricardo Pita| Helia Gonçalves| Miguel Porto	specimen (dry) | DNA extract	in collection	PO-V72491	E50	11/06/2019	2019	6	Rodrigo Andrade| Miguel Porto	Glyceria declinata Breb.	Plantae	Magnoliophyta	Liliopsida	Poales	Poaceae	Glyceria	declinata			species	Breb.	-6.786	41.556	WGS84
04d707bb-cb10-4046-af1f-4e05c6e5a99d	PhysicalObject	Research Center in Biodiversity and Genetic Resources	CIBIO	InBIO Barcoding Initiative	IBPLT DNA barcoding of Portuguese plants	CIBIO	PreservedSpecimen	04d707bb-cb10-4046-af1f-4e05c6e5a99d	PLT.0535	Joana Pauperio|Joao Queiros| Ricardo Pita|Helia Goncalves| Miguel Porto	specimen (dry) | DNA extract	in collection	PO-V72638	E18	01/06/2019	2019	6	Rodrigo Andrade| Miguel Porto	Hedypnois rhagadioloides (L.) F.W.Schmidt	Plantae	Magnoliophyta	Magnoliopsida	Asterales	Asteraceae	Hedypnois	rhagadioloides			species	(L.) F.W.Schmidt	-6.849826148	41.51760364	WGS84
5da85631-ccc5-41f2-9e7c-eb0bb0aee6bc	PhysicalObject	Research Center in Biodiversity and Genetic Resources	CIBIO	InBIO Barcoding Initiative	IBPLT DNA barcoding of Portuguese plants	CIBIO	PreservedSpecimen	5da85631-ccc5-41f2-9e7c-eb0bb0aee6bc	PLT.0078	Joana Pauperio|Joao Queiros| Ricardo Pita|Helia Goncalves| Miguel Porto	specimen (dry) | DNA extract	in collection	PO-V72191	E7	02/05/2019	2019	5	Rodrigo Andrade| Miguel Porto	Hedypnois rhagadioloides (L.) F.W.Schmidt	Plantae	Magnoliophyta	Magnoliopsida	Asterales	Asteraceae	Hedypnois	rhagadioloides			species	(L.) F.W.Schmidt	-6.7851094	41.5566353	WGS84
dff6ca9d-f59c-44ab-aa84-a0ec2009ce64	PhysicalObject	Research Center in Biodiversity and Genetic Resources	CIBIO	InBIO Barcoding Initiative	IBPLT DNA barcoding of Portuguese plants	CIBIO	PreservedSpecimen	dff6ca9d-f59c-44ab-aa84-a0ec2009ce64	PLT.0136	Joana Pauperio|Joao Queiros| Ricardo Pita|Helia Goncalves| Miguel Porto	specimen (dry) | DNA extract	in collection	PO-V72249	E11	03/05/2019	2019	5	Rodrigo Andrade| Miguel Porto	Helichrysum stoechas subsp. stoechas (L.) Moench	Plantae	Magnoliophyta	Magnoliopsida	Asterales	Asteraceae	Helichrysum	stoechas	stoechas		subspecies	(L.) Moench	-6.636579	41.4996475	WGS84
46c370b6-7b17-495f-beaf-39d5c6616579	PhysicalObject	Research Center in Biodiversity and Genetic Resources	CIBIO	InBIO Barcoding Initiative	IBPLT DNA barcoding of Portuguese plants	CIBIO	PreservedSpecimen	46c370b6-7b17-495f-beaf-39d5c6616579	PLT.0241	Joana Pauperio|Joao Queiros| Ricardo Pita|Helia Goncalves| Miguel Porto	specimen (dry) | DNA extract	in collection	PO-V72354	E37	05/06/2019	2019	6	Rodrigo Andrade| Miguel Porto	Helichrysum stoechas subsp. stoechas (L.) Moench	Plantae	Magnoliophyta	Magnoliopsida	Asterales	Asteraceae	Helichrysum	stoechas	stoechas		subspecies	(L.) Moench	-6.636	41.5	WGS84
e414d0a7-d8d0-4d72-b074-8484f0b668ec	PhysicalObject	Research Center in Biodiversity and Genetic Resources	CIBIO	InBIO Barcoding Initiative	IBPLT DNA barcoding of Portuguese plants	CIBIO	PreservedSpecimen	e414d0a7-d8d0-4d72-b074-8484f0b668ec	PLT.0582	Joana Pauperio|Joao Queiros| Ricardo Pita|Helia Goncalves| Miguel Porto	specimen (dry) | DNA extract	in collection	PO-V72685	E33	01/06/2019	2019	6	Rodrigo Andrade| Miguel Porto	Helictochloa marginata (Lowe) Romero Zarco	Plantae	Magnoliophyta	Liliopsida	Poales	Poaceae	Helictochloa	marginata			species	(Lowe) Romero Zarco	-6.885152277	41.61764668	WGS84
e77453c6-8061-47ef-909c-0b20ac03afd5	PhysicalObject	Research Center in Biodiversity and Genetic Resources	CIBIO	InBIO Barcoding Initiative	IBPLT DNA barcoding of Portuguese plants	CIBIO	PreservedSpecimen	e77453c6-8061-47ef-909c-0b20ac03afd5	PLT.0039	Joana Pauperio|Joao Queiros| Ricardo Pita|Helia Goncalves| Miguel Porto	specimen (dry) | DNA extract	in collection	PO-V72151	E2	03/08/2018	2018	8	Rodrigo Andrade| Miguel Porto	Heliotropium europaeum L.	Plantae	Magnoliophyta	Magnoliopsida	Boraginales	Boraginaceae	Heliotropium	europaeum			species	L.	-7.0973107	41.3364972	WGS84
cb92be7e-1db6-4c53-aa77-dc9da0856d12	PhysicalObject	Research Center in Biodiversity and Genetic Resources	CIBIO	InBIO Barcoding Initiative	IBPLT DNA barcoding of Portuguese plants	CIBIO	PreservedSpecimen	cb92be7e-1db6-4c53-aa77-dc9da0856d12	PLT.0613	Joana Pauperio|Joao Queiros| Ricardo Pita|Helia Goncalves| Miguel Porto	specimen (dry) | DNA extract	in collection	PO-V72716	E65	01/06/2020	2020	6	Rodrigo Andrade| Miguel Porto	Heliotropium europaeum L.	Plantae	Magnoliophyta	Magnoliopsida	Boraginales	Boraginaceae	Heliotropium	europaeum			species	L.	-6.782221057	41.45524917	WGS84
8de929a9-cc0c-4280-a9d0-673737a34e24	PhysicalObject	Research Center in Biodiversity and Genetic Resources	CIBIO	InBIO Barcoding Initiative	IBPLT DNA barcoding of Portuguese plants	CIBIO	PreservedSpecimen	8de929a9-cc0c-4280-a9d0-673737a34e24	PLT.0623	Joana Pauperio|Joao Queiros| Ricardo Pita|Helia Goncalves| Miguel Porto	specimen (dry) | DNA extract	in collection	PO-V72726	E78	01/06/2020	2020	6	Rodrigo Andrade| Miguel Porto	Helminthotheca echioides (L.) Holub	Plantae	Magnoliophyta	Magnoliopsida	Asterales	Asteraceae	Helminthotheca	echioides			species	(L.) Holub	-6.862834891	41.56907582	WGS84
7885333b-3065-4644-9456-043625740e6c	PhysicalObject	Research Center in Biodiversity and Genetic Resources	CIBIO	InBIO Barcoding Initiative	IBPLT DNA barcoding of Portuguese plants	CIBIO	PreservedSpecimen	7885333b-3065-4644-9456-043625740e6c	PLT.0370	Joana Pauperio|Joao Queiros| Ricardo Pita|Helia Goncalves| Miguel Porto	specimen (dry) | DNA extract	in collection	PO-V72485	E50	11/06/2019	2019	6	Rodrigo Andrade| Miguel Porto	Helosciadium nodiflorum subsp. nodiflorum (L.) W.D.J.Koch	Plantae	Magnoliophyta	Magnoliopsida	Apiales	Apiaceae	Helosciadium	nodiflorum	nodiflorum		subspecies	(L.) W.D.J.Koch	-6.786	41.556	WGS84
33d4b996-b99f-48ee-972e-fa7666e042f3	PhysicalObject	Research Center in Biodiversity and Genetic Resources	CIBIO	InBIO Barcoding Initiative	IBPLT DNA barcoding of Portuguese plants	CIBIO	PreservedSpecimen	33d4b996-b99f-48ee-972e-fa7666e042f3	PLT.0601	Joana Pauperio|Joao Queiros| Ricardo Pita|Helia Goncalves| Miguel Porto	specimen (dry) | DNA extract	in collection	PO-V72704	E27	01/06/2019	2019	6	Rodrigo Andrade| Miguel Porto	Hemionitis tinaei (Tod.) Christenh.	Plantae	Pteridophyta	Pteridopsida	Pteridales	Pteridaceae	Hemionitis	tinaei			species	(Tod.) Christenh.	-6.65272472	41.54486268	WGS84
24aeff71-d993-41d3-953f-20b487c592b4	PhysicalObject	Research Center in Biodiversity and Genetic Resources	CIBIO	InBIO Barcoding Initiative	IBPLT DNA barcoding of Portuguese plants	CIBIO	PreservedSpecimen	24aeff71-d993-41d3-953f-20b487c592b4	PLT.0515	Joana Pauperio|Joao Queiros| Ricardo Pita|Helia Goncalves| Miguel Porto	specimen (dry) | DNA extract	in collection	PO-V72619	E22	01/06/2019	2019	6	Rodrigo Andrade| Miguel Porto	Herniaria scabrida Boiss.	Plantae	Magnoliophyta	Magnoliopsida	Caryophyllales	Caryophyllaceae	Herniaria	scabrida			species	Boiss.	-6.828648786	41.52918386	WGS84
98f28a3b-fc4a-474d-bed6-1ed87124b5b3	PhysicalObject	Research Center in Biodiversity and Genetic Resources	CIBIO	InBIO Barcoding Initiative	IBPLT DNA barcoding of Portuguese plants	CIBIO	PreservedSpecimen	98f28a3b-fc4a-474d-bed6-1ed87124b5b3	PLT.0214	Joana Pauperio|Joao Queiros| Ricardo Pita|Helia Goncalves| Miguel Porto	specimen (dry) | DNA extract	in collection	PO-V72327	E37	05/06/2019	2019	6	Rodrigo Andrade| Miguel Porto	Herniaria scabrida Boiss.	Plantae	Magnoliophyta	Magnoliopsida	Caryophyllales	Caryophyllaceae	Herniaria	scabrida			species	Boiss.	-6.636	41.5	WGS84
9d9b8071-3807-49e2-9456-d1453f92e9b6	PhysicalObject	Research Center in Biodiversity and Genetic Resources	CIBIO	InBIO Barcoding Initiative	IBPLT DNA barcoding of Portuguese plants	CIBIO	PreservedSpecimen	9d9b8071-3807-49e2-9456-d1453f92e9b6	PLT.0618	Joana Pauperio|Joao Queiros| Ricardo Pita|Helia Goncalves| Miguel Porto	specimen (dry) | DNA extract	in collection	PO-V72721	E71	01/06/2020	2020	6	Rodrigo Andrade| Miguel Porto	Herniaria scabrida Boiss.	Plantae	Magnoliophyta	Magnoliopsida	Caryophyllales	Caryophyllaceae	Herniaria	scabrida			species	Boiss.	-6.693980333	41.50597243	WGS84
8c3c536f-8e55-4149-8c9b-03ece55c9721	PhysicalObject	Research Center in Biodiversity and Genetic Resources	CIBIO	InBIO Barcoding Initiative	IBPLT DNA barcoding of Portuguese plants	CIBIO	PreservedSpecimen	8c3c536f-8e55-4149-8c9b-03ece55c9721	PLT.0385	Joana Pauperio|Joao Queiros| Ricardo Pita|Helia Goncalves| Miguel Porto	specimen (dry) | DNA extract	in collection	PO-V72500	E82	01/06/2019	2019	6	Rodrigo Andrade| Miguel Porto	Hispidella hispanica Barnadez ex Lam.	Plantae	Magnoliophyta	Magnoliopsida	Asterales	Asteraceae	Hispidella	hispanica			species	Barnadez ex Lam.
d128ce05-c9b9-4488-96b0-a48b902372ff	PhysicalObject	Research Center in Biodiversity and Genetic Resources	CIBIO	InBIO Barcoding Initiative	IBPLT DNA barcoding of Portuguese plants	CIBIO	PreservedSpecimen	d128ce05-c9b9-4488-96b0-a48b902372ff	PLT.0023	Joana Pauperio|Joao Queiros| Ricardo Pita|Helia Goncalves| Miguel Porto	specimen (dry) | DNA extract	in collection	PO-V72135	E1	02/08/2018	2018	8	Rodrigo Andrade| Miguel Porto	Holcus lanatus L.	Plantae	Magnoliophyta	Liliopsida	Poales	Poaceae	Holcus	lanatus			species	L.	-7.4940694	41.3385343	WGS84
17cc1d55-16ce-46a2-a93c-5c4531199b4f	PhysicalObject	Research Center in Biodiversity and Genetic Resources	CIBIO	InBIO Barcoding Initiative	IBPLT DNA barcoding of Portuguese plants	CIBIO	PreservedSpecimen	17cc1d55-16ce-46a2-a93c-5c4531199b4f	PLT.0064	Joana Pauperio|Joao Queiros| Ricardo Pita|Helia Goncalves| Miguel Porto	specimen (dry) | DNA extract	in collection	PO-V72176	E10	02/05/2019	2019	5	Rodrigo Andrade| Miguel Porto	Holcus lanatus L.	Plantae	Magnoliophyta	Liliopsida	Poales	Poaceae	Holcus	lanatus			species	L.	-6.8212803	41.6700723	WGS84
14a751ed-11af-4f4f-956a-b208fa97375b	PhysicalObject	Research Center in Biodiversity and Genetic Resources	CIBIO	InBIO Barcoding Initiative	IBPLT DNA barcoding of Portuguese plants	CIBIO	PreservedSpecimen	14a751ed-11af-4f4f-956a-b208fa97375b	PLT.0043	Joana Pauperio|Joao Queiros| Ricardo Pita|Helia Goncalves| Miguel Porto	specimen (dry) | DNA extract	in collection	PO-V72155	E2	03/08/2018	2018	8	Rodrigo Andrade| Miguel Porto	Holcus lanatus L.	Plantae	Magnoliophyta	Liliopsida	Poales	Poaceae	Holcus	lanatus			species	L.	-7.0973107	41.3364972	WGS84
ba4b4f95-9d97-458b-bda1-67176c882adb	PhysicalObject	Research Center in Biodiversity and Genetic Resources	CIBIO	InBIO Barcoding Initiative	IBPLT DNA barcoding of Portuguese plants	CIBIO	PreservedSpecimen	ba4b4f95-9d97-458b-bda1-67176c882adb	PLT.0301	Joana Pauperio|Joao Queiros| Ricardo Pita|Helia Goncalves| Miguel Porto	specimen (dry) | DNA extract	in collection	PO-V72415	E40	06/06/2019	2019	6	Rodrigo Andrade| Miguel Porto	Holcus lanatus L.	Plantae	Magnoliophyta	Liliopsida	Poales	Poaceae	Holcus	lanatus			species	L.	-6.634	41.52	WGS84
e202b110-c7e8-4798-9463-2084819d4659	PhysicalObject	Research Center in Biodiversity and Genetic Resources	CIBIO	InBIO Barcoding Initiative	IBPLT DNA barcoding of Portuguese plants	CIBIO	PreservedSpecimen	e202b110-c7e8-4798-9463-2084819d4659	PLT.0131	Joana Pauperio|Joao Queiros| Ricardo Pita|Helia Goncalves| Miguel Porto	specimen (dry) | DNA extract	in collection	PO-V72244	E6	02/05/2019	2019	5	Rodrigo Andrade| Miguel Porto	Holcus lanatus L.	Plantae	Magnoliophyta	Liliopsida	Poales	Poaceae	Holcus	lanatus			species	L.	-6.7151084	41.5279011	WGS84
23192e62-c6e7-4917-82b2-c88cd2efb60f	PhysicalObject	Research Center in Biodiversity and Genetic Resources	CIBIO	InBIO Barcoding Initiative	IBPLT DNA barcoding of Portuguese plants	CIBIO	PreservedSpecimen	23192e62-c6e7-4917-82b2-c88cd2efb60f	PLT.0353	Joana Pauperio|Joao Queiros| Ricardo Pita|Helia Goncalves| Miguel Porto	specimen (dry) | DNA extract	in collection	PO-V72468	E49	07/06/2019	2019	6	Rodrigo Andrade| Miguel Porto	Holcus mollis L.	Plantae	Magnoliophyta	Liliopsida	Poales	Poaceae	Holcus	mollis			species	L.	-6.715	41.531	WGS84
3ffed016-9faa-45a1-8da7-2bb61138b319	PhysicalObject	Research Center in Biodiversity and Genetic Resources	CIBIO	InBIO Barcoding Initiative	IBPLT DNA barcoding of Portuguese plants	CIBIO	PreservedSpecimen	3ffed016-9faa-45a1-8da7-2bb61138b319	PLT.0583	Joana Pauperio|Joao Queiros| Ricardo Pita|Helia Goncalves| Miguel Porto	specimen (dry) | DNA extract	in collection	PO-V72686	E33	01/06/2019	2019	6	Rodrigo Andrade| Miguel Porto	Hordeum marinum subsp. gussoneanum (Parl.) Thell.	Plantae	Magnoliophyta	Liliopsida	Poales	Poaceae	Hordeum	marinum	gussoneanum		subspecies	(Parl.) Thell.	-6.885152277	41.61764668	WGS84
ab14baba-719c-49fd-9696-57c96328ef34	PhysicalObject	Research Center in Biodiversity and Genetic Resources	CIBIO	InBIO Barcoding Initiative	IBPLT DNA barcoding of Portuguese plants	CIBIO	PreservedSpecimen	ab14baba-719c-49fd-9696-57c96328ef34	PLT.0296	Joana Pauperio|Joao Queiros| Ricardo Pita|Helia Goncalves| Miguel Porto	specimen (dry) | DNA extract	in collection	PO-V72410	E40	06/06/2019	2019	6	Rodrigo Andrade| Miguel Porto	Hordeum marinum subsp. gussoneanum (Parl.) Thell.	Plantae	Magnoliophyta	Liliopsida	Poales	Poaceae	Hordeum	marinum	gussoneanum		subspecies	(Parl.) Thell.	-6.634	41.52	WGS84
0017e6cc-8b92-42a8-b03a-0ada3c84db5c	PhysicalObject	Research Center in Biodiversity and Genetic Resources	CIBIO	InBIO Barcoding Initiative	IBPLT DNA barcoding of Portuguese plants	CIBIO	PreservedSpecimen	0017e6cc-8b92-42a8-b03a-0ada3c84db5c	PLT.0076	Joana Pauperio|Joao Queiros| Ricardo Pita|Helia Goncalves| Miguel Porto	specimen (dry) | DNA extract	in collection	PO-V72188	E7	02/05/2019	2019	5	Rodrigo Andrade| Miguel Porto	Hordeum murinum subsp. leporinum (Link) Arcang.	Plantae	Magnoliophyta	Liliopsida	Poales	Poaceae	Hordeum	murinum	leporinum		subspecies	(Link) Arcang.	-6.7851094	41.5566353	WGS84
b227fd95-10da-4771-a024-cfa6f09d8587	PhysicalObject	Research Center in Biodiversity and Genetic Resources	CIBIO	InBIO Barcoding Initiative	IBPLT DNA barcoding of Portuguese plants	CIBIO	PreservedSpecimen	b227fd95-10da-4771-a024-cfa6f09d8587	PLT.0166	Joana Pauperio|Joao Queiros| Ricardo Pita|Helia Goncalves| Miguel Porto	specimen (dry) | DNA extract	in collection	PO-V72279	E11	03/05/2019	2019	5	Rodrigo Andrade| Miguel Porto	Hordeum murinum subsp. leporinum (Link) Arcang.	Plantae	Magnoliophyta	Liliopsida	Poales	Poaceae	Hordeum	murinum	leporinum		subspecies	(Link) Arcang.	-6.636579	41.4996475	WGS84
8e9f3241-ad4d-4e77-be40-aad1b69359c4	PhysicalObject	Research Center in Biodiversity and Genetic Resources	CIBIO	InBIO Barcoding Initiative	IBPLT DNA barcoding of Portuguese plants	CIBIO	PreservedSpecimen	8e9f3241-ad4d-4e77-be40-aad1b69359c4	PLT.0044	Joana Pauperio|Joao Queiros| Ricardo Pita|Helia Goncalves| Miguel Porto	specimen (dry) | DNA extract	in collection	PO-V72156	E2	03/08/2018	2018	8	Rodrigo Andrade| Miguel Porto	Hordeum murinum subsp. leporinum (Link) Arcang.	Plantae	Magnoliophyta	Liliopsida	Poales	Poaceae	Hordeum	murinum	leporinum		subspecies	(Link) Arcang.	-7.0973107	41.3364972	WGS84
1141a0c9-8d54-4a27-bb71-95dc3feb830d	PhysicalObject	Research Center in Biodiversity and Genetic Resources	CIBIO	InBIO Barcoding Initiative	IBPLT DNA barcoding of Portuguese plants	CIBIO	PreservedSpecimen	1141a0c9-8d54-4a27-bb71-95dc3feb830d	PLT.0269	Joana Pauperio|Joao Queiros| Ricardo Pita|Helia Goncalves| Miguel Porto	specimen (dry) | DNA extract	in collection	PO-V72383	E35	05/06/2019	2019	6	Rodrigo Andrade| Miguel Porto	Hordeum murinum subsp. leporinum (Link) Arcang.	Plantae	Magnoliophyta	Liliopsida	Poales	Poaceae	Hordeum	murinum	leporinum		subspecies	(Link) Arcang.	-6.636	41.499	WGS84
239d7c16-455a-481c-a733-015e1e56ce34	PhysicalObject	Research Center in Biodiversity and Genetic Resources	CIBIO	InBIO Barcoding Initiative	IBPLT DNA barcoding of Portuguese plants	CIBIO	PreservedSpecimen	239d7c16-455a-481c-a733-015e1e56ce34	PLT.0543	Joana Pauperio|Joao Queiros| Ricardo Pita|Helia Goncalves| Miguel Porto	specimen (dry) | DNA extract	in collection	PO-V72646	E20	01/06/2019	2019	6	Rodrigo Andrade| Miguel Porto	Humulus lupulus L.	Plantae	Magnoliophyta	Magnoliopsida	Rosales	Cannabaceae	Humulus	lupulus			species	L.	-6.903531632	41.52486727	WGS84
a730789f-b7bf-40dd-9a2b-51c89d858035	PhysicalObject	Research Center in Biodiversity and Genetic Resources	CIBIO	InBIO Barcoding Initiative	IBPLT DNA barcoding of Portuguese plants	CIBIO	PreservedSpecimen	a730789f-b7bf-40dd-9a2b-51c89d858035	PLT.0343	Joana Pauperio|Joao Queiros| Ricardo Pita|Helia Goncalves| Miguel Porto	specimen (dry) | DNA extract	in collection	PO-V72458	E47	07/06/2019	2019	6	Rodrigo Andrade| Miguel Porto	Hypericum humifusum L.	Plantae	Magnoliophyta	Magnoliopsida	Malpighiales	Hypericaceae	Hypericum	humifusum			species	L.	-6.715	41.529	WGS84
6fa1f441-ed5c-4b9e-97ab-b0e4518d5739	PhysicalObject	Research Center in Biodiversity and Genetic Resources	CIBIO	InBIO Barcoding Initiative	IBPLT DNA barcoding of Portuguese plants	CIBIO	PreservedSpecimen	6fa1f441-ed5c-4b9e-97ab-b0e4518d5739	PLT.0585	Joana Pauperio|Joao Queiros| Ricardo Pita|Helia Goncalves| Miguel Porto	specimen (dry) | DNA extract	in collection	PO-V72688	E33	01/06/2019	2019	6	Rodrigo Andrade| Miguel Porto	Hypericum linariifolium Vahl	Plantae	Magnoliophyta	Magnoliopsida	Malpighiales	Hypericaceae	Hypericum	linariifolium			species	Vahl	-6.885152277	41.61764668	WGS84
86f4905d-f87e-4c70-b250-7144278d9bf8	PhysicalObject	Research Center in Biodiversity and Genetic Resources	CIBIO	InBIO Barcoding Initiative	IBPLT DNA barcoding of Portuguese plants	CIBIO	PreservedSpecimen	86f4905d-f87e-4c70-b250-7144278d9bf8	PLT.0661	Joana Pauperio|Joao Queiros| Ricardo Pita| Helia Gonçalves| Miguel Porto	specimen (dry) | DNA extract	in collection	PO-V72764	E78	01/06/2020	2020	6	Rodrigo Andrade| Miguel Porto	Hypericum linariifolium Vahl	Plantae	Magnoliophyta	Magnoliopsida	Malpighiales	Hypericaceae	Hypericum	linariifolium			species	Vahl	-6.862834891	41.56907582	WGS84
28920c3b-343e-4980-a52a-1fb094600e6c	PhysicalObject	Research Center in Biodiversity and Genetic Resources	CIBIO	InBIO Barcoding Initiative	IBPLT DNA barcoding of Portuguese plants	CIBIO	PreservedSpecimen	28920c3b-343e-4980-a52a-1fb094600e6c	PLT.0012	Joana Pauperio|Joao Queiros| Ricardo Pita|Helia Goncalves| Miguel Porto	specimen (dry) | DNA extract	in collection	PO-V72124	E1	02/08/2018	2018	8	Rodrigo Andrade| Miguel Porto	Hypericum perforatum subsp. perforatum L.	Plantae	Magnoliophyta	Magnoliopsida	Malpighiales	Hypericaceae	Hypericum	perforatum	perforatum		subspecies	L.	-7.4940694	41.3385343	WGS84
306ef4f5-3544-4d1a-9b0d-685bf1048238	PhysicalObject	Research Center in Biodiversity and Genetic Resources	CIBIO	InBIO Barcoding Initiative	IBPLT DNA barcoding of Portuguese plants	CIBIO	PreservedSpecimen	306ef4f5-3544-4d1a-9b0d-685bf1048238	PLT.0371	Joana Pauperio|Joao Queiros| Ricardo Pita|Helia Goncalves| Miguel Porto	specimen (dry) | DNA extract	in collection	PO-V72486	E50	11/06/2019	2019	6	Rodrigo Andrade| Miguel Porto	Hypericum perforatum subsp. perforatum L.	Plantae	Magnoliophyta	Magnoliopsida	Malpighiales	Hypericaceae	Hypericum	perforatum	perforatum		subspecies	L.	-6.786	41.556	WGS84
7e1b94ea-2d4d-4762-b839-ef3246b7fa54	PhysicalObject	Research Center in Biodiversity and Genetic Resources	CIBIO	InBIO Barcoding Initiative	IBPLT DNA barcoding of Portuguese plants	CIBIO	PreservedSpecimen	7e1b94ea-2d4d-4762-b839-ef3246b7fa54	PLT.0217	Joana Pauperio|Joao Queiros| Ricardo Pita|Helia Goncalves| Miguel Porto	specimen (dry) | DNA extract	in collection	PO-V72330	E37	05/06/2019	2019	6	Rodrigo Andrade| Miguel Porto	Hypericum perforatum subsp. veronense (Schrank) H.Lindb.	Plantae	Magnoliophyta	Magnoliopsida	Malpighiales	Hypericaceae	Hypericum	perforatum	veronense		subspecies	(Schrank) H.Lindb.	-6.636	41.5	WGS84
c7f3d7d5-b07f-4369-a067-36b96de4c84f	PhysicalObject	Research Center in Biodiversity and Genetic Resources	CIBIO	InBIO Barcoding Initiative	IBPLT DNA barcoding of Portuguese plants	CIBIO	PreservedSpecimen	c7f3d7d5-b07f-4369-a067-36b96de4c84f	PLT.0305	Joana Pauperio|Joao Queiros| Ricardo Pita|Helia Goncalves| Miguel Porto	specimen (dry) | DNA extract	in collection	PO-V72419	E40	06/06/2019	2019	6	Rodrigo Andrade| Miguel Porto	Hypochaeris radicata subsp. radicata L.	Plantae	Magnoliophyta	Magnoliopsida	Asterales	Asteraceae	Hypochaeris	radicata	radicata		subspecies	L.	-6.634	41.52	WGS84
740b10f1-1c8f-42ec-85a4-4ee8177304b9	PhysicalObject	Research Center in Biodiversity and Genetic Resources	CIBIO	InBIO Barcoding Initiative	IBPLT DNA barcoding of Portuguese plants	CIBIO	PreservedSpecimen	740b10f1-1c8f-42ec-85a4-4ee8177304b9	PLT.0513	Joana Pauperio|Joao Queiros| Ricardo Pita|Helia Goncalves| Miguel Porto	specimen (dry) | DNA extract	in collection	PO-V72617	E24	01/06/2019	2019	6	Rodrigo Andrade| Miguel Porto	Isoetes histrix Bory	Plantae	Lycopodiophyta	Lycopodiopsida	Isoetales	Isoetaceae	Isoetes	histrix			species	Bory	-6.847179375	41.53636665	WGS84
4e55abb9-d052-4289-9116-6d27c8bfe6e0	PhysicalObject	Research Center in Biodiversity and Genetic Resources	CIBIO	InBIO Barcoding Initiative	IBPLT DNA barcoding of Portuguese plants	CIBIO	PreservedSpecimen	4e55abb9-d052-4289-9116-6d27c8bfe6e0	PLT.0349	Joana Pauperio|Joao Queiros| Ricardo Pita|Helia Goncalves| Miguel Porto	specimen (dry) | DNA extract	in collection	PO-V72464	E47	07/06/2019	2019	6	Rodrigo Andrade| Miguel Porto	Jacobaea vulgaris subsp. vulgaris Gaertn.	Plantae	Magnoliophyta	Magnoliopsida	Asterales	Asteraceae	Jacobaea	vulgaris	vulgaris		subspecies	Gaertn.	-6.715	41.529	WGS84
e1bdb4f1-3ab6-4df0-b20d-f281c8956308	PhysicalObject	Research Center in Biodiversity and Genetic Resources	CIBIO	InBIO Barcoding Initiative	IBPLT DNA barcoding of Portuguese plants	CIBIO	PreservedSpecimen	e1bdb4f1-3ab6-4df0-b20d-f281c8956308	PLT.0156	Joana Pauperio|Joao Queiros| Ricardo Pita|Helia Goncalves| Miguel Porto	specimen (dry) | DNA extract	in collection	PO-V72269	E11	03/05/2019	2019	5	Rodrigo Andrade| Miguel Porto	Jasione montana L.	Plantae	Magnoliophyta	Magnoliopsida	Asterales	Campanulaceae	Jasione	montana			species	L.	-6.636579	41.4996475	WGS84
9644875b-1fc0-49a9-8c97-433250fe7cc3	PhysicalObject	Research Center in Biodiversity and Genetic Resources	CIBIO	InBIO Barcoding Initiative	IBPLT DNA barcoding of Portuguese plants	CIBIO	PreservedSpecimen	9644875b-1fc0-49a9-8c97-433250fe7cc3	PLT.0368	Joana Pauperio|Joao Queiros| Ricardo Pita|Helia Goncalves| Miguel Porto	specimen (dry) | DNA extract	in collection	PO-V72483	E51	11/06/2019	2019	6	Rodrigo Andrade| Miguel Porto	Juglans regia L.	Plantae	Magnoliophyta	Magnoliopsida	Fagales	Juglandaceae	Juglans	regia			species	L.	-6.786	41.557	WGS84
455bc987-9a3e-4662-ae66-e40976b4c897	PhysicalObject	Research Center in Biodiversity and Genetic Resources	CIBIO	InBIO Barcoding Initiative	IBPLT DNA barcoding of Portuguese plants	CIBIO	PreservedSpecimen	455bc987-9a3e-4662-ae66-e40976b4c897	PLT.0625	Joana Pauperio|Joao Queiros| Ricardo Pita|Helia Goncalves| Miguel Porto	specimen (dry) | DNA extract	in collection	PO-V72728	E86	01/06/2020	2020	6	Rodrigo Andrade| Miguel Porto	Juncus acutiflorus subsp. acutiflorus Ehrh. ex Hoffm.	Plantae	Magnoliophyta	Liliopsida	Poales	Juncaceae	Juncus	acutiflorus	acutiflorus		subspecies	Ehrh. ex Hoffm.
8eccc553-b456-4d25-998b-dbaf9b20b8f8	PhysicalObject	Research Center in Biodiversity and Genetic Resources	CIBIO	InBIO Barcoding Initiative	IBPLT DNA barcoding of Portuguese plants	CIBIO	PreservedSpecimen	8eccc553-b456-4d25-998b-dbaf9b20b8f8	PLT.0381	Joana Pauperio|Joao Queiros| Ricardo Pita| Helia Gonçalves| Miguel Porto	specimen (dry) | DNA extract	in collection	PO-V72496	E50	11/06/2019	2019	6	Rodrigo Andrade| Miguel Porto	Juncus acutiflorus subsp. acutiflorus Ehrh. ex Hoffm.	Plantae	Magnoliophyta	Liliopsida	Poales	Juncaceae	Juncus	acutiflorus	acutiflorus	Juncus acutiflorus subsp. acutiflorus Ehrh. ex Hoffm.	subspecies	Ehrh. ex Hoffm.	-6.786	41.556	WGS84
5da6edc9-c547-4215-96db-ccb92d3fbf82	PhysicalObject	Research Center in Biodiversity and Genetic Resources	CIBIO	InBIO Barcoding Initiative	IBPLT DNA barcoding of Portuguese plants	CIBIO	PreservedSpecimen	5da6edc9-c547-4215-96db-ccb92d3fbf82	PLT.0643	Joana Pauperio|Joao Queiros| Ricardo Pita|Helia Goncalves| Miguel Porto	specimen (dry) | DNA extract	in collection	PO-V72746	E72	01/06/2020	2020	6	Rodrigo Andrade| Miguel Porto	Juncus articulatus subsp. articulatus L.	Plantae	Magnoliophyta	Liliopsida	Poales	Juncaceae	Juncus	articulatus	articulatus		subspecies	L.	-6.789372895	41.5335276	WGS84
78249baa-bccc-4366-9577-c09fbff14e1d	PhysicalObject	Research Center in Biodiversity and Genetic Resources	CIBIO	InBIO Barcoding Initiative	IBPLT DNA barcoding of Portuguese plants	CIBIO	PreservedSpecimen	78249baa-bccc-4366-9577-c09fbff14e1d	PLT.0373	Joana Pauperio|Joao Queiros| Ricardo Pita|Helia Goncalves| Miguel Porto	specimen (dry) | DNA extract	in collection	PO-V72488	E50	11/06/2019	2019	6	Rodrigo Andrade| Miguel Porto	Juncus conglomeratus L.	Plantae	Magnoliophyta	Liliopsida	Poales	Juncaceae	Juncus	conglomeratus			species	L.	-6.786	41.556	WGS84
4ad070c0-345f-47c8-9e8d-81305284b5bb	PhysicalObject	Research Center in Biodiversity and Genetic Resources	CIBIO	InBIO Barcoding Initiative	IBPLT DNA barcoding of Portuguese plants	CIBIO	PreservedSpecimen	4ad070c0-345f-47c8-9e8d-81305284b5bb	PLT.0071	Joana Pauperio|Joao Queiros| Ricardo Pita|Helia Goncalves| Miguel Porto	specimen (dry) | DNA extract	in collection	PO-V72183	E7	02/05/2019	2019	5	Rodrigo Andrade| Miguel Porto	Juncus inflexus subsp. inflexus L.	Plantae	Magnoliophyta	Liliopsida	Poales	Juncaceae	Juncus	inflexus	inflexus		subspecies	L.	-6.7851094	41.5566353	WGS84
b243308f-c733-45a1-9e64-594ea2d26eaa	PhysicalObject	Research Center in Biodiversity and Genetic Resources	CIBIO	InBIO Barcoding Initiative	IBPLT DNA barcoding of Portuguese plants	CIBIO	PreservedSpecimen	b243308f-c733-45a1-9e64-594ea2d26eaa	PLT.0228	Joana Pauperio|Joao Queiros| Ricardo Pita|Helia Goncalves| Miguel Porto	specimen (dry) | DNA extract	in collection	PO-V72341	E37	05/06/2019	2019	6	Rodrigo Andrade| Miguel Porto	Juniperus oxycedrus var. badia H.Gay	Plantae	Pinophyta	Pinopsida	Pinales	Cupressaceae	Juniperus	oxycedrus	badia	Juniperus oxycedrus var. badia H.Gay	subspecies	H.Gay	-6.636	41.5	WGS84
6e0b3d49-0d14-415c-8c08-cb756430d526	PhysicalObject	Research Center in Biodiversity and Genetic Resources	CIBIO	InBIO Barcoding Initiative	IBPLT DNA barcoding of Portuguese plants	CIBIO	PreservedSpecimen	6e0b3d49-0d14-415c-8c08-cb756430d526	PLT.0262	Joana Pauperio|Joao Queiros| Ricardo Pita|Helia Goncalves| Miguel Porto	specimen (dry) | DNA extract	in collection	PO-V72375	E35	05/06/2019	2019	6	Rodrigo Andrade| Miguel Porto	Lactuca serriola L.	Plantae	Magnoliophyta	Magnoliopsida	Asterales	Asteraceae	Lactuca	serriola			species	L.	-6.636	41.499	WGS84
8c1f004a-d3e6-4479-ad9b-dd5f25f51d87	PhysicalObject	Research Center in Biodiversity and Genetic Resources	CIBIO	InBIO Barcoding Initiative	IBPLT DNA barcoding of Portuguese plants	CIBIO	PreservedSpecimen	8c1f004a-d3e6-4479-ad9b-dd5f25f51d87	PLT.0456	Joana Pauperio|Joao Queiros| Ricardo Pita|Helia Goncalves| Miguel Porto	specimen (dry) | DNA extract	in collection	PO-V72560	E58	27/06/2019	2019	6	Rodrigo Andrade| Miguel Porto	Lactuca viminea (L.) J.Presl & C.Presl	Plantae	Magnoliophyta	Magnoliopsida	Asterales	Asteraceae	Lactuca	viminea			species	(L.) J.Presl & C.Presl	-6.73	41.768	WGS84
74f8c5ab-42fd-4537-88eb-92b129fe16ad	PhysicalObject	Research Center in Biodiversity and Genetic Resources	CIBIO	InBIO Barcoding Initiative	IBPLT DNA barcoding of Portuguese plants	CIBIO	PreservedSpecimen	74f8c5ab-42fd-4537-88eb-92b129fe16ad	PLT.0328	Joana Pauperio|Joao Queiros| Ricardo Pita|Helia Goncalves| Miguel Porto	specimen (dry) | DNA extract	in collection	PO-V72443	E44	06/06/2019	2019	6	Rodrigo Andrade| Miguel Porto	Lamium amplexicaule subsp. amplexicaule L.	Plantae	Magnoliophyta	Magnoliopsida	Lamiales	Lamiaceae	Lamium	amplexicaule	amplexicaule		subspecies	L.	-6.716	41.53	WGS84
471d3c37-3151-4971-b1a3-f46cdf9bf34d	PhysicalObject	Research Center in Biodiversity and Genetic Resources	CIBIO	InBIO Barcoding Initiative	IBPLT DNA barcoding of Portuguese plants	CIBIO	PreservedSpecimen	471d3c37-3151-4971-b1a3-f46cdf9bf34d	PLT.0055	Joana Pauperio|Joao Queiros| Ricardo Pita|Helia Goncalves| Miguel Porto	specimen (dry) | DNA extract	in collection	PO-V72167	E10	02/05/2019	2019	5	Rodrigo Andrade| Miguel Porto	Lamium maculatum (L.) L.	Plantae	Magnoliophyta	Magnoliopsida	Lamiales	Lamiaceae	Lamium	maculatum			species	(L.) L.	-6.8212803	41.6700723	WGS84
ccc0a2c8-e0b6-4469-aea8-092af465484a	PhysicalObject	Research Center in Biodiversity and Genetic Resources	CIBIO	InBIO Barcoding Initiative	IBPLT DNA barcoding of Portuguese plants	CIBIO	PreservedSpecimen	ccc0a2c8-e0b6-4469-aea8-092af465484a	PLT.0255	Joana Pauperio|Joao Queiros| Ricardo Pita|Helia Goncalves| Miguel Porto	specimen (dry) | DNA extract	in collection	PO-V72368	E35	05/06/2019	2019	6	Rodrigo Andrade| Miguel Porto	Lathyrus angulatus L.	Plantae	Magnoliophyta	Magnoliopsida	Fabales	Fabaceae	Lathyrus	angulatus			species	L.	-6.636	41.499	WGS84
511448b2-f1f4-4152-9df3-49633df58469	PhysicalObject	Research Center in Biodiversity and Genetic Resources	CIBIO	InBIO Barcoding Initiative	IBPLT DNA barcoding of Portuguese plants	CIBIO	PreservedSpecimen	511448b2-f1f4-4152-9df3-49633df58469	PLT.0669	Joana Pauperio|Joao Queiros| Ricardo Pita|Helia Goncalves| Miguel Porto	specimen (dry) | DNA extract	in collection	PO-V72772	E79	01/06/2020	2020	6	Rodrigo Andrade| Miguel Porto	Lathyrus hirsutus L.	Plantae	Magnoliophyta	Magnoliopsida	Fabales	Fabaceae	Lathyrus	hirsutus			species	L.	-6.832282976	41.57961148	WGS84
3993fafb-1143-4c48-aaca-5449aa9d733c	PhysicalObject	Research Center in Biodiversity and Genetic Resources	CIBIO	InBIO Barcoding Initiative	IBPLT DNA barcoding of Portuguese plants	CIBIO	PreservedSpecimen	3993fafb-1143-4c48-aaca-5449aa9d733c	PLT.0433	Joana Pauperio|Joao Queiros| Ricardo Pita|Helia Goncalves| Miguel Porto	specimen (dry) | DNA extract	in collection	PO-V72537	E54	26/06/2019	2019	6	Rodrigo Andrade| Miguel Porto	Lathyrus pratensis L.	Plantae	Magnoliophyta	Magnoliopsida	Fabales	Fabaceae	Lathyrus	pratensis			species	L.	-6.642	41.729	WGS84
2b4daa12-9dc3-4005-8d47-687f37ab7859	PhysicalObject	Research Center in Biodiversity and Genetic Resources	CIBIO	InBIO Barcoding Initiative	IBPLT DNA barcoding of Portuguese plants	CIBIO	PreservedSpecimen	2b4daa12-9dc3-4005-8d47-687f37ab7859	PLT.0570	Joana Pauperio|Joao Queiros| Ricardo Pita|Helia Goncalves| Miguel Porto	specimen (dry) | DNA extract	in collection	PO-V72673	E26	01/06/2019	2019	6	Rodrigo Andrade| Miguel Porto	Lathyrus sphaericus Retz.	Plantae	Magnoliophyta	Magnoliopsida	Fabales	Fabaceae	Lathyrus	sphaericus			species	Retz.	-6.911883605	41.54354368	WGS84
8d4d23eb-7df8-42d0-9eb7-f49164f620e7	PhysicalObject	Research Center in Biodiversity and Genetic Resources	CIBIO	InBIO Barcoding Initiative	IBPLT DNA barcoding of Portuguese plants	CIBIO	PreservedSpecimen	8d4d23eb-7df8-42d0-9eb7-f49164f620e7	PLT.0480	Joana Pauperio|Joao Queiros| Ricardo Pita|Helia Goncalves| Miguel Porto	specimen (dry) | DNA extract	in collection	PO-V72584	E59	27/06/2019	2019	6	Rodrigo Andrade| Miguel Porto	Lathyrus sphaericus Retz.	Plantae	Magnoliophyta	Magnoliopsida	Fabales	Fabaceae	Lathyrus	sphaericus			species	Retz.	-6.796	41.831	WGS84
39088428-2b15-42b4-ac4d-448231e7bece	PhysicalObject	Research Center in Biodiversity and Genetic Resources	CIBIO	InBIO Barcoding Initiative	IBPLT DNA barcoding of Portuguese plants	CIBIO	PreservedSpecimen	39088428-2b15-42b4-ac4d-448231e7bece	PLT.0103	Joana Pauperio|Joao Queiros| Ricardo Pita| Helia Gonçalves| Miguel Porto	specimen (dry) | DNA extract	in collection	PO-V72216	E8	02/05/2019	2019	5	Rodrigo Andrade| Miguel Porto	Lavandula pedunculata subsp. sampaioana (Rozeira) Franco	Plantae	Magnoliophyta	Magnoliopsida	Lamiales	Lamiaceae	Lavandula	pedunculata	sampaioana		subspecies	(Rozeira) Franco	-6.7669455	41.5711114	WGS84
e99c4491-6315-40b0-96c1-f4067f6b6a97	PhysicalObject	Research Center in Biodiversity and Genetic Resources	CIBIO	InBIO Barcoding Initiative	IBPLT DNA barcoding of Portuguese plants	CIBIO	PreservedSpecimen	e99c4491-6315-40b0-96c1-f4067f6b6a97	PLT.0617	Joana Pauperio|Joao Queiros| Ricardo Pita|Helia Goncalves| Miguel Porto	specimen (dry) | DNA extract	in collection	PO-V72720	E68	01/06/2020	2020	6	Rodrigo Andrade| Miguel Porto	Legousia falcata (Ten.) Fritsch ex Janch.	Plantae	Magnoliophyta	Magnoliopsida	Asterales	Campanulaceae	Legousia	falcata			species	(Ten.) Fritsch ex Janch.	-6.706090445	41.49538718	WGS84
d69f705b-6e14-4061-b88b-72c4dfeff461	PhysicalObject	Research Center in Biodiversity and Genetic Resources	CIBIO	InBIO Barcoding Initiative	IBPLT DNA barcoding of Portuguese plants	CIBIO	PreservedSpecimen	d69f705b-6e14-4061-b88b-72c4dfeff461	PLT.0247	Joana Pauperio|Joao Queiros| Ricardo Pita|Helia Goncalves| Miguel Porto	specimen (dry) | DNA extract	in collection	PO-V72360	E35	05/06/2019	2019	6	Rodrigo Andrade| Miguel Porto	Leontodon longirostris (Finch & P.D.Sell) Talavera	Plantae	Magnoliophyta	Magnoliopsida	Asterales	Asteraceae	Leontodon	longirostris			species	(Finch & P.D.Sell) Talavera	-6.636	41.499	WGS84
318fe7db-d07d-4699-8d59-95b0a908a5d3	PhysicalObject	Research Center in Biodiversity and Genetic Resources	CIBIO	InBIO Barcoding Initiative	IBPLT DNA barcoding of Portuguese plants	CIBIO	PreservedSpecimen	318fe7db-d07d-4699-8d59-95b0a908a5d3	PLT.0388	Joana Pauperio|Joao Queiros| Ricardo Pita|Helia Goncalves| Miguel Porto	specimen (dry) | DNA extract	in collection	PO-V72503	E82	01/06/2019	2019	6	Rodrigo Andrade| Miguel Porto	Leontodon longirostris (Finch & P.D.Sell) Talavera	Plantae	Magnoliophyta	Magnoliopsida	Asterales	Asteraceae	Leontodon	longirostris			species	(Finch & P.D.Sell) Talavera
bc163f88-3608-47de-b00e-def65cdbc904	PhysicalObject	Research Center in Biodiversity and Genetic Resources	CIBIO	InBIO Barcoding Initiative	IBPLT DNA barcoding of Portuguese plants	CIBIO	PreservedSpecimen	bc163f88-3608-47de-b00e-def65cdbc904	PLT.0015	Joana Pauperio|Joao Queiros| Ricardo Pita|Helia Goncalves| Miguel Porto	specimen (dry) | DNA extract	in collection	PO-V72127	E1	02/08/2018	2018	8	Rodrigo Andrade| Miguel Porto	Leontodon saxatilis subsp. saxatilis Lam.	Plantae	Magnoliophyta	Magnoliopsida	Asterales	Asteraceae	Leontodon	saxatilis	saxatilis		subspecies	Lam.	-7.4940694	41.3385343	WGS84
e98f7ad2-ffe2-4812-b695-2a8eacbfc043	PhysicalObject	Research Center in Biodiversity and Genetic Resources	CIBIO	InBIO Barcoding Initiative	IBPLT DNA barcoding of Portuguese plants	CIBIO	PreservedSpecimen	e98f7ad2-ffe2-4812-b695-2a8eacbfc043	PLT.0052	Joana Pauperio|Joao Queiros| Ricardo Pita|Helia Goncalves| Miguel Porto	specimen (dry) | DNA extract	in collection	PO-V72164	E9	02/05/2019	2019	5	Rodrigo Andrade| Miguel Porto	Lepidium heterophyllum subsp. heterophyllum Benth.	Plantae	Magnoliophyta	Magnoliopsida	Brassicales	Brassicaceae	Lepidium	heterophyllum	heterophyllum		subspecies	Benth.	-6.8212803	41.668921	WGS84
f4caa724-0053-4daf-af7f-11742baa422e	PhysicalObject	Research Center in Biodiversity and Genetic Resources	CIBIO	InBIO Barcoding Initiative	IBPLT DNA barcoding of Portuguese plants	CIBIO	PreservedSpecimen	f4caa724-0053-4daf-af7f-11742baa422e	PLT.0053	Joana Pauperio|Joao Queiros| Ricardo Pita|Helia Goncalves| Miguel Porto	specimen (dry) | DNA extract	in collection	PO-V72165	E9	02/05/2019	2019	5	Rodrigo Andrade| Miguel Porto	Lepidium heterophyllum subsp. heterophyllum Benth.	Plantae	Magnoliophyta	Magnoliopsida	Brassicales	Brassicaceae	Lepidium	heterophyllum	heterophyllum		subspecies	Benth.	-6.8212803	41.668921	WGS84
052c4ddc-42a5-4e5e-a3c9-eb33bc088cf7	PhysicalObject	Research Center in Biodiversity and Genetic Resources	CIBIO	InBIO Barcoding Initiative	IBPLT DNA barcoding of Portuguese plants	CIBIO	PreservedSpecimen	052c4ddc-42a5-4e5e-a3c9-eb33bc088cf7	PLT.0631	Joana Pauperio|Joao Queiros| Ricardo Pita|Helia Goncalves| Miguel Porto	specimen (dry) | DNA extract	in collection	PO-V72734	E62	01/06/2020	2020	6	Rodrigo Andrade| Miguel Porto	Leucanthemopsis pulverulenta subsp. pulverulenta (Lag.) Heywood	Plantae	Magnoliophyta	Magnoliopsida	Asterales	Asteraceae	Leucanthemopsis	pulverulenta	pulverulenta		subspecies	(Lag.) Heywood	-6.85784813	41.41740191	WGS84
b1f5241a-e487-43ed-8be5-aa96757dd9bd	PhysicalObject	Research Center in Biodiversity and Genetic Resources	CIBIO	InBIO Barcoding Initiative	IBPLT DNA barcoding of Portuguese plants	CIBIO	PreservedSpecimen	b1f5241a-e487-43ed-8be5-aa96757dd9bd	PLT.0317	Joana Pauperio|Joao Queiros| Ricardo Pita|Helia Goncalves| Miguel Porto	specimen (dry) | DNA extract	in collection	PO-V72432	E41	06/06/2019	2019	6	Rodrigo Andrade| Miguel Porto	Ligustrum vulgare L.	Plantae	Magnoliophyta	Magnoliopsida	Lamiales	Oleaceae	Ligustrum	vulgare			species	L.	-6.632	41.52	WGS84
f6edf8c6-dced-4373-9b58-57fd4463eb99	PhysicalObject	Research Center in Biodiversity and Genetic Resources	CIBIO	InBIO Barcoding Initiative	IBPLT DNA barcoding of Portuguese plants	CIBIO	PreservedSpecimen	f6edf8c6-dced-4373-9b58-57fd4463eb99	PLT.0496	Joana Pauperio|Joao Queiros| Ricardo Pita|Helia Goncalves| Miguel Porto	specimen (dry) | DNA extract	in collection	PO-V72600	E30	01/06/2019	2019	6	Rodrigo Andrade| Miguel Porto	Linaria amethystea subsp. amethystea (Vent.) Hoffmanns. & Link	Plantae	Magnoliophyta	Magnoliopsida	Lamiales	Plantaginaceae	Linaria	amethystea	amethystea		subspecies	(Vent.) Hoffmanns. & Link	-6.765867972	41.55942608	WGS84
2d92b4de-5dbb-43a7-adcb-98a5bc12d65a	PhysicalObject	Research Center in Biodiversity and Genetic Resources	CIBIO	InBIO Barcoding Initiative	IBPLT DNA barcoding of Portuguese plants	CIBIO	PreservedSpecimen	2d92b4de-5dbb-43a7-adcb-98a5bc12d65a	PLT.0406	Joana Pauperio|Joao Queiros| Ricardo Pita|Helia Goncalves| Miguel Porto	specimen (dry) | DNA extract	in collection	PO-V72521	E82	01/06/2019	2019	6	Rodrigo Andrade| Miguel Porto	Linaria saxatilis (L.) Chaz.	Plantae	Magnoliophyta	Magnoliopsida	Lamiales	Plantaginaceae	Linaria	saxatilis			species	(L.) Chaz.
074943ac-310c-46e7-8ec5-ec7eae61eeb0	PhysicalObject	Research Center in Biodiversity and Genetic Resources	CIBIO	InBIO Barcoding Initiative	IBPLT DNA barcoding of Portuguese plants	CIBIO	PreservedSpecimen	074943ac-310c-46e7-8ec5-ec7eae61eeb0	PLT.0395	Joana Pauperio|Joao Queiros| Ricardo Pita|Helia Goncalves| Miguel Porto	specimen (dry) | DNA extract	in collection	PO-V72510	E82	01/06/2019	2019	6	Rodrigo Andrade| Miguel Porto	Linaria spartea (L.) Chaz.	Plantae	Magnoliophyta	Magnoliopsida	Lamiales	Plantaginaceae	Linaria	spartea			species	(L.) Chaz.
825784c8-a99a-4b51-b56d-09f06b7b3875	PhysicalObject	Research Center in Biodiversity and Genetic Resources	CIBIO	InBIO Barcoding Initiative	IBPLT DNA barcoding of Portuguese plants	CIBIO	PreservedSpecimen	825784c8-a99a-4b51-b56d-09f06b7b3875	PLT.0448	Joana Pauperio|Joao Queiros| Ricardo Pita|Helia Goncalves| Miguel Porto	specimen (dry) | DNA extract	in collection	PO-V72552	E58	27/06/2019	2019	6	Rodrigo Andrade| Miguel Porto	Linum bienne Mill.	Plantae	Magnoliophyta	Magnoliopsida	Malpighiales	Linaceae	Linum	bienne			species	Mill.	-6.73	41.768	WGS84
ebb49344-8bee-4298-a4c9-fc2c86231b22	PhysicalObject	Research Center in Biodiversity and Genetic Resources	CIBIO	InBIO Barcoding Initiative	IBPLT DNA barcoding of Portuguese plants	CIBIO	PreservedSpecimen	ebb49344-8bee-4298-a4c9-fc2c86231b22	PLT.0212	Joana Pauperio|Joao Queiros| Ricardo Pita|Helia Goncalves| Miguel Porto	specimen (dry) | DNA extract	in collection	PO-V72325	E37	05/06/2019	2019	6	Rodrigo Andrade| Miguel Porto	Logfia gallica (L.) Coss. & Germ.	Plantae	Magnoliophyta	Magnoliopsida	Asterales	Asteraceae	Logfia	gallica			species	(L.) Coss. & Germ.	-6.636	41.5	WGS84
381f99a2-36db-4d13-a432-40f6e08187b2	PhysicalObject	Research Center in Biodiversity and Genetic Resources	CIBIO	InBIO Barcoding Initiative	IBPLT DNA barcoding of Portuguese plants	CIBIO	PreservedSpecimen	381f99a2-36db-4d13-a432-40f6e08187b2	PLT.0324	Joana Pauperio|Joao Queiros| Ricardo Pita|Helia Goncalves| Miguel Porto	specimen (dry) | DNA extract	in collection	PO-V72439	E43	06/06/2019	2019	6	Rodrigo Andrade| Miguel Porto	Logfia gallica (L.) Coss. & Germ.	Plantae	Magnoliophyta	Magnoliopsida	Asterales	Asteraceae	Logfia	gallica			species	(L.) Coss. & Germ.	-6.715	41.529	WGS84
62d2813a-1032-43cd-bf3c-3ef706071a9a	PhysicalObject	Research Center in Biodiversity and Genetic Resources	CIBIO	InBIO Barcoding Initiative	IBPLT DNA barcoding of Portuguese plants	CIBIO	PreservedSpecimen	62d2813a-1032-43cd-bf3c-3ef706071a9a	PLT.0603b	Joana Pauperio|Joao Queiros| Ricardo Pita|Helia Goncalves| Miguel Porto	specimen (dry) | DNA extract	in collection	PO-V72706	E81	07/06/2020	2020	6	Rodrigo Andrade| Miguel Porto	Logfia minima (Sm.) Dumort.	Plantae	Magnoliophyta	Magnoliopsida	Asterales	Asteraceae	Logfia	minima			species	(Sm.) Dumort.	-6.65272472	41.54486268	WGS84
5e102eeb-d887-45f7-8430-1f2686db054f	PhysicalObject	Research Center in Biodiversity and Genetic Resources	CIBIO	InBIO Barcoding Initiative	IBPLT DNA barcoding of Portuguese plants	CIBIO	PreservedSpecimen	5e102eeb-d887-45f7-8430-1f2686db054f	PLT.0408	Joana Pauperio|Joao Queiros| Ricardo Pita|Helia Goncalves| Miguel Porto	specimen (dry) | DNA extract	in collection	PO-V72523	E82	01/06/2019	2019	6	Rodrigo Andrade| Miguel Porto	Logfia minima (Sm.) Dumort.	Plantae	Magnoliophyta	Magnoliopsida	Asterales	Asteraceae	Logfia	minima			species	(Sm.) Dumort.
dc0fb01f-dfbd-47c0-9ade-b78167020500	PhysicalObject	Research Center in Biodiversity and Genetic Resources	CIBIO	InBIO Barcoding Initiative	IBPLT DNA barcoding of Portuguese plants	CIBIO	PreservedSpecimen	dc0fb01f-dfbd-47c0-9ade-b78167020500	PLT.0664	Joana Pauperio|Joao Queiros| Ricardo Pita|Helia Goncalves| Miguel Porto	specimen (dry) | DNA extract	in collection	PO-V72767	E70	01/06/2020	2020	6	Rodrigo Andrade| Miguel Porto	Lolium arundinaceum subsp. arundinaceum (Schreb.) Darbysh.	Plantae	Magnoliophyta	Liliopsida	Poales	Poaceae	Lolium	arundinaceum	arundinaceum		subspecies	(Schreb.) Darbysh.	-6.892826352	41.50558928	WGS84
733602e1-df63-40d7-802d-2c792ba0f382	PhysicalObject	Research Center in Biodiversity and Genetic Resources	CIBIO	InBIO Barcoding Initiative	IBPLT DNA barcoding of Portuguese plants	CIBIO	PreservedSpecimen	733602e1-df63-40d7-802d-2c792ba0f382	PLT.0519	Joana Pauperio|Joao Queiros| Ricardo Pita|Helia Goncalves| Miguel Porto	specimen (dry) | DNA extract	in collection	PO-V72623	E22	01/06/2019	2019	6	Rodrigo Andrade| Miguel Porto	Lolium arundinaceum subsp. arundinaceum (Schreb.) Darbysh.	Plantae	Magnoliophyta	Liliopsida	Poales	Poaceae	Lolium	arundinaceum	arundinaceum		subspecies	(Schreb.) Darbysh.	-6.828648786	41.52918386	WGS84
75ce6b99-6105-4433-9408-d91c285de406	PhysicalObject	Research Center in Biodiversity and Genetic Resources	CIBIO	InBIO Barcoding Initiative	IBPLT DNA barcoding of Portuguese plants	CIBIO	PreservedSpecimen	75ce6b99-6105-4433-9408-d91c285de406	PLT.0167	Joana Pauperio|Joao Queiros| Ricardo Pita|Helia Goncalves| Miguel Porto	specimen (dry) | DNA extract	in collection	PO-V72280	E11	03/05/2019	2019	5	Rodrigo Andrade| Miguel Porto	Lolium rigidum Gaudin	Plantae	Magnoliophyta	Liliopsida	Poales	Poaceae	Lolium	rigidum			species	Gaudin	-6.636579	41.4996475	WGS84
eab5118e-3b2e-4d82-b272-468feab2ed60	PhysicalObject	Research Center in Biodiversity and Genetic Resources	CIBIO	InBIO Barcoding Initiative	IBPLT DNA barcoding of Portuguese plants	CIBIO	PreservedSpecimen	eab5118e-3b2e-4d82-b272-468feab2ed60	PLT.0250	Joana Pauperio|Joao Queiros| Ricardo Pita|Helia Goncalves| Miguel Porto	specimen (dry) | DNA extract	in collection	PO-V72363	E35	05/06/2019	2019	6	Rodrigo Andrade| Miguel Porto	Lolium rigidum Gaudin	Plantae	Magnoliophyta	Liliopsida	Poales	Poaceae	Lolium	rigidum			species	Gaudin	-6.636	41.499	WGS84
9902c638-6f2c-4717-a346-602b2d6594a7	PhysicalObject	Research Center in Biodiversity and Genetic Resources	CIBIO	InBIO Barcoding Initiative	IBPLT DNA barcoding of Portuguese plants	CIBIO	PreservedSpecimen	9902c638-6f2c-4717-a346-602b2d6594a7	PLT.0179	Joana Pauperio|Joao Queiros| Ricardo Pita|Helia Goncalves| Miguel Porto	specimen (dry) | DNA extract	in collection	PO-V72292	E12	03/05/2019	2019	5	Rodrigo Andrade| Miguel Porto	Lonicera etrusca var. etrusca Santi	Plantae	Magnoliophyta	Magnoliopsida	Dipsacales	Caprifoliaceae	Lonicera	etrusca	etrusca	Lonicera etrusca var. etrusca Santi	subspecies	Santi	-6.6395449	41.5067673	WGS84
19dcae95-cd3e-4bd1-9b58-1bc74de4fd28	PhysicalObject	Research Center in Biodiversity and Genetic Resources	CIBIO	InBIO Barcoding Initiative	IBPLT DNA barcoding of Portuguese plants	CIBIO	PreservedSpecimen	19dcae95-cd3e-4bd1-9b58-1bc74de4fd28	PLT.0232	Joana Pauperio|Joao Queiros| Ricardo Pita|Helia Goncalves| Miguel Porto	specimen (dry) | DNA extract	in collection	PO-V72345	E37	05/06/2019	2019	6	Rodrigo Andrade| Miguel Porto	Lonicera etrusca var. etrusca Santi	Plantae	Magnoliophyta	Magnoliopsida	Dipsacales	Caprifoliaceae	Lonicera	etrusca	etrusca	Lonicera etrusca var. etrusca Santi	subspecies	Santi	-6.636	41.5	WGS84
1dbeaab0-6f99-43bc-bb18-98c880ee46de	PhysicalObject	Research Center in Biodiversity and Genetic Resources	CIBIO	InBIO Barcoding Initiative	IBPLT DNA barcoding of Portuguese plants	CIBIO	PreservedSpecimen	1dbeaab0-6f99-43bc-bb18-98c880ee46de	PLT.0509	Joana Pauperio|Joao Queiros| Ricardo Pita|Helia Goncalves| Miguel Porto	specimen (dry) | DNA extract	in collection	PO-V72613	E31	01/06/2019	2019	6	Rodrigo Andrade| Miguel Porto	Lotus carpetanus Lacaita	Plantae	Magnoliophyta	Magnoliopsida	Fabales	Fabaceae	Lotus	carpetanus			species	Lacaita	-6.773632991	41.57347827	WGS84
e783f5b9-9007-42e6-9591-7f9112487b56	PhysicalObject	Research Center in Biodiversity and Genetic Resources	CIBIO	InBIO Barcoding Initiative	IBPLT DNA barcoding of Portuguese plants	CIBIO	PreservedSpecimen	e783f5b9-9007-42e6-9591-7f9112487b56	PLT.0095	Joana Pauperio|Joao Queiros| Ricardo Pita|Helia Goncalves| Miguel Porto	specimen (dry) | DNA extract	in collection	PO-V72208	E8	02/05/2019	2019	5	Rodrigo Andrade| Miguel Porto	Lotus carpetanus Lacaita	Plantae	Magnoliophyta	Magnoliopsida	Fabales	Fabaceae	Lotus	carpetanus			species	Lacaita	-6.7669455	41.5711114	WGS84
636b1b3f-60a3-43cc-83f4-e9f8b5cc1ad0	PhysicalObject	Research Center in Biodiversity and Genetic Resources	CIBIO	InBIO Barcoding Initiative	IBPLT DNA barcoding of Portuguese plants	CIBIO	PreservedSpecimen	636b1b3f-60a3-43cc-83f4-e9f8b5cc1ad0	PLT.0658	Joana Pauperio|Joao Queiros| Ricardo Pita|Helia Goncalves| Miguel Porto	specimen (dry) | DNA extract	in collection	PO-V72761	E72	01/06/2020	2020	6	Rodrigo Andrade| Miguel Porto	Lotus corniculatus subsp. corniculatus L.	Plantae	Magnoliophyta	Magnoliopsida	Fabales	Fabaceae	Lotus	corniculatus	corniculatus		subspecies	L.	-6.789372895	41.5335276	WGS84
3ef00541-9824-4b6a-8031-6b1f76386604	PhysicalObject	Research Center in Biodiversity and Genetic Resources	CIBIO	InBIO Barcoding Initiative	IBPLT DNA barcoding of Portuguese plants	CIBIO	PreservedSpecimen	3ef00541-9824-4b6a-8031-6b1f76386604	PLT.0587	Joana Pauperio|Joao Queiros| Ricardo Pita|Helia Goncalves| Miguel Porto	specimen (dry) | DNA extract	in collection	PO-V72690	E25	01/06/2019	2019	6	Rodrigo Andrade| Miguel Porto	Lotus dorycnium L.	Plantae	Magnoliophyta	Magnoliopsida	Fabales	Fabaceae	Lotus	dorycnium			species	L.	-6.742586196	41.54007504	WGS84
620783ea-a2ce-4efd-87e6-0ed68cfd41c1	PhysicalObject	Research Center in Biodiversity and Genetic Resources	CIBIO	InBIO Barcoding Initiative	IBPLT DNA barcoding of Portuguese plants	CIBIO	PreservedSpecimen	620783ea-a2ce-4efd-87e6-0ed68cfd41c1	PLT.0011	Joana Pauperio|Joao Queiros| Ricardo Pita|Helia Goncalves| Miguel Porto	specimen (dry) | DNA extract	in collection	PO-V72123	E1	02/08/2018	2018	8	Rodrigo Andrade| Miguel Porto	Lotus pedunculatus subsp. pedunculatus Cav.	Plantae	Magnoliophyta	Magnoliopsida	Fabales	Fabaceae	Lotus	pedunculatus	pedunculatus		subspecies	Cav.	-7.4940694	41.3385343	WGS84
1a97f7cf-093f-44a2-9ebe-eff99fd95604	PhysicalObject	Research Center in Biodiversity and Genetic Resources	CIBIO	InBIO Barcoding Initiative	IBPLT DNA barcoding of Portuguese plants	CIBIO	PreservedSpecimen	1a97f7cf-093f-44a2-9ebe-eff99fd95604	PLT.0657	Joana Pauperio|Joao Queiros| Ricardo Pita|Helia Goncalves| Miguel Porto	specimen (dry) | DNA extract	in collection	PO-V72760	E72	01/06/2020	2020	6	Rodrigo Andrade| Miguel Porto	Lotus pedunculatus subsp. pedunculatus Cav.	Plantae	Magnoliophyta	Magnoliopsida	Fabales	Fabaceae	Lotus	pedunculatus	pedunculatus		subspecies	Cav.	-6.789372895	41.5335276	WGS84
0f182b34-ac5c-4a53-aa49-a07cfd19ea42	PhysicalObject	Research Center in Biodiversity and Genetic Resources	CIBIO	InBIO Barcoding Initiative	IBPLT DNA barcoding of Portuguese plants	CIBIO	PreservedSpecimen	0f182b34-ac5c-4a53-aa49-a07cfd19ea42	PLT.0374	Joana Pauperio|Joao Queiros| Ricardo Pita|Helia Goncalves| Miguel Porto	specimen (dry) | DNA extract	in collection	PO-V72489	E50	11/06/2019	2019	6	Rodrigo Andrade| Miguel Porto	Lotus pedunculatus subsp. pedunculatus Cav.	Plantae	Magnoliophyta	Magnoliopsida	Fabales	Fabaceae	Lotus	pedunculatus	pedunculatus		subspecies	Cav.	-6.786	41.556	WGS84
a37f0b71-108b-48c4-a34b-fdbc196d883f	PhysicalObject	Research Center in Biodiversity and Genetic Resources	CIBIO	InBIO Barcoding Initiative	IBPLT DNA barcoding of Portuguese plants	CIBIO	PreservedSpecimen	a37f0b71-108b-48c4-a34b-fdbc196d883f	PLT.0114	Joana Pauperio|Joao Queiros| Ricardo Pita|Helia Goncalves| Miguel Porto	specimen (dry) | DNA extract	in collection	PO-V72227	E4	02/05/2019	2019	5	Rodrigo Andrade| Miguel Porto	Lupinus angustifolius L.	Plantae	Magnoliophyta	Magnoliopsida	Fabales	Fabaceae	Lupinus	angustifolius			species	L.	-6.7090594	41.5215743	WGS84
7e81d314-5746-427c-bb71-9185c3bb10f7	PhysicalObject	Research Center in Biodiversity and Genetic Resources	CIBIO	InBIO Barcoding Initiative	IBPLT DNA barcoding of Portuguese plants	CIBIO	PreservedSpecimen	7e81d314-5746-427c-bb71-9185c3bb10f7	PLT.0118	Joana Pauperio|Joao Queiros| Ricardo Pita|Helia Goncalves| Miguel Porto	specimen (dry) | DNA extract	in collection	PO-V72231	E6	02/05/2019	2019	5	Rodrigo Andrade| Miguel Porto	Lupinus angustifolius L.	Plantae	Magnoliophyta	Magnoliopsida	Fabales	Fabaceae	Lupinus	angustifolius			species	L.	-6.7151084	41.5279011	WGS84
2d1f556e-cd95-489c-b0f9-7bd987b4fd39	PhysicalObject	Research Center in Biodiversity and Genetic Resources	CIBIO	InBIO Barcoding Initiative	IBPLT DNA barcoding of Portuguese plants	CIBIO	PreservedSpecimen	2d1f556e-cd95-489c-b0f9-7bd987b4fd39	PLT.0556	Joana Pauperio|Joao Queiros| Ricardo Pita|Helia Goncalves| Miguel Porto	specimen (dry) | DNA extract	in collection	PO-V72659	E32	01/06/2019	2019	6	Rodrigo Andrade| Miguel Porto	Luzula forsteri subsp. forsteri (Sm.) DC.	Plantae	Magnoliophyta	Liliopsida	Poales	Juncaceae	Luzula	forsteri	forsteri		subspecies	(Sm.) DC.	-6.866954495	41.6065025	WGS84
7bdc600b-37d0-4d82-9ec9-c2f6d7ee3a38	PhysicalObject	Research Center in Biodiversity and Genetic Resources	CIBIO	InBIO Barcoding Initiative	IBPLT DNA barcoding of Portuguese plants	CIBIO	PreservedSpecimen	7bdc600b-37d0-4d82-9ec9-c2f6d7ee3a38	PLT.0464	Joana Pauperio|Joao Queiros| Ricardo Pita| Helia Gonçalves| Miguel Porto	specimen (dry) | DNA extract	in collection	PO-V72568	E61	27/06/2019	2019	6	Rodrigo Andrade| Miguel Porto	Lysimachia arvensis (L.) U.Manns & Anderb.	Plantae	Magnoliophyta	Magnoliopsida	Ericales	Primulaceae	Lysimachia	arvensis			species	(L.) U.Manns & Anderb.	-6.796	41.832	WGS84
436ff76e-37b4-4f3e-ac99-7e8d5f0b9efc	PhysicalObject	Research Center in Biodiversity and Genetic Resources	CIBIO	InBIO Barcoding Initiative	IBPLT DNA barcoding of Portuguese plants	CIBIO	PreservedSpecimen	436ff76e-37b4-4f3e-ac99-7e8d5f0b9efc	PLT.0412	Joana Pauperio|Joao Queiros| Ricardo Pita| Helia Gonçalves| Miguel Porto	specimen (dry) | DNA extract	in collection	PO-V72527	E82	01/06/2019	2019	6	Rodrigo Andrade| Miguel Porto	Lysimachia arvensis (L.) U.Manns & Anderb.	Plantae	Magnoliophyta	Magnoliopsida	Ericales	Primulaceae	Lysimachia	arvensis		Lysimachia aff. arvensis	species	(L.) U.Manns & Anderb.
456a8f93-5faa-44ab-add7-a2a76aa7aa31	PhysicalObject	Research Center in Biodiversity and Genetic Resources	CIBIO	InBIO Barcoding Initiative	IBPLT DNA barcoding of Portuguese plants	CIBIO	PreservedSpecimen	456a8f93-5faa-44ab-add7-a2a76aa7aa31	PLT.0460	Joana Pauperio|Joao Queiros| Ricardo Pita|Helia Goncalves| Miguel Porto	specimen (dry) | DNA extract	in collection	PO-V72564	E59	27/06/2019	2019	6	Rodrigo Andrade| Miguel Porto	Lysimachia foemina (Mill.) U.Manns & Anderb.	Plantae	Magnoliophyta	Magnoliopsida	Ericales	Primulaceae	Lysimachia	foemina			species	(Mill.) U.Manns & Anderb.	-6.796	41.831	WGS84
5e7b1ab3-7bd8-4d1a-b23a-de94e2704990	PhysicalObject	Research Center in Biodiversity and Genetic Resources	CIBIO	InBIO Barcoding Initiative	IBPLT DNA barcoding of Portuguese plants	CIBIO	PreservedSpecimen	5e7b1ab3-7bd8-4d1a-b23a-de94e2704990	PLT.0526	Joana Pauperio|Joao Queiros| Ricardo Pita|Helia Goncalves| Miguel Porto	specimen (dry) | DNA extract	in collection	PO-V72629	E16	01/06/2019	2019	6	Rodrigo Andrade| Miguel Porto	Lysimachia linum-stellatum L.	Plantae	Magnoliophyta	Magnoliopsida	Ericales	Primulaceae	Lysimachia	linum-stellatum			species	L.	-6.870085183	41.51581371	WGS84
34d9b042-7e64-492f-8df5-62bac1107cf2	PhysicalObject	Research Center in Biodiversity and Genetic Resources	CIBIO	InBIO Barcoding Initiative	IBPLT DNA barcoding of Portuguese plants	CIBIO	PreservedSpecimen	34d9b042-7e64-492f-8df5-62bac1107cf2	PLT.0626	Joana Pauperio|Joao Queiros| Ricardo Pita|Helia Goncalves| Miguel Porto	specimen (dry) | DNA extract	in collection	PO-V72729	E76	01/06/2020	2020	6	Rodrigo Andrade| Miguel Porto	Lythrum hyssopifolia L.	Plantae	Magnoliophyta	Magnoliopsida	Myrtales	Lythraceae	Lythrum	hyssopifolia			species	L.	-6.875652086	41.56094436	WGS84
b8300a86-cc31-4947-9792-9a5ebd2e9389	PhysicalObject	Research Center in Biodiversity and Genetic Resources	CIBIO	InBIO Barcoding Initiative	IBPLT DNA barcoding of Portuguese plants	CIBIO	PreservedSpecimen	b8300a86-cc31-4947-9792-9a5ebd2e9389	PLT.0399	Joana Pauperio|Joao Queiros| Ricardo Pita|Helia Goncalves| Miguel Porto	specimen (dry) | DNA extract	in collection	PO-V72514	E82	01/06/2019	2019	6	Rodrigo Andrade| Miguel Porto	Magydaris panacifolia (Vahl) Lange	Plantae	Magnoliophyta	Magnoliopsida	Apiales	Apiaceae	Magydaris	panacifolia			species	(Vahl) Lange
b7e72e0a-12de-48b5-a4c0-673aa7fc63cf	PhysicalObject	Research Center in Biodiversity and Genetic Resources	CIBIO	InBIO Barcoding Initiative	IBPLT DNA barcoding of Portuguese plants	CIBIO	PreservedSpecimen	b7e72e0a-12de-48b5-a4c0-673aa7fc63cf	PLT.0605	Joana Pauperio|Joao Queiros| Ricardo Pita|Helia Goncalves| Miguel Porto	specimen (dry) | DNA extract	in collection	PO-V72708	E77	01/06/2020	2020	6	Rodrigo Andrade| Miguel Porto	Malus sylvestris var. sylvestris (L.) Mill.	Plantae	Magnoliophyta	Magnoliopsida	Rosales	Rosaceae	Malus	sylvestris	sylvestris	Malus sylvestris var. sylvestris (L.) Mill.	subspecies	(L.) Mill.	-6.649336154	41.56433179	WGS84
1da4edc7-94c5-4713-b647-f432f5e46823	PhysicalObject	Research Center in Biodiversity and Genetic Resources	CIBIO	InBIO Barcoding Initiative	IBPLT DNA barcoding of Portuguese plants	CIBIO	PreservedSpecimen	1da4edc7-94c5-4713-b647-f432f5e46823	PLT.0031	Joana Pauperio|Joao Queiros| Ricardo Pita|Helia Goncalves| Miguel Porto	specimen (dry) | DNA extract	in collection	PO-V72143	E2	03/08/2018	2018	8	Rodrigo Andrade| Miguel Porto	Malva nicaeensis All.	Plantae	Magnoliophyta	Magnoliopsida	Malvales	Malvaceae	Malva	nicaeensis			species	All.	-7.0973107	41.3364972	WGS84
79560354-c640-4d08-9ec5-552817466fb5	PhysicalObject	Research Center in Biodiversity and Genetic Resources	CIBIO	InBIO Barcoding Initiative	IBPLT DNA barcoding of Portuguese plants	CIBIO	PreservedSpecimen	79560354-c640-4d08-9ec5-552817466fb5	PLT.0501	Joana Pauperio|Joao Queiros| Ricardo Pita|Helia Goncalves| Miguel Porto	specimen (dry) | DNA extract	in collection	PO-V72605	E30	01/06/2019	2019	6	Rodrigo Andrade| Miguel Porto	Malva nicaeensis All.	Plantae	Magnoliophyta	Magnoliopsida	Malvales	Malvaceae	Malva	nicaeensis			species	All.	-6.765867972	41.55942608	WGS84
67ebd728-08ea-464a-9840-0ae52698bc4f	PhysicalObject	Research Center in Biodiversity and Genetic Resources	CIBIO	InBIO Barcoding Initiative	IBPLT DNA barcoding of Portuguese plants	CIBIO	PreservedSpecimen	67ebd728-08ea-464a-9840-0ae52698bc4f	PLT.0532	Joana Pauperio|Joao Queiros| Ricardo Pita|Helia Goncalves| Miguel Porto	specimen (dry) | DNA extract	in collection	PO-V72635	E18	01/06/2019	2019	6	Rodrigo Andrade| Miguel Porto	Malva parviflora var. parviflora L.	Plantae	Magnoliophyta	Magnoliopsida	Malvales	Malvaceae	Malva	parviflora	parviflora	Malva parviflora var. parviflora L.	subspecies	L.	-6.849826148	41.51760364	WGS84
4b059d17-ace6-45f9-8b4d-f4ba2bedf02a	PhysicalObject	Research Center in Biodiversity and Genetic Resources	CIBIO	InBIO Barcoding Initiative	IBPLT DNA barcoding of Portuguese plants	CIBIO	PreservedSpecimen	4b059d17-ace6-45f9-8b4d-f4ba2bedf02a	PLT.0326	Joana Pauperio|Joao Queiros| Ricardo Pita|Helia Goncalves| Miguel Porto	specimen (dry) | DNA extract	in collection	PO-V72441	E44	06/06/2019	2019	6	Rodrigo Andrade| Miguel Porto	Malva sylvestris var. sylvestris L.	Plantae	Magnoliophyta	Magnoliopsida	Malvales	Malvaceae	Malva	sylvestris	sylvestris	Malva sylvestris var. sylvestris L.	subspecies	L.	-6.716	41.53	WGS84
2b52b223-f160-4fef-adcd-a8dcf1e50f2d	PhysicalObject	Research Center in Biodiversity and Genetic Resources	CIBIO	InBIO Barcoding Initiative	IBPLT DNA barcoding of Portuguese plants	CIBIO	PreservedSpecimen	2b52b223-f160-4fef-adcd-a8dcf1e50f2d	PLT.0292	Joana Pauperio|Joao Queiros| Ricardo Pita|Helia Goncalves| Miguel Porto	specimen (dry) | DNA extract	in collection	PO-V72406	E40	06/06/2019	2019	6	Rodrigo Andrade| Miguel Porto	Malva tournefortiana L.	Plantae	Magnoliophyta	Magnoliopsida	Malvales	Malvaceae	Malva	tournefortiana			species	L.	-6.634	41.52	WGS84
b0b95129-5c80-45cb-b851-8c7688902392	PhysicalObject	Research Center in Biodiversity and Genetic Resources	CIBIO	InBIO Barcoding Initiative	IBPLT DNA barcoding of Portuguese plants	CIBIO	PreservedSpecimen	b0b95129-5c80-45cb-b851-8c7688902392	PLT.0434	Joana Pauperio|Joao Queiros| Ricardo Pita|Helia Goncalves| Miguel Porto	specimen (dry) | DNA extract	in collection	PO-V72538	E54	26/06/2019	2019	6	Rodrigo Andrade| Miguel Porto	Malva tournefortiana L.	Plantae	Magnoliophyta	Magnoliopsida	Malvales	Malvaceae	Malva	tournefortiana			species	L.	-6.642	41.729	WGS84
11cb681c-0998-4c07-ba69-6b9b54232e5a	PhysicalObject	Research Center in Biodiversity and Genetic Resources	CIBIO	InBIO Barcoding Initiative	IBPLT DNA barcoding of Portuguese plants	CIBIO	PreservedSpecimen	11cb681c-0998-4c07-ba69-6b9b54232e5a	PLT.0621	Joana Pauperio|Joao Queiros| Ricardo Pita|Helia Goncalves| Miguel Porto	specimen (dry) | DNA extract	in collection	PO-V72724	E64	01/06/2020	2020	6	Rodrigo Andrade| Miguel Porto	Marrubium vulgare L.	Plantae	Magnoliophyta	Magnoliopsida	Lamiales	Lamiaceae	Marrubium	vulgare			species	L.	-6.771931652	41.44034976	WGS84
3d541734-5526-4134-b107-4a78177b7202	PhysicalObject	Research Center in Biodiversity and Genetic Resources	CIBIO	InBIO Barcoding Initiative	IBPLT DNA barcoding of Portuguese plants	CIBIO	PreservedSpecimen	3d541734-5526-4134-b107-4a78177b7202	PLT.0494	Joana Pauperio|Joao Queiros| Ricardo Pita|Helia Goncalves| Miguel Porto	specimen (dry) | DNA extract	in collection	PO-V72598	E30	01/06/2019	2019	6	Rodrigo Andrade| Miguel Porto	Medicago arabica (L.) Huds.	Plantae	Magnoliophyta	Magnoliopsida	Fabales	Fabaceae	Medicago	arabica			species	(L.) Huds.	-6.765867972	41.55942608	WGS84
5e2da314-d330-49c6-baea-3104c983cb34	PhysicalObject	Research Center in Biodiversity and Genetic Resources	CIBIO	InBIO Barcoding Initiative	IBPLT DNA barcoding of Portuguese plants	CIBIO	PreservedSpecimen	5e2da314-d330-49c6-baea-3104c983cb34	PLT.0413	Joana Pauperio|Joao Queiros| Ricardo Pita|Helia Goncalves| Miguel Porto	specimen (dry) | DNA extract	in collection	PO-V72528	E82	01/06/2019	2019	6	Rodrigo Andrade| Miguel Porto	Medicago arabica (L.) Huds.	Plantae	Magnoliophyta	Magnoliopsida	Fabales	Fabaceae	Medicago	arabica			species	(L.) Huds.
7a04727e-6fc6-4e54-8e10-ee51410085f1	PhysicalObject	Research Center in Biodiversity and Genetic Resources	CIBIO	InBIO Barcoding Initiative	IBPLT DNA barcoding of Portuguese plants	CIBIO	PreservedSpecimen	7a04727e-6fc6-4e54-8e10-ee51410085f1	PLT.0662	Joana Pauperio|Joao Queiros| Ricardo Pita|Helia Goncalves| Miguel Porto	specimen (dry) | DNA extract	in collection	PO-V72765	E78	01/06/2020	2020	6	Rodrigo Andrade| Miguel Porto	Medicago sativa subsp. sativa L.	Plantae	Magnoliophyta	Magnoliopsida	Fabales	Fabaceae	Medicago	sativa	sativa		subspecies	L.	-6.862834891	41.56907582	WGS84
09054029-08e3-44cb-b490-bf2cca10230c	PhysicalObject	Research Center in Biodiversity and Genetic Resources	CIBIO	InBIO Barcoding Initiative	IBPLT DNA barcoding of Portuguese plants	CIBIO	PreservedSpecimen	09054029-08e3-44cb-b490-bf2cca10230c	PLT.0534	Joana Pauperio|Joao Queiros| Ricardo Pita|Helia Goncalves| Miguel Porto	specimen (dry) | DNA extract	in collection	PO-V72637	E18	01/06/2019	2019	6	Rodrigo Andrade| Miguel Porto	Melica ciliata L.	Plantae	Magnoliophyta	Liliopsida	Poales	Poaceae	Melica	ciliata			species	L.	-6.849826148	41.51760364	WGS84
43042e5c-fb5d-4377-b4bc-197f499fe084	PhysicalObject	Research Center in Biodiversity and Genetic Resources	CIBIO	InBIO Barcoding Initiative	IBPLT DNA barcoding of Portuguese plants	CIBIO	PreservedSpecimen	43042e5c-fb5d-4377-b4bc-197f499fe084	PLT.0271	Joana Pauperio|Joao Queiros| Ricardo Pita|Helia Goncalves| Miguel Porto	specimen (dry) | DNA extract	in collection	PO-V72385	E83	05/06/2019	2019	6	Rodrigo Andrade| Miguel Porto	Melica ciliata L.	Plantae	Magnoliophyta	Liliopsida	Poales	Poaceae	Melica	ciliata			species	L.
678df7c9-871b-4ef5-9e57-1f746359c7b2	PhysicalObject	Research Center in Biodiversity and Genetic Resources	CIBIO	InBIO Barcoding Initiative	IBPLT DNA barcoding of Portuguese plants	CIBIO	PreservedSpecimen	678df7c9-871b-4ef5-9e57-1f746359c7b2	PLT.0020	Joana Pauperio|Joao Queiros| Ricardo Pita|Helia Goncalves| Miguel Porto	specimen (dry) | DNA extract	in collection	PO-V72132	E1	02/08/2018	2018	8	Rodrigo Andrade| Miguel Porto	Mentha suaveolens subsp. suaveolens Ehrh.	Plantae	Magnoliophyta	Magnoliopsida	Lamiales	Lamiaceae	Mentha	suaveolens	suaveolens		subspecies	Ehrh.	-7.4940694	41.3385343	WGS84
f80bc3e3-3e22-4005-88b2-805824c20caf	PhysicalObject	Research Center in Biodiversity and Genetic Resources	CIBIO	InBIO Barcoding Initiative	IBPLT DNA barcoding of Portuguese plants	CIBIO	PreservedSpecimen	f80bc3e3-3e22-4005-88b2-805824c20caf	PLT.0345	Joana Pauperio|Joao Queiros| Ricardo Pita|Helia Goncalves| Miguel Porto	specimen (dry) | DNA extract	in collection	PO-V72460	E47	07/06/2019	2019	6	Rodrigo Andrade| Miguel Porto	Mentha suaveolens subsp. suaveolens Ehrh.	Plantae	Magnoliophyta	Magnoliopsida	Lamiales	Lamiaceae	Mentha	suaveolens	suaveolens		subspecies	Ehrh.	-6.715	41.529	WGS84
d5027671-d555-4ff6-87eb-c4a50f2d8301	PhysicalObject	Research Center in Biodiversity and Genetic Resources	CIBIO	InBIO Barcoding Initiative	IBPLT DNA barcoding of Portuguese plants	CIBIO	PreservedSpecimen	d5027671-d555-4ff6-87eb-c4a50f2d8301	PLT.0492	Joana Pauperio|Joao Queiros| Ricardo Pita|Helia Goncalves| Miguel Porto	specimen (dry) | DNA extract	in collection	PO-V72596	E30	01/06/2019	2019	6	Rodrigo Andrade| Miguel Porto	Mibora minima (L.) Desv.	Plantae	Magnoliophyta	Liliopsida	Poales	Poaceae	Mibora	minima			species	(L.) Desv.	-6.765867972	41.55942608	WGS84
d5318929-80a8-4f8f-a814-de8660c8a111	PhysicalObject	Research Center in Biodiversity and Genetic Resources	CIBIO	InBIO Barcoding Initiative	IBPLT DNA barcoding of Portuguese plants	CIBIO	PreservedSpecimen	d5318929-80a8-4f8f-a814-de8660c8a111	PLT.0336	Joana Pauperio|Joao Queiros| Ricardo Pita|Helia Goncalves| Miguel Porto	specimen (dry) | DNA extract	in collection	PO-V72451	E46	07/06/2019	2019	6	Rodrigo Andrade| Miguel Porto	Misopates orontium subsp. orontium (L.) Raf.	Plantae	Magnoliophyta	Magnoliopsida	Lamiales	Plantaginaceae	Misopates	orontium	orontium		subspecies	(L.) Raf.	-6.715	41.528	WGS84
d27e9859-b8b7-4ce8-93de-84ce73a92bd6	PhysicalObject	Research Center in Biodiversity and Genetic Resources	CIBIO	InBIO Barcoding Initiative	IBPLT DNA barcoding of Portuguese plants	CIBIO	PreservedSpecimen	d27e9859-b8b7-4ce8-93de-84ce73a92bd6	PLT.0507	Joana Pauperio|Joao Queiros| Ricardo Pita|Helia Goncalves| Miguel Porto	specimen (dry) | DNA extract	in collection	PO-V72611	E24	01/06/2019	2019	6	Rodrigo Andrade| Miguel Porto	Moehringia pentandra J.Gay	Plantae	Magnoliophyta	Magnoliopsida	Caryophyllales	Caryophyllaceae	Moehringia	pentandra			species	J.Gay	-6.847179375	41.53636665	WGS84
43d3b7a3-3257-40d0-a964-4085ece5d620	PhysicalObject	Research Center in Biodiversity and Genetic Resources	CIBIO	InBIO Barcoding Initiative	IBPLT DNA barcoding of Portuguese plants	CIBIO	PreservedSpecimen	43d3b7a3-3257-40d0-a964-4085ece5d620	PLT.0130a	Joana Pauperio|Joao Queiros| Ricardo Pita|Helia Goncalves| Miguel Porto	specimen (dry) | DNA extract	in collection	PO-V72242	E6	02/05/2019	2019	5	Rodrigo Andrade| Miguel Porto	Molineriella laevis (Brot.) Rouy	Plantae	Magnoliophyta	Liliopsida	Poales	Poaceae	Molineriella	laevis			species	(Brot.) Rouy	-6.7151084	41.5279011	WGS84
eac8b055-a6e5-4d80-b8c4-794a92844fe0	PhysicalObject	Research Center in Biodiversity and Genetic Resources	CIBIO	InBIO Barcoding Initiative	IBPLT DNA barcoding of Portuguese plants	CIBIO	PreservedSpecimen	eac8b055-a6e5-4d80-b8c4-794a92844fe0	PLT.0596	Joana Pauperio|Joao Queiros| Ricardo Pita|Helia Goncalves| Miguel Porto	specimen (dry) | DNA extract	in collection	PO-V72699	E29	01/06/2019	2019	6	Rodrigo Andrade| Miguel Porto	Montia fontana subsp. amporitana Sennen	Plantae	Magnoliophyta	Magnoliopsida	Caryophyllales	Montiaceae	Montia	fontana	amporitana		subspecies	Sennen	-6.728237029	41.54948914	WGS84
55c40b23-8c6f-4790-a68e-12a0ea686d4f	PhysicalObject	Research Center in Biodiversity and Genetic Resources	CIBIO	InBIO Barcoding Initiative	IBPLT DNA barcoding of Portuguese plants	CIBIO	PreservedSpecimen	55c40b23-8c6f-4790-a68e-12a0ea686d4f	PLT.0119	Joana Pauperio|Joao Queiros| Ricardo Pita|Helia Goncalves| Miguel Porto	specimen (dry) | DNA extract	in collection	PO-V72232	E6	02/05/2019	2019	5	Rodrigo Andrade| Miguel Porto	Muscari comosum (L.) Mill.	Plantae	Magnoliophyta	Liliopsida	Asparagales	Asparagaceae	Muscari	comosum			species	(L.) Mill.	-6.7151084	41.5279011	WGS84
899a8551-6654-4d68-b2b9-acdef87997a9	PhysicalObject	Research Center in Biodiversity and Genetic Resources	CIBIO	InBIO Barcoding Initiative	IBPLT DNA barcoding of Portuguese plants	CIBIO	PreservedSpecimen	899a8551-6654-4d68-b2b9-acdef87997a9	PLT.0191	Joana Pauperio|Joao Queiros| Ricardo Pita|Helia Goncalves| Miguel Porto	specimen (dry) | DNA extract	in collection	PO-V72304	E14	03/05/2019	2019	5	Rodrigo Andrade| Miguel Porto	Myosotis discolor subsp. discolor Pers.	Plantae	Magnoliophyta	Magnoliopsida	Boraginales	Boraginaceae	Myosotis	discolor	discolor		subspecies	Pers.	-6.6331096	41.5194642	WGS84
5be84840-f4b7-4e2b-a649-8e83053798da	PhysicalObject	Research Center in Biodiversity and Genetic Resources	CIBIO	InBIO Barcoding Initiative	IBPLT DNA barcoding of Portuguese plants	CIBIO	PreservedSpecimen	5be84840-f4b7-4e2b-a649-8e83053798da	PLT.0564	Joana Pauperio|Joao Queiros| Ricardo Pita|Helia Goncalves| Miguel Porto	specimen (dry) | DNA extract	in collection	PO-V72667	E32	01/06/2019	2019	6	Rodrigo Andrade| Miguel Porto	Myosotis discolor subsp. discolor Pers.	Plantae	Magnoliophyta	Magnoliopsida	Boraginales	Boraginaceae	Myosotis	discolor	discolor		subspecies	Pers.	-6.866954495	41.6065025	WGS84
60676b2f-4632-4f7e-8b47-caa9776b82d0	PhysicalObject	Research Center in Biodiversity and Genetic Resources	CIBIO	InBIO Barcoding Initiative	IBPLT DNA barcoding of Portuguese plants	CIBIO	PreservedSpecimen	60676b2f-4632-4f7e-8b47-caa9776b82d0	PLT.0122	Joana Pauperio|Joao Queiros| Ricardo Pita|Helia Goncalves| Miguel Porto	specimen (dry) | DNA extract	in collection	PO-V72235	E6	02/05/2019	2019	5	Rodrigo Andrade| Miguel Porto	Myosotis discolor subsp. discolor Pers.	Plantae	Magnoliophyta	Magnoliopsida	Boraginales	Boraginaceae	Myosotis	discolor	discolor		subspecies	Pers.	-6.7151084	41.5279011	WGS84
0892939b-5cc9-434e-8719-19dc4dc0ac2f	PhysicalObject	Research Center in Biodiversity and Genetic Resources	CIBIO	InBIO Barcoding Initiative	IBPLT DNA barcoding of Portuguese plants	CIBIO	PreservedSpecimen	0892939b-5cc9-434e-8719-19dc4dc0ac2f	PLT.0372	Joana Pauperio|Joao Queiros| Ricardo Pita|Helia Goncalves| Miguel Porto	specimen (dry) | DNA extract	in collection	PO-V72487	E50	11/06/2019	2019	6	Rodrigo Andrade| Miguel Porto	Nasturtium officinale W.T.Aiton	Plantae	Magnoliophyta	Magnoliopsida	Brassicales	Brassicaceae	Nasturtium	officinale			species	W.T.Aiton	-6.786	41.556	WGS84
9e70dd51-315f-4d2c-b8e1-52ccbb8b5764	PhysicalObject	Research Center in Biodiversity and Genetic Resources	CIBIO	InBIO Barcoding Initiative	IBPLT DNA barcoding of Portuguese plants	CIBIO	PreservedSpecimen	9e70dd51-315f-4d2c-b8e1-52ccbb8b5764	PLT.0668	Joana Pauperio|Joao Queiros| Ricardo Pita|Helia Goncalves| Miguel Porto	specimen (dry) | DNA extract	in collection	PO-V72771	E70	01/06/2020	2020	6	Rodrigo Andrade| Miguel Porto	Odontitella virgata (Link) Rothm.	Plantae	Magnoliophyta	Magnoliopsida	Lamiales	Orobanchaceae	Odontitella	virgata			species	(Link) Rothm.	-6.892826352	41.50558928	WGS84
164d4d09-96c5-4f24-95fa-3485a9ec4c60	PhysicalObject	Research Center in Biodiversity and Genetic Resources	CIBIO	InBIO Barcoding Initiative	IBPLT DNA barcoding of Portuguese plants	CIBIO	PreservedSpecimen	164d4d09-96c5-4f24-95fa-3485a9ec4c60	PLT.0007	Joana Pauperio|Joao Queiros| Ricardo Pita|Helia Goncalves| Miguel Porto	specimen (dry) | DNA extract	in collection	PO-V72119	E1	02/08/2018	2018	8	Rodrigo Andrade| Miguel Porto	Oenanthe crocata L.	Plantae	Magnoliophyta	Magnoliopsida	Apiales	Apiaceae	Oenanthe	crocata			species	L.	-7.4940694	41.3385343	WGS84
5adc76a5-0b73-49a9-97da-834f85c05339	PhysicalObject	Research Center in Biodiversity and Genetic Resources	CIBIO	InBIO Barcoding Initiative	IBPLT DNA barcoding of Portuguese plants	CIBIO	PreservedSpecimen	5adc76a5-0b73-49a9-97da-834f85c05339	PLT.0196	Joana Pauperio|Joao Queiros| Ricardo Pita|Helia Goncalves| Miguel Porto	specimen (dry) | DNA extract	in collection	PO-V72309	E14	03/05/2019	2019	5	Rodrigo Andrade| Miguel Porto	Oenanthe crocata L.	Plantae	Magnoliophyta	Magnoliopsida	Apiales	Apiaceae	Oenanthe	crocata			species	L.	-6.6331096	41.5194642	WGS84
2ad99008-1843-47bd-9769-df8291bfdd76	PhysicalObject	Research Center in Biodiversity and Genetic Resources	CIBIO	InBIO Barcoding Initiative	IBPLT DNA barcoding of Portuguese plants	CIBIO	PreservedSpecimen	2ad99008-1843-47bd-9769-df8291bfdd76	PLT.0307	Joana Pauperio|Joao Queiros| Ricardo Pita|Helia Goncalves| Miguel Porto	specimen (dry) | DNA extract	in collection	PO-V72421	E40	06/06/2019	2019	6	Rodrigo Andrade| Miguel Porto	Oenanthe crocata L.	Plantae	Magnoliophyta	Magnoliopsida	Apiales	Apiaceae	Oenanthe	crocata			species	L.	-6.634	41.52	WGS84
b8b3c179-0084-44a5-bc3c-7a223f52dd03	PhysicalObject	Research Center in Biodiversity and Genetic Resources	CIBIO	InBIO Barcoding Initiative	IBPLT DNA barcoding of Portuguese plants	CIBIO	PreservedSpecimen	b8b3c179-0084-44a5-bc3c-7a223f52dd03	PLT.0287	Joana Pauperio|Joao Queiros| Ricardo Pita|Helia Goncalves| Miguel Porto	specimen (dry) | DNA extract	in collection	PO-V72401	E40	06/06/2019	2019	6	Rodrigo Andrade| Miguel Porto	Oenanthe silaifolia M.Bieb.	Plantae	Magnoliophyta	Magnoliopsida	Apiales	Apiaceae	Oenanthe	silaifolia			species	M.Bieb.	-6.634	41.52	WGS84
1aa8524e-3683-4142-828a-a4efb8a693f9	PhysicalObject	Research Center in Biodiversity and Genetic Resources	CIBIO	InBIO Barcoding Initiative	IBPLT DNA barcoding of Portuguese plants	CIBIO	PreservedSpecimen	1aa8524e-3683-4142-828a-a4efb8a693f9	PLT.0229	Joana Pauperio|Joao Queiros| Ricardo Pita|Helia Goncalves| Miguel Porto	specimen (dry) | DNA extract	in collection	PO-V72342	E37	05/06/2019	2019	6	Rodrigo Andrade| Miguel Porto	Olea europaea subsp. europaea L.	Plantae	Magnoliophyta	Magnoliopsida	Lamiales	Oleaceae	Olea	europaea	europaea		subspecies	L.	-6.636	41.5	WGS84
2d9f2eb8-acbe-482e-b5bd-152efad2d9c7	PhysicalObject	Research Center in Biodiversity and Genetic Resources	CIBIO	InBIO Barcoding Initiative	IBPLT DNA barcoding of Portuguese plants	CIBIO	PreservedSpecimen	2d9f2eb8-acbe-482e-b5bd-152efad2d9c7	PLT.0129	Joana Pauperio|Joao Queiros| Ricardo Pita|Helia Goncalves| Miguel Porto	specimen (dry) | DNA extract	in collection	PO-V72241	E6	02/05/2019	2019	5	Rodrigo Andrade| Miguel Porto	Olea europaea subsp. europaea L.	Plantae	Magnoliophyta	Magnoliopsida	Lamiales	Oleaceae	Olea	europaea	europaea		subspecies	L.	-6.7151084	41.5279011	WGS84
698778e0-82d7-47ae-b190-3ee9eed7b055	PhysicalObject	Research Center in Biodiversity and Genetic Resources	CIBIO	InBIO Barcoding Initiative	IBPLT DNA barcoding of Portuguese plants	CIBIO	PreservedSpecimen	698778e0-82d7-47ae-b190-3ee9eed7b055	PLT.0390	Joana Pauperio|Joao Queiros| Ricardo Pita|Helia Goncalves| Miguel Porto	specimen (dry) | DNA extract	in collection	PO-V72505	E82	01/06/2019	2019	6	Rodrigo Andrade| Miguel Porto	Ononis spinosa subsp. spinosa L.	Plantae	Magnoliophyta	Magnoliopsida	Fabales	Fabaceae	Ononis	spinosa	spinosa		subspecies	L.
2a34a915-b2da-4e4c-88d8-1f6ea40ac5d3	PhysicalObject	Research Center in Biodiversity and Genetic Resources	CIBIO	InBIO Barcoding Initiative	IBPLT DNA barcoding of Portuguese plants	CIBIO	PreservedSpecimen	2a34a915-b2da-4e4c-88d8-1f6ea40ac5d3	PLT.0522	Joana Pauperio|Joao Queiros| Ricardo Pita|Helia Goncalves| Miguel Porto	specimen (dry) | DNA extract	in collection	PO-V72625	E22	01/06/2019	2019	6	Rodrigo Andrade| Miguel Porto	Ophioglossum vulgatum subsp. vulgatum L.	Plantae	Pteridophyta	Psilotopsida	Ophioglossales	Ophioglossaceae	Ophioglossum	vulgatum	vulgatum		subspecies	L.	-6.828648786	41.52918386	WGS84
f247de61-fca4-4995-a70a-065cd3c73771	PhysicalObject	Research Center in Biodiversity and Genetic Resources	CIBIO	InBIO Barcoding Initiative	IBPLT DNA barcoding of Portuguese plants	CIBIO	PreservedSpecimen	f247de61-fca4-4995-a70a-065cd3c73771	PLT.0449	Joana Pauperio|Joao Queiros| Ricardo Pita|Helia Goncalves| Miguel Porto	specimen (dry) | DNA extract	in collection	PO-V72553	E58	27/06/2019	2019	6	Rodrigo Andrade| Miguel Porto	Origanum vulgare subsp. virens (Hoffmanns. & Link) Bonnier & Layens	Plantae	Magnoliophyta	Magnoliopsida	Lamiales	Lamiaceae	Origanum	vulgare	virens		subspecies	(Hoffmanns. & Link) Bonnier & Layens	-6.73	41.768	WGS84
279fbbb4-390d-458f-80e6-0f14a00d8089	PhysicalObject	Research Center in Biodiversity and Genetic Resources	CIBIO	InBIO Barcoding Initiative	IBPLT DNA barcoding of Portuguese plants	CIBIO	PreservedSpecimen	279fbbb4-390d-458f-80e6-0f14a00d8089	PLT.0194	Joana Pauperio|Joao Queiros| Ricardo Pita|Helia Goncalves| Miguel Porto	specimen (dry) | DNA extract	in collection	PO-V72307	E14	03/05/2019	2019	5	Rodrigo Andrade| Miguel Porto	Ornithogalum bourgaeanum Jord. & Fourr.	Plantae	Magnoliophyta	Liliopsida	Asparagales	Asparagaceae	Ornithogalum	bourgaeanum			species	Jord. & Fourr.	-6.6331096	41.5194642	WGS84
690edbc0-866d-427a-ae14-c9e98e6000d2	PhysicalObject	Research Center in Biodiversity and Genetic Resources	CIBIO	InBIO Barcoding Initiative	IBPLT DNA barcoding of Portuguese plants	CIBIO	PreservedSpecimen	690edbc0-866d-427a-ae14-c9e98e6000d2	PLT.0069	Joana Pauperio|Joao Queiros| Ricardo Pita|Helia Goncalves| Miguel Porto	specimen (dry) | DNA extract	in collection	PO-V72181	E7	02/05/2019	2019	5	Rodrigo Andrade| Miguel Porto	Ornithogalum bourgaeanum Jord. & Fourr.	Plantae	Magnoliophyta	Liliopsida	Asparagales	Asparagaceae	Ornithogalum	bourgaeanum			species	Jord. & Fourr.	-6.7851094	41.5566353	WGS84
32858c38-518e-493f-9e8f-4feb363f6aca	PhysicalObject	Research Center in Biodiversity and Genetic Resources	CIBIO	InBIO Barcoding Initiative	IBPLT DNA barcoding of Portuguese plants	CIBIO	PreservedSpecimen	32858c38-518e-493f-9e8f-4feb363f6aca	PLT.0322	Joana Pauperio|Joao Queiros| Ricardo Pita|Helia Goncalves| Miguel Porto	specimen (dry) | DNA extract	in collection	PO-V72437	E43	06/06/2019	2019	6	Rodrigo Andrade| Miguel Porto	Ornithopus compressus L.	Plantae	Magnoliophyta	Magnoliopsida	Fabales	Fabaceae	Ornithopus	compressus			species	L.	-6.715	41.529	WGS84
8b8f275f-a623-4563-ae4f-114f1fb0c895	PhysicalObject	Research Center in Biodiversity and Genetic Resources	CIBIO	InBIO Barcoding Initiative	IBPLT DNA barcoding of Portuguese plants	CIBIO	PreservedSpecimen	8b8f275f-a623-4563-ae4f-114f1fb0c895	PLT.0403	Joana Pauperio|Joao Queiros| Ricardo Pita|Helia Goncalves| Miguel Porto	specimen (dry) | DNA extract	in collection	PO-V72518	E82	01/06/2019	2019	6	Rodrigo Andrade| Miguel Porto	Ornithopus perpusillus L.	Plantae	Magnoliophyta	Magnoliopsida	Fabales	Fabaceae	Ornithopus	perpusillus			species	L.
592ee724-adfd-4d93-91a4-294d3f37d509	PhysicalObject	Research Center in Biodiversity and Genetic Resources	CIBIO	InBIO Barcoding Initiative	IBPLT DNA barcoding of Portuguese plants	CIBIO	PreservedSpecimen	592ee724-adfd-4d93-91a4-294d3f37d509	PLT.0243	Joana Pauperio|Joao Queiros| Ricardo Pita|Helia Goncalves| Miguel Porto	specimen (dry) | DNA extract	in collection	PO-V72356	E37	05/06/2019	2019	6	Rodrigo Andrade| Miguel Porto	Orobanche calendulae Pomel	Plantae	Magnoliophyta	Magnoliopsida	Lamiales	Orobanchaceae	Orobanche	calendulae			species	Pomel	-6.636	41.5	WGS84
43daa4ef-8c1b-4df9-8c02-e2b0cae25908	PhysicalObject	Research Center in Biodiversity and Genetic Resources	CIBIO	InBIO Barcoding Initiative	IBPLT DNA barcoding of Portuguese plants	CIBIO	PreservedSpecimen	43daa4ef-8c1b-4df9-8c02-e2b0cae25908	PLT.0545	Joana Pauperio|Joao Queiros| Ricardo Pita|Helia Goncalves| Miguel Porto	specimen (dry) | DNA extract	in collection	PO-V72648	E19	01/06/2019	2019	6	Rodrigo Andrade| Miguel Porto	Orobanche minor Sm.	Plantae	Magnoliophyta	Magnoliopsida	Lamiales	Orobanchaceae	Orobanche	minor			species	Sm.	-6.884368577	41.52018519	WGS84
0f8cc3bc-84ba-4bf7-b066-995aad79c568	PhysicalObject	Research Center in Biodiversity and Genetic Resources	CIBIO	InBIO Barcoding Initiative	IBPLT DNA barcoding of Portuguese plants	CIBIO	PreservedSpecimen	0f8cc3bc-84ba-4bf7-b066-995aad79c568	PLT.0498	Joana Pauperio|Joao Queiros| Ricardo Pita|Helia Goncalves| Miguel Porto	specimen (dry) | DNA extract	in collection	PO-V72602	E30	01/06/2019	2019	6	Rodrigo Andrade| Miguel Porto	Orobanche rapum-genistae Thuill.	Plantae	Magnoliophyta	Magnoliopsida	Lamiales	Orobanchaceae	Orobanche	rapum-genistae			species	Thuill.	-6.765867972	41.55942608	WGS84
91f82003-5158-4eaa-81c9-14adffeaf862	PhysicalObject	Research Center in Biodiversity and Genetic Resources	CIBIO	InBIO Barcoding Initiative	IBPLT DNA barcoding of Portuguese plants	CIBIO	PreservedSpecimen	91f82003-5158-4eaa-81c9-14adffeaf862	PLT.0409	Joana Pauperio|Joao Queiros| Ricardo Pita|Helia Goncalves| Miguel Porto	specimen (dry) | DNA extract	in collection	PO-V72524	E82	01/06/2019	2019	6	Rodrigo Andrade| Miguel Porto	Ortegia hispanica L.	Plantae	Magnoliophyta	Magnoliopsida	Caryophyllales	Caryophyllaceae	Ortegia	hispanica			species	L.
c6102ca2-ca08-4e44-bd18-24f0a1505e2e	PhysicalObject	Research Center in Biodiversity and Genetic Resources	CIBIO	InBIO Barcoding Initiative	IBPLT DNA barcoding of Portuguese plants	CIBIO	PreservedSpecimen	c6102ca2-ca08-4e44-bd18-24f0a1505e2e	PLT.0158	Joana Pauperio|Joao Queiros| Ricardo Pita|Helia Goncalves| Miguel Porto	specimen (dry) | DNA extract	in collection	PO-V72271	E11	03/05/2019	2019	5	Rodrigo Andrade| Miguel Porto	Osyris alba L.	Plantae	Magnoliophyta	Magnoliopsida	Santalales	Santalaceae	Osyris	alba			species	L.	-6.636579	41.4996475	WGS84
b3b96387-814e-4ea6-8a26-913a3c0a546c	PhysicalObject	Research Center in Biodiversity and Genetic Resources	CIBIO	InBIO Barcoding Initiative	IBPLT DNA barcoding of Portuguese plants	CIBIO	PreservedSpecimen	b3b96387-814e-4ea6-8a26-913a3c0a546c	PLT.0235	Joana Pauperio|Joao Queiros| Ricardo Pita|Helia Goncalves| Miguel Porto	specimen (dry) | DNA extract	in collection	PO-V72348	E37	05/06/2019	2019	6	Rodrigo Andrade| Miguel Porto	Osyris alba L.	Plantae	Magnoliophyta	Magnoliopsida	Santalales	Santalaceae	Osyris	alba			species	L.	-6.636	41.5	WGS84
ae78d025-8adc-4978-bd9f-13e45f151355	PhysicalObject	Research Center in Biodiversity and Genetic Resources	CIBIO	InBIO Barcoding Initiative	IBPLT DNA barcoding of Portuguese plants	CIBIO	PreservedSpecimen	ae78d025-8adc-4978-bd9f-13e45f151355	PLT.0644	Joana Pauperio|Joao Queiros| Ricardo Pita|Helia Goncalves| Miguel Porto	specimen (dry) | DNA extract	in collection	PO-V72747	E66	01/06/2020	2020	6	Rodrigo Andrade| Miguel Porto	Paeonia broteri Boiss. & Reut.	Plantae	Magnoliophyta	Magnoliopsida	Saxifragales	Paeoniaceae	Paeonia	broteri			species	Boiss. & Reut.	-6.8077702	41.48369032	WGS84
c2cc2c70-422f-49f8-864e-c90ea625c3d1	PhysicalObject	Research Center in Biodiversity and Genetic Resources	CIBIO	InBIO Barcoding Initiative	IBPLT DNA barcoding of Portuguese plants	CIBIO	PreservedSpecimen	c2cc2c70-422f-49f8-864e-c90ea625c3d1	PLT.0230	Joana Pauperio|Joao Queiros| Ricardo Pita|Helia Goncalves| Miguel Porto	specimen (dry) | DNA extract	in collection	PO-V72343	E37	05/06/2019	2019	6	Rodrigo Andrade| Miguel Porto	Pallenis spinosa subsp. spinosa (L.) Cass.	Plantae	Magnoliophyta	Magnoliopsida	Asterales	Asteraceae	Pallenis	spinosa	spinosa		subspecies	(L.) Cass.	-6.636	41.5	WGS84
1413d981-3115-46f4-b165-1df1184265e7	PhysicalObject	Research Center in Biodiversity and Genetic Resources	CIBIO	InBIO Barcoding Initiative	IBPLT DNA barcoding of Portuguese plants	CIBIO	PreservedSpecimen	1413d981-3115-46f4-b165-1df1184265e7	PLT.0093	Joana Pauperio|Joao Queiros| Ricardo Pita|Helia Goncalves| Miguel Porto	specimen (dry) | DNA extract	in collection	PO-V72206	E8	02/05/2019	2019	5	Rodrigo Andrade| Miguel Porto	Papaver rhoeas subsp. rhoeas L.	Plantae	Magnoliophyta	Magnoliopsida	Ranunculales	Papaveraceae	Papaver	rhoeas	rhoeas		subspecies	L.	-6.7669455	41.5711114	WGS84
b320692a-0c09-4de5-840c-a2a53875e382	PhysicalObject	Research Center in Biodiversity and Genetic Resources	CIBIO	InBIO Barcoding Initiative	IBPLT DNA barcoding of Portuguese plants	CIBIO	PreservedSpecimen	b320692a-0c09-4de5-840c-a2a53875e382	PLT.0127	Joana Pauperio|Joao Queiros| Ricardo Pita|Helia Goncalves| Miguel Porto	specimen (dry) | DNA extract	in collection	PO-V72240	E6	02/05/2019	2019	5	Rodrigo Andrade| Miguel Porto	Papaver rhoeas subsp. rhoeas L.	Plantae	Magnoliophyta	Magnoliopsida	Ranunculales	Papaveraceae	Papaver	rhoeas	rhoeas		subspecies	L.	-6.7151084	41.5279011	WGS84
e5a2a6e3-d0e2-4ce6-b8e5-c3c2f54f071d	PhysicalObject	Research Center in Biodiversity and Genetic Resources	CIBIO	InBIO Barcoding Initiative	IBPLT DNA barcoding of Portuguese plants	CIBIO	PreservedSpecimen	e5a2a6e3-d0e2-4ce6-b8e5-c3c2f54f071d	PLT.0181	Joana Pauperio|Joao Queiros| Ricardo Pita|Helia Goncalves| Miguel Porto	specimen (dry) | DNA extract	in collection	PO-V72294	E14	03/05/2019	2019	5	Rodrigo Andrade| Miguel Porto	Parentucellia latifolia (L.) Caruel	Plantae	Magnoliophyta	Magnoliopsida	Lamiales	Orobanchaceae	Parentucellia	latifolia			species	(L.) Caruel	-6.6331096	41.5194642	WGS84
532e263a-b8ef-4a07-9a3a-e72c5a0fd5ba	PhysicalObject	Research Center in Biodiversity and Genetic Resources	CIBIO	InBIO Barcoding Initiative	IBPLT DNA barcoding of Portuguese plants	CIBIO	PreservedSpecimen	532e263a-b8ef-4a07-9a3a-e72c5a0fd5ba	PLT.0639	Joana Pauperio|Joao Queiros| Ricardo Pita|Helia Goncalves| Miguel Porto	specimen (dry) | DNA extract	in collection	PO-V72742	E63	01/06/2020	2020	6	Rodrigo Andrade| Miguel Porto	Parietaria judaica subsp. judaica L.	Plantae	Magnoliophyta	Magnoliopsida	Rosales	Urticaceae	Parietaria	judaica	judaica		subspecies	L.	-6.789407819	41.43703057	WGS84
cacbdda2-a654-405b-a14b-e985dd2002e9	PhysicalObject	Research Center in Biodiversity and Genetic Resources	CIBIO	InBIO Barcoding Initiative	IBPLT DNA barcoding of Portuguese plants	CIBIO	PreservedSpecimen	cacbdda2-a654-405b-a14b-e985dd2002e9	PLT.0578	Joana Pauperio|Joao Queiros| Ricardo Pita|Helia Goncalves| Miguel Porto	specimen (dry) | DNA extract	in collection	PO-V72681	E32	01/06/2019	2019	6	Rodrigo Andrade| Miguel Porto	Pentaglottis sempervirens (L.) Tausch ex L.H.Bailey	Plantae	Magnoliophyta	Magnoliopsida	Boraginales	Boraginaceae	Pentaglottis	sempervirens			species	(L.) Tausch ex L.H.Bailey	-6.866954495	41.6065025	WGS84
b2f1b13d-a5e3-4457-ba7f-a4ba32375d03	PhysicalObject	Research Center in Biodiversity and Genetic Resources	CIBIO	InBIO Barcoding Initiative	IBPLT DNA barcoding of Portuguese plants	CIBIO	PreservedSpecimen	b2f1b13d-a5e3-4457-ba7f-a4ba32375d03	PLT.0637	Joana Pauperio|Joao Queiros| Ricardo Pita|Helia Goncalves| Miguel Porto	specimen (dry) | DNA extract	in collection	PO-V72740	E63	01/06/2020	2020	6	Rodrigo Andrade| Miguel Porto	Persicaria maculosa var. maculosa Gray	Plantae	Magnoliophyta	Magnoliopsida	Caryophyllales	Polygonaceae	Persicaria	maculosa	maculosa	Persicaria maculosa var. maculosa Gray	subspecies	Gray	-6.789407819	41.43703057	WGS84
70796b9e-d31b-44b6-8292-652e7dda2ea2	PhysicalObject	Research Center in Biodiversity and Genetic Resources	CIBIO	InBIO Barcoding Initiative	IBPLT DNA barcoding of Portuguese plants	CIBIO	PreservedSpecimen	70796b9e-d31b-44b6-8292-652e7dda2ea2	PLT.0246	Joana Pauperio|Joao Queiros| Ricardo Pita|Helia Goncalves| Miguel Porto	specimen (dry) | DNA extract	in collection	PO-V72359	E35	05/06/2019	2019	6	Rodrigo Andrade| Miguel Porto	Petrorhagia nanteuilii (Burnat) P.W.Ball & Heywood	Plantae	Magnoliophyta	Magnoliopsida	Caryophyllales	Caryophyllaceae	Petrorhagia	nanteuilii			species	(Burnat) P.W.Ball & Heywood	-6.636	41.499	WGS84
fa01da9f-ed06-43dd-9b42-91eaceafd120	PhysicalObject	Research Center in Biodiversity and Genetic Resources	CIBIO	InBIO Barcoding Initiative	IBPLT DNA barcoding of Portuguese plants	CIBIO	PreservedSpecimen	fa01da9f-ed06-43dd-9b42-91eaceafd120	PLT.0641	Joana Pauperio|Joao Queiros| Ricardo Pita|Helia Goncalves| Miguel Porto	specimen (dry) | DNA extract	in collection	PO-V72744	E72	01/06/2020	2020	6	Rodrigo Andrade| Miguel Porto	Petrosedum amplexicaule (DC.) Velayos	Plantae	Magnoliophyta	Magnoliopsida	Saxifragales	Crassulaceae	Petrosedum	amplexicaule			species	(DC.) Velayos	-6.789372895	41.5335276	WGS84
7b597d43-a12a-47f2-bb4c-44712d10dd3b	PhysicalObject	Research Center in Biodiversity and Genetic Resources	CIBIO	InBIO Barcoding Initiative	IBPLT DNA barcoding of Portuguese plants	CIBIO	PreservedSpecimen	7b597d43-a12a-47f2-bb4c-44712d10dd3b	PLT.0144	Joana Pauperio|Joao Queiros| Ricardo Pita|Helia Goncalves| Miguel Porto	specimen (dry) | DNA extract	in collection	PO-V72257	E11	03/05/2019	2019	5	Rodrigo Andrade| Miguel Porto	Petrosedum forsterianum (Sm.) Grulich	Plantae	Magnoliophyta	Magnoliopsida	Saxifragales	Crassulaceae	Petrosedum	forsterianum			species	(Sm.) Grulich	-6.636579	41.4996475	WGS84
0d5dffc5-d40b-48be-863a-a07ce8a14e11	PhysicalObject	Research Center in Biodiversity and Genetic Resources	CIBIO	InBIO Barcoding Initiative	IBPLT DNA barcoding of Portuguese plants	CIBIO	PreservedSpecimen	0d5dffc5-d40b-48be-863a-a07ce8a14e11	PLT.0309	Joana Pauperio|Joao Queiros| Ricardo Pita|Helia Goncalves| Miguel Porto	specimen (dry) | DNA extract	in collection	PO-V72423	E84	06/06/2019	2019	6	Rodrigo Andrade| Miguel Porto	Petrosedum forsterianum (Sm.) Grulich	Plantae	Magnoliophyta	Magnoliopsida	Saxifragales	Crassulaceae	Petrosedum	forsterianum			species	(Sm.) Grulich
a75c5999-b788-4127-becd-0b7e4175208c	PhysicalObject	Research Center in Biodiversity and Genetic Resources	CIBIO	InBIO Barcoding Initiative	IBPLT DNA barcoding of Portuguese plants	CIBIO	PreservedSpecimen	a75c5999-b788-4127-becd-0b7e4175208c	PLT.0620	Joana Pauperio|Joao Queiros| Ricardo Pita|Helia Goncalves| Miguel Porto	specimen (dry) | DNA extract	in collection	PO-V72723	E74	01/06/2020	2020	6	Rodrigo Andrade| Miguel Porto	Phalaris minor Retz.	Plantae	Magnoliophyta	Liliopsida	Poales	Poaceae	Phalaris	minor			species	Retz.	-6.614653468	41.55455341	WGS84
cb2664e4-d811-4a18-9051-dde526da63d8	PhysicalObject	Research Center in Biodiversity and Genetic Resources	CIBIO	InBIO Barcoding Initiative	IBPLT DNA barcoding of Portuguese plants	CIBIO	PreservedSpecimen	cb2664e4-d811-4a18-9051-dde526da63d8	PLT.0237	Joana Pauperio|Joao Queiros| Ricardo Pita|Helia Goncalves| Miguel Porto	specimen (dry) | DNA extract	in collection	PO-V72350	E37	05/06/2019	2019	6	Rodrigo Andrade| Miguel Porto	Phillyrea angustifolia L.	Plantae	Magnoliophyta	Magnoliopsida	Lamiales	Oleaceae	Phillyrea	angustifolia			species	L.	-6.636	41.5	WGS84
4080baa9-8009-4635-8661-f7c2486b890e	PhysicalObject	Research Center in Biodiversity and Genetic Resources	CIBIO	InBIO Barcoding Initiative	IBPLT DNA barcoding of Portuguese plants	CIBIO	PreservedSpecimen	4080baa9-8009-4635-8661-f7c2486b890e	PLT.0517	Joana Pauperio|Joao Queiros| Ricardo Pita|Helia Goncalves| Miguel Porto	specimen (dry) | DNA extract	in collection	PO-V72621	E22	01/06/2019	2019	6	Rodrigo Andrade| Miguel Porto	Phleum bertolonii DC.	Plantae	Magnoliophyta	Liliopsida	Poales	Poaceae	Phleum	bertolonii			species	DC.	-6.828648786	41.52918386	WGS84
c52776f1-4300-4771-8ca9-f2c6b03a2f57	PhysicalObject	Research Center in Biodiversity and Genetic Resources	CIBIO	InBIO Barcoding Initiative	IBPLT DNA barcoding of Portuguese plants	CIBIO	PreservedSpecimen	c52776f1-4300-4771-8ca9-f2c6b03a2f57	PLT.0352	Joana Pauperio|Joao Queiros| Ricardo Pita| Helia Gonçalves| Miguel Porto	specimen (dry) | DNA extract	in collection	PO-V72467	E85	07/06/2019	2019	6	Rodrigo Andrade| Miguel Porto	Phonus lanatus (L.) Hill	Plantae	Magnoliophyta	Magnoliopsida	Asterales	Asteraceae	Phonus	lanatus			species	(L.) Hill
16fb0c9a-84ef-445b-87a9-68a5a35d0a00	PhysicalObject	Research Center in Biodiversity and Genetic Resources	CIBIO	InBIO Barcoding Initiative	IBPLT DNA barcoding of Portuguese plants	CIBIO	PreservedSpecimen	16fb0c9a-84ef-445b-87a9-68a5a35d0a00	PLT.0589	Joana Pauperio|Joao Queiros| Ricardo Pita|Helia Goncalves| Miguel Porto	specimen (dry) | DNA extract	in collection	PO-V72692	E25	01/06/2019	2019	6	Rodrigo Andrade| Miguel Porto	Picnomon acarna (L.) Cass.	Plantae	Magnoliophyta	Magnoliopsida	Asterales	Asteraceae	Picnomon	acarna			species	(L.) Cass.	-6.742586196	41.54007504	WGS84
52ec271b-1435-4643-9bfe-e6e59fa3cc59	PhysicalObject	Research Center in Biodiversity and Genetic Resources	CIBIO	InBIO Barcoding Initiative	IBPLT DNA barcoding of Portuguese plants	CIBIO	PreservedSpecimen	52ec271b-1435-4643-9bfe-e6e59fa3cc59	PLT.0624	Joana Pauperio|Joao Queiros| Ricardo Pita|Helia Goncalves| Miguel Porto	specimen (dry) | DNA extract	in collection	PO-V72727	E73	01/06/2020	2020	6	Rodrigo Andrade| Miguel Porto	Pilosella officinarum Vaill.	Plantae	Magnoliophyta	Magnoliopsida	Asterales	Asteraceae	Pilosella	officinarum			species	Vaill.	-6.860525782	41.54598482	WGS84
0227c1a2-759f-4e0d-aa6f-8fd3488f2c03	PhysicalObject	Research Center in Biodiversity and Genetic Resources	CIBIO	InBIO Barcoding Initiative	IBPLT DNA barcoding of Portuguese plants	CIBIO	PreservedSpecimen	0227c1a2-759f-4e0d-aa6f-8fd3488f2c03	PLT.0439	Joana Pauperio|Joao Queiros| Ricardo Pita| Helia Gonçalves| Miguel Porto	specimen (dry) | DNA extract	in collection	PO-V72543	E55	26/06/2019	2019	6	Rodrigo Andrade| Miguel Porto	Pilosella pseudopilosella (Ten.) Sojak	Plantae	Magnoliophyta	Magnoliopsida	Asterales	Asteraceae	Pilosella	pseudopilosella			species	(Ten.) Sojak	-6.641	41.729	WGS84
fc163bb9-6e9d-4f8b-8cf0-5fea647647da	PhysicalObject	Research Center in Biodiversity and Genetic Resources	CIBIO	InBIO Barcoding Initiative	IBPLT DNA barcoding of Portuguese plants	CIBIO	PreservedSpecimen	fc163bb9-6e9d-4f8b-8cf0-5fea647647da	PLT.0146	Joana Pauperio|Joao Queiros| Ricardo Pita|Helia Goncalves| Miguel Porto	specimen (dry) | DNA extract	in collection	PO-V72259	E11	03/05/2019	2019	5	Rodrigo Andrade| Miguel Porto	Pimpinella villosa Schousb.	Plantae	Magnoliophyta	Magnoliopsida	Apiales	Apiaceae	Pimpinella	villosa			species	Schousb.	-6.636579	41.4996475	WGS84
e1411deb-1137-4f6c-bc39-0cb07ce49c0d	PhysicalObject	Research Center in Biodiversity and Genetic Resources	CIBIO	InBIO Barcoding Initiative	IBPLT DNA barcoding of Portuguese plants	CIBIO	PreservedSpecimen	e1411deb-1137-4f6c-bc39-0cb07ce49c0d	PLT.0204	Joana Pauperio|Joao Queiros| Ricardo Pita|Helia Goncalves| Miguel Porto	specimen (dry) | DNA extract	in collection	PO-V72317	E36	05/06/2019	2019	6	Rodrigo Andrade| Miguel Porto	Pimpinella villosa Schousb.	Plantae	Magnoliophyta	Magnoliopsida	Apiales	Apiaceae	Pimpinella	villosa			species	Schousb.	-6.637	41.5	WGS84
f545f81e-c9c4-43c0-8bb5-6c6a089a623f	PhysicalObject	Research Center in Biodiversity and Genetic Resources	CIBIO	InBIO Barcoding Initiative	IBPLT DNA barcoding of Portuguese plants	CIBIO	PreservedSpecimen	f545f81e-c9c4-43c0-8bb5-6c6a089a623f	PLT.0441	Joana Pauperio|Joao Queiros| Ricardo Pita|Helia Goncalves| Miguel Porto	specimen (dry) | DNA extract	in collection	PO-V72545	E58	27/06/2019	2019	6	Rodrigo Andrade| Miguel Porto	Pistacia terebinthus L.	Plantae	Magnoliophyta	Magnoliopsida	Sapindales	Anacardiaceae	Pistacia	terebinthus			species	L.	-6.73	41.768	WGS84
76cb5783-7cdd-411f-b35a-d05842bd3189	PhysicalObject	Research Center in Biodiversity and Genetic Resources	CIBIO	InBIO Barcoding Initiative	IBPLT DNA barcoding of Portuguese plants	CIBIO	PreservedSpecimen	76cb5783-7cdd-411f-b35a-d05842bd3189	PLT.0465	Joana Pauperio|Joao Queiros| Ricardo Pita|Helia Goncalves| Miguel Porto	specimen (dry) | DNA extract	in collection	PO-V72569	E61	27/06/2019	2019	6	Rodrigo Andrade| Miguel Porto	Plantae	Plantae									kingdom		-6.796	41.832	WGS84
2b9a555e-fc48-4988-86bf-b9431c223f64	PhysicalObject	Research Center in Biodiversity and Genetic Resources	CIBIO	InBIO Barcoding Initiative	IBPLT DNA barcoding of Portuguese plants	CIBIO	PreservedSpecimen	2b9a555e-fc48-4988-86bf-b9431c223f64	PLT.0475	Joana Pauperio|Joao Queiros| Ricardo Pita|Helia Goncalves| Miguel Porto	specimen (dry) | DNA extract	in collection	PO-V72579	E61	27/06/2019	2019	6	Rodrigo Andrade| Miguel Porto	Plantae	Plantae									kingdom		-6.796	41.832	WGS84
b63e9055-1d2b-4568-85a7-65a1364a16a0	PhysicalObject	Research Center in Biodiversity and Genetic Resources	CIBIO	InBIO Barcoding Initiative	IBPLT DNA barcoding of Portuguese plants	CIBIO	PreservedSpecimen	b63e9055-1d2b-4568-85a7-65a1364a16a0	PLT.0079	Joana Pauperio|Joao Queiros| Ricardo Pita|Helia Goncalves| Miguel Porto	specimen (dry) | DNA extract	in collection	PO-V72192	E7	02/05/2019	2019	5	Rodrigo Andrade| Miguel Porto	Plantago coronopus subsp. coronopus L.	Plantae	Magnoliophyta	Magnoliopsida	Lamiales	Plantaginaceae	Plantago	coronopus	coronopus		subspecies	L.	-6.7851094	41.5566353	WGS84
63f6fbe4-a2b3-430e-8dfb-209591eccc2e	PhysicalObject	Research Center in Biodiversity and Genetic Resources	CIBIO	InBIO Barcoding Initiative	IBPLT DNA barcoding of Portuguese plants	CIBIO	PreservedSpecimen	63f6fbe4-a2b3-430e-8dfb-209591eccc2e	PLT.0169	Joana Pauperio|Joao Queiros| Ricardo Pita|Helia Goncalves| Miguel Porto	specimen (dry) | DNA extract	in collection	PO-V72282	E11	03/05/2019	2019	5	Rodrigo Andrade| Miguel Porto	Plantago coronopus subsp. coronopus L.	Plantae	Magnoliophyta	Magnoliopsida	Lamiales	Plantaginaceae	Plantago	coronopus	coronopus		subspecies	L.	-6.636579	41.4996475	WGS84
6535430d-3e77-4b7d-ad30-643babfb0ca5	PhysicalObject	Research Center in Biodiversity and Genetic Resources	CIBIO	InBIO Barcoding Initiative	IBPLT DNA barcoding of Portuguese plants	CIBIO	PreservedSpecimen	6535430d-3e77-4b7d-ad30-643babfb0ca5	PLT.0354	Joana Pauperio|Joao Queiros| Ricardo Pita|Helia Goncalves| Miguel Porto	specimen (dry) | DNA extract	in collection	PO-V72469	E48	07/06/2019	2019	6	Rodrigo Andrade| Miguel Porto	Plantago coronopus subsp. coronopus L.	Plantae	Magnoliophyta	Magnoliopsida	Lamiales	Plantaginaceae	Plantago	coronopus	coronopus		subspecies	L.	-6.715	41.53	WGS84
0601ff50-38ff-4ffb-ab67-bed6fcdf72b7	PhysicalObject	Research Center in Biodiversity and Genetic Resources	CIBIO	InBIO Barcoding Initiative	IBPLT DNA barcoding of Portuguese plants	CIBIO	PreservedSpecimen	0601ff50-38ff-4ffb-ab67-bed6fcdf72b7	PLT.0341	Joana Pauperio|Joao Queiros| Ricardo Pita|Helia Goncalves| Miguel Porto	specimen (dry) | DNA extract	in collection	PO-V72456	E47	07/06/2019	2019	6	Rodrigo Andrade| Miguel Porto	Plantago lanceolata L.	Plantae	Magnoliophyta	Magnoliopsida	Lamiales	Plantaginaceae	Plantago	lanceolata			species	L.	-6.715	41.529	WGS84
6c30ddb9-cfbc-40f2-9daf-12f8990addba	PhysicalObject	Research Center in Biodiversity and Genetic Resources	CIBIO	InBIO Barcoding Initiative	IBPLT DNA barcoding of Portuguese plants	CIBIO	PreservedSpecimen	6c30ddb9-cfbc-40f2-9daf-12f8990addba	PLT.0125	Joana Pauperio|Joao Queiros| Ricardo Pita|Helia Goncalves| Miguel Porto	specimen (dry) | DNA extract	in collection	PO-V72238	E6	02/05/2019	2019	5	Rodrigo Andrade| Miguel Porto	Plantago lanceolata L.	Plantae	Magnoliophyta	Magnoliopsida	Lamiales	Plantaginaceae	Plantago	lanceolata			species	L.	-6.7151084	41.5279011	WGS84
8eb92996-5e00-4ad7-b893-4c413e4e8790	PhysicalObject	Research Center in Biodiversity and Genetic Resources	CIBIO	InBIO Barcoding Initiative	IBPLT DNA barcoding of Portuguese plants	CIBIO	PreservedSpecimen	8eb92996-5e00-4ad7-b893-4c413e4e8790	PLT.0082	Joana Pauperio|Joao Queiros| Ricardo Pita|Helia Goncalves| Miguel Porto	specimen (dry) | DNA extract	in collection	PO-V72195	E7	02/05/2019	2019	5	Rodrigo Andrade| Miguel Porto	Plantago lanceolata L.	Plantae	Magnoliophyta	Magnoliopsida	Lamiales	Plantaginaceae	Plantago	lanceolata			species	L.	-6.7851094	41.5566353	WGS84
fe80bcd6-48c9-41a3-b69d-e85a3c7151df	PhysicalObject	Research Center in Biodiversity and Genetic Resources	CIBIO	InBIO Barcoding Initiative	IBPLT DNA barcoding of Portuguese plants	CIBIO	PreservedSpecimen	fe80bcd6-48c9-41a3-b69d-e85a3c7151df	PLT.0087	Joana Pauperio|Joao Queiros| Ricardo Pita|Helia Goncalves| Miguel Porto	specimen (dry) | DNA extract	in collection	PO-V72200	E7	02/05/2019	2019	5	Rodrigo Andrade| Miguel Porto	Plantago lanceolata L.	Plantae	Magnoliophyta	Magnoliopsida	Lamiales	Plantaginaceae	Plantago	lanceolata			species	L.	-6.7851094	41.5566353	WGS84
b84d9089-acc4-4754-9c6f-771e7a0bb7ec	PhysicalObject	Research Center in Biodiversity and Genetic Resources	CIBIO	InBIO Barcoding Initiative	IBPLT DNA barcoding of Portuguese plants	CIBIO	PreservedSpecimen	b84d9089-acc4-4754-9c6f-771e7a0bb7ec	PLT.0538	Joana Pauperio|Joao Queiros| Ricardo Pita|Helia Goncalves| Miguel Porto	specimen (dry) | DNA extract	in collection	PO-V72641	E16	01/06/2019	2019	6	Rodrigo Andrade| Miguel Porto	Plantago subulata L.	Plantae	Magnoliophyta	Magnoliopsida	Lamiales	Plantaginaceae	Plantago	subulata			species	L.	-6.870085183	41.51581371	WGS84
11fb63ed-4484-404c-b317-955b890f05cf	PhysicalObject	Research Center in Biodiversity and Genetic Resources	CIBIO	InBIO Barcoding Initiative	IBPLT DNA barcoding of Portuguese plants	CIBIO	PreservedSpecimen	11fb63ed-4484-404c-b317-955b890f05cf	PLT.0162	Joana Pauperio|Joao Queiros| Ricardo Pita|Helia Goncalves| Miguel Porto	specimen (dry) | DNA extract	in collection	PO-V72275	E11	03/05/2019	2019	5	Rodrigo Andrade| Miguel Porto	Poa bulbosa L.	Plantae	Magnoliophyta	Liliopsida	Poales	Poaceae	Poa	bulbosa			species	L.	-6.636579	41.4996475	WGS84
3e70f2fe-80bf-4bdf-8894-2eadf4eaf04a	PhysicalObject	Research Center in Biodiversity and Genetic Resources	CIBIO	InBIO Barcoding Initiative	IBPLT DNA barcoding of Portuguese plants	CIBIO	PreservedSpecimen	3e70f2fe-80bf-4bdf-8894-2eadf4eaf04a	PLT.0090	Joana Pauperio|Joao Queiros| Ricardo Pita|Helia Goncalves| Miguel Porto	specimen (dry) | DNA extract	in collection	PO-V72203	E7	02/05/2019	2019	5	Rodrigo Andrade| Miguel Porto	Poa humilis Ehrh. ex Hoffm.	Plantae	Magnoliophyta	Liliopsida	Poales	Poaceae	Poa	humilis			species	Ehrh. ex Hoffm.	-6.7851094	41.5566353	WGS84
05c8f496-9530-44e2-8900-68a87fa34a05	PhysicalObject	Research Center in Biodiversity and Genetic Resources	CIBIO	InBIO Barcoding Initiative	IBPLT DNA barcoding of Portuguese plants	CIBIO	PreservedSpecimen	05c8f496-9530-44e2-8900-68a87fa34a05	PLT.0331	Joana Pauperio|Joao Queiros| Ricardo Pita|Helia Goncalves| Miguel Porto	specimen (dry) | DNA extract	in collection	PO-V72446	E45	06/06/2019	2019	6	Rodrigo Andrade| Miguel Porto	Poa pratensis subsp. pratensis L.	Plantae	Magnoliophyta	Liliopsida	Poales	Poaceae	Poa	pratensis	pratensis		subspecies	L.	-6.715	41.53	WGS84
2abf3998-0047-4d26-b26b-a02e8216943e	PhysicalObject	Research Center in Biodiversity and Genetic Resources	CIBIO	InBIO Barcoding Initiative	IBPLT DNA barcoding of Portuguese plants	CIBIO	PreservedSpecimen	2abf3998-0047-4d26-b26b-a02e8216943e	PLT.0577	Joana Pauperio|Joao Queiros| Ricardo Pita|Helia Goncalves| Miguel Porto	specimen (dry) | DNA extract	in collection	PO-V72680	E32	01/06/2019	2019	6	Rodrigo Andrade| Miguel Porto	Poa trivialis L.	Plantae	Magnoliophyta	Liliopsida	Poales	Poaceae	Poa	trivialis			species	L.	-6.866954495	41.6065025	WGS84
575b8e8e-2f63-4f38-addc-7edc77d05a3d	PhysicalObject	Research Center in Biodiversity and Genetic Resources	CIBIO	InBIO Barcoding Initiative	IBPLT DNA barcoding of Portuguese plants	CIBIO	PreservedSpecimen	575b8e8e-2f63-4f38-addc-7edc77d05a3d	PLT.0276	Joana Pauperio|Joao Queiros| Ricardo Pita|Helia Goncalves| Miguel Porto	specimen (dry) | DNA extract	in collection	PO-V72390	E42	06/06/2019	2019	6	Rodrigo Andrade| Miguel Porto	Poa trivialis L.	Plantae	Magnoliophyta	Liliopsida	Poales	Poaceae	Poa	trivialis			species	L.	-6.633	41.521	WGS84
c56b1ca8-56e3-419e-a6e8-f231548102bc	PhysicalObject	Research Center in Biodiversity and Genetic Resources	CIBIO	InBIO Barcoding Initiative	IBPLT DNA barcoding of Portuguese plants	CIBIO	PreservedSpecimen	c56b1ca8-56e3-419e-a6e8-f231548102bc	PLT.0280	Joana Pauperio|Joao Queiros| Ricardo Pita|Helia Goncalves| Miguel Porto	specimen (dry) | DNA extract	in collection	PO-V72394	E42	06/06/2019	2019	6	Rodrigo Andrade| Miguel Porto	Poa trivialis L.	Plantae	Magnoliophyta	Liliopsida	Poales	Poaceae	Poa	trivialis			species	L.	-6.633	41.521	WGS84
f14bd3c5-e12c-4e89-9320-dca72fada5f0	PhysicalObject	Research Center in Biodiversity and Genetic Resources	CIBIO	InBIO Barcoding Initiative	IBPLT DNA barcoding of Portuguese plants	CIBIO	PreservedSpecimen	f14bd3c5-e12c-4e89-9320-dca72fada5f0	PLT.0378	Joana Pauperio|Joao Queiros| Ricardo Pita|Helia Goncalves| Miguel Porto	specimen (dry) | DNA extract	in collection	PO-V72493	E50	11/06/2019	2019	6	Rodrigo Andrade| Miguel Porto	Poa trivialis L.	Plantae	Magnoliophyta	Liliopsida	Poales	Poaceae	Poa	trivialis			species	L.	-6.786	41.556	WGS84
962a966a-c539-44dc-a709-4c7ee2a1abcf	PhysicalObject	Research Center in Biodiversity and Genetic Resources	CIBIO	InBIO Barcoding Initiative	IBPLT DNA barcoding of Portuguese plants	CIBIO	PreservedSpecimen	962a966a-c539-44dc-a709-4c7ee2a1abcf	PLT.0615	Joana Pauperio|Joao Queiros| Ricardo Pita|Helia Goncalves| Miguel Porto	specimen (dry) | DNA extract	in collection	PO-V72718	E74	01/06/2020	2020	6	Rodrigo Andrade| Miguel Porto	Poa trivialis L.	Plantae	Magnoliophyta	Liliopsida	Poales	Poaceae	Poa	trivialis			species	L.	-6.614653468	41.55455341	WGS84
a4250c4f-ecae-4922-8fd5-ff9c8d78c00d	PhysicalObject	Research Center in Biodiversity and Genetic Resources	CIBIO	InBIO Barcoding Initiative	IBPLT DNA barcoding of Portuguese plants	CIBIO	PreservedSpecimen	a4250c4f-ecae-4922-8fd5-ff9c8d78c00d	PLT.0568	Joana Pauperio|Joao Queiros| Ricardo Pita|Helia Goncalves| Miguel Porto	specimen (dry) | DNA extract	in collection	PO-V72671	E26	01/06/2019	2019	6	Rodrigo Andrade| Miguel Porto	Polycarpon tetraphyllum subsp. tetraphyllum (L.) L.	Plantae	Magnoliophyta	Magnoliopsida	Caryophyllales	Caryophyllaceae	Polycarpon	tetraphyllum	tetraphyllum		subspecies	(L.) L.	-6.911883605	41.54354368	WGS84
87d8ffc3-de34-4695-9532-697dc432c456	PhysicalObject	Research Center in Biodiversity and Genetic Resources	CIBIO	InBIO Barcoding Initiative	IBPLT DNA barcoding of Portuguese plants	CIBIO	PreservedSpecimen	87d8ffc3-de34-4695-9532-697dc432c456	PLT.0654	Joana Pauperio|Joao Queiros| Ricardo Pita|Helia Goncalves| Miguel Porto	specimen (dry) | DNA extract	in collection	PO-V72757	E72	01/06/2020	2020	6	Rodrigo Andrade| Miguel Porto	Polygala vulgaris subsp. vulgaris L.	Plantae	Magnoliophyta	Magnoliopsida	Fabales	Polygalaceae	Polygala	vulgaris	vulgaris		subspecies	L.	-6.789372895	41.5335276	WGS84
d408ab71-dc89-425e-9d98-e6041fe661ad	PhysicalObject	Research Center in Biodiversity and Genetic Resources	CIBIO	InBIO Barcoding Initiative	IBPLT DNA barcoding of Portuguese plants	CIBIO	PreservedSpecimen	d408ab71-dc89-425e-9d98-e6041fe661ad	PLT.0414	Joana Pauperio|Joao Queiros| Ricardo Pita|Helia Goncalves| Miguel Porto	specimen (dry) | DNA extract	in collection	PO-V72529	E82	01/06/2019	2019	6	Rodrigo Andrade| Miguel Porto	Polygonum L.	Plantae	Magnoliophyta	Magnoliopsida	Caryophyllales	Polygonaceae	Polygonum				genus	L.
d192ca31-7c38-4774-8c61-87fe262eaf8b	PhysicalObject	Research Center in Biodiversity and Genetic Resources	CIBIO	InBIO Barcoding Initiative	IBPLT DNA barcoding of Portuguese plants	CIBIO	PreservedSpecimen	d192ca31-7c38-4774-8c61-87fe262eaf8b	PLT.0666	Joana Pauperio|Joao Queiros| Ricardo Pita|Helia Goncalves| Miguel Porto	specimen (dry) | DNA extract	in collection	PO-V72769	E70	01/06/2020	2020	6	Rodrigo Andrade| Miguel Porto	Portulaca granulatostellulata (Poelln.) Ricceri & Arrigoni	Plantae	Magnoliophyta	Magnoliopsida	Caryophyllales	Portulacaceae	Portulaca	granulatostellulata			species	(Poelln.) Ricceri & Arrigoni	-6.892826352	41.50558928	WGS84
40744807-d8c9-433b-83f2-852eb0fd60a9	PhysicalObject	Research Center in Biodiversity and Genetic Resources	CIBIO	InBIO Barcoding Initiative	IBPLT DNA barcoding of Portuguese plants	CIBIO	PreservedSpecimen	40744807-d8c9-433b-83f2-852eb0fd60a9	PLT.0416	Joana Pauperio|Joao Queiros| Ricardo Pita|Helia Goncalves| Miguel Porto	specimen (dry) | DNA extract	in collection	PO-V72531	E82	01/06/2019	2019	6	Rodrigo Andrade| Miguel Porto	Portulaca L.	Plantae	Magnoliophyta	Magnoliopsida	Caryophyllales	Portulacaceae	Portulaca				genus	L.
48a7f1cf-607e-4662-801b-8f5d963ca1a5	PhysicalObject	Research Center in Biodiversity and Genetic Resources	CIBIO	InBIO Barcoding Initiative	IBPLT DNA barcoding of Portuguese plants	CIBIO	PreservedSpecimen	48a7f1cf-607e-4662-801b-8f5d963ca1a5	PLT.0562	Joana Pauperio|Joao Queiros| Ricardo Pita|Helia Goncalves| Miguel Porto	specimen (dry) | DNA extract	in collection	PO-V72665	E32	01/06/2019	2019	6	Rodrigo Andrade| Miguel Porto	Potentilla reptans var. reptans L.	Plantae	Magnoliophyta	Magnoliopsida	Rosales	Rosaceae	Potentilla	reptans	reptans	Potentilla reptans var. reptans L.	subspecies	L.	-6.866954495	41.6065025	WGS84
5be3872e-7734-4bac-98b4-88eb8e30113a	PhysicalObject	Research Center in Biodiversity and Genetic Resources	CIBIO	InBIO Barcoding Initiative	IBPLT DNA barcoding of Portuguese plants	CIBIO	PreservedSpecimen	5be3872e-7734-4bac-98b4-88eb8e30113a	PLT.0663	Joana Pauperio|Joao Queiros| Ricardo Pita|Helia Goncalves| Miguel Porto	specimen (dry) | DNA extract	in collection	PO-V72766	E78	01/06/2020	2020	6	Rodrigo Andrade| Miguel Porto	Prunella laciniata (L.) L.	Plantae	Magnoliophyta	Magnoliopsida	Lamiales	Lamiaceae	Prunella	laciniata			species	(L.) L.	-6.862834891	41.56907582	WGS84
01ef145f-036b-4205-b68c-24d13124bc69	PhysicalObject	Research Center in Biodiversity and Genetic Resources	CIBIO	InBIO Barcoding Initiative	IBPLT DNA barcoding of Portuguese plants	CIBIO	PreservedSpecimen	01ef145f-036b-4205-b68c-24d13124bc69	PLT.0226	Joana Pauperio|Joao Queiros| Ricardo Pita|Helia Goncalves| Miguel Porto	specimen (dry) | DNA extract	in collection	PO-V72339	E37	05/06/2019	2019	6	Rodrigo Andrade| Miguel Porto	Prunus amygdalus Batsch	Plantae	Magnoliophyta	Magnoliopsida	Rosales	Rosaceae	Prunus	amygdalus			species	Batsch	-6.636	41.5	WGS84
c0f16d53-a955-4d92-9b79-337d331c3913	PhysicalObject	Research Center in Biodiversity and Genetic Resources	CIBIO	InBIO Barcoding Initiative	IBPLT DNA barcoding of Portuguese plants	CIBIO	PreservedSpecimen	c0f16d53-a955-4d92-9b79-337d331c3913	PLT.0477	Joana Pauperio|Joao Queiros| Ricardo Pita|Helia Goncalves| Miguel Porto	specimen (dry) | DNA extract	in collection	PO-V72581	E60	27/06/2019	2019	6	Rodrigo Andrade| Miguel Porto	Prunus insititia L.	Plantae	Magnoliophyta	Magnoliopsida	Rosales	Rosaceae	Prunus	insititia			species	L.	-6.795	41.831	WGS84
d670f595-2b16-4a4c-9594-0f00bc4e8987	PhysicalObject	Research Center in Biodiversity and Genetic Resources	CIBIO	InBIO Barcoding Initiative	IBPLT DNA barcoding of Portuguese plants	CIBIO	PreservedSpecimen	d670f595-2b16-4a4c-9594-0f00bc4e8987	PLT.0254	Joana Pauperio|Joao Queiros| Ricardo Pita|Helia Goncalves| Miguel Porto	specimen (dry) | DNA extract	in collection	PO-V72367	E35	05/06/2019	2019	6	Rodrigo Andrade| Miguel Porto	Prunus mahaleb subsp. mahaleb L.	Plantae	Magnoliophyta	Magnoliopsida	Rosales	Rosaceae	Prunus	mahaleb	mahaleb		subspecies	L.	-6.636	41.499	WGS84
81abc85f-3cb8-4c69-9690-1dd0657c78d6	PhysicalObject	Research Center in Biodiversity and Genetic Resources	CIBIO	InBIO Barcoding Initiative	IBPLT DNA barcoding of Portuguese plants	CIBIO	PreservedSpecimen	81abc85f-3cb8-4c69-9690-1dd0657c78d6	PLT.0471	Joana Pauperio|Joao Queiros| Ricardo Pita|Helia Goncalves| Miguel Porto	specimen (dry) | DNA extract	in collection	PO-V72575	E61	27/06/2019	2019	6	Rodrigo Andrade| Miguel Porto	Pteridium aquilinum (L.) Kuhn	Plantae	Pteridophyta	Polypodiopsida	Polypodiales	Dennstaedtiaceae	Pteridium	aquilinum			species	(L.) Kuhn	-6.796	41.832	WGS84
0661a344-e657-4043-a61e-34d70dcbc772	PhysicalObject	Research Center in Biodiversity and Genetic Resources	CIBIO	InBIO Barcoding Initiative	IBPLT DNA barcoding of Portuguese plants	CIBIO	PreservedSpecimen	0661a344-e657-4043-a61e-34d70dcbc772	PLT.0037	Joana Pauperio|Joao Queiros| Ricardo Pita|Helia Goncalves| Miguel Porto	specimen (dry) | DNA extract	in collection	PO-V72149	E2	03/08/2018	2018	8	Rodrigo Andrade| Miguel Porto	Pulicaria paludosa Link	Plantae	Magnoliophyta	Magnoliopsida	Asterales	Asteraceae	Pulicaria	paludosa			species	Link	-7.0973107	41.3364972	WGS84
3109c57e-bcb5-4321-8739-7f2c728dbc7e	PhysicalObject	Research Center in Biodiversity and Genetic Resources	CIBIO	InBIO Barcoding Initiative	IBPLT DNA barcoding of Portuguese plants	CIBIO	PreservedSpecimen	3109c57e-bcb5-4321-8739-7f2c728dbc7e	PLT.0168	Joana Pauperio|Joao Queiros| Ricardo Pita|Helia Goncalves| Miguel Porto	specimen (dry) | DNA extract	in collection	PO-V72281	E11	03/05/2019	2019	5	Rodrigo Andrade| Miguel Porto	Quercus faginea subsp. faginea Lam.	Plantae	Magnoliophyta	Magnoliopsida	Fagales	Fagaceae	Quercus	faginea	faginea		subspecies	Lam.	-6.636579	41.4996475	WGS84
fa073955-8528-4bef-b037-4b2d7f997764	PhysicalObject	Research Center in Biodiversity and Genetic Resources	CIBIO	InBIO Barcoding Initiative	IBPLT DNA barcoding of Portuguese plants	CIBIO	PreservedSpecimen	fa073955-8528-4bef-b037-4b2d7f997764	PLT.0238	Joana Pauperio|Joao Queiros| Ricardo Pita|Helia Goncalves| Miguel Porto	specimen (dry) | DNA extract	in collection	PO-V72351	E37	05/06/2019	2019	6	Rodrigo Andrade| Miguel Porto	Quercus faginea subsp. faginea Lam.	Plantae	Magnoliophyta	Magnoliopsida	Fagales	Fagaceae	Quercus	faginea	faginea		subspecies	Lam.	-6.636	41.5	WGS84
6c478472-b9e4-4813-9a37-68df8f8e14bf	PhysicalObject	Research Center in Biodiversity and Genetic Resources	CIBIO	InBIO Barcoding Initiative	IBPLT DNA barcoding of Portuguese plants	CIBIO	PreservedSpecimen	6c478472-b9e4-4813-9a37-68df8f8e14bf	PLT.0391	Joana Pauperio|Joao Queiros| Ricardo Pita|Helia Goncalves| Miguel Porto	specimen (dry) | DNA extract	in collection	PO-V72506	E82	01/06/2019	2019	6	Rodrigo Andrade| Miguel Porto	Quercus pyrenaica Willd.	Plantae	Magnoliophyta	Magnoliopsida	Fagales	Fagaceae	Quercus	pyrenaica			species	Willd.
ea8fb966-0151-4f1f-b56f-5d2301c4f490	PhysicalObject	Research Center in Biodiversity and Genetic Resources	CIBIO	InBIO Barcoding Initiative	IBPLT DNA barcoding of Portuguese plants	CIBIO	PreservedSpecimen	ea8fb966-0151-4f1f-b56f-5d2301c4f490	PLT.0145	Joana Pauperio|Joao Queiros| Ricardo Pita|Helia Goncalves| Miguel Porto	specimen (dry) | DNA extract	in collection	PO-V72258	E11	03/05/2019	2019	5	Rodrigo Andrade| Miguel Porto	Quercus rotundifolia Lam.	Plantae	Magnoliophyta	Magnoliopsida	Fagales	Fagaceae	Quercus	rotundifolia			species	Lam.	-6.636579	41.4996475	WGS84
5cb491f6-da01-4281-9517-d6d468269ba2	PhysicalObject	Research Center in Biodiversity and Genetic Resources	CIBIO	InBIO Barcoding Initiative	IBPLT DNA barcoding of Portuguese plants	CIBIO	PreservedSpecimen	5cb491f6-da01-4281-9517-d6d468269ba2	PLT.0219	Joana Pauperio|Joao Queiros| Ricardo Pita|Helia Goncalves| Miguel Porto	specimen (dry) | DNA extract	in collection	PO-V72332	E37	05/06/2019	2019	6	Rodrigo Andrade| Miguel Porto	Quercus rotundifolia Lam.	Plantae	Magnoliophyta	Magnoliopsida	Fagales	Fagaceae	Quercus	rotundifolia			species	Lam.	-6.636	41.5	WGS84
4beca7de-e90c-470b-8ac1-85df57c035f1	PhysicalObject	Research Center in Biodiversity and Genetic Resources	CIBIO	InBIO Barcoding Initiative	IBPLT DNA barcoding of Portuguese plants	CIBIO	PreservedSpecimen	4beca7de-e90c-470b-8ac1-85df57c035f1	PLT.0100	Joana Pauperio|Joao Queiros| Ricardo Pita|Helia Goncalves| Miguel Porto	specimen (dry) | DNA extract	in collection	PO-V72213	E8	02/05/2019	2019	5	Rodrigo Andrade| Miguel Porto	Quercus rotundifolia Lam.	Plantae	Magnoliophyta	Magnoliopsida	Fagales	Fagaceae	Quercus	rotundifolia			species	Lam.	-6.7669455	41.5711114	WGS84
a683bb44-66ee-413f-a116-4a06ab5ef0c3	PhysicalObject	Research Center in Biodiversity and Genetic Resources	CIBIO	InBIO Barcoding Initiative	IBPLT DNA barcoding of Portuguese plants	CIBIO	PreservedSpecimen	a683bb44-66ee-413f-a116-4a06ab5ef0c3	PLT.0574	Joana Pauperio|Joao Queiros| Ricardo Pita|Helia Goncalves| Miguel Porto	specimen (dry) | DNA extract	in collection	PO-V72677	E32	01/06/2019	2019	6	Rodrigo Andrade| Miguel Porto	Rabelera holostea (L.) M.T.Sharples & E.A.Tripp	Plantae	Magnoliophyta	Magnoliopsida	Caryophyllales	Caryophyllaceae	Rabelera	holostea			species	(L.) M.T.Sharples & E.A.Tripp	-6.866954495	41.6065025	WGS84
3f3e8cbd-1639-4797-a50d-a5b76ca9f2f9	PhysicalObject	Research Center in Biodiversity and Genetic Resources	CIBIO	InBIO Barcoding Initiative	IBPLT DNA barcoding of Portuguese plants	CIBIO	PreservedSpecimen	3f3e8cbd-1639-4797-a50d-a5b76ca9f2f9	PLT.0486	Joana Pauperio|Joao Queiros| Ricardo Pita|Helia Goncalves| Miguel Porto	specimen (dry) | DNA extract	in collection	PO-V72590	E15	01/06/2019	2019	6	Rodrigo Andrade| Miguel Porto	Ranunculus arvensis L.	Plantae	Magnoliophyta	Magnoliopsida	Ranunculales	Ranunculaceae	Ranunculus	arvensis			species	L.	-7.039091555	41.50176645	WGS84
0f236357-7016-4c35-8a26-af31542b1607	PhysicalObject	Research Center in Biodiversity and Genetic Resources	CIBIO	InBIO Barcoding Initiative	IBPLT DNA barcoding of Portuguese plants	CIBIO	PreservedSpecimen	0f236357-7016-4c35-8a26-af31542b1607	PLT.0463	Joana Pauperio|Joao Queiros| Ricardo Pita|Helia Goncalves| Miguel Porto	specimen (dry) | DNA extract	in collection	PO-V72567	E61	27/06/2019	2019	6	Rodrigo Andrade| Miguel Porto	Ranunculus arvensis L.	Plantae	Magnoliophyta	Magnoliopsida	Ranunculales	Ranunculaceae	Ranunculus	arvensis			species	L.	-6.796	41.832	WGS84
9b995233-baab-43d3-81c1-633f3e9fe731	PhysicalObject	Research Center in Biodiversity and Genetic Resources	CIBIO	InBIO Barcoding Initiative	IBPLT DNA barcoding of Portuguese plants	CIBIO	PreservedSpecimen	9b995233-baab-43d3-81c1-633f3e9fe731	PLT.0050	Joana Pauperio|Joao Queiros| Ricardo Pita|Helia Goncalves| Miguel Porto	specimen (dry) | DNA extract	in collection	PO-V72162	E9	02/05/2019	2019	5	Rodrigo Andrade| Miguel Porto	Ranunculus bulbosus L.	Plantae	Magnoliophyta	Magnoliopsida	Ranunculales	Ranunculaceae	Ranunculus	bulbosus			species	L.	-6.8212803	41.668921	WGS84
4c3e2e36-bbd3-4491-a36b-e3347f1e3350	PhysicalObject	Research Center in Biodiversity and Genetic Resources	CIBIO	InBIO Barcoding Initiative	IBPLT DNA barcoding of Portuguese plants	CIBIO	PreservedSpecimen	4c3e2e36-bbd3-4491-a36b-e3347f1e3350	PLT.0061	Joana Pauperio|Joao Queiros| Ricardo Pita|Helia Goncalves| Miguel Porto	specimen (dry) | DNA extract	in collection	PO-V72173	E10	02/05/2019	2019	5	Rodrigo Andrade| Miguel Porto	Ranunculus bulbosus subsp. aleae (Willk.) Rouy & Foucaud	Plantae	Magnoliophyta	Magnoliopsida	Ranunculales	Ranunculaceae	Ranunculus	bulbosus	aleae		subspecies	(Willk.) Rouy & Foucaud	-6.8212803	41.6700723	WGS84
c192883b-bac5-4a29-ad55-09048c3a38e9	PhysicalObject	Research Center in Biodiversity and Genetic Resources	CIBIO	InBIO Barcoding Initiative	IBPLT DNA barcoding of Portuguese plants	CIBIO	PreservedSpecimen	c192883b-bac5-4a29-ad55-09048c3a38e9	PLT.0288	Joana Pauperio|Joao Queiros| Ricardo Pita|Helia Goncalves| Miguel Porto	specimen (dry) | DNA extract	in collection	PO-V72402	E40	06/06/2019	2019	6	Rodrigo Andrade| Miguel Porto	Ranunculus bulbosus subsp. aleae (Willk.) Rouy & Foucaud	Plantae	Magnoliophyta	Magnoliopsida	Ranunculales	Ranunculaceae	Ranunculus	bulbosus	aleae		subspecies	(Willk.) Rouy & Foucaud	-6.634	41.52	WGS84
0461aea5-0e97-4eed-95d7-b27de9b9a3e5	PhysicalObject	Research Center in Biodiversity and Genetic Resources	CIBIO	InBIO Barcoding Initiative	IBPLT DNA barcoding of Portuguese plants	CIBIO	PreservedSpecimen	0461aea5-0e97-4eed-95d7-b27de9b9a3e5	PLT.0193	Joana Pauperio|Joao Queiros| Ricardo Pita|Helia Goncalves| Miguel Porto	specimen (dry) | DNA extract	in collection	PO-V72306	E14	03/05/2019	2019	5	Rodrigo Andrade| Miguel Porto	Ranunculus bulbosus subsp. bulbosus L.	Plantae	Magnoliophyta	Magnoliopsida	Ranunculales	Ranunculaceae	Ranunculus	bulbosus	bulbosus		subspecies	L.	-6.6331096	41.5194642	WGS84
bb240ff7-4efe-4d24-b4bb-e93a5f122455	PhysicalObject	Research Center in Biodiversity and Genetic Resources	CIBIO	InBIO Barcoding Initiative	IBPLT DNA barcoding of Portuguese plants	CIBIO	PreservedSpecimen	bb240ff7-4efe-4d24-b4bb-e93a5f122455	PLT.0062	Joana Pauperio|Joao Queiros| Ricardo Pita|Helia Goncalves| Miguel Porto	specimen (dry) | DNA extract	in collection	PO-V72174	E10	02/05/2019	2019	5	Rodrigo Andrade| Miguel Porto	Ranunculus ficaria L.	Plantae	Magnoliophyta	Magnoliopsida	Ranunculales	Ranunculaceae	Ranunculus	ficaria			species	L.	-6.8212803	41.6700723	WGS84
4518b40d-fac3-429d-8130-a26a15a90d04	PhysicalObject	Research Center in Biodiversity and Genetic Resources	CIBIO	InBIO Barcoding Initiative	IBPLT DNA barcoding of Portuguese plants	CIBIO	PreservedSpecimen	4518b40d-fac3-429d-8130-a26a15a90d04	PLT.0518	Joana Pauperio|Joao Queiros| Ricardo Pita|Helia Goncalves| Miguel Porto	specimen (dry) | DNA extract	in collection	PO-V72622	E22	01/06/2019	2019	6	Rodrigo Andrade| Miguel Porto	Ranunculus gramineus L.	Plantae	Magnoliophyta	Magnoliopsida	Ranunculales	Ranunculaceae	Ranunculus	gramineus			species	L.	-6.828648786	41.52918386	WGS84
ab477ca8-0439-44fc-ad23-836c12ade8e3	PhysicalObject	Research Center in Biodiversity and Genetic Resources	CIBIO	InBIO Barcoding Initiative	IBPLT DNA barcoding of Portuguese plants	CIBIO	PreservedSpecimen	ab477ca8-0439-44fc-ad23-836c12ade8e3	PLT.0462	Joana Pauperio|Joao Queiros| Ricardo Pita|Helia Goncalves| Miguel Porto	specimen (dry) | DNA extract	in collection	PO-V72566	E61	27/06/2019	2019	6	Rodrigo Andrade| Miguel Porto	Ranunculus muricatus L.	Plantae	Magnoliophyta	Magnoliopsida	Ranunculales	Ranunculaceae	Ranunculus	muricatus			species	L.	-6.796	41.832	WGS84
170d857a-0035-4be3-9efe-7cfb18c11fe7	PhysicalObject	Research Center in Biodiversity and Genetic Resources	CIBIO	InBIO Barcoding Initiative	IBPLT DNA barcoding of Portuguese plants	CIBIO	PreservedSpecimen	170d857a-0035-4be3-9efe-7cfb18c11fe7	PLT.0281	Joana Pauperio|Joao Queiros| Ricardo Pita|Helia Goncalves| Miguel Porto	specimen (dry) | DNA extract	in collection	PO-V72395	E42	06/06/2019	2019	6	Rodrigo Andrade| Miguel Porto	Ranunculus parviflorus Loefl.	Plantae	Magnoliophyta	Magnoliopsida	Ranunculales	Ranunculaceae	Ranunculus	parviflorus			species	Loefl.	-6.633	41.521	WGS84
5f9befc4-ed14-4e92-9586-3f26a075ca95	PhysicalObject	Research Center in Biodiversity and Genetic Resources	CIBIO	InBIO Barcoding Initiative	IBPLT DNA barcoding of Portuguese plants	CIBIO	PreservedSpecimen	5f9befc4-ed14-4e92-9586-3f26a075ca95	PLT.0555	Joana Pauperio|Joao Queiros| Ricardo Pita|Helia Goncalves| Miguel Porto	specimen (dry) | DNA extract	in collection	PO-V72658	E20	01/06/2019	2019	6	Rodrigo Andrade| Miguel Porto	Ranunculus repens L.	Plantae	Magnoliophyta	Magnoliopsida	Ranunculales	Ranunculaceae	Ranunculus	repens			species	L.	-6.903531632	41.52486727	WGS84
8f8d97c0-fbef-4271-b897-0fa600876603	PhysicalObject	Research Center in Biodiversity and Genetic Resources	CIBIO	InBIO Barcoding Initiative	IBPLT DNA barcoding of Portuguese plants	CIBIO	PreservedSpecimen	8f8d97c0-fbef-4271-b897-0fa600876603	PLT.0369	Joana Pauperio|Joao Queiros| Ricardo Pita|Helia Goncalves| Miguel Porto	specimen (dry) | DNA extract	in collection	PO-V72484	E50	11/06/2019	2019	6	Rodrigo Andrade| Miguel Porto	Ranunculus repens L.	Plantae	Magnoliophyta	Magnoliopsida	Ranunculales	Ranunculaceae	Ranunculus	repens			species	L.	-6.786	41.556	WGS84
f3855c5e-e9c4-4317-b29a-dba3e677aa27	PhysicalObject	Research Center in Biodiversity and Genetic Resources	CIBIO	InBIO Barcoding Initiative	IBPLT DNA barcoding of Portuguese plants	CIBIO	PreservedSpecimen	f3855c5e-e9c4-4317-b29a-dba3e677aa27	PLT.0049	Joana Pauperio|Joao Queiros| Ricardo Pita|Helia Goncalves| Miguel Porto	specimen (dry) | DNA extract	in collection	PO-V72161	E9	02/05/2019	2019	5	Rodrigo Andrade| Miguel Porto	Raphanus raphanistrum subsp. raphanistrum L.	Plantae	Magnoliophyta	Magnoliopsida	Brassicales	Brassicaceae	Raphanus	raphanistrum	raphanistrum		subspecies	L.	-6.8212803	41.668921	WGS84
8a9fd085-68f4-4a49-9f9b-5a779279a897	PhysicalObject	Research Center in Biodiversity and Genetic Resources	CIBIO	InBIO Barcoding Initiative	IBPLT DNA barcoding of Portuguese plants	CIBIO	PreservedSpecimen	8a9fd085-68f4-4a49-9f9b-5a779279a897	PLT.0337	Joana Pauperio|Joao Queiros| Ricardo Pita|Helia Goncalves| Miguel Porto	specimen (dry) | DNA extract	in collection	PO-V72452	E46	07/06/2019	2019	6	Rodrigo Andrade| Miguel Porto	Reseda luteola subsp. luteola L.	Plantae	Magnoliophyta	Magnoliopsida	Brassicales	Resedaceae	Reseda	luteola	luteola		subspecies	L.	-6.715	41.528	WGS84
5f58037d-9aed-47e0-869f-cf6b4897581e	PhysicalObject	Research Center in Biodiversity and Genetic Resources	CIBIO	InBIO Barcoding Initiative	IBPLT DNA barcoding of Portuguese plants	CIBIO	PreservedSpecimen	5f58037d-9aed-47e0-869f-cf6b4897581e	PLT.0488	Joana Pauperio|Joao Queiros| Ricardo Pita|Helia Goncalves| Miguel Porto	specimen (dry) | DNA extract	in collection	PO-V72592	E31	01/06/2019	2019	6	Rodrigo Andrade| Miguel Porto	Reseda virgata Boiss. & Reut.	Plantae	Magnoliophyta	Magnoliopsida	Brassicales	Resedaceae	Reseda	virgata			species	Boiss. & Reut.	-6.773632991	41.57347827	WGS84
17eeedc2-1241-4073-8e8b-3b0f81be3a6d	PhysicalObject	Research Center in Biodiversity and Genetic Resources	CIBIO	InBIO Barcoding Initiative	IBPLT DNA barcoding of Portuguese plants	CIBIO	PreservedSpecimen	17eeedc2-1241-4073-8e8b-3b0f81be3a6d	PLT.0091	Joana Pauperio|Joao Queiros| Ricardo Pita|Helia Goncalves| Miguel Porto	specimen (dry) | DNA extract	in collection	PO-V72204	E7	02/05/2019	2019	5	Rodrigo Andrade| Miguel Porto	Reseda virgata Boiss. & Reut.	Plantae	Magnoliophyta	Magnoliopsida	Brassicales	Resedaceae	Reseda	virgata			species	Boiss. & Reut.	-6.7851094	41.5566353	WGS84
8b343a11-1fac-4a9b-906f-1d0fe99fb17b	PhysicalObject	Research Center in Biodiversity and Genetic Resources	CIBIO	InBIO Barcoding Initiative	IBPLT DNA barcoding of Portuguese plants	CIBIO	PreservedSpecimen	8b343a11-1fac-4a9b-906f-1d0fe99fb17b	PLT.0660	Joana Pauperio|Joao Queiros| Ricardo Pita|Helia Goncalves| Miguel Porto	specimen (dry) | DNA extract	in collection	PO-V72763	E67	01/06/2020	2020	6	Rodrigo Andrade| Miguel Porto	Retama sphaerocarpa (L.) Boiss.	Plantae	Magnoliophyta	Magnoliopsida	Fabales	Fabaceae	Retama	sphaerocarpa			species	(L.) Boiss.	-6.825927717	41.48935635	WGS84
dfe6f523-29ee-48c4-81e4-b0977347179b	PhysicalObject	Research Center in Biodiversity and Genetic Resources	CIBIO	InBIO Barcoding Initiative	IBPLT DNA barcoding of Portuguese plants	CIBIO	PreservedSpecimen	dfe6f523-29ee-48c4-81e4-b0977347179b	PLT.0027	Joana Pauperio|Joao Queiros| Ricardo Pita|Helia Goncalves| Miguel Porto	specimen (dry) | DNA extract	in collection	PO-V72139	E1	02/08/2018	2018	8	Rodrigo Andrade| Miguel Porto	Rhinanthus minor subsp. minor L.	Plantae	Magnoliophyta	Magnoliopsida	Lamiales	Orobanchaceae	Rhinanthus	minor	minor		subspecies	L.	-7.4940694	41.3385343	WGS84
97ed3d81-2531-4ff5-8195-615482675409	PhysicalObject	Research Center in Biodiversity and Genetic Resources	CIBIO	InBIO Barcoding Initiative	IBPLT DNA barcoding of Portuguese plants	CIBIO	PreservedSpecimen	97ed3d81-2531-4ff5-8195-615482675409	PLT.0537	Joana Pauperio|Joao Queiros| Ricardo Pita|Helia Goncalves| Miguel Porto	specimen (dry) | DNA extract	in collection	PO-V72640	E16	01/06/2019	2019	6	Rodrigo Andrade| Miguel Porto	Roemeria argemone (L.) C.Morales, R.Mend. & Romero Garcia	Plantae	Magnoliophyta	Magnoliopsida	Ranunculales	Papaveraceae	Roemeria	argemone			species	(L.) C.Morales, R.Mend. & Romero Garcia	-6.870085183	41.51581371	WGS84
7a83ab34-7035-4da2-acdd-9821f5137fef	PhysicalObject	Research Center in Biodiversity and Genetic Resources	CIBIO	InBIO Barcoding Initiative	IBPLT DNA barcoding of Portuguese plants	CIBIO	PreservedSpecimen	7a83ab34-7035-4da2-acdd-9821f5137fef	PLT.0329	Joana Pauperio|Joao Queiros| Ricardo Pita|Helia Goncalves| Miguel Porto	specimen (dry) | DNA extract	in collection	PO-V72444	E44	06/06/2019	2019	6	Rodrigo Andrade| Miguel Porto	Roemeria argemone (L.) C.Morales, R.Mend. & Romero Garcia	Plantae	Magnoliophyta	Magnoliopsida	Ranunculales	Papaveraceae	Roemeria	argemone			species	(L.) C.Morales, R.Mend. & Romero Garcia	-6.716	41.53	WGS84
e0235dab-cd98-4ed6-8a71-fc33fc765942	PhysicalObject	Research Center in Biodiversity and Genetic Resources	CIBIO	InBIO Barcoding Initiative	IBPLT DNA barcoding of Portuguese plants	CIBIO	PreservedSpecimen	e0235dab-cd98-4ed6-8a71-fc33fc765942	PLT.0173	Joana Pauperio|Joao Queiros| Ricardo Pita|Helia Goncalves| Miguel Porto	specimen (dry) | DNA extract	in collection	PO-V72286	E11	03/05/2019	2019	5	Rodrigo Andrade| Miguel Porto	Rosa canina L.	Plantae	Magnoliophyta	Magnoliopsida	Rosales	Rosaceae	Rosa	canina			species	L.	-6.636579	41.4996475	WGS84
bfb9172b-c938-4d76-abc0-3737b3dbb94f	PhysicalObject	Research Center in Biodiversity and Genetic Resources	CIBIO	InBIO Barcoding Initiative	IBPLT DNA barcoding of Portuguese plants	CIBIO	PreservedSpecimen	bfb9172b-c938-4d76-abc0-3737b3dbb94f	PLT.0566	Joana Pauperio|Joao Queiros| Ricardo Pita|Helia Goncalves| Miguel Porto	specimen (dry) | DNA extract	in collection	PO-V72669	E26	01/06/2019	2019	6	Rodrigo Andrade| Miguel Porto	Rosa corymbifera Borkh.	Plantae	Magnoliophyta	Magnoliopsida	Rosales	Rosaceae	Rosa	corymbifera			species	Borkh.	-6.911883605	41.54354368	WGS84
dfb523c1-c690-4c5a-bf1f-264e76953e7b	PhysicalObject	Research Center in Biodiversity and Genetic Resources	CIBIO	InBIO Barcoding Initiative	IBPLT DNA barcoding of Portuguese plants	CIBIO	PreservedSpecimen	dfb523c1-c690-4c5a-bf1f-264e76953e7b	PLT.0227	Joana Pauperio|Joao Queiros| Ricardo Pita|Helia Goncalves| Miguel Porto	specimen (dry) | DNA extract	in collection	PO-V72340	E37	05/06/2019	2019	6	Rodrigo Andrade| Miguel Porto	Rosa micrantha Borrer ex Sm.	Plantae	Magnoliophyta	Magnoliopsida	Rosales	Rosaceae	Rosa	micrantha			species	Borrer ex Sm.	-6.636	41.5	WGS84
360ea094-0cf9-4617-9178-b0a077f7e808	PhysicalObject	Research Center in Biodiversity and Genetic Resources	CIBIO	InBIO Barcoding Initiative	IBPLT DNA barcoding of Portuguese plants	CIBIO	PreservedSpecimen	360ea094-0cf9-4617-9178-b0a077f7e808	PLT.0236	Joana Pauperio|Joao Queiros| Ricardo Pita|Helia Goncalves| Miguel Porto	specimen (dry) | DNA extract	in collection	PO-V72349	E37	05/06/2019	2019	6	Rodrigo Andrade| Miguel Porto	Rubia peregrina L.	Plantae	Magnoliophyta	Magnoliopsida	Gentianales	Rubiaceae	Rubia	peregrina			species	L.	-6.636	41.5	WGS84
60f7fa80-1c38-4ccd-aedc-f3698f3e069a	PhysicalObject	Research Center in Biodiversity and Genetic Resources	CIBIO	InBIO Barcoding Initiative	IBPLT DNA barcoding of Portuguese plants	CIBIO	PreservedSpecimen	60f7fa80-1c38-4ccd-aedc-f3698f3e069a	PLT.0542	Joana Pauperio|Joao Queiros| Ricardo Pita|Helia Goncalves| Miguel Porto	specimen (dry) | DNA extract	in collection	PO-V72645	E20	01/06/2019	2019	6	Rodrigo Andrade| Miguel Porto	Rubus lainzii H.E.Weber	Plantae	Magnoliophyta	Magnoliopsida	Rosales	Rosaceae	Rubus	lainzii			species	H.E.Weber	-6.903531632	41.52486727	WGS84
df4e972e-e6b5-4fac-b795-4ce9414b9fc6	PhysicalObject	Research Center in Biodiversity and Genetic Resources	CIBIO	InBIO Barcoding Initiative	IBPLT DNA barcoding of Portuguese plants	CIBIO	PreservedSpecimen	df4e972e-e6b5-4fac-b795-4ce9414b9fc6	PLT.0318	Joana Pauperio|Joao Queiros| Ricardo Pita|Helia Goncalves| Miguel Porto	specimen (dry) | DNA extract	in collection	PO-V72433	E41	06/06/2019	2019	6	Rodrigo Andrade| Miguel Porto	Rubus ulmifolius Schott	Plantae	Magnoliophyta	Magnoliopsida	Rosales	Rosaceae	Rubus	ulmifolius			species	Schott	-6.632	41.52	WGS84
7043d045-464c-4619-ad83-96572bd640ec	PhysicalObject	Research Center in Biodiversity and Genetic Resources	CIBIO	InBIO Barcoding Initiative	IBPLT DNA barcoding of Portuguese plants	CIBIO	PreservedSpecimen	7043d045-464c-4619-ad83-96572bd640ec	PLT.0467	Joana Pauperio|Joao Queiros| Ricardo Pita|Helia Goncalves| Miguel Porto	specimen (dry) | DNA extract	in collection	PO-V72571	E61	27/06/2019	2019	6	Rodrigo Andrade| Miguel Porto	Rubus vestitus Weihe	Plantae	Magnoliophyta	Magnoliopsida	Rosales	Rosaceae	Rubus	vestitus			species	Weihe	-6.796	41.832	WGS84
6fcf50cd-16a2-41b7-a706-95269c4f2858	PhysicalObject	Research Center in Biodiversity and Genetic Resources	CIBIO	InBIO Barcoding Initiative	IBPLT DNA barcoding of Portuguese plants	CIBIO	PreservedSpecimen	6fcf50cd-16a2-41b7-a706-95269c4f2858	PLT.0155	Joana Pauperio|Joao Queiros| Ricardo Pita|Helia Goncalves| Miguel Porto	specimen (dry) | DNA extract	in collection	PO-V72268	E11	03/05/2019	2019	5	Rodrigo Andrade| Miguel Porto	Rumex acetosella subsp. pyrenaicus (Pourr. ex Lapeyr.) Akeroyd	Plantae	Magnoliophyta	Magnoliopsida	Caryophyllales	Polygonaceae	Rumex	acetosella	pyrenaicus		subspecies	(Pourr. ex Lapeyr.) Akeroyd	-6.636579	41.4996475	WGS84
c9dee30a-249b-4234-985a-5f80670da944	PhysicalObject	Research Center in Biodiversity and Genetic Resources	CIBIO	InBIO Barcoding Initiative	IBPLT DNA barcoding of Portuguese plants	CIBIO	PreservedSpecimen	c9dee30a-249b-4234-985a-5f80670da944	PLT.0244	Joana Pauperio|Joao Queiros| Ricardo Pita|Helia Goncalves| Miguel Porto	specimen (dry) | DNA extract	in collection	PO-V72357	E35	05/06/2019	2019	6	Rodrigo Andrade| Miguel Porto	Rumex acetosella subsp. pyrenaicus (Pourr. ex Lapeyr.) Akeroyd	Plantae	Magnoliophyta	Magnoliopsida	Caryophyllales	Polygonaceae	Rumex	acetosella	pyrenaicus		subspecies	(Pourr. ex Lapeyr.) Akeroyd	-6.636	41.499	WGS84
67d08d03-132b-479e-9cf3-d6c260d0d523	PhysicalObject	Research Center in Biodiversity and Genetic Resources	CIBIO	InBIO Barcoding Initiative	IBPLT DNA barcoding of Portuguese plants	CIBIO	PreservedSpecimen	67d08d03-132b-479e-9cf3-d6c260d0d523	PLT.0123	Joana Pauperio|Joao Queiros| Ricardo Pita|Helia Goncalves| Miguel Porto	specimen (dry) | DNA extract	in collection	PO-V72236	E6	02/05/2019	2019	5	Rodrigo Andrade| Miguel Porto	Rumex acetosella subsp. pyrenaicus (Pourr. ex Lapeyr.) Akeroyd	Plantae	Magnoliophyta	Magnoliopsida	Caryophyllales	Polygonaceae	Rumex	acetosella	pyrenaicus		subspecies	(Pourr. ex Lapeyr.) Akeroyd	-6.7151084	41.5279011	WGS84
38e597a1-64e5-476d-8ea2-cf359a7b7be3	PhysicalObject	Research Center in Biodiversity and Genetic Resources	CIBIO	InBIO Barcoding Initiative	IBPLT DNA barcoding of Portuguese plants	CIBIO	PreservedSpecimen	38e597a1-64e5-476d-8ea2-cf359a7b7be3	PLT.0147	Joana Pauperio|Joao Queiros| Ricardo Pita|Helia Goncalves| Miguel Porto	specimen (dry) | DNA extract	in collection	PO-V72260	E11	03/05/2019	2019	5	Rodrigo Andrade| Miguel Porto	Rumex bucephalophorus subsp. gallicus (Steinh.) Rech.f.	Plantae	Magnoliophyta	Magnoliopsida	Caryophyllales	Polygonaceae	Rumex	bucephalophorus	gallicus		subspecies	(Steinh.) Rech.f.	-6.636579	41.4996475	WGS84
8976c6b1-b634-40ca-9067-7b3fc9feddc6	PhysicalObject	Research Center in Biodiversity and Genetic Resources	CIBIO	InBIO Barcoding Initiative	IBPLT DNA barcoding of Portuguese plants	CIBIO	PreservedSpecimen	8976c6b1-b634-40ca-9067-7b3fc9feddc6	PLT.0120	Joana Pauperio|Joao Queiros| Ricardo Pita|Helia Goncalves| Miguel Porto	specimen (dry) | DNA extract	in collection	PO-V72233	E6	02/05/2019	2019	5	Rodrigo Andrade| Miguel Porto	Rumex bucephalophorus subsp. gallicus (Steinh.) Rech.f.	Plantae	Magnoliophyta	Magnoliopsida	Caryophyllales	Polygonaceae	Rumex	bucephalophorus	gallicus		subspecies	(Steinh.) Rech.f.	-6.7151084	41.5279011	WGS84
fd5774dc-e177-4209-894b-2ceae65b11d5	PhysicalObject	Research Center in Biodiversity and Genetic Resources	CIBIO	InBIO Barcoding Initiative	IBPLT DNA barcoding of Portuguese plants	CIBIO	PreservedSpecimen	fd5774dc-e177-4209-894b-2ceae65b11d5	PLT.0036	Joana Pauperio|Joao Queiros| Ricardo Pita|Helia Goncalves| Miguel Porto	specimen (dry) | DNA extract	in collection	PO-V72148	E2	03/08/2018	2018	8	Rodrigo Andrade| Miguel Porto	Rumex conglomeratus Murray	Plantae	Magnoliophyta	Magnoliopsida	Caryophyllales	Polygonaceae	Rumex	conglomeratus			species	Murray	-7.0973107	41.3364972	WGS84
fe250ea9-556d-4628-a6dc-2790897465e7	PhysicalObject	Research Center in Biodiversity and Genetic Resources	CIBIO	InBIO Barcoding Initiative	IBPLT DNA barcoding of Portuguese plants	CIBIO	PreservedSpecimen	fe250ea9-556d-4628-a6dc-2790897465e7	PLT.0466	Joana Pauperio|Joao Queiros| Ricardo Pita|Helia Goncalves| Miguel Porto	specimen (dry) | DNA extract	in collection	PO-V72570	E61	27/06/2019	2019	6	Rodrigo Andrade| Miguel Porto	Rumex crispus subsp. crispus L.	Plantae	Magnoliophyta	Magnoliopsida	Caryophyllales	Polygonaceae	Rumex	crispus	crispus		subspecies	L.	-6.796	41.832	WGS84
0ec2dac5-5bef-48ea-ba8a-1867de598ab5	PhysicalObject	Research Center in Biodiversity and Genetic Resources	CIBIO	InBIO Barcoding Initiative	IBPLT DNA barcoding of Portuguese plants	CIBIO	PreservedSpecimen	0ec2dac5-5bef-48ea-ba8a-1867de598ab5	PLT.0452	Joana Pauperio|Joao Queiros| Ricardo Pita|Helia Goncalves| Miguel Porto	specimen (dry) | DNA extract	in collection	PO-V72556	E57	27/06/2019	2019	6	Rodrigo Andrade| Miguel Porto	Rumex induratus Boiss. & Reut.	Plantae	Magnoliophyta	Magnoliopsida	Caryophyllales	Polygonaceae	Rumex	induratus			species	Boiss. & Reut.	-6.731	41.768	WGS84
d73a56e4-5f3b-43e2-89a9-2bc20bdb44be	PhysicalObject	Research Center in Biodiversity and Genetic Resources	CIBIO	InBIO Barcoding Initiative	IBPLT DNA barcoding of Portuguese plants	CIBIO	PreservedSpecimen	d73a56e4-5f3b-43e2-89a9-2bc20bdb44be	PLT.0633	Joana Pauperio|Joao Queiros| Ricardo Pita|Helia Goncalves| Miguel Porto	specimen (dry) | DNA extract	in collection	PO-V72736	E62	01/06/2020	2020	6	Rodrigo Andrade| Miguel Porto	Rumex intermedius subsp. intermedius DC.	Plantae	Magnoliophyta	Magnoliopsida	Caryophyllales	Polygonaceae	Rumex	intermedius	intermedius		subspecies	DC.	-6.85784813	41.41740191	WGS84
e685f1d0-3c91-45ad-a27d-bb7b2bc75fd9	PhysicalObject	Research Center in Biodiversity and Genetic Resources	CIBIO	InBIO Barcoding Initiative	IBPLT DNA barcoding of Portuguese plants	CIBIO	PreservedSpecimen	e685f1d0-3c91-45ad-a27d-bb7b2bc75fd9	PLT.0240	Joana Pauperio|Joao Queiros| Ricardo Pita|Helia Goncalves| Miguel Porto	specimen (dry) | DNA extract	in collection	PO-V72353	E37	05/06/2019	2019	6	Rodrigo Andrade| Miguel Porto	Ruscus aculeatus L.	Plantae	Magnoliophyta	Liliopsida	Asparagales	Asparagaceae	Ruscus	aculeatus			species	L.	-6.636	41.5	WGS84
246e2fa8-407b-4ed3-b860-ed3999db51d5	PhysicalObject	Research Center in Biodiversity and Genetic Resources	CIBIO	InBIO Barcoding Initiative	IBPLT DNA barcoding of Portuguese plants	CIBIO	PreservedSpecimen	246e2fa8-407b-4ed3-b860-ed3999db51d5	PLT.0445	Joana Pauperio|Joao Queiros| Ricardo Pita|Helia Goncalves| Miguel Porto	specimen (dry) | DNA extract	in collection	PO-V72549	E58	27/06/2019	2019	6	Rodrigo Andrade| Miguel Porto	Ruta montana (L.) L.	Plantae	Magnoliophyta	Magnoliopsida	Sapindales	Rutaceae	Ruta	montana			species	(L.) L.	-6.73	41.768	WGS84
365ffeb0-cb8d-4dd6-b225-8c7ec557f5c4	PhysicalObject	Research Center in Biodiversity and Genetic Resources	CIBIO	InBIO Barcoding Initiative	IBPLT DNA barcoding of Portuguese plants	CIBIO	PreservedSpecimen	365ffeb0-cb8d-4dd6-b225-8c7ec557f5c4	PLT.0201	Joana Pauperio|Joao Queiros| Ricardo Pita|Helia Goncalves| Miguel Porto	specimen (dry) | DNA extract	in collection	PO-V72314	E14	03/05/2019	2019	5	Rodrigo Andrade| Miguel Porto	Salix atrocinerea Brot.	Plantae	Magnoliophyta	Magnoliopsida	Malpighiales	Salicaceae	Salix	atrocinerea			species	Brot.	-6.6331096	41.5194642	WGS84
98162b77-6905-42ab-abaf-1aee5ff4a7eb	PhysicalObject	Research Center in Biodiversity and Genetic Resources	CIBIO	InBIO Barcoding Initiative	IBPLT DNA barcoding of Portuguese plants	CIBIO	PreservedSpecimen	98162b77-6905-42ab-abaf-1aee5ff4a7eb	PLT.0584	Joana Pauperio|Joao Queiros| Ricardo Pita|Helia Goncalves| Miguel Porto	specimen (dry) | DNA extract	in collection	PO-V72687	E33	01/06/2019	2019	6	Rodrigo Andrade| Miguel Porto	Salix atrocinerea Brot.	Plantae	Magnoliophyta	Magnoliopsida	Malpighiales	Salicaceae	Salix	atrocinerea			species	Brot.	-6.885152277	41.61764668	WGS84
e7901ebe-030f-46a4-93de-d8ea5e671cd7	PhysicalObject	Research Center in Biodiversity and Genetic Resources	CIBIO	InBIO Barcoding Initiative	IBPLT DNA barcoding of Portuguese plants	CIBIO	PreservedSpecimen	e7901ebe-030f-46a4-93de-d8ea5e671cd7	PLT.0614	Joana Pauperio|Joao Queiros| Ricardo Pita|Helia Goncalves| Miguel Porto	specimen (dry) | DNA extract	in collection	PO-V72717	E65	01/06/2020	2020	6	Rodrigo Andrade| Miguel Porto	Salix salviifolia subsp. salviifolia Brot.	Plantae	Magnoliophyta	Magnoliopsida	Malpighiales	Salicaceae	Salix	salviifolia	salviifolia		subspecies	Brot.	-6.782221057	41.45524917	WGS84
a3abc3e8-43c8-4294-bc6f-82c59a680292	PhysicalObject	Research Center in Biodiversity and Genetic Resources	CIBIO	InBIO Barcoding Initiative	IBPLT DNA barcoding of Portuguese plants	CIBIO	PreservedSpecimen	a3abc3e8-43c8-4294-bc6f-82c59a680292	PLT.0447	Joana Pauperio|Joao Queiros| Ricardo Pita|Helia Goncalves| Miguel Porto	specimen (dry) | DNA extract	in collection	PO-V72551	E58	27/06/2019	2019	6	Rodrigo Andrade| Miguel Porto	Salvia verbenaca L.	Plantae	Magnoliophyta	Magnoliopsida	Lamiales	Lamiaceae	Salvia	verbenaca			species	L.	-6.73	41.768	WGS84
7877fed7-974c-431c-b07a-7db1e0a5a6ae	PhysicalObject	Research Center in Biodiversity and Genetic Resources	CIBIO	InBIO Barcoding Initiative	IBPLT DNA barcoding of Portuguese plants	CIBIO	PreservedSpecimen	7877fed7-974c-431c-b07a-7db1e0a5a6ae	PLT.0104	Joana Pauperio|Joao Queiros| Ricardo Pita| Helia Gonçalves| Miguel Porto	specimen (dry) | DNA extract	in collection	PO-V72217	E8	02/05/2019	2019	5	Rodrigo Andrade| Miguel Porto	Salvia verbenaca L.	Plantae	Magnoliophyta	Magnoliopsida	Lamiales	Lamiaceae	Salvia	verbenaca			species	L.	-6.7669455	41.5711114	WGS84
e6e19049-1a07-4c7b-afe6-209167664c5c	PhysicalObject	Research Center in Biodiversity and Genetic Resources	CIBIO	InBIO Barcoding Initiative	IBPLT DNA barcoding of Portuguese plants	CIBIO	PreservedSpecimen	e6e19049-1a07-4c7b-afe6-209167664c5c	PLT.0085	Joana Pauperio|Joao Queiros| Ricardo Pita|Helia Goncalves| Miguel Porto	specimen (dry) | DNA extract	in collection	PO-V72198	E7	02/05/2019	2019	5	Rodrigo Andrade| Miguel Porto	Sanguisorba minor subsp. minor L.	Plantae	Magnoliophyta	Magnoliopsida	Rosales	Rosaceae	Sanguisorba	minor	minor		subspecies	L.	-6.7851094	41.5566353	WGS84
a72434b5-4700-47c1-8554-86d7040194d6	PhysicalObject	Research Center in Biodiversity and Genetic Resources	CIBIO	InBIO Barcoding Initiative	IBPLT DNA barcoding of Portuguese plants	CIBIO	PreservedSpecimen	a72434b5-4700-47c1-8554-86d7040194d6	PLT.0290	Joana Pauperio|Joao Queiros| Ricardo Pita|Helia Goncalves| Miguel Porto	specimen (dry) | DNA extract	in collection	PO-V72404	E40	06/06/2019	2019	6	Rodrigo Andrade| Miguel Porto	Sanguisorba minor subsp. minor L.	Plantae	Magnoliophyta	Magnoliopsida	Rosales	Rosaceae	Sanguisorba	minor	minor		subspecies	L.	-6.634	41.52	WGS84
b1fddd9a-01ee-4b41-a35a-c279e73fd04e	PhysicalObject	Research Center in Biodiversity and Genetic Resources	CIBIO	InBIO Barcoding Initiative	IBPLT DNA barcoding of Portuguese plants	CIBIO	PreservedSpecimen	b1fddd9a-01ee-4b41-a35a-c279e73fd04e	PLT.0161	Joana Pauperio|Joao Queiros| Ricardo Pita|Helia Goncalves| Miguel Porto	specimen (dry) | DNA extract	in collection	PO-V72274	E11	03/05/2019	2019	5	Rodrigo Andrade| Miguel Porto	Sanguisorba verrucosa (Link ex G.Don) Ces.	Plantae	Magnoliophyta	Magnoliopsida	Rosales	Rosaceae	Sanguisorba	verrucosa			species	(Link ex G.Don) Ces.	-6.636579	41.4996475	WGS84
f5fff6ad-0142-4f3f-86aa-a277835141d9	PhysicalObject	Research Center in Biodiversity and Genetic Resources	CIBIO	InBIO Barcoding Initiative	IBPLT DNA barcoding of Portuguese plants	CIBIO	PreservedSpecimen	f5fff6ad-0142-4f3f-86aa-a277835141d9	PLT.0101	Joana Pauperio|Joao Queiros| Ricardo Pita|Helia Goncalves| Miguel Porto	specimen (dry) | DNA extract	in collection	PO-V72214	E8	02/05/2019	2019	5	Rodrigo Andrade| Miguel Porto	Sanguisorba verrucosa (Link ex G.Don) Ces.	Plantae	Magnoliophyta	Magnoliopsida	Rosales	Rosaceae	Sanguisorba	verrucosa			species	(Link ex G.Don) Ces.	-6.7669455	41.5711114	WGS84
ac506ba3-de86-4ea6-9218-5d83592df54d	PhysicalObject	Research Center in Biodiversity and Genetic Resources	CIBIO	InBIO Barcoding Initiative	IBPLT DNA barcoding of Portuguese plants	CIBIO	PreservedSpecimen	ac506ba3-de86-4ea6-9218-5d83592df54d	PLT.0105	Joana Pauperio|Joao Queiros| Ricardo Pita|Helia Goncalves| Miguel Porto	specimen (dry) | DNA extract	in collection	PO-V72218	E8	02/05/2019	2019	5	Rodrigo Andrade| Miguel Porto	Sanguisorba verrucosa (Link ex G.Don) Ces.	Plantae	Magnoliophyta	Magnoliopsida	Rosales	Rosaceae	Sanguisorba	verrucosa			species	(Link ex G.Don) Ces.	-6.7669455	41.5711114	WGS84
d4773238-8367-4c9d-94e8-3cf0f2602cde	PhysicalObject	Research Center in Biodiversity and Genetic Resources	CIBIO	InBIO Barcoding Initiative	IBPLT DNA barcoding of Portuguese plants	CIBIO	PreservedSpecimen	d4773238-8367-4c9d-94e8-3cf0f2602cde	PLT.0051	Joana Pauperio|Joao Queiros| Ricardo Pita|Helia Goncalves| Miguel Porto	specimen (dry) | DNA extract	in collection	PO-V72163	E9	02/05/2019	2019	5	Rodrigo Andrade| Miguel Porto	Sanguisorba verrucosa (Link ex G.Don) Ces.	Plantae	Magnoliophyta	Magnoliopsida	Rosales	Rosaceae	Sanguisorba	verrucosa			species	(Link ex G.Don) Ces.	-6.8212803	41.668921	WGS84
e301eda6-2e88-449b-a7b0-2879ecf333e8	PhysicalObject	Research Center in Biodiversity and Genetic Resources	CIBIO	InBIO Barcoding Initiative	IBPLT DNA barcoding of Portuguese plants	CIBIO	PreservedSpecimen	e301eda6-2e88-449b-a7b0-2879ecf333e8	PLT.0651	Joana Pauperio|Joao Queiros| Ricardo Pita|Helia Goncalves| Miguel Porto	specimen (dry) | DNA extract	in collection	PO-V72754	E69	01/06/2020	2020	6	Rodrigo Andrade| Miguel Porto	Santolina semidentata Hoffmanns. & Link	Plantae	Magnoliophyta	Magnoliopsida	Asterales	Asteraceae	Santolina	semidentata			species	Hoffmanns. & Link	-6.810417017	41.50085379	WGS84
6fac54e3-3ba1-4e49-9e15-c5e24bb92863	PhysicalObject	Research Center in Biodiversity and Genetic Resources	CIBIO	InBIO Barcoding Initiative	IBPLT DNA barcoding of Portuguese plants	CIBIO	PreservedSpecimen	6fac54e3-3ba1-4e49-9e15-c5e24bb92863	PLT.0552	Joana Pauperio|Joao Queiros| Ricardo Pita|Helia Goncalves| Miguel Porto	specimen (dry) | DNA extract	in collection	PO-V72655	E20	01/06/2019	2019	6	Rodrigo Andrade| Miguel Porto	Saponaria officinalis L.	Plantae	Magnoliophyta	Magnoliopsida	Caryophyllales	Caryophyllaceae	Saponaria	officinalis			species	L.	-6.903531632	41.52486727	WGS84
464636a6-76dc-47e7-8cb2-d8e4f3377473	PhysicalObject	Research Center in Biodiversity and Genetic Resources	CIBIO	InBIO Barcoding Initiative	IBPLT DNA barcoding of Portuguese plants	CIBIO	PreservedSpecimen	464636a6-76dc-47e7-8cb2-d8e4f3377473	PLT.0107	Joana Pauperio|Joao Queiros| Ricardo Pita|Helia Goncalves| Miguel Porto	specimen (dry) | DNA extract	in collection	PO-V72220	E8	02/05/2019	2019	5	Rodrigo Andrade| Miguel Porto	Saxifraga carpetana subsp. carpetana Boiss. & Reut.	Plantae	Magnoliophyta	Magnoliopsida	Saxifragales	Saxifragaceae	Saxifraga	carpetana	carpetana		subspecies	Boiss. & Reut.	-6.7669455	41.5711114	WGS84
79e90920-7bf5-4e27-9076-5916a9d890ac	PhysicalObject	Research Center in Biodiversity and Genetic Resources	CIBIO	InBIO Barcoding Initiative	IBPLT DNA barcoding of Portuguese plants	CIBIO	PreservedSpecimen	79e90920-7bf5-4e27-9076-5916a9d890ac	PLT.0188	Joana Pauperio|Joao Queiros| Ricardo Pita|Helia Goncalves| Miguel Porto	specimen (dry) | DNA extract	in collection	PO-V72301	E14	03/05/2019	2019	5	Rodrigo Andrade| Miguel Porto	Saxifraga carpetana subsp. carpetana Boiss. & Reut.	Plantae	Magnoliophyta	Magnoliopsida	Saxifragales	Saxifragaceae	Saxifraga	carpetana	carpetana		subspecies	Boiss. & Reut.	-6.6331096	41.5194642	WGS84
8e1d4679-d473-40da-a09d-7732358b078b	PhysicalObject	Research Center in Biodiversity and Genetic Resources	CIBIO	InBIO Barcoding Initiative	IBPLT DNA barcoding of Portuguese plants	CIBIO	PreservedSpecimen	8e1d4679-d473-40da-a09d-7732358b078b	PLT.0080	Joana Pauperio|Joao Queiros| Ricardo Pita|Helia Goncalves| Miguel Porto	specimen (dry) | DNA extract	in collection	PO-V72193	E7	02/05/2019	2019	5	Rodrigo Andrade| Miguel Porto	Scandix pecten-veneris subsp. pecten-veneris L.	Plantae	Magnoliophyta	Magnoliopsida	Apiales	Apiaceae	Scandix	pecten-veneris	pecten-veneris		subspecies	L.	-6.7851094	41.5566353	WGS84
16f7866f-e778-4b5c-9fb0-ad5b9294127c	PhysicalObject	Research Center in Biodiversity and Genetic Resources	CIBIO	InBIO Barcoding Initiative	IBPLT DNA barcoding of Portuguese plants	CIBIO	PreservedSpecimen	16f7866f-e778-4b5c-9fb0-ad5b9294127c	PLT.0192	Joana Pauperio|Joao Queiros| Ricardo Pita|Helia Goncalves| Miguel Porto	specimen (dry) | DNA extract	in collection	PO-V72305	E14	03/05/2019	2019	5	Rodrigo Andrade| Miguel Porto	Scandix pecten-veneris subsp. pecten-veneris L.	Plantae	Magnoliophyta	Magnoliopsida	Apiales	Apiaceae	Scandix	pecten-veneris	pecten-veneris		subspecies	L.	-6.6331096	41.5194642	WGS84
6fd71637-e9eb-4d14-9f40-129a59b02add	PhysicalObject	Research Center in Biodiversity and Genetic Resources	CIBIO	InBIO Barcoding Initiative	IBPLT DNA barcoding of Portuguese plants	CIBIO	PreservedSpecimen	6fd71637-e9eb-4d14-9f40-129a59b02add	PLT.0351	Joana Pauperio|Joao Queiros| Ricardo Pita|Helia Goncalves| Miguel Porto	specimen (dry) | DNA extract	in collection	PO-V72466	E85	07/06/2019	2019	6	Rodrigo Andrade| Miguel Porto	Scandix pecten-veneris subsp. pecten-veneris L.	Plantae	Magnoliophyta	Magnoliopsida	Apiales	Apiaceae	Scandix	pecten-veneris	pecten-veneris		subspecies	L.
ec166b7f-f5aa-4ffe-b046-7bfb09dea82a	PhysicalObject	Research Center in Biodiversity and Genetic Resources	CIBIO	InBIO Barcoding Initiative	IBPLT DNA barcoding of Portuguese plants	CIBIO	PreservedSpecimen	ec166b7f-f5aa-4ffe-b046-7bfb09dea82a	PLT.0088	Joana Pauperio|Joao Queiros| Ricardo Pita|Helia Goncalves| Miguel Porto	specimen (dry) | DNA extract	in collection	PO-V72201	E7	02/05/2019	2019	5	Rodrigo Andrade| Miguel Porto	Scilla verna subsp. ramburii (Boiss.) K.Richt.	Plantae	Magnoliophyta	Liliopsida	Asparagales	Asparagaceae	Scilla	verna	ramburii		subspecies	(Boiss.) K.Richt.	-6.7851094	41.5566353	WGS84
d955023f-19de-47f5-ad28-96049156de7e	PhysicalObject	Research Center in Biodiversity and Genetic Resources	CIBIO	InBIO Barcoding Initiative	IBPLT DNA barcoding of Portuguese plants	CIBIO	PreservedSpecimen	d955023f-19de-47f5-ad28-96049156de7e	PLT.0072	Joana Pauperio|Joao Queiros| Ricardo Pita| Helia Gonçalves| Miguel Porto	specimen (dry) | DNA extract	in collection	PO-V72184	E7	02/05/2019	2019	5	Rodrigo Andrade| Miguel Porto	Scirpoides holoschoenus subsp. holoschoenus (L.) Sojak	Plantae	Magnoliophyta	Liliopsida	Poales	Cyperaceae	Scirpoides	holoschoenus	holoschoenus		subspecies	(L.) Sojak	-6.7851094	41.5566353	WGS84
d900c672-a897-414b-8dad-38bb4b2404c1	PhysicalObject	Research Center in Biodiversity and Genetic Resources	CIBIO	InBIO Barcoding Initiative	IBPLT DNA barcoding of Portuguese plants	CIBIO	PreservedSpecimen	d900c672-a897-414b-8dad-38bb4b2404c1	PLT.0377	Joana Pauperio|Joao Queiros| Ricardo Pita| Helia Gonçalves| Miguel Porto	specimen (dry) | DNA extract	in collection	PO-V72492	E50	11/06/2019	2019	6	Rodrigo Andrade| Miguel Porto	Scirpoides holoschoenus subsp. holoschoenus (L.) Sojak	Plantae	Magnoliophyta	Liliopsida	Poales	Cyperaceae	Scirpoides	holoschoenus	holoschoenus		subspecies	(L.) Sojak	-6.786	41.556	WGS84
b6bdf48a-60be-471a-9c9e-8f0a247265e9	PhysicalObject	Research Center in Biodiversity and Genetic Resources	CIBIO	InBIO Barcoding Initiative	IBPLT DNA barcoding of Portuguese plants	CIBIO	PreservedSpecimen	b6bdf48a-60be-471a-9c9e-8f0a247265e9	PLT.0335	Joana Pauperio|Joao Queiros| Ricardo Pita|Helia Goncalves| Miguel Porto	specimen (dry) | DNA extract	in collection	PO-V72450	E46	07/06/2019	2019	6	Rodrigo Andrade| Miguel Porto	Scleranthus annuus subsp. annuus L.	Plantae	Magnoliophyta	Magnoliopsida	Caryophyllales	Caryophyllaceae	Scleranthus	annuus	annuus		subspecies	L.	-6.715	41.528	WGS84
179436e2-f68b-45ca-9adf-0c8598eff93d	PhysicalObject	Research Center in Biodiversity and Genetic Resources	CIBIO	InBIO Barcoding Initiative	IBPLT DNA barcoding of Portuguese plants	CIBIO	PreservedSpecimen	179436e2-f68b-45ca-9adf-0c8598eff93d	PLT.0580	Joana Pauperio|Joao Queiros| Ricardo Pita|Helia Goncalves| Miguel Porto	specimen (dry) | DNA extract	in collection	PO-V72683	E34	01/06/2019	2019	6	Rodrigo Andrade| Miguel Porto	Scorzonera angustifolia L.	Plantae	Magnoliophyta	Magnoliopsida	Asterales	Asteraceae	Scorzonera	angustifolia			species	L.	-6.8650122	41.6246469	WGS84
a537e178-d86f-4eb1-b84c-633bf515f3ba	PhysicalObject	Research Center in Biodiversity and Genetic Resources	CIBIO	InBIO Barcoding Initiative	IBPLT DNA barcoding of Portuguese plants	CIBIO	PreservedSpecimen	a537e178-d86f-4eb1-b84c-633bf515f3ba	PLT.0435	Joana Pauperio|Joao Queiros| Ricardo Pita|Helia Goncalves| Miguel Porto	specimen (dry) | DNA extract	in collection	PO-V72539	E54	26/06/2019	2019	6	Rodrigo Andrade| Miguel Porto	Scorzonera angustifolia L.	Plantae	Magnoliophyta	Magnoliopsida	Asterales	Asteraceae	Scorzonera	angustifolia			species	L.	-6.642	41.729	WGS84
d2993c22-e78e-422f-9dc9-738fb204688d	PhysicalObject	Research Center in Biodiversity and Genetic Resources	CIBIO	InBIO Barcoding Initiative	IBPLT DNA barcoding of Portuguese plants	CIBIO	PreservedSpecimen	d2993c22-e78e-422f-9dc9-738fb204688d	PLT.0575	Joana Pauperio|Joao Queiros| Ricardo Pita|Helia Goncalves| Miguel Porto	specimen (dry) | DNA extract	in collection	PO-V72678	E32	01/06/2019	2019	6	Rodrigo Andrade| Miguel Porto	Scrophularia scorodonia L.	Plantae	Magnoliophyta	Magnoliopsida	Lamiales	Scrophulariaceae	Scrophularia	scorodonia			species	L.	-6.866954495	41.6065025	WGS84
c4251023-094b-4804-a62d-f6e71965c289	PhysicalObject	Research Center in Biodiversity and Genetic Resources	CIBIO	InBIO Barcoding Initiative	IBPLT DNA barcoding of Portuguese plants	CIBIO	PreservedSpecimen	c4251023-094b-4804-a62d-f6e71965c289	PLT.0611	Joana Pauperio|Joao Queiros| Ricardo Pita|Helia Goncalves| Miguel Porto	specimen (dry) | DNA extract	in collection	PO-V72714	E75	01/06/2020	2020	6	Rodrigo Andrade| Miguel Porto	Scrophularia scorodonia L.	Plantae	Magnoliophyta	Magnoliopsida	Lamiales	Scrophulariaceae	Scrophularia	scorodonia			species	L.	-6.638528788	41.55629812	WGS84
88b92a1c-e2be-46ef-9c1d-d3f3740be730	PhysicalObject	Research Center in Biodiversity and Genetic Resources	CIBIO	InBIO Barcoding Initiative	IBPLT DNA barcoding of Portuguese plants	CIBIO	PreservedSpecimen	88b92a1c-e2be-46ef-9c1d-d3f3740be730	PLT.0411	Joana Pauperio|Joao Queiros| Ricardo Pita|Helia Goncalves| Miguel Porto	specimen (dry) | DNA extract	in collection	PO-V72526	E82	01/06/2019	2019	6	Rodrigo Andrade| Miguel Porto	Scrophularia scorodonia L.	Plantae	Magnoliophyta	Magnoliopsida	Lamiales	Scrophulariaceae	Scrophularia	scorodonia			species	L.
05f6697f-8afc-41f8-9849-3610f4a03076	PhysicalObject	Research Center in Biodiversity and Genetic Resources	CIBIO	InBIO Barcoding Initiative	IBPLT DNA barcoding of Portuguese plants	CIBIO	PreservedSpecimen	05f6697f-8afc-41f8-9849-3610f4a03076	PLT.0057	Joana Pauperio|Joao Queiros| Ricardo Pita|Helia Goncalves| Miguel Porto	specimen (dry) | DNA extract	in collection	PO-V72169	E10	02/05/2019	2019	5	Rodrigo Andrade| Miguel Porto	Sedum arenarium Brot.	Plantae	Magnoliophyta	Magnoliopsida	Saxifragales	Crassulaceae	Sedum	arenarium			species	Brot.	-6.8212803	41.6700723	WGS84
75fa1bc6-479f-4eb3-8103-f4fba4486372	PhysicalObject	Research Center in Biodiversity and Genetic Resources	CIBIO	InBIO Barcoding Initiative	IBPLT DNA barcoding of Portuguese plants	CIBIO	PreservedSpecimen	75fa1bc6-479f-4eb3-8103-f4fba4486372	PLT.0524	Joana Pauperio|Joao Queiros| Ricardo Pita|Helia Goncalves| Miguel Porto	specimen (dry) | DNA extract	in collection	PO-V72627	E16	01/06/2019	2019	6	Rodrigo Andrade| Miguel Porto	Sedum arenarium Brot.	Plantae	Magnoliophyta	Magnoliopsida	Saxifragales	Crassulaceae	Sedum	arenarium			species	Brot.	-6.870085183	41.51581371	WGS84
fa49a0a7-3c38-49d8-9b4a-5e7d5ddf96ad	PhysicalObject	Research Center in Biodiversity and Genetic Resources	CIBIO	InBIO Barcoding Initiative	IBPLT DNA barcoding of Portuguese plants	CIBIO	PreservedSpecimen	fa49a0a7-3c38-49d8-9b4a-5e7d5ddf96ad	PLT.0484	Joana Pauperio|Joao Queiros| Ricardo Pita|Helia Goncalves| Miguel Porto	specimen (dry) | DNA extract	in collection	PO-V72588	E28	01/06/2019	2019	6	Rodrigo Andrade| Miguel Porto	Sedum hirsutum subsp. hirsutum All.	Plantae	Magnoliophyta	Magnoliopsida	Saxifragales	Crassulaceae	Sedum	hirsutum	hirsutum		subspecies	All.	-6.992000054	41.54893423	WGS84
aabee5e7-2ebd-4f97-ac99-aa2cecfa83e0	PhysicalObject	Research Center in Biodiversity and Genetic Resources	CIBIO	InBIO Barcoding Initiative	IBPLT DNA barcoding of Portuguese plants	CIBIO	PreservedSpecimen	aabee5e7-2ebd-4f97-ac99-aa2cecfa83e0	PLT.0068	Joana Pauperio|Joao Queiros| Ricardo Pita|Helia Goncalves| Miguel Porto	specimen (dry) | DNA extract	in collection	PO-V72180	E7	02/05/2019	2019	5	Rodrigo Andrade| Miguel Porto	Serapias lingua subsp. lingua L.	Plantae	Magnoliophyta	Liliopsida	Asparagales	Orchidaceae	Serapias	lingua	lingua		subspecies	L.	-6.7851094	41.5566353	WGS84
fc03f5da-df70-4bc8-ab12-be8537651ad9	PhysicalObject	Research Center in Biodiversity and Genetic Resources	CIBIO	InBIO Barcoding Initiative	IBPLT DNA barcoding of Portuguese plants	CIBIO	PreservedSpecimen	fc03f5da-df70-4bc8-ab12-be8537651ad9	PLT.0198	Joana Pauperio|Joao Queiros| Ricardo Pita|Helia Goncalves| Miguel Porto	specimen (dry) | DNA extract	in collection	PO-V72311	E14	03/05/2019	2019	5	Rodrigo Andrade| Miguel Porto	Serapias parviflora Parl.	Plantae	Magnoliophyta	Liliopsida	Asparagales	Orchidaceae	Serapias	parviflora			species	Parl.	-6.6331096	41.5194642	WGS84
f1dd8fb4-6db0-4d95-ac0c-bec8eb408e1c	PhysicalObject	Research Center in Biodiversity and Genetic Resources	CIBIO	InBIO Barcoding Initiative	IBPLT DNA barcoding of Portuguese plants	CIBIO	PreservedSpecimen	f1dd8fb4-6db0-4d95-ac0c-bec8eb408e1c	PLT.0520	Joana Pauperio|Joao Queiros| Ricardo Pita|Helia Goncalves| Miguel Porto	specimen (dry) | DNA extract	in collection	PO-V72624	E22	01/06/2019	2019	6	Rodrigo Andrade| Miguel Porto	Seseli peixotoanum Samp.	Plantae	Magnoliophyta	Magnoliopsida	Apiales	Apiaceae	Seseli	peixotoanum			species	Samp.	-6.828648786	41.52918386	WGS84
4adf1f0e-207f-47df-9034-196123fce3a5	PhysicalObject	Research Center in Biodiversity and Genetic Resources	CIBIO	InBIO Barcoding Initiative	IBPLT DNA barcoding of Portuguese plants	CIBIO	PreservedSpecimen	4adf1f0e-207f-47df-9034-196123fce3a5	PLT.0630	Joana Pauperio|Joao Queiros| Ricardo Pita|Helia Goncalves| Miguel Porto	specimen (dry) | DNA extract	in collection	PO-V72733	E63	01/06/2020	2020	6	Rodrigo Andrade| Miguel Porto	Setaria viridis (L.) P.Beauv.	Plantae	Magnoliophyta	Liliopsida	Poales	Poaceae	Setaria	viridis			species	(L.) P.Beauv.	-6.789407819	41.43703057	WGS84
ff945bfa-0d9e-4924-bc72-a60a9c92a14f	PhysicalObject	Research Center in Biodiversity and Genetic Resources	CIBIO	InBIO Barcoding Initiative	IBPLT DNA barcoding of Portuguese plants	CIBIO	PreservedSpecimen	ff945bfa-0d9e-4924-bc72-a60a9c92a14f	PLT.0153	Joana Pauperio|Joao Queiros| Ricardo Pita|Helia Goncalves| Miguel Porto	specimen (dry) | DNA extract	in collection	PO-V72266	E11	03/05/2019	2019	5	Rodrigo Andrade| Miguel Porto	Sherardia arvensis L.	Plantae	Magnoliophyta	Magnoliopsida	Gentianales	Rubiaceae	Sherardia	arvensis			species	L.	-6.636579	41.4996475	WGS84
9d03fa8a-e75a-48c5-841d-71270d95570b	PhysicalObject	Research Center in Biodiversity and Genetic Resources	CIBIO	InBIO Barcoding Initiative	IBPLT DNA barcoding of Portuguese plants	CIBIO	PreservedSpecimen	9d03fa8a-e75a-48c5-841d-71270d95570b	PLT.0185	Joana Pauperio|Joao Queiros| Ricardo Pita|Helia Goncalves| Miguel Porto	specimen (dry) | DNA extract	in collection	PO-V72298	E14	03/05/2019	2019	5	Rodrigo Andrade| Miguel Porto	Sherardia arvensis L.	Plantae	Magnoliophyta	Magnoliopsida	Gentianales	Rubiaceae	Sherardia	arvensis			species	L.	-6.6331096	41.5194642	WGS84
b5abd07a-3a64-46d0-a5ff-1f369b4acb5d	PhysicalObject	Research Center in Biodiversity and Genetic Resources	CIBIO	InBIO Barcoding Initiative	IBPLT DNA barcoding of Portuguese plants	CIBIO	PreservedSpecimen	b5abd07a-3a64-46d0-a5ff-1f369b4acb5d	PLT.0469	Joana Pauperio|Joao Queiros| Ricardo Pita|Helia Goncalves| Miguel Porto	specimen (dry) | DNA extract	in collection	PO-V72573	E61	27/06/2019	2019	6	Rodrigo Andrade| Miguel Porto	Silene baccifera (L.) Durande	Plantae	Magnoliophyta	Magnoliopsida	Caryophyllales	Caryophyllaceae	Silene	baccifera			species	(L.) Durande	-6.796	41.832	WGS84
546ce383-4854-4543-b611-0634a2552746	PhysicalObject	Research Center in Biodiversity and Genetic Resources	CIBIO	InBIO Barcoding Initiative	IBPLT DNA barcoding of Portuguese plants	CIBIO	PreservedSpecimen	546ce383-4854-4543-b611-0634a2552746	PLT.0603A	Joana Pauperio|Joao Queiros| Ricardo Pita|Helia Goncalves| Miguel Porto	specimen (dry) | DNA extract	in collection	PO-V72705	E81	07/06/2020	2020	6	Rodrigo Andrade| Miguel Porto	Silene coutinhoi Rothm. & P.Silva	Plantae	Magnoliophyta	Magnoliopsida	Caryophyllales	Caryophyllaceae	Silene	coutinhoi			species	Rothm. & P.Silva	-6.65272472	41.54486268	WGS84
526b9f6f-d6f7-462e-883b-961d456d0214	PhysicalObject	Research Center in Biodiversity and Genetic Resources	CIBIO	InBIO Barcoding Initiative	IBPLT DNA barcoding of Portuguese plants	CIBIO	PreservedSpecimen	526b9f6f-d6f7-462e-883b-961d456d0214	PLT.0248	Joana Pauperio|Joao Queiros| Ricardo Pita|Helia Goncalves| Miguel Porto	specimen (dry) | DNA extract	in collection	PO-V72361	E35	05/06/2019	2019	6	Rodrigo Andrade| Miguel Porto	Silene gallica var. gallica L.	Plantae	Magnoliophyta	Magnoliopsida	Caryophyllales	Caryophyllaceae	Silene	gallica	gallica	Silene gallica var. gallica L.	subspecies	L.	-6.636	41.499	WGS84
c85611e5-9939-49b6-a20b-7d2a7105d87f	PhysicalObject	Research Center in Biodiversity and Genetic Resources	CIBIO	InBIO Barcoding Initiative	IBPLT DNA barcoding of Portuguese plants	CIBIO	PreservedSpecimen	c85611e5-9939-49b6-a20b-7d2a7105d87f	PLT.0325	Joana Pauperio|Joao Queiros| Ricardo Pita|Helia Goncalves| Miguel Porto	specimen (dry) | DNA extract	in collection	PO-V72440	E43	06/06/2019	2019	6	Rodrigo Andrade| Miguel Porto	Silene gallica var. gallica L.	Plantae	Magnoliophyta	Magnoliopsida	Caryophyllales	Caryophyllaceae	Silene	gallica	gallica	Silene gallica var. gallica L.	subspecies	L.	-6.715	41.529	WGS84
fd96a770-dded-465b-9426-affd7a14a14f	PhysicalObject	Research Center in Biodiversity and Genetic Resources	CIBIO	InBIO Barcoding Initiative	IBPLT DNA barcoding of Portuguese plants	CIBIO	PreservedSpecimen	fd96a770-dded-465b-9426-affd7a14a14f	PLT.0048	Joana Pauperio|Joao Queiros| Ricardo Pita|Helia Goncalves| Miguel Porto	specimen (dry) | DNA extract	in collection	PO-V72160	E9	02/05/2019	2019	5	Rodrigo Andrade| Miguel Porto	Silene gallica var. gallica L.	Plantae	Magnoliophyta	Magnoliopsida	Caryophyllales	Caryophyllaceae	Silene	gallica	gallica	Silene gallica var. gallica L.	subspecies	L.	-6.8212803	41.668921	WGS84
c95a2e9a-5139-47ba-bc4b-73ffff4de697	PhysicalObject	Research Center in Biodiversity and Genetic Resources	CIBIO	InBIO Barcoding Initiative	IBPLT DNA barcoding of Portuguese plants	CIBIO	PreservedSpecimen	c95a2e9a-5139-47ba-bc4b-73ffff4de697	PLT.0208	Joana Pauperio|Joao Queiros| Ricardo Pita|Helia Goncalves| Miguel Porto	specimen (dry) | DNA extract	in collection	PO-V72321	E37	05/06/2019	2019	6	Rodrigo Andrade| Miguel Porto	Silene inaperta subsp. inaperta L.	Plantae	Magnoliophyta	Magnoliopsida	Caryophyllales	Caryophyllaceae	Silene	inaperta	inaperta		subspecies	L.	-6.636	41.5	WGS84
520a3663-abaa-4e71-9568-5e63c8c91c08	PhysicalObject	Research Center in Biodiversity and Genetic Resources	CIBIO	InBIO Barcoding Initiative	IBPLT DNA barcoding of Portuguese plants	CIBIO	PreservedSpecimen	520a3663-abaa-4e71-9568-5e63c8c91c08	PLT.0442	Joana Pauperio|Joao Queiros| Ricardo Pita|Helia Goncalves| Miguel Porto	specimen (dry) | DNA extract	in collection	PO-V72546	E58	27/06/2019	2019	6	Rodrigo Andrade| Miguel Porto	Silene portensis subsp. portensis L.	Plantae	Magnoliophyta	Magnoliopsida	Caryophyllales	Caryophyllaceae	Silene	portensis	portensis		subspecies	L.	-6.73	41.768	WGS84
44fe8142-66d5-4385-80b8-183fc4ced627	PhysicalObject	Research Center in Biodiversity and Genetic Resources	CIBIO	InBIO Barcoding Initiative	IBPLT DNA barcoding of Portuguese plants	CIBIO	PreservedSpecimen	44fe8142-66d5-4385-80b8-183fc4ced627	PLT.0635	Joana Pauperio|Joao Queiros| Ricardo Pita|Helia Goncalves| Miguel Porto	specimen (dry) | DNA extract	in collection	PO-V72738	E63	01/06/2020	2020	6	Rodrigo Andrade| Miguel Porto	Silene scabriflora subsp. scabriflora Brot.	Plantae	Magnoliophyta	Magnoliopsida	Caryophyllales	Caryophyllaceae	Silene	scabriflora	scabriflora		subspecies	Brot.	-6.789407819	41.43703057	WGS84
1d20c5fe-dd53-4c8d-a044-14813909bb77	PhysicalObject	Research Center in Biodiversity and Genetic Resources	CIBIO	InBIO Barcoding Initiative	IBPLT DNA barcoding of Portuguese plants	CIBIO	PreservedSpecimen	1d20c5fe-dd53-4c8d-a044-14813909bb77	PLT.0655	Joana Pauperio|Joao Queiros| Ricardo Pita|Helia Goncalves| Miguel Porto	specimen (dry) | DNA extract	in collection	PO-V72758	E72	01/06/2020	2020	6	Rodrigo Andrade| Miguel Porto	Silene scabriflora subsp. scabriflora Brot.	Plantae	Magnoliophyta	Magnoliopsida	Caryophyllales	Caryophyllaceae	Silene	scabriflora	scabriflora		subspecies	Brot.	-6.789372895	41.5335276	WGS84
99b2fe7c-0312-431c-aeb3-d8d3b28022fd	PhysicalObject	Research Center in Biodiversity and Genetic Resources	CIBIO	InBIO Barcoding Initiative	IBPLT DNA barcoding of Portuguese plants	CIBIO	PreservedSpecimen	99b2fe7c-0312-431c-aeb3-d8d3b28022fd	PLT.0357	Joana Pauperio|Joao Queiros| Ricardo Pita|Helia Goncalves| Miguel Porto	specimen (dry) | DNA extract	in collection	PO-V72472	E51	11/06/2019	2019	6	Rodrigo Andrade| Miguel Porto	Silene scabriflora subsp. scabriflora Brot.	Plantae	Magnoliophyta	Magnoliopsida	Caryophyllales	Caryophyllaceae	Silene	scabriflora	scabriflora		subspecies	Brot.	-6.786	41.557	WGS84
593af7fa-26eb-4d29-9b5d-af1bf45660bc	PhysicalObject	Research Center in Biodiversity and Genetic Resources	CIBIO	InBIO Barcoding Initiative	IBPLT DNA barcoding of Portuguese plants	CIBIO	PreservedSpecimen	593af7fa-26eb-4d29-9b5d-af1bf45660bc	PLT.0358	Joana Pauperio|Joao Queiros| Ricardo Pita|Helia Goncalves| Miguel Porto	specimen (dry) | DNA extract	in collection	PO-V72473	E51	11/06/2019	2019	6	Rodrigo Andrade| Miguel Porto	Silene vulgaris subsp. vulgaris (Moench) Garcke	Plantae	Magnoliophyta	Magnoliopsida	Caryophyllales	Caryophyllaceae	Silene	vulgaris	vulgaris		subspecies	(Moench) Garcke	-6.786	41.557	WGS84
5604e632-2a8c-4ef8-a728-9e9865334f4c	PhysicalObject	Research Center in Biodiversity and Genetic Resources	CIBIO	InBIO Barcoding Initiative	IBPLT DNA barcoding of Portuguese plants	CIBIO	PreservedSpecimen	5604e632-2a8c-4ef8-a728-9e9865334f4c	PLT.0310	Joana Pauperio|Joao Queiros| Ricardo Pita|Helia Goncalves| Miguel Porto	specimen (dry) | DNA extract	in collection	PO-V72424	E84	06/06/2019	2019	6	Rodrigo Andrade| Miguel Porto	Silybum marianum (L.) Gaertn.	Plantae	Magnoliophyta	Magnoliopsida	Asterales	Asteraceae	Silybum	marianum			species	(L.) Gaertn.
5209b9ef-82ea-49de-a053-10d67d7576bf	PhysicalObject	Research Center in Biodiversity and Genetic Resources	CIBIO	InBIO Barcoding Initiative	IBPLT DNA barcoding of Portuguese plants	CIBIO	PreservedSpecimen	5209b9ef-82ea-49de-a053-10d67d7576bf	PLT.0189	Joana Pauperio|Joao Queiros| Ricardo Pita|Helia Goncalves| Miguel Porto	specimen (dry) | DNA extract	in collection	PO-V72302	E14	03/05/2019	2019	5	Rodrigo Andrade| Miguel Porto	Sisymbrium officinale (L.) Scop.	Plantae	Magnoliophyta	Magnoliopsida	Brassicales	Brassicaceae	Sisymbrium	officinale			species	(L.) Scop.	-6.6331096	41.5194642	WGS84
eaad1bb7-9b52-4df2-94c0-7f75b6a46f0b	PhysicalObject	Research Center in Biodiversity and Genetic Resources	CIBIO	InBIO Barcoding Initiative	IBPLT DNA barcoding of Portuguese plants	CIBIO	PreservedSpecimen	eaad1bb7-9b52-4df2-94c0-7f75b6a46f0b	PLT.0598	Joana Pauperio|Joao Queiros| Ricardo Pita|Helia Goncalves| Miguel Porto	specimen (dry) | DNA extract	in collection	PO-V72701	E29	01/06/2019	2019	6	Rodrigo Andrade| Miguel Porto	Sisymbrium officinale (L.) Scop.	Plantae	Magnoliophyta	Magnoliopsida	Brassicales	Brassicaceae	Sisymbrium	officinale			species	(L.) Scop.	-6.728237029	41.54948914	WGS84
4baa5be0-434f-4ff8-bfc5-6ea146891cf2	PhysicalObject	Research Center in Biodiversity and Genetic Resources	CIBIO	InBIO Barcoding Initiative	IBPLT DNA barcoding of Portuguese plants	CIBIO	PreservedSpecimen	4baa5be0-434f-4ff8-bfc5-6ea146891cf2	PLT.0362	Joana Pauperio|Joao Queiros| Ricardo Pita|Helia Goncalves| Miguel Porto	specimen (dry) | DNA extract	in collection	PO-V72477	E51	11/06/2019	2019	6	Rodrigo Andrade| Miguel Porto	Sisymbrium officinale (L.) Scop.	Plantae	Magnoliophyta	Magnoliopsida	Brassicales	Brassicaceae	Sisymbrium	officinale			species	(L.) Scop.	-6.786	41.557	WGS84
89ca0ae7-7eca-4d55-839c-506a6357a726	PhysicalObject	Research Center in Biodiversity and Genetic Resources	CIBIO	InBIO Barcoding Initiative	IBPLT DNA barcoding of Portuguese plants	CIBIO	PreservedSpecimen	89ca0ae7-7eca-4d55-839c-506a6357a726	PLT.0142	Joana Pauperio|Joao Queiros| Ricardo Pita|Helia Goncalves| Miguel Porto	specimen (dry) | DNA extract	in collection	PO-V72255	E11	03/05/2019	2019	5	Rodrigo Andrade| Miguel Porto	Smyrnium olusatrum L.	Plantae	Magnoliophyta	Magnoliopsida	Apiales	Apiaceae	Smyrnium	olusatrum			species	L.	-6.636579	41.4996475	WGS84
6cf62bbb-e6e6-4798-907a-678716a33106	PhysicalObject	Research Center in Biodiversity and Genetic Resources	CIBIO	InBIO Barcoding Initiative	IBPLT DNA barcoding of Portuguese plants	CIBIO	PreservedSpecimen	6cf62bbb-e6e6-4798-907a-678716a33106	PLT.0431	Joana Pauperio|Joao Queiros| Ricardo Pita| Helia Gonçalves| Miguel Porto	specimen (dry) | DNA extract	in collection	PO-V72535	E54	26/06/2019	2019	6	Rodrigo Andrade| Miguel Porto	Solanum chenopodioides Lam.	Plantae	Magnoliophyta	Magnoliopsida	Solanales	Solanaceae	Solanum	chenopodioides		Solanum aff. chenopodioides Lam.	species	Lam.	-6.642	41.729	WGS84
ba43a161-c9bc-4fa1-8bad-0a6122af003a	PhysicalObject	Research Center in Biodiversity and Genetic Resources	CIBIO	InBIO Barcoding Initiative	IBPLT DNA barcoding of Portuguese plants	CIBIO	PreservedSpecimen	ba43a161-c9bc-4fa1-8bad-0a6122af003a	PLT.0013	Joana Pauperio|Joao Queiros| Ricardo Pita|Helia Goncalves| Miguel Porto	specimen (dry) | DNA extract	in collection	PO-V72125	E1	02/08/2018	2018	8	Rodrigo Andrade| Miguel Porto	Solanum dulcamara L.	Plantae	Magnoliophyta	Magnoliopsida	Solanales	Solanaceae	Solanum	dulcamara			species	L.	-7.4940694	41.3385343	WGS84
f189ea85-598c-4795-9883-68cee70207b4	PhysicalObject	Research Center in Biodiversity and Genetic Resources	CIBIO	InBIO Barcoding Initiative	IBPLT DNA barcoding of Portuguese plants	CIBIO	PreservedSpecimen	f189ea85-598c-4795-9883-68cee70207b4	PLT.0591	Joana Pauperio|Joao Queiros| Ricardo Pita|Helia Goncalves| Miguel Porto	specimen (dry) | DNA extract	in collection	PO-V72694	E21	01/06/2019	2019	6	Rodrigo Andrade| Miguel Porto	Solanum nigrum L.	Plantae	Magnoliophyta	Magnoliopsida	Solanales	Solanaceae	Solanum	nigrum			species	L.	-6.687120886	41.52558959	WGS84
fd011abd-1d8b-449b-b0b6-deb65f09f9e7	PhysicalObject	Research Center in Biodiversity and Genetic Resources	CIBIO	InBIO Barcoding Initiative	IBPLT DNA barcoding of Portuguese plants	CIBIO	PreservedSpecimen	fd011abd-1d8b-449b-b0b6-deb65f09f9e7	PLT.0432	Joana Pauperio|Joao Queiros| Ricardo Pita|Helia Goncalves| Miguel Porto	specimen (dry) | DNA extract	in collection	PO-V72536	E54	26/06/2019	2019	6	Rodrigo Andrade| Miguel Porto	Solanum nigrum L.	Plantae	Magnoliophyta	Magnoliopsida	Solanales	Solanaceae	Solanum	nigrum			species	L.	-6.642	41.729	WGS84
0e9c0ec8-814b-4cc8-8029-cfb747cf8a35	PhysicalObject	Research Center in Biodiversity and Genetic Resources	CIBIO	InBIO Barcoding Initiative	IBPLT DNA barcoding of Portuguese plants	CIBIO	PreservedSpecimen	0e9c0ec8-814b-4cc8-8029-cfb747cf8a35	PLT.0394	Joana Pauperio|Joao Queiros| Ricardo Pita|Helia Goncalves| Miguel Porto	specimen (dry) | DNA extract	in collection	PO-V72509	E82	01/06/2019	2019	6	Rodrigo Andrade| Miguel Porto	Solanum nigrum L.	Plantae	Magnoliophyta	Magnoliopsida	Solanales	Solanaceae	Solanum	nigrum			species	L.
ad07ad4a-1dec-494b-a49a-4197bf42777a	PhysicalObject	Research Center in Biodiversity and Genetic Resources	CIBIO	InBIO Barcoding Initiative	IBPLT DNA barcoding of Portuguese plants	CIBIO	PreservedSpecimen	ad07ad4a-1dec-494b-a49a-4197bf42777a	PLT.0067	Joana Pauperio|Joao Queiros| Ricardo Pita|Helia Goncalves| Miguel Porto	specimen (dry) | DNA extract	in collection	PO-V72179	E10	02/05/2019	2019	5	Rodrigo Andrade| Miguel Porto	Sonchus asper subsp. asper (L.) Hill	Plantae	Magnoliophyta	Magnoliopsida	Asterales	Asteraceae	Sonchus	asper	asper		subspecies	(L.) Hill	-6.8212803	41.6700723	WGS84
d9a8ab91-b779-4449-b101-f8c4313a4c96	PhysicalObject	Research Center in Biodiversity and Genetic Resources	CIBIO	InBIO Barcoding Initiative	IBPLT DNA barcoding of Portuguese plants	CIBIO	PreservedSpecimen	d9a8ab91-b779-4449-b101-f8c4313a4c96	PLT.0338	Joana Pauperio|Joao Queiros| Ricardo Pita|Helia Goncalves| Miguel Porto	specimen (dry) | DNA extract	in collection	PO-V72453	E46	07/06/2019	2019	6	Rodrigo Andrade| Miguel Porto	Sonchus asper subsp. asper (L.) Hill	Plantae	Magnoliophyta	Magnoliopsida	Asterales	Asteraceae	Sonchus	asper	asper		subspecies	(L.) Hill	-6.715	41.528	WGS84
9e6ec715-8ec0-461c-ad59-cf65ef8970ec	PhysicalObject	Research Center in Biodiversity and Genetic Resources	CIBIO	InBIO Barcoding Initiative	IBPLT DNA barcoding of Portuguese plants	CIBIO	PreservedSpecimen	9e6ec715-8ec0-461c-ad59-cf65ef8970ec	PLT.0249	Joana Pauperio|Joao Queiros| Ricardo Pita|Helia Goncalves| Miguel Porto	specimen (dry) | DNA extract	in collection	PO-V72362	E35	05/06/2019	2019	6	Rodrigo Andrade| Miguel Porto	Sonchus oleraceus L.	Plantae	Magnoliophyta	Magnoliopsida	Asterales	Asteraceae	Sonchus	oleraceus			species	L.	-6.636	41.499	WGS84
548ad73b-25a2-4fa5-9fe5-31f471d98330	PhysicalObject	Research Center in Biodiversity and Genetic Resources	CIBIO	InBIO Barcoding Initiative	IBPLT DNA barcoding of Portuguese plants	CIBIO	PreservedSpecimen	548ad73b-25a2-4fa5-9fe5-31f471d98330	PLT.0330	Joana Pauperio|Joao Queiros| Ricardo Pita|Helia Goncalves| Miguel Porto	specimen (dry) | DNA extract	in collection	PO-V72445	E45	06/06/2019	2019	6	Rodrigo Andrade| Miguel Porto	Sonchus oleraceus L.	Plantae	Magnoliophyta	Magnoliopsida	Asterales	Asteraceae	Sonchus	oleraceus			species	L.	-6.715	41.53	WGS84
89424167-361c-4178-80c0-8a2718570f55	PhysicalObject	Research Center in Biodiversity and Genetic Resources	CIBIO	InBIO Barcoding Initiative	IBPLT DNA barcoding of Portuguese plants	CIBIO	PreservedSpecimen	89424167-361c-4178-80c0-8a2718570f55	PLT.0415	Joana Pauperio|Joao Queiros| Ricardo Pita|Helia Goncalves| Miguel Porto	specimen (dry) | DNA extract	in collection	PO-V72530	E82	01/06/2019	2019	6	Rodrigo Andrade| Miguel Porto	Spergula arvensis subsp. arvensis L.	Plantae	Magnoliophyta	Magnoliopsida	Caryophyllales	Caryophyllaceae	Spergula	arvensis	arvensis		subspecies	L.
8e48a93e-a29b-4289-a538-ea96affc7949	PhysicalObject	Research Center in Biodiversity and Genetic Resources	CIBIO	InBIO Barcoding Initiative	IBPLT DNA barcoding of Portuguese plants	CIBIO	PreservedSpecimen	8e48a93e-a29b-4289-a538-ea96affc7949	PLT.0124	Joana Pauperio|Joao Queiros| Ricardo Pita|Helia Goncalves| Miguel Porto	specimen (dry) | DNA extract	in collection	PO-V72237	E6	02/05/2019	2019	5	Rodrigo Andrade| Miguel Porto	Spergula arvensis subsp. arvensis L.	Plantae	Magnoliophyta	Magnoliopsida	Caryophyllales	Caryophyllaceae	Spergula	arvensis	arvensis		subspecies	L.	-6.7151084	41.5279011	WGS84
2dd6a20b-3241-43c4-abc8-4bc04d032ce0	PhysicalObject	Research Center in Biodiversity and Genetic Resources	CIBIO	InBIO Barcoding Initiative	IBPLT DNA barcoding of Portuguese plants	CIBIO	PreservedSpecimen	2dd6a20b-3241-43c4-abc8-4bc04d032ce0	PLT.0140	Joana Pauperio|Joao Queiros| Ricardo Pita|Helia Goncalves| Miguel Porto	specimen (dry) | DNA extract	in collection	PO-V72253	E11	03/05/2019	2019	5	Rodrigo Andrade| Miguel Porto	Spergularia purpurea (Pers.) G.Don	Plantae	Magnoliophyta	Magnoliopsida	Caryophyllales	Caryophyllaceae	Spergularia	purpurea			species	(Pers.) G.Don	-6.636579	41.4996475	WGS84
cb2ab673-9956-46fa-82d4-06963bc5a005	PhysicalObject	Research Center in Biodiversity and Genetic Resources	CIBIO	InBIO Barcoding Initiative	IBPLT DNA barcoding of Portuguese plants	CIBIO	PreservedSpecimen	cb2ab673-9956-46fa-82d4-06963bc5a005	PLT.0009	Joana Pauperio|Joao Queiros| Ricardo Pita|Helia Goncalves| Miguel Porto	specimen (dry) | DNA extract	in collection	PO-V72121	E1	02/08/2018	2018	8	Rodrigo Andrade| Miguel Porto	Stellaria graminea var. graminea L.	Plantae	Magnoliophyta	Magnoliopsida	Caryophyllales	Caryophyllaceae	Stellaria	graminea	graminea	Stellaria graminea var. graminea L.	subspecies	L.	-7.4940694	41.3385343	WGS84
8e864a9f-9adb-4287-aa37-b217ec77e4be	PhysicalObject	Research Center in Biodiversity and Genetic Resources	CIBIO	InBIO Barcoding Initiative	IBPLT DNA barcoding of Portuguese plants	CIBIO	PreservedSpecimen	8e864a9f-9adb-4287-aa37-b217ec77e4be	PLT.0026	Joana Pauperio|Joao Queiros| Ricardo Pita|Helia Goncalves| Miguel Porto	specimen (dry) | DNA extract	in collection	PO-V72138	E1	02/08/2018	2018	8	Rodrigo Andrade| Miguel Porto	Stellaria graminea var. graminea L.	Plantae	Magnoliophyta	Magnoliopsida	Caryophyllales	Caryophyllaceae	Stellaria	graminea	graminea	Stellaria graminea var. graminea L.	subspecies	L.	-7.4940694	41.3385343	WGS84
31342ae1-935a-442c-9ced-3e903977b9ba	PhysicalObject	Research Center in Biodiversity and Genetic Resources	CIBIO	InBIO Barcoding Initiative	IBPLT DNA barcoding of Portuguese plants	CIBIO	PreservedSpecimen	31342ae1-935a-442c-9ced-3e903977b9ba	PLT.0350	Joana Pauperio|Joao Queiros| Ricardo Pita|Helia Goncalves| Miguel Porto	specimen (dry) | DNA extract	in collection	PO-V72465	E85	07/06/2019	2019	6	Rodrigo Andrade| Miguel Porto	Taeniatherum caput-medusae (L.) Nevski	Plantae	Magnoliophyta	Liliopsida	Poales	Poaceae	Taeniatherum	caput-medusae			species	(L.) Nevski
1add2b7f-5aa3-416e-926d-2c45b9a98c21	PhysicalObject	Research Center in Biodiversity and Genetic Resources	CIBIO	InBIO Barcoding Initiative	IBPLT DNA barcoding of Portuguese plants	CIBIO	PreservedSpecimen	1add2b7f-5aa3-416e-926d-2c45b9a98c21	PLT.0199	Joana Pauperio|Joao Queiros| Ricardo Pita|Helia Goncalves| Miguel Porto	specimen (dry) | DNA extract	in collection	PO-V72312	E14	03/05/2019	2019	5	Rodrigo Andrade| Miguel Porto	Taraxacum marginellum H.Lindb.	Plantae	Magnoliophyta	Magnoliopsida	Asterales	Asteraceae	Taraxacum	marginellum			species	H.Lindb.	-6.6331096	41.5194642	WGS84
81789b73-0c55-4eef-9b0e-4c5002a3f6c3	PhysicalObject	Research Center in Biodiversity and Genetic Resources	CIBIO	InBIO Barcoding Initiative	IBPLT DNA barcoding of Portuguese plants	CIBIO	PreservedSpecimen	81789b73-0c55-4eef-9b0e-4c5002a3f6c3	PLT.0579	Joana Pauperio|Joao Queiros| Ricardo Pita|Helia Goncalves| Miguel Porto	specimen (dry) | DNA extract	in collection	PO-V72682	E32	01/06/2019	2019	6	Rodrigo Andrade| Miguel Porto	Teucrium scorodonia L.	Plantae	Magnoliophyta	Magnoliopsida	Lamiales	Lamiaceae	Teucrium	scorodonia			species	L.	-6.866954495	41.6065025	WGS84
f0ce91f2-324a-4cc2-aed6-408a55e7a9b7	PhysicalObject	Research Center in Biodiversity and Genetic Resources	CIBIO	InBIO Barcoding Initiative	IBPLT DNA barcoding of Portuguese plants	CIBIO	PreservedSpecimen	f0ce91f2-324a-4cc2-aed6-408a55e7a9b7	PLT.0656	Joana Pauperio|Joao Queiros| Ricardo Pita|Helia Goncalves| Miguel Porto	specimen (dry) | DNA extract	in collection	PO-V72759	E72	01/06/2020	2020	6	Rodrigo Andrade| Miguel Porto	Thalictrum speciosissimum subsp. speciosissimum Loefl.	Plantae	Magnoliophyta	Magnoliopsida	Ranunculales	Ranunculaceae	Thalictrum	speciosissimum	speciosissimum		subspecies	Loefl.	-6.789372895	41.5335276	WGS84
bd5cea45-9aff-41e8-8c6b-fbbfab5c35b5	PhysicalObject	Research Center in Biodiversity and Genetic Resources	CIBIO	InBIO Barcoding Initiative	IBPLT DNA barcoding of Portuguese plants	CIBIO	PreservedSpecimen	bd5cea45-9aff-41e8-8c6b-fbbfab5c35b5	PLT.0640	Joana Pauperio|Joao Queiros| Ricardo Pita|Helia Goncalves| Miguel Porto	specimen (dry) | DNA extract	in collection	PO-V72743	E69	01/06/2020	2020	6	Rodrigo Andrade| Miguel Porto	Thapsia gummifera (Desf.) Spreng.	Plantae	Magnoliophyta	Magnoliopsida	Apiales	Apiaceae	Thapsia	gummifera			species	(Desf.) Spreng.	-6.810417017	41.50085379	WGS84
f4c5f74f-e963-4801-8a14-0297a2e93f8f	PhysicalObject	Research Center in Biodiversity and Genetic Resources	CIBIO	InBIO Barcoding Initiative	IBPLT DNA barcoding of Portuguese plants	CIBIO	PreservedSpecimen	f4c5f74f-e963-4801-8a14-0297a2e93f8f	PLT.0143	Joana Pauperio|Joao Queiros| Ricardo Pita|Helia Goncalves| Miguel Porto	specimen (dry) | DNA extract	in collection	PO-V72256	E11	03/05/2019	2019	5	Rodrigo Andrade| Miguel Porto	Thapsia villosa L.	Plantae	Magnoliophyta	Magnoliopsida	Apiales	Apiaceae	Thapsia	villosa			species	L.	-6.636579	41.4996475	WGS84
4c19755e-b5e7-453e-8ca0-76449c4f3879	PhysicalObject	Research Center in Biodiversity and Genetic Resources	CIBIO	InBIO Barcoding Initiative	IBPLT DNA barcoding of Portuguese plants	CIBIO	PreservedSpecimen	4c19755e-b5e7-453e-8ca0-76449c4f3879	PLT.0289	Joana Pauperio|Joao Queiros| Ricardo Pita|Helia Goncalves| Miguel Porto	specimen (dry) | DNA extract	in collection	PO-V72403	E40	06/06/2019	2019	6	Rodrigo Andrade| Miguel Porto	Thapsia villosa subsp. villosa L.	Plantae	Magnoliophyta	Magnoliopsida	Apiales	Apiaceae	Thapsia	villosa	villosa		subspecies	L.	-6.634	41.52	WGS84
b45ddb53-5c7e-4978-a9c2-9073a28eab69	PhysicalObject	Research Center in Biodiversity and Genetic Resources	CIBIO	InBIO Barcoding Initiative	IBPLT DNA barcoding of Portuguese plants	CIBIO	PreservedSpecimen	b45ddb53-5c7e-4978-a9c2-9073a28eab69	PLT.0536	Joana Pauperio|Joao Queiros| Ricardo Pita|Helia Goncalves| Miguel Porto	specimen (dry) | DNA extract	in collection	PO-V72639	E16	01/06/2019	2019	6	Rodrigo Andrade| Miguel Porto	Thesium humifusum DC.	Plantae	Magnoliophyta	Magnoliopsida	Santalales	Santalaceae	Thesium	humifusum			species	DC.	-6.870085183	41.51581371	WGS84
fb5bef8f-fb4c-459f-8d7c-2cd679e4356a	PhysicalObject	Research Center in Biodiversity and Genetic Resources	CIBIO	InBIO Barcoding Initiative	IBPLT DNA barcoding of Portuguese plants	CIBIO	PreservedSpecimen	fb5bef8f-fb4c-459f-8d7c-2cd679e4356a	PLT.0225	Joana Pauperio|Joao Queiros| Ricardo Pita|Helia Goncalves| Miguel Porto	specimen (dry) | DNA extract	in collection	PO-V72338	E37	05/06/2019	2019	6	Rodrigo Andrade| Miguel Porto	Thymus mastichina subsp. mastichina (L.) L.	Plantae	Magnoliophyta	Magnoliopsida	Lamiales	Lamiaceae	Thymus	mastichina	mastichina		subspecies	(L.) L.	-6.636	41.5	WGS84
54acd10f-9f29-47f0-bbf5-5df81a9425f7	PhysicalObject	Research Center in Biodiversity and Genetic Resources	CIBIO	InBIO Barcoding Initiative	IBPLT DNA barcoding of Portuguese plants	CIBIO	PreservedSpecimen	54acd10f-9f29-47f0-bbf5-5df81a9425f7	PLT.0592	Joana Pauperio|Joao Queiros| Ricardo Pita|Helia Goncalves| Miguel Porto	specimen (dry) | DNA extract	in collection	PO-V72695	E21	01/06/2019	2019	6	Rodrigo Andrade| Miguel Porto	Thymus zygis subsp. zygis L.	Plantae	Magnoliophyta	Magnoliopsida	Lamiales	Lamiaceae	Thymus	zygis	zygis		subspecies	L.	-6.687120886	41.52558959	WGS84
1f8fdcd3-5367-4c35-a324-7b9c7c3ac526	PhysicalObject	Research Center in Biodiversity and Genetic Resources	CIBIO	InBIO Barcoding Initiative	IBPLT DNA barcoding of Portuguese plants	CIBIO	PreservedSpecimen	1f8fdcd3-5367-4c35-a324-7b9c7c3ac526	PLT.0113	Joana Pauperio|Joao Queiros| Ricardo Pita|Helia Goncalves| Miguel Porto	specimen (dry) | DNA extract	in collection	PO-V72226	E4	02/05/2019	2019	5	Rodrigo Andrade| Miguel Porto	Thymus zygis subsp. zygis L.	Plantae	Magnoliophyta	Magnoliopsida	Lamiales	Lamiaceae	Thymus	zygis	zygis		subspecies	L.	-6.7090594	41.5215743	WGS84
335edc59-bf73-4e0f-ae87-e0840407241c	PhysicalObject	Research Center in Biodiversity and Genetic Resources	CIBIO	InBIO Barcoding Initiative	IBPLT DNA barcoding of Portuguese plants	CIBIO	PreservedSpecimen	335edc59-bf73-4e0f-ae87-e0840407241c	PLT.0417	Joana Pauperio|Joao Queiros| Ricardo Pita|Helia Goncalves| Miguel Porto	specimen (dry) | DNA extract	in collection	PO-V72532	E82	01/06/2019	2019	6	Rodrigo Andrade| Miguel Porto	Tolpis barbata (L.) Gaertn.	Plantae	Magnoliophyta	Magnoliopsida	Asterales	Asteraceae	Tolpis	barbata			species	(L.) Gaertn.
0db82a84-5699-43e4-af3a-fbadc82139d7	PhysicalObject	Research Center in Biodiversity and Genetic Resources	CIBIO	InBIO Barcoding Initiative	IBPLT DNA barcoding of Portuguese plants	CIBIO	PreservedSpecimen	0db82a84-5699-43e4-af3a-fbadc82139d7	PLT.0203	Joana Pauperio|Joao Queiros| Ricardo Pita|Helia Goncalves| Miguel Porto	specimen (dry) | DNA extract	in collection	PO-V72316	E36	05/06/2019	2019	6	Rodrigo Andrade| Miguel Porto	Tolpis umbellata Bertol.	Plantae	Magnoliophyta	Magnoliopsida	Asterales	Asteraceae	Tolpis	umbellata			species	Bertol.	-6.637	41.5	WGS84
37a5f1b9-bd22-4dae-a496-0bfd3167fd0d	PhysicalObject	Research Center in Biodiversity and Genetic Resources	CIBIO	InBIO Barcoding Initiative	IBPLT DNA barcoding of Portuguese plants	CIBIO	PreservedSpecimen	37a5f1b9-bd22-4dae-a496-0bfd3167fd0d	PLT.0211	Joana Pauperio|Joao Queiros| Ricardo Pita|Helia Goncalves| Miguel Porto	specimen (dry) | DNA extract	in collection	PO-V72324	E37	05/06/2019	2019	6	Rodrigo Andrade| Miguel Porto	Tolpis umbellata Bertol.	Plantae	Magnoliophyta	Magnoliopsida	Asterales	Asteraceae	Tolpis	umbellata			species	Bertol.	-6.636	41.5	WGS84
82cb4bff-6401-4ac1-bf2e-16194e5c0022	PhysicalObject	Research Center in Biodiversity and Genetic Resources	CIBIO	InBIO Barcoding Initiative	IBPLT DNA barcoding of Portuguese plants	CIBIO	PreservedSpecimen	82cb4bff-6401-4ac1-bf2e-16194e5c0022	PLT.0609	Joana Pauperio|Joao Queiros| Ricardo Pita|Helia Goncalves| Miguel Porto	specimen (dry) | DNA extract	in collection	PO-V72712	E75	01/06/2020	2020	6	Rodrigo Andrade| Miguel Porto	Tordylium maximum L.	Plantae	Magnoliophyta	Magnoliopsida	Apiales	Apiaceae	Tordylium	maximum			species	L.	-6.638528788	41.55629812	WGS84
e475f997-3c3a-46ad-a326-bbf385719cac	PhysicalObject	Research Center in Biodiversity and Genetic Resources	CIBIO	InBIO Barcoding Initiative	IBPLT DNA barcoding of Portuguese plants	CIBIO	PreservedSpecimen	e475f997-3c3a-46ad-a326-bbf385719cac	PLT.0021	Joana Pauperio|Joao Queiros| Ricardo Pita|Helia Goncalves| Miguel Porto	specimen (dry) | DNA extract	in collection	PO-V72133	E1	02/08/2018	2018	8	Rodrigo Andrade| Miguel Porto	Torilis africana Spreng.	Plantae	Magnoliophyta	Magnoliopsida	Apiales	Apiaceae	Torilis	africana			species	Spreng.	-7.4940694	41.3385343	WGS84
22c6ee19-5d55-4bb1-a056-7065aedc6e66	PhysicalObject	Research Center in Biodiversity and Genetic Resources	CIBIO	InBIO Barcoding Initiative	IBPLT DNA barcoding of Portuguese plants	CIBIO	PreservedSpecimen	22c6ee19-5d55-4bb1-a056-7065aedc6e66	PLT.0257	Joana Pauperio|Joao Queiros| Ricardo Pita|Helia Goncalves| Miguel Porto	specimen (dry) | DNA extract	in collection	PO-V72370	E35	05/06/2019	2019	6	Rodrigo Andrade| Miguel Porto	Torilis africana Spreng.	Plantae	Magnoliophyta	Magnoliopsida	Apiales	Apiaceae	Torilis	africana			species	Spreng.	-6.636	41.499	WGS84
954b1d31-32a9-4aec-b42f-9e77b3f4f607	PhysicalObject	Research Center in Biodiversity and Genetic Resources	CIBIO	InBIO Barcoding Initiative	IBPLT DNA barcoding of Portuguese plants	CIBIO	PreservedSpecimen	954b1d31-32a9-4aec-b42f-9e77b3f4f607	PLT.0264A	Joana Pauperio|Joao Queiros| Ricardo Pita| Helia Gonçalves| Miguel Porto	specimen (dry) | DNA extract	in collection	PO-V72377	E35	05/06/2019	2019	6	Rodrigo Andrade| Miguel Porto	Torilis africana Spreng.	Plantae	Magnoliophyta	Magnoliopsida	Apiales	Apiaceae	Torilis	africana			species	Spreng.	-6.636	41.499	WGS84
6370ea2e-f996-41e8-bef6-4aac9a98d9ab	PhysicalObject	Research Center in Biodiversity and Genetic Resources	CIBIO	InBIO Barcoding Initiative	IBPLT DNA barcoding of Portuguese plants	CIBIO	PreservedSpecimen	6370ea2e-f996-41e8-bef6-4aac9a98d9ab	PLT.0610	Joana Pauperio|Joao Queiros| Ricardo Pita|Helia Goncalves| Miguel Porto	specimen (dry) | DNA extract	in collection	PO-V72713	E75	01/06/2020	2020	6	Rodrigo Andrade| Miguel Porto	Torilis africana Spreng.	Plantae	Magnoliophyta	Magnoliopsida	Apiales	Apiaceae	Torilis	africana			species	Spreng.	-6.638528788	41.55629812	WGS84
085f79ef-9f8d-4da3-a6c9-16945e3a985e	PhysicalObject	Research Center in Biodiversity and Genetic Resources	CIBIO	InBIO Barcoding Initiative	IBPLT DNA barcoding of Portuguese plants	CIBIO	PreservedSpecimen	085f79ef-9f8d-4da3-a6c9-16945e3a985e	PLT.0569	Joana Pauperio|Joao Queiros| Ricardo Pita|Helia Goncalves| Miguel Porto	specimen (dry) | DNA extract	in collection	PO-V72672	E26	01/06/2019	2019	6	Rodrigo Andrade| Miguel Porto	Torilis arvensis subsp. recta Jury	Plantae	Magnoliophyta	Magnoliopsida	Apiales	Apiaceae	Torilis	arvensis	recta		subspecies	Jury	-6.911883605	41.54354368	WGS84
f2bd8359-b233-4b96-a38f-9accb5d2b355	PhysicalObject	Research Center in Biodiversity and Genetic Resources	CIBIO	InBIO Barcoding Initiative	IBPLT DNA barcoding of Portuguese plants	CIBIO	PreservedSpecimen	f2bd8359-b233-4b96-a38f-9accb5d2b355	PLT.0265	Joana Pauperio|Joao Queiros| Ricardo Pita|Helia Goncalves| Miguel Porto	specimen (dry) | DNA extract	in collection	PO-V72379	E35	05/06/2019	2019	6	Rodrigo Andrade| Miguel Porto	Torilis arvensis subsp. recta Jury	Plantae	Magnoliophyta	Magnoliopsida	Apiales	Apiaceae	Torilis	arvensis	recta		subspecies	Jury	-6.636	41.499	WGS84
f178d1cf-5ae2-4695-af54-df4869b9caed	PhysicalObject	Research Center in Biodiversity and Genetic Resources	CIBIO	InBIO Barcoding Initiative	IBPLT DNA barcoding of Portuguese plants	CIBIO	PreservedSpecimen	f178d1cf-5ae2-4695-af54-df4869b9caed	PLT.0479	Joana Pauperio|Joao Queiros| Ricardo Pita|Helia Goncalves| Miguel Porto	specimen (dry) | DNA extract	in collection	PO-V72583	E59	27/06/2019	2019	6	Rodrigo Andrade| Miguel Porto	Tragopogon dubius subsp. dubius Scop.	Plantae	Magnoliophyta	Magnoliopsida	Asterales	Asteraceae	Tragopogon	dubius	dubius		subspecies	Scop.	-6.796	41.831	WGS84
d54b6e54-fcb5-4652-b9c6-4752ee3596d3	PhysicalObject	Research Center in Biodiversity and Genetic Resources	CIBIO	InBIO Barcoding Initiative	IBPLT DNA barcoding of Portuguese plants	CIBIO	PreservedSpecimen	d54b6e54-fcb5-4652-b9c6-4752ee3596d3	PLT.0533	Joana Pauperio|Joao Queiros| Ricardo Pita| Helia Gonçalves| Miguel Porto	specimen (dry) | DNA extract	in collection	PO-V72636	E18	01/06/2019	2019	6	Rodrigo Andrade| Miguel Porto	Tribulus terrestris var. terrestris L.	Plantae	Magnoliophyta	Magnoliopsida	Zygophyllales	Zygophyllaceae	Tribulus	terrestris	terrestris	Tribulus terrestris var. terrestris L.	subspecies	L.	-6.849826148	41.51760364	WGS84
f7405bd3-5ef4-4ee1-9bf2-b2cecb76bf49	PhysicalObject	Research Center in Biodiversity and Genetic Resources	CIBIO	InBIO Barcoding Initiative	IBPLT DNA barcoding of Portuguese plants	CIBIO	PreservedSpecimen	f7405bd3-5ef4-4ee1-9bf2-b2cecb76bf49	PLT.0245	Joana Pauperio|Joao Queiros| Ricardo Pita|Helia Goncalves| Miguel Porto	specimen (dry) | DNA extract	in collection	PO-V72358	E35	05/06/2019	2019	6	Rodrigo Andrade| Miguel Porto	Trifolium angustifolium L.	Plantae	Magnoliophyta	Magnoliopsida	Fabales	Fabaceae	Trifolium	angustifolium			species	L.	-6.636	41.499	WGS84
d57a5717-56f5-462d-a5ed-5a4ab99bd0e4	PhysicalObject	Research Center in Biodiversity and Genetic Resources	CIBIO	InBIO Barcoding Initiative	IBPLT DNA barcoding of Portuguese plants	CIBIO	PreservedSpecimen	d57a5717-56f5-462d-a5ed-5a4ab99bd0e4	PLT.0218	Joana Pauperio|Joao Queiros| Ricardo Pita|Helia Goncalves| Miguel Porto	specimen (dry) | DNA extract	in collection	PO-V72331	E37	05/06/2019	2019	6	Rodrigo Andrade| Miguel Porto	Trifolium arvense L.	Plantae	Magnoliophyta	Magnoliopsida	Fabales	Fabaceae	Trifolium	arvense			species	L.	-6.636	41.5	WGS84
cd9c5ca7-8746-40ac-8dfb-6d337575ccef	PhysicalObject	Research Center in Biodiversity and Genetic Resources	CIBIO	InBIO Barcoding Initiative	IBPLT DNA barcoding of Portuguese plants	CIBIO	PreservedSpecimen	cd9c5ca7-8746-40ac-8dfb-6d337575ccef	PLT.0272	Joana Pauperio|Joao Queiros| Ricardo Pita|Helia Goncalves| Miguel Porto	specimen (dry) | DNA extract	in collection	PO-V72386	E37	05/06/2019	2019	6	Rodrigo Andrade| Miguel Porto	Trifolium bocconei Savi	Plantae	Magnoliophyta	Magnoliopsida	Fabales	Fabaceae	Trifolium	bocconei			species	Savi	-6.636	41.5	WGS84
d5f71ded-1bf3-42b3-8efc-16ca6d41fd79	PhysicalObject	Research Center in Biodiversity and Genetic Resources	CIBIO	InBIO Barcoding Initiative	IBPLT DNA barcoding of Portuguese plants	CIBIO	PreservedSpecimen	d5f71ded-1bf3-42b3-8efc-16ca6d41fd79	PLT.0152	Joana Pauperio|Joao Queiros| Ricardo Pita|Helia Goncalves| Miguel Porto	specimen (dry) | DNA extract	in collection	PO-V72265	E11	03/05/2019	2019	5	Rodrigo Andrade| Miguel Porto	Trifolium campestre subsp. campestre Schreb.	Plantae	Magnoliophyta	Magnoliopsida	Fabales	Fabaceae	Trifolium	campestre	campestre		subspecies	Schreb.	-6.636579	41.4996475	WGS84
52f5fc8f-0d61-43f8-9875-8b9b97a3a52b	PhysicalObject	Research Center in Biodiversity and Genetic Resources	CIBIO	InBIO Barcoding Initiative	IBPLT DNA barcoding of Portuguese plants	CIBIO	PreservedSpecimen	52f5fc8f-0d61-43f8-9875-8b9b97a3a52b	PLT.0539	Joana Pauperio|Joao Queiros| Ricardo Pita|Helia Goncalves| Miguel Porto	specimen (dry) | DNA extract	in collection	PO-V72642	E16	01/06/2019	2019	6	Rodrigo Andrade| Miguel Porto	Trifolium cernuum Brot.	Plantae	Magnoliophyta	Magnoliopsida	Fabales	Fabaceae	Trifolium	cernuum			species	Brot.	-6.870085183	41.51581371	WGS84
e8bd181e-749f-4919-9328-bdc266a3afa2	PhysicalObject	Research Center in Biodiversity and Genetic Resources	CIBIO	InBIO Barcoding Initiative	IBPLT DNA barcoding of Portuguese plants	CIBIO	PreservedSpecimen	e8bd181e-749f-4919-9328-bdc266a3afa2	PLT.0171	Joana Pauperio|Joao Queiros| Ricardo Pita|Helia Goncalves| Miguel Porto	specimen (dry) | DNA extract	in collection	PO-V72284	E11	03/05/2019	2019	5	Rodrigo Andrade| Miguel Porto	Trifolium cherleri L.	Plantae	Magnoliophyta	Magnoliopsida	Fabales	Fabaceae	Trifolium	cherleri			species	L.	-6.636579	41.4996475	WGS84
f7075b18-d0c8-4b90-9163-8b2aa52c81b9	PhysicalObject	Research Center in Biodiversity and Genetic Resources	CIBIO	InBIO Barcoding Initiative	IBPLT DNA barcoding of Portuguese plants	CIBIO	PreservedSpecimen	f7075b18-d0c8-4b90-9163-8b2aa52c81b9	PLT.0180	Joana Pauperio|Joao Queiros| Ricardo Pita|Helia Goncalves| Miguel Porto	specimen (dry) | DNA extract	in collection	PO-V72293	E14	03/05/2019	2019	5	Rodrigo Andrade| Miguel Porto	Trifolium dubium Sibth.	Plantae	Magnoliophyta	Magnoliopsida	Fabales	Fabaceae	Trifolium	dubium			species	Sibth.	-6.6331096	41.5194642	WGS84
7c33aa39-393e-4722-a296-8615c3888633	PhysicalObject	Research Center in Biodiversity and Genetic Resources	CIBIO	InBIO Barcoding Initiative	IBPLT DNA barcoding of Portuguese plants	CIBIO	PreservedSpecimen	7c33aa39-393e-4722-a296-8615c3888633	PLT.0298	Joana Pauperio|Joao Queiros| Ricardo Pita|Helia Goncalves| Miguel Porto	specimen (dry) | DNA extract	in collection	PO-V72412	E40	06/06/2019	2019	6	Rodrigo Andrade| Miguel Porto	Trifolium dubium Sibth.	Plantae	Magnoliophyta	Magnoliopsida	Fabales	Fabaceae	Trifolium	dubium			species	Sibth.	-6.634	41.52	WGS84
f244ede8-576e-4665-819c-27a6024768b8	PhysicalObject	Research Center in Biodiversity and Genetic Resources	CIBIO	InBIO Barcoding Initiative	IBPLT DNA barcoding of Portuguese plants	CIBIO	PreservedSpecimen	f244ede8-576e-4665-819c-27a6024768b8	PLT.0340	Joana Pauperio|Joao Queiros| Ricardo Pita|Helia Goncalves| Miguel Porto	specimen (dry) | DNA extract	in collection	PO-V72455	E46	07/06/2019	2019	6	Rodrigo Andrade| Miguel Porto	Trifolium glomeratum L.	Plantae	Magnoliophyta	Magnoliopsida	Fabales	Fabaceae	Trifolium	glomeratum			species	L.	-6.715	41.528	WGS84
2558a8f5-8966-474a-8eb6-ec3c37ffd18b	PhysicalObject	Research Center in Biodiversity and Genetic Resources	CIBIO	InBIO Barcoding Initiative	IBPLT DNA barcoding of Portuguese plants	CIBIO	PreservedSpecimen	2558a8f5-8966-474a-8eb6-ec3c37ffd18b	PLT.0487	Joana Pauperio|Joao Queiros| Ricardo Pita|Helia Goncalves| Miguel Porto	specimen (dry) | DNA extract	in collection	PO-V72591	E15	01/06/2019	2019	6	Rodrigo Andrade| Miguel Porto	Trifolium hirtum All.	Plantae	Magnoliophyta	Magnoliopsida	Fabales	Fabaceae	Trifolium	hirtum			species	All.	-7.039091555	41.50176645	WGS84
80650051-d433-4d20-bfae-57f36286e715	PhysicalObject	Research Center in Biodiversity and Genetic Resources	CIBIO	InBIO Barcoding Initiative	IBPLT DNA barcoding of Portuguese plants	CIBIO	PreservedSpecimen	80650051-d433-4d20-bfae-57f36286e715	PLT.0495	Joana Pauperio|Joao Queiros| Ricardo Pita|Helia Goncalves| Miguel Porto	specimen (dry) | DNA extract	in collection	PO-V72599	E30	01/06/2019	2019	6	Rodrigo Andrade| Miguel Porto	Trifolium michelianum var. michelianum Savi	Plantae	Magnoliophyta	Magnoliopsida	Fabales	Fabaceae	Trifolium	michelianum	michelianum	Trifolium michelianum var. michelianum Savi	subspecies	Savi	-6.765867972	41.55942608	WGS84
b091610d-ade3-4e08-a72e-a08be83c26de	PhysicalObject	Research Center in Biodiversity and Genetic Resources	CIBIO	InBIO Barcoding Initiative	IBPLT DNA barcoding of Portuguese plants	CIBIO	PreservedSpecimen	b091610d-ade3-4e08-a72e-a08be83c26de	PLT.0001	Joana Pauperio|Joao Queiros| Ricardo Pita|Helia Goncalves| Miguel Porto	specimen (dry) | DNA extract	in collection	PO-V72113	E1	02/08/2018	2018	8	Rodrigo Andrade| Miguel Porto	Trifolium pratense subsp. pratense L.	Plantae	Magnoliophyta	Magnoliopsida	Fabales	Fabaceae	Trifolium	pratense	pratense		subspecies	L.	-7.4940694	41.3385343	WGS84
ff38e1f6-92e1-4fd6-8a5b-48480858fa54	PhysicalObject	Research Center in Biodiversity and Genetic Resources	CIBIO	InBIO Barcoding Initiative	IBPLT DNA barcoding of Portuguese plants	CIBIO	PreservedSpecimen	ff38e1f6-92e1-4fd6-8a5b-48480858fa54	PLT.0017	Joana Pauperio|Joao Queiros| Ricardo Pita|Helia Goncalves| Miguel Porto	specimen (dry) | DNA extract	in collection	PO-V72129	E1	02/08/2018	2018	8	Rodrigo Andrade| Miguel Porto	Trifolium pratense subsp. pratense L.	Plantae	Magnoliophyta	Magnoliopsida	Fabales	Fabaceae	Trifolium	pratense	pratense		subspecies	L.	-7.4940694	41.3385343	WGS84
3a05bdce-c9d9-49be-b52b-77248549ec28	PhysicalObject	Research Center in Biodiversity and Genetic Resources	CIBIO	InBIO Barcoding Initiative	IBPLT DNA barcoding of Portuguese plants	CIBIO	PreservedSpecimen	3a05bdce-c9d9-49be-b52b-77248549ec28	PLT.0073	Joana Pauperio|Joao Queiros| Ricardo Pita|Helia Goncalves| Miguel Porto	specimen (dry) | DNA extract	in collection	PO-V72185	E7	02/05/2019	2019	5	Rodrigo Andrade| Miguel Porto	Trifolium pratense subsp. pratense L.	Plantae	Magnoliophyta	Magnoliopsida	Fabales	Fabaceae	Trifolium	pratense	pratense		subspecies	L.	-6.7851094	41.5566353	WGS84
37b76afd-1fde-4ebb-9664-0a4abcd97964	PhysicalObject	Research Center in Biodiversity and Genetic Resources	CIBIO	InBIO Barcoding Initiative	IBPLT DNA barcoding of Portuguese plants	CIBIO	PreservedSpecimen	37b76afd-1fde-4ebb-9664-0a4abcd97964	PLT.0121	Joana Pauperio|Joao Queiros| Ricardo Pita|Helia Goncalves| Miguel Porto	specimen (dry) | DNA extract	in collection	PO-V72234	E6	02/05/2019	2019	5	Rodrigo Andrade| Miguel Porto	Trifolium repens subsp. repens L.	Plantae	Magnoliophyta	Magnoliopsida	Fabales	Fabaceae	Trifolium	repens	repens		subspecies	L.	-6.7151084	41.5279011	WGS84
9f005a09-7112-4300-8ffd-88c90e5cb765	PhysicalObject	Research Center in Biodiversity and Genetic Resources	CIBIO	InBIO Barcoding Initiative	IBPLT DNA barcoding of Portuguese plants	CIBIO	PreservedSpecimen	9f005a09-7112-4300-8ffd-88c90e5cb765	PLT.0302	Joana Pauperio|Joao Queiros| Ricardo Pita|Helia Goncalves| Miguel Porto	specimen (dry) | DNA extract	in collection	PO-V72416	E40	06/06/2019	2019	6	Rodrigo Andrade| Miguel Porto	Trifolium resupinatum var. resupinatum L.	Plantae	Magnoliophyta	Magnoliopsida	Fabales	Fabaceae	Trifolium	resupinatum	resupinatum	Trifolium resupinatum var. resupinatum L.	subspecies	L.	-6.634	41.52	WGS84
84d652cc-bd3f-4dfb-aa2c-e3ed0d600066	PhysicalObject	Research Center in Biodiversity and Genetic Resources	CIBIO	InBIO Barcoding Initiative	IBPLT DNA barcoding of Portuguese plants	CIBIO	PreservedSpecimen	84d652cc-bd3f-4dfb-aa2c-e3ed0d600066	PLT.0282	Joana Pauperio|Joao Queiros| Ricardo Pita|Helia Goncalves| Miguel Porto	specimen (dry) | DNA extract	in collection	PO-V72396	E42	06/06/2019	2019	6	Rodrigo Andrade| Miguel Porto	Trifolium resupinatum var. resupinatum L.	Plantae	Magnoliophyta	Magnoliopsida	Fabales	Fabaceae	Trifolium	resupinatum	resupinatum	Trifolium resupinatum var. resupinatum L.	subspecies	L.	-6.633	41.521	WGS84
c4dc6bc0-d869-4889-b5bb-6549ac98044b	PhysicalObject	Research Center in Biodiversity and Genetic Resources	CIBIO	InBIO Barcoding Initiative	IBPLT DNA barcoding of Portuguese plants	CIBIO	PreservedSpecimen	c4dc6bc0-d869-4889-b5bb-6549ac98044b	PLT.0588	Joana Pauperio|Joao Queiros| Ricardo Pita|Helia Goncalves| Miguel Porto	specimen (dry) | DNA extract	in collection	PO-V72691	E17	01/06/2019	2019	6	Rodrigo Andrade| Miguel Porto	Trifolium scabrum L.	Plantae	Magnoliophyta	Magnoliopsida	Fabales	Fabaceae	Trifolium	scabrum			species	L.	-6.698411368	41.51665241	WGS84
ab554e82-780a-435e-ac82-f0bf8bfa4c9a	PhysicalObject	Research Center in Biodiversity and Genetic Resources	CIBIO	InBIO Barcoding Initiative	IBPLT DNA barcoding of Portuguese plants	CIBIO	PreservedSpecimen	ab554e82-780a-435e-ac82-f0bf8bfa4c9a	PLT.0506	Joana Pauperio|Joao Queiros| Ricardo Pita|Helia Goncalves| Miguel Porto	specimen (dry) | DNA extract	in collection	PO-V72610	E30	01/06/2019	2019	6	Rodrigo Andrade| Miguel Porto	Trifolium squamosum L.	Plantae	Magnoliophyta	Magnoliopsida	Fabales	Fabaceae	Trifolium	squamosum			species	L.	-6.765867972	41.55942608	WGS84
efaab601-3466-4bed-b129-be4fa5dc93e5	PhysicalObject	Research Center in Biodiversity and Genetic Resources	CIBIO	InBIO Barcoding Initiative	IBPLT DNA barcoding of Portuguese plants	CIBIO	PreservedSpecimen	efaab601-3466-4bed-b129-be4fa5dc93e5	PLT.0308	Joana Pauperio|Joao Queiros| Ricardo Pita|Helia Goncalves| Miguel Porto	specimen (dry) | DNA extract	in collection	PO-V72422	E40	06/06/2019	2019	6	Rodrigo Andrade| Miguel Porto	Trifolium striatum L.	Plantae	Magnoliophyta	Magnoliopsida	Fabales	Fabaceae	Trifolium	striatum			species	L.	-6.634	41.52	WGS84
1307c5a4-623d-4900-a65d-5eee5b4b4936	PhysicalObject	Research Center in Biodiversity and Genetic Resources	CIBIO	InBIO Barcoding Initiative	IBPLT DNA barcoding of Portuguese plants	CIBIO	PreservedSpecimen	1307c5a4-623d-4900-a65d-5eee5b4b4936	PLT.0186	Joana Pauperio|Joao Queiros| Ricardo Pita|Helia Goncalves| Miguel Porto	specimen (dry) | DNA extract	in collection	PO-V72299	E14	03/05/2019	2019	5	Rodrigo Andrade| Miguel Porto	Trifolium strictum L.	Plantae	Magnoliophyta	Magnoliopsida	Fabales	Fabaceae	Trifolium	strictum			species	L.	-6.6331096	41.5194642	WGS84
2ea64f74-537c-4f90-bf5a-05f7a23351ef	PhysicalObject	Research Center in Biodiversity and Genetic Resources	CIBIO	InBIO Barcoding Initiative	IBPLT DNA barcoding of Portuguese plants	CIBIO	PreservedSpecimen	2ea64f74-537c-4f90-bf5a-05f7a23351ef	PLT.0594	Joana Pauperio|Joao Queiros| Ricardo Pita|Helia Goncalves| Miguel Porto	specimen (dry) | DNA extract	in collection	PO-V72697	E29	01/06/2019	2019	6	Rodrigo Andrade| Miguel Porto	Trifolium subterraneum subsp. subterraneum L.	Plantae	Magnoliophyta	Magnoliopsida	Fabales	Fabaceae	Trifolium	subterraneum	subterraneum		subspecies	L.	-6.728237029	41.54948914	WGS84
eb984a1b-a9cb-4df6-a16b-f76d2c4e8f77	PhysicalObject	Research Center in Biodiversity and Genetic Resources	CIBIO	InBIO Barcoding Initiative	IBPLT DNA barcoding of Portuguese plants	CIBIO	PreservedSpecimen	eb984a1b-a9cb-4df6-a16b-f76d2c4e8f77	PLT.0278	Joana Pauperio|Joao Queiros| Ricardo Pita|Helia Goncalves| Miguel Porto	specimen (dry) | DNA extract	in collection	PO-V72392	E42	06/06/2019	2019	6	Rodrigo Andrade| Miguel Porto	Trifolium subterraneum subsp. subterraneum L.	Plantae	Magnoliophyta	Magnoliopsida	Fabales	Fabaceae	Trifolium	subterraneum	subterraneum		subspecies	L.	-6.633	41.521	WGS84
6b692886-7dc4-4f88-a09a-41f562a36035	PhysicalObject	Research Center in Biodiversity and Genetic Resources	CIBIO	InBIO Barcoding Initiative	IBPLT DNA barcoding of Portuguese plants	CIBIO	PreservedSpecimen	6b692886-7dc4-4f88-a09a-41f562a36035	PLT.0527	Joana Pauperio|Joao Queiros| Ricardo Pita| Helia Gonçalves| Miguel Porto	specimen (dry) | DNA extract	in collection	PO-V72630	E16	01/06/2019	2019	6	Rodrigo Andrade| Miguel Porto	Trifolium sylvaticum Gerard	Plantae	Magnoliophyta	Magnoliopsida	Fabales	Fabaceae	Trifolium	sylvaticum			species	Gerard	-6.870085183	41.51581371	WGS84
79b65070-7726-4a28-abb4-507cf679e90d	PhysicalObject	Research Center in Biodiversity and Genetic Resources	CIBIO	InBIO Barcoding Initiative	IBPLT DNA barcoding of Portuguese plants	CIBIO	PreservedSpecimen	79b65070-7726-4a28-abb4-507cf679e90d	PLT.0316	Joana Pauperio|Joao Queiros| Ricardo Pita|Helia Goncalves| Miguel Porto	specimen (dry) | DNA extract	in collection	PO-V72431	E41	06/06/2019	2019	6	Rodrigo Andrade| Miguel Porto	Trocdaris verticillata (L.) Raf.	Plantae	Magnoliophyta	Magnoliopsida	Apiales	Apiaceae	Trocdaris	verticillata			species	(L.) Raf.	-6.632	41.52	WGS84
1a5456ba-470f-442f-b9d8-d6ae2d472c5a	PhysicalObject	Research Center in Biodiversity and Genetic Resources	CIBIO	InBIO Barcoding Initiative	IBPLT DNA barcoding of Portuguese plants	CIBIO	PreservedSpecimen	1a5456ba-470f-442f-b9d8-d6ae2d472c5a	PLT.0148	Joana Pauperio|Joao Queiros| Ricardo Pita|Helia Goncalves| Miguel Porto	specimen (dry) | DNA extract	in collection	PO-V72261	E11	03/05/2019	2019	5	Rodrigo Andrade| Miguel Porto	Tuberaria guttata (L.) Fourr.	Plantae	Magnoliophyta	Magnoliopsida	Malvales	Cistaceae	Tuberaria	guttata		Tuberaria aff. guttata (L.) Fourr.	species	(L.) Fourr.	-6.636579	41.4996475	WGS84
399331fc-b8b5-4300-881e-b93dbf52d299	PhysicalObject	Research Center in Biodiversity and Genetic Resources	CIBIO	InBIO Barcoding Initiative	IBPLT DNA barcoding of Portuguese plants	CIBIO	PreservedSpecimen	399331fc-b8b5-4300-881e-b93dbf52d299	PLT.0138	Joana Pauperio|Joao Queiros| Ricardo Pita|Helia Goncalves| Miguel Porto	specimen (dry) | DNA extract	in collection	PO-V72251	E11	03/05/2019	2019	5	Rodrigo Andrade| Miguel Porto	Tuberaria guttata (L.) Fourr.	Plantae	Magnoliophyta	Magnoliopsida	Malvales	Cistaceae	Tuberaria	guttata			species	(L.) Fourr.	-6.636579	41.4996475	WGS84
6288bd39-7b2f-476b-b644-fe3b9556fcde	PhysicalObject	Research Center in Biodiversity and Genetic Resources	CIBIO	InBIO Barcoding Initiative	IBPLT DNA barcoding of Portuguese plants	CIBIO	PreservedSpecimen	6288bd39-7b2f-476b-b644-fe3b9556fcde	PLT.0099	Joana Pauperio|Joao Queiros| Ricardo Pita|Helia Goncalves| Miguel Porto	specimen (dry) | DNA extract	in collection	PO-V72212	E8	02/05/2019	2019	5	Rodrigo Andrade| Miguel Porto	Umbilicus rupestris (Salisb.) Dandy	Plantae	Magnoliophyta	Magnoliopsida	Saxifragales	Crassulaceae	Umbilicus	rupestris			species	(Salisb.) Dandy	-6.7669455	41.5711114	WGS84
9ae627f8-8183-41a6-9210-28207ed2baa0	PhysicalObject	Research Center in Biodiversity and Genetic Resources	CIBIO	InBIO Barcoding Initiative	IBPLT DNA barcoding of Portuguese plants	CIBIO	PreservedSpecimen	9ae627f8-8183-41a6-9210-28207ed2baa0	PLT.0266	Joana Pauperio|Joao Queiros| Ricardo Pita|Helia Goncalves| Miguel Porto	specimen (dry) | DNA extract	in collection	PO-V72380	E35	05/06/2019	2019	6	Rodrigo Andrade| Miguel Porto	Urospermum picroides (L.) Scop. ex F.W.Schmidt	Plantae	Magnoliophyta	Magnoliopsida	Asterales	Asteraceae	Urospermum	picroides			species	(L.) Scop. ex F.W.Schmidt	-6.636	41.499	WGS84
1a938922-62b3-4aeb-9791-6338d269eac7	PhysicalObject	Research Center in Biodiversity and Genetic Resources	CIBIO	InBIO Barcoding Initiative	IBPLT DNA barcoding of Portuguese plants	CIBIO	PreservedSpecimen	1a938922-62b3-4aeb-9791-6338d269eac7	PLT.0267	Joana Pauperio|Joao Queiros| Ricardo Pita|Helia Goncalves| Miguel Porto	specimen (dry) | DNA extract	in collection	PO-V72381	E35	05/06/2019	2019	6	Rodrigo Andrade| Miguel Porto	Urospermum picroides (L.) Scop. ex F.W.Schmidt	Plantae	Magnoliophyta	Magnoliopsida	Asterales	Asteraceae	Urospermum	picroides			species	(L.) Scop. ex F.W.Schmidt	-6.636	41.499	WGS84
630b30c1-7e35-4661-a457-d85bde928323	PhysicalObject	Research Center in Biodiversity and Genetic Resources	CIBIO	InBIO Barcoding Initiative	IBPLT DNA barcoding of Portuguese plants	CIBIO	PreservedSpecimen	630b30c1-7e35-4661-a457-d85bde928323	PLT.0554	Joana Pauperio|Joao Queiros| Ricardo Pita|Helia Goncalves| Miguel Porto	specimen (dry) | DNA extract	in collection	PO-V72657	E20	01/06/2019	2019	6	Rodrigo Andrade| Miguel Porto	Urtica dioica subsp. dioica L.	Plantae	Magnoliophyta	Magnoliopsida	Rosales	Urticaceae	Urtica	dioica	dioica		subspecies	L.	-6.903531632	41.52486727	WGS84
f66a88b9-f54f-4878-aeab-4932f02da6ee	PhysicalObject	Research Center in Biodiversity and Genetic Resources	CIBIO	InBIO Barcoding Initiative	IBPLT DNA barcoding of Portuguese plants	CIBIO	PreservedSpecimen	f66a88b9-f54f-4878-aeab-4932f02da6ee	PLT.0382	Joana Pauperio|Joao Queiros| Ricardo Pita|Helia Goncalves| Miguel Porto	specimen (dry) | DNA extract	in collection	PO-V72497	E52	11/06/2019	2019	6	Rodrigo Andrade| Miguel Porto	Valeriana calcitrapae L.	Plantae	Magnoliophyta	Magnoliopsida	Dipsacales	Caprifoliaceae	Valeriana	calcitrapae			species	L.	-6.784	41.557	WGS84
a947eb5b-4b90-46a6-9d47-cd3080fe0aa0	PhysicalObject	Research Center in Biodiversity and Genetic Resources	CIBIO	InBIO Barcoding Initiative	IBPLT DNA barcoding of Portuguese plants	CIBIO	PreservedSpecimen	a947eb5b-4b90-46a6-9d47-cd3080fe0aa0	PLT.0503	Joana Pauperio|Joao Queiros| Ricardo Pita|Helia Goncalves| Miguel Porto	specimen (dry) | DNA extract	in collection	PO-V72607	E30	01/06/2019	2019	6	Rodrigo Andrade| Miguel Porto	Valeriana carinata (Loisel.) Christenh. & Byng	Plantae	Magnoliophyta	Magnoliopsida	Dipsacales	Caprifoliaceae	Valeriana	carinata			species	(Loisel.) Christenh. & Byng	-6.765867972	41.55942608	WGS84
75b85746-a09a-4ae2-bb99-b87cbe0b91bc	PhysicalObject	Research Center in Biodiversity and Genetic Resources	CIBIO	InBIO Barcoding Initiative	IBPLT DNA barcoding of Portuguese plants	CIBIO	PreservedSpecimen	75b85746-a09a-4ae2-bb99-b87cbe0b91bc	PLT.0530	Joana Pauperio|Joao Queiros| Ricardo Pita| Helia Gonçalves| Miguel Porto	specimen (dry) | DNA extract	in collection	PO-V72633	E16	01/06/2019	2019	6	Rodrigo Andrade| Miguel Porto	Valerianella coronata (L.) Mill.	Plantae	Magnoliophyta	Magnoliopsida	Dipsacales	Caprifoliaceae	Valerianella	coronata			species	(L.) Mill.	-6.870085183	41.51581371	WGS84
0d071663-a7bd-42f1-a9e4-96842ebdb78b	PhysicalObject	Research Center in Biodiversity and Genetic Resources	CIBIO	InBIO Barcoding Initiative	IBPLT DNA barcoding of Portuguese plants	CIBIO	PreservedSpecimen	0d071663-a7bd-42f1-a9e4-96842ebdb78b	PLT.0546	Joana Pauperio|Joao Queiros| Ricardo Pita| Helia Gonçalves| Miguel Porto	specimen (dry) | DNA extract	in collection	PO-V72649	E19	01/06/2019	2019	6	Rodrigo Andrade| Miguel Porto	Valerianella dentata (L.) All.	Plantae	Magnoliophyta	Magnoliopsida	Dipsacales	Caprifoliaceae	Valerianella	dentata			species	(L.) All.	-6.884368577	41.52018519	WGS84
585d866b-4f67-4c98-bff2-1a2b2b2a8c6d	PhysicalObject	Research Center in Biodiversity and Genetic Resources	CIBIO	InBIO Barcoding Initiative	IBPLT DNA barcoding of Portuguese plants	CIBIO	PreservedSpecimen	585d866b-4f67-4c98-bff2-1a2b2b2a8c6d	PLT.0035	Joana Pauperio|Joao Queiros| Ricardo Pita|Helia Goncalves| Miguel Porto	specimen (dry) | DNA extract	in collection	PO-V72147	E2	03/08/2018	2018	8	Rodrigo Andrade| Miguel Porto	Verbascum pulverulentum Vill.	Plantae	Magnoliophyta	Magnoliopsida	Lamiales	Scrophulariaceae	Verbascum	pulverulentum			species	Vill.	-7.0973107	41.3364972	WGS84
112f86f3-226b-49b5-ac29-0f43293a26c2	PhysicalObject	Research Center in Biodiversity and Genetic Resources	CIBIO	InBIO Barcoding Initiative	IBPLT DNA barcoding of Portuguese plants	CIBIO	PreservedSpecimen	112f86f3-226b-49b5-ac29-0f43293a26c2	PLT.0389	Joana Pauperio|Joao Queiros| Ricardo Pita|Helia Goncalves| Miguel Porto	specimen (dry) | DNA extract	in collection	PO-V72504	E82	01/06/2019	2019	6	Rodrigo Andrade| Miguel Porto	Verbascum pulverulentum Vill.	Plantae	Magnoliophyta	Magnoliopsida	Lamiales	Scrophulariaceae	Verbascum	pulverulentum			species	Vill.
35875be8-6340-4e92-9747-6627e75e8a3d	PhysicalObject	Research Center in Biodiversity and Genetic Resources	CIBIO	InBIO Barcoding Initiative	IBPLT DNA barcoding of Portuguese plants	CIBIO	PreservedSpecimen	35875be8-6340-4e92-9747-6627e75e8a3d	PLT.0347	Joana Pauperio|Joao Queiros| Ricardo Pita|Helia Goncalves| Miguel Porto	specimen (dry) | DNA extract	in collection	PO-V72462	E47	07/06/2019	2019	6	Rodrigo Andrade| Miguel Porto	Verbascum virgatum subsp. virgatum Stokes	Plantae	Magnoliophyta	Magnoliopsida	Lamiales	Scrophulariaceae	Verbascum	virgatum	virgatum		subspecies	Stokes	-6.715	41.529	WGS84
a2f46e97-5d16-4bf2-bbfe-254f66681b72	PhysicalObject	Research Center in Biodiversity and Genetic Resources	CIBIO	InBIO Barcoding Initiative	IBPLT DNA barcoding of Portuguese plants	CIBIO	PreservedSpecimen	a2f46e97-5d16-4bf2-bbfe-254f66681b72	PLT.0033	Joana Pauperio|Joao Queiros| Ricardo Pita|Helia Goncalves| Miguel Porto	specimen (dry) | DNA extract	in collection	PO-V72145	E2	03/08/2018	2018	8	Rodrigo Andrade| Miguel Porto	Verbena officinalis var. officinalis L.	Plantae	Magnoliophyta	Magnoliopsida	Lamiales	Verbenaceae	Verbena	officinalis	officinalis	Verbena officinalis var. officinalis L.	subspecies	L.	-7.0973107	41.3364972	WGS84
1f3f3003-62df-44ed-b066-354d30013257	PhysicalObject	Research Center in Biodiversity and Genetic Resources	CIBIO	InBIO Barcoding Initiative	IBPLT DNA barcoding of Portuguese plants	CIBIO	PreservedSpecimen	1f3f3003-62df-44ed-b066-354d30013257	PLT.0364	Joana Pauperio|Joao Queiros| Ricardo Pita|Helia Goncalves| Miguel Porto	specimen (dry) | DNA extract	in collection	PO-V72479	E51	11/06/2019	2019	6	Rodrigo Andrade| Miguel Porto	Verbena officinalis var. officinalis L.	Plantae	Magnoliophyta	Magnoliopsida	Lamiales	Verbenaceae	Verbena	officinalis	officinalis	Verbena officinalis var. officinalis L.	subspecies	L.	-6.786	41.557	WGS84
8ca75047-c798-48c9-a6d5-f427019e5306	PhysicalObject	Research Center in Biodiversity and Genetic Resources	CIBIO	InBIO Barcoding Initiative	IBPLT DNA barcoding of Portuguese plants	CIBIO	PreservedSpecimen	8ca75047-c798-48c9-a6d5-f427019e5306	PLT.0636	Joana Pauperio|Joao Queiros| Ricardo Pita|Helia Goncalves| Miguel Porto	specimen (dry) | DNA extract	in collection	PO-V72739	E63	01/06/2020	2020	6	Rodrigo Andrade| Miguel Porto	Veronica anagallis-aquatica subsp. anagallis-aquatica L.	Plantae	Magnoliophyta	Magnoliopsida	Lamiales	Plantaginaceae	Veronica	anagallis-aquatica	anagallis-aquatica		subspecies	L.	-6.789407819	41.43703057	WGS84
33e71147-7e29-481b-a743-1e21fd535395	PhysicalObject	Research Center in Biodiversity and Genetic Resources	CIBIO	InBIO Barcoding Initiative	IBPLT DNA barcoding of Portuguese plants	CIBIO	PreservedSpecimen	33e71147-7e29-481b-a743-1e21fd535395	PLT.0190	Joana Pauperio|Joao Queiros| Ricardo Pita|Helia Goncalves| Miguel Porto	specimen (dry) | DNA extract	in collection	PO-V72303	E14	03/05/2019	2019	5	Rodrigo Andrade| Miguel Porto	Veronica arvensis L.	Plantae	Magnoliophyta	Magnoliopsida	Lamiales	Plantaginaceae	Veronica	arvensis			species	L.	-6.6331096	41.5194642	WGS84
f41af12b-2d39-49ab-b81d-e7ba3d0e200c	PhysicalObject	Research Center in Biodiversity and Genetic Resources	CIBIO	InBIO Barcoding Initiative	IBPLT DNA barcoding of Portuguese plants	CIBIO	PreservedSpecimen	f41af12b-2d39-49ab-b81d-e7ba3d0e200c	PLT.0497	Joana Pauperio|Joao Queiros| Ricardo Pita|Helia Goncalves| Miguel Porto	specimen (dry) | DNA extract	in collection	PO-V72601	E30	01/06/2019	2019	6	Rodrigo Andrade| Miguel Porto	Veronica polita subsp. polita Fr.	Plantae	Magnoliophyta	Magnoliopsida	Lamiales	Plantaginaceae	Veronica	polita	polita		subspecies	Fr.	-6.765867972	41.55942608	WGS84
5298fcbd-38fb-43af-9e32-b9318b737de3	PhysicalObject	Research Center in Biodiversity and Genetic Resources	CIBIO	InBIO Barcoding Initiative	IBPLT DNA barcoding of Portuguese plants	CIBIO	PreservedSpecimen	5298fcbd-38fb-43af-9e32-b9318b737de3	PLT.0493	Joana Pauperio|Joao Queiros| Ricardo Pita|Helia Goncalves| Miguel Porto	specimen (dry) | DNA extract	in collection	PO-V72597	E30	01/06/2019	2019	6	Rodrigo Andrade| Miguel Porto	Veronica triphyllos L.	Plantae	Magnoliophyta	Magnoliopsida	Lamiales	Plantaginaceae	Veronica	triphyllos			species	L.	-6.765867972	41.55942608	WGS84
0666276b-a65e-422b-ab51-1d2d318c2ef7	PhysicalObject	Research Center in Biodiversity and Genetic Resources	CIBIO	InBIO Barcoding Initiative	IBPLT DNA barcoding of Portuguese plants	CIBIO	PreservedSpecimen	0666276b-a65e-422b-ab51-1d2d318c2ef7	PLT.0285	Joana Pauperio|Joao Queiros| Ricardo Pita|Helia Goncalves| Miguel Porto	specimen (dry) | DNA extract	in collection	PO-V72399	E40	06/06/2019	2019	6	Rodrigo Andrade| Miguel Porto	Vicia hirsuta (L.) Gray	Plantae	Magnoliophyta	Magnoliopsida	Fabales	Fabaceae	Vicia	hirsuta			species	(L.) Gray	-6.634	41.52	WGS84
51c9baaf-c12a-43a1-b8d5-700db68ff6ef	PhysicalObject	Research Center in Biodiversity and Genetic Resources	CIBIO	InBIO Barcoding Initiative	IBPLT DNA barcoding of Portuguese plants	CIBIO	PreservedSpecimen	51c9baaf-c12a-43a1-b8d5-700db68ff6ef	PLT.0500	Joana Pauperio|Joao Queiros| Ricardo Pita|Helia Goncalves| Miguel Porto	specimen (dry) | DNA extract	in collection	PO-V72604	E30	01/06/2019	2019	6	Rodrigo Andrade| Miguel Porto	Vicia lathyroides L.	Plantae	Magnoliophyta	Magnoliopsida	Fabales	Fabaceae	Vicia	lathyroides			species	L.	-6.765867972	41.55942608	WGS84
0d09b6d9-974e-4c05-b94d-41d041a533d9	PhysicalObject	Research Center in Biodiversity and Genetic Resources	CIBIO	InBIO Barcoding Initiative	IBPLT DNA barcoding of Portuguese plants	CIBIO	PreservedSpecimen	0d09b6d9-974e-4c05-b94d-41d041a533d9	PLT.0056	Joana Pauperio|Joao Queiros| Ricardo Pita|Helia Goncalves| Miguel Porto	specimen (dry) | DNA extract	in collection	PO-V72168	E10	02/05/2019	2019	5	Rodrigo Andrade| Miguel Porto	Vicia lutea subsp. lutea L.	Plantae	Magnoliophyta	Magnoliopsida	Fabales	Fabaceae	Vicia	lutea	lutea		subspecies	L.	-6.8212803	41.6700723	WGS84
dc982a7c-2007-4966-b8ed-3f06cdfe77af	PhysicalObject	Research Center in Biodiversity and Genetic Resources	CIBIO	InBIO Barcoding Initiative	IBPLT DNA barcoding of Portuguese plants	CIBIO	PreservedSpecimen	dc982a7c-2007-4966-b8ed-3f06cdfe77af	PLT.0154	Joana Pauperio|Joao Queiros| Ricardo Pita|Helia Goncalves| Miguel Porto	specimen (dry) | DNA extract	in collection	PO-V72267	E11	03/05/2019	2019	5	Rodrigo Andrade| Miguel Porto	Vicia lutea subsp. lutea L.	Plantae	Magnoliophyta	Magnoliopsida	Fabales	Fabaceae	Vicia	lutea	lutea		subspecies	L.	-6.636579	41.4996475	WGS84
fa9b5d2a-6ddd-419f-a2e9-f963747fae39	PhysicalObject	Research Center in Biodiversity and Genetic Resources	CIBIO	InBIO Barcoding Initiative	IBPLT DNA barcoding of Portuguese plants	CIBIO	PreservedSpecimen	fa9b5d2a-6ddd-419f-a2e9-f963747fae39	PLT.0233	Joana Pauperio|Joao Queiros| Ricardo Pita|Helia Goncalves| Miguel Porto	specimen (dry) | DNA extract	in collection	PO-V72346	E37	05/06/2019	2019	6	Rodrigo Andrade| Miguel Porto	Vicia lutea subsp. lutea L.	Plantae	Magnoliophyta	Magnoliopsida	Fabales	Fabaceae	Vicia	lutea	lutea		subspecies	L.	-6.636	41.5	WGS84
db1b0cb2-fbd1-4fd2-9f53-96d6b6a5dfac	PhysicalObject	Research Center in Biodiversity and Genetic Resources	CIBIO	InBIO Barcoding Initiative	IBPLT DNA barcoding of Portuguese plants	CIBIO	PreservedSpecimen	db1b0cb2-fbd1-4fd2-9f53-96d6b6a5dfac	PLT.0571	Joana Pauperio|Joao Queiros| Ricardo Pita|Helia Goncalves| Miguel Porto	specimen (dry) | DNA extract	in collection	PO-V72674	E26	01/06/2019	2019	6	Rodrigo Andrade| Miguel Porto	Vicia parviflora Cav.	Plantae	Magnoliophyta	Magnoliopsida	Fabales	Fabaceae	Vicia	parviflora			species	Cav.	-6.911883605	41.54354368	WGS84
3d6cdb32-dd76-4c3c-aa53-627f94a065a4	PhysicalObject	Research Center in Biodiversity and Genetic Resources	CIBIO	InBIO Barcoding Initiative	IBPLT DNA barcoding of Portuguese plants	CIBIO	PreservedSpecimen	3d6cdb32-dd76-4c3c-aa53-627f94a065a4	PLT.0560	Joana Pauperio|Joao Queiros| Ricardo Pita|Helia Goncalves| Miguel Porto	specimen (dry) | DNA extract	in collection	PO-V72663	E32	01/06/2019	2019	6	Rodrigo Andrade| Miguel Porto	Vicia parviflora Cav.	Plantae	Magnoliophyta	Magnoliopsida	Fabales	Fabaceae	Vicia	parviflora			species	Cav.	-6.866954495	41.6065025	WGS84
59dffe62-be02-42f5-9045-e4cee2d639b9	PhysicalObject	Research Center in Biodiversity and Genetic Resources	CIBIO	InBIO Barcoding Initiative	IBPLT DNA barcoding of Portuguese plants	CIBIO	PreservedSpecimen	59dffe62-be02-42f5-9045-e4cee2d639b9	PLT.0481	Joana Pauperio|Joao Queiros| Ricardo Pita|Helia Goncalves| Miguel Porto	specimen (dry) | DNA extract	in collection	PO-V72585	E60	27/06/2019	2019	6	Rodrigo Andrade| Miguel Porto	Vicia parviflora Cav.	Plantae	Magnoliophyta	Magnoliopsida	Fabales	Fabaceae	Vicia	parviflora			species	Cav.	-6.795	41.831	WGS84
a4489286-e83c-4314-a67b-ccd2dd781290	PhysicalObject	Research Center in Biodiversity and Genetic Resources	CIBIO	InBIO Barcoding Initiative	IBPLT DNA barcoding of Portuguese plants	CIBIO	PreservedSpecimen	a4489286-e83c-4314-a67b-ccd2dd781290	PLT.0010	Joana Pauperio|Joao Queiros| Ricardo Pita|Helia Goncalves| Miguel Porto	specimen (dry) | DNA extract	in collection	PO-V72122	E1	02/08/2018	2018	8	Rodrigo Andrade| Miguel Porto	Vicia sativa subsp. nigra Ehrh.	Plantae	Magnoliophyta	Magnoliopsida	Fabales	Fabaceae	Vicia	sativa	nigra		subspecies	Ehrh.	-7.4940694	41.3385343	WGS84
3bf1ae9c-5828-4d4e-a36f-7432ed03c2b3	PhysicalObject	Research Center in Biodiversity and Genetic Resources	CIBIO	InBIO Barcoding Initiative	IBPLT DNA barcoding of Portuguese plants	CIBIO	PreservedSpecimen	3bf1ae9c-5828-4d4e-a36f-7432ed03c2b3	PLT.0058	Joana Pauperio|Joao Queiros| Ricardo Pita|Helia Goncalves| Miguel Porto	specimen (dry) | DNA extract	in collection	PO-V72170	E10	02/05/2019	2019	5	Rodrigo Andrade| Miguel Porto	Vicia sativa subsp. nigra Ehrh.	Plantae	Magnoliophyta	Magnoliopsida	Fabales	Fabaceae	Vicia	sativa	nigra		subspecies	Ehrh.	-6.8212803	41.6700723	WGS84
2899635f-1801-4b59-a3ff-1479cec30b48	PhysicalObject	Research Center in Biodiversity and Genetic Resources	CIBIO	InBIO Barcoding Initiative	IBPLT DNA barcoding of Portuguese plants	CIBIO	PreservedSpecimen	2899635f-1801-4b59-a3ff-1479cec30b48	PLT.0109	Joana Pauperio|Joao Queiros| Ricardo Pita|Helia Goncalves| Miguel Porto	specimen (dry) | DNA extract	in collection	PO-V72222	E8	02/05/2019	2019	5	Rodrigo Andrade| Miguel Porto	Vicia sativa subsp. nigra Ehrh.	Plantae	Magnoliophyta	Magnoliopsida	Fabales	Fabaceae	Vicia	sativa	nigra		subspecies	Ehrh.	-6.7669455	41.5711114	WGS84
b4ad9477-2200-41f2-abed-e21b2f051f94	PhysicalObject	Research Center in Biodiversity and Genetic Resources	CIBIO	InBIO Barcoding Initiative	IBPLT DNA barcoding of Portuguese plants	CIBIO	PreservedSpecimen	b4ad9477-2200-41f2-abed-e21b2f051f94	PLT.0256	Joana Pauperio|Joao Queiros| Ricardo Pita|Helia Goncalves| Miguel Porto	specimen (dry) | DNA extract	in collection	PO-V72369	E35	05/06/2019	2019	6	Rodrigo Andrade| Miguel Porto	Vicia sativa subsp. nigra Ehrh.	Plantae	Magnoliophyta	Magnoliopsida	Fabales	Fabaceae	Vicia	sativa	nigra		subspecies	Ehrh.	-6.636	41.499	WGS84
cd2de88b-c879-4c18-9221-1cff3af70e98	PhysicalObject	Research Center in Biodiversity and Genetic Resources	CIBIO	InBIO Barcoding Initiative	IBPLT DNA barcoding of Portuguese plants	CIBIO	PreservedSpecimen	cd2de88b-c879-4c18-9221-1cff3af70e98	PLT.0300	Joana Pauperio|Joao Queiros| Ricardo Pita|Helia Goncalves| Miguel Porto	specimen (dry) | DNA extract	in collection	PO-V72414	E40	06/06/2019	2019	6	Rodrigo Andrade| Miguel Porto	Vicia sativa subsp. nigra Ehrh.	Plantae	Magnoliophyta	Magnoliopsida	Fabales	Fabaceae	Vicia	sativa	nigra		subspecies	Ehrh.	-6.634	41.52	WGS84
5021148a-b7dd-4f37-ab82-6ecf1ad0a2b6	PhysicalObject	Research Center in Biodiversity and Genetic Resources	CIBIO	InBIO Barcoding Initiative	IBPLT DNA barcoding of Portuguese plants	CIBIO	PreservedSpecimen	5021148a-b7dd-4f37-ab82-6ecf1ad0a2b6	PLT.0157	Joana Pauperio|Joao Queiros| Ricardo Pita|Helia Goncalves| Miguel Porto	specimen (dry) | DNA extract	in collection	PO-V72270	E11	03/05/2019	2019	5	Rodrigo Andrade| Miguel Porto	Vicia sativa subsp. sativa L.	Plantae	Magnoliophyta	Magnoliopsida	Fabales	Fabaceae	Vicia	sativa	sativa		subspecies	L.	-6.636579	41.4996475	WGS84
03a9ff27-f86f-43fc-a0df-647d27eab7c4	PhysicalObject	Research Center in Biodiversity and Genetic Resources	CIBIO	InBIO Barcoding Initiative	IBPLT DNA barcoding of Portuguese plants	CIBIO	PreservedSpecimen	03a9ff27-f86f-43fc-a0df-647d27eab7c4	PLT.0342	Joana Pauperio|Joao Queiros| Ricardo Pita|Helia Goncalves| Miguel Porto	specimen (dry) | DNA extract	in collection	PO-V72457	E47	07/06/2019	2019	6	Rodrigo Andrade| Miguel Porto	Vicia sativa subsp. sativa L.	Plantae	Magnoliophyta	Magnoliopsida	Fabales	Fabaceae	Vicia	sativa	sativa		subspecies	L.	-6.715	41.529	WGS84
40672d91-815b-49b1-a6af-cef4939a2366	PhysicalObject	Research Center in Biodiversity and Genetic Resources	CIBIO	InBIO Barcoding Initiative	IBPLT DNA barcoding of Portuguese plants	CIBIO	PreservedSpecimen	40672d91-815b-49b1-a6af-cef4939a2366	PLT.0346	Joana Pauperio|Joao Queiros| Ricardo Pita| Helia Gonçalves| Miguel Porto	specimen (dry) | DNA extract	in collection	PO-V72461	E47	07/06/2019	2019	6	Rodrigo Andrade| Miguel Porto	Vicia villosa subsp. ambigua (Guss.) Kerguelen	Plantae	Magnoliophyta	Magnoliopsida	Fabales	Fabaceae	Vicia	villosa	ambigua		subspecies	(Guss.) Kerguelen	-6.715	41.529	WGS84
38310850-4f15-4c78-96a1-5ebe94ab940f	PhysicalObject	Research Center in Biodiversity and Genetic Resources	CIBIO	InBIO Barcoding Initiative	IBPLT DNA barcoding of Portuguese plants	CIBIO	PreservedSpecimen	38310850-4f15-4c78-96a1-5ebe94ab940f	PLT.0485	Joana Pauperio|Joao Queiros| Ricardo Pita|Helia Goncalves| Miguel Porto	specimen (dry) | DNA extract	in collection	PO-V72589	E15	01/06/2019	2019	6	Rodrigo Andrade| Miguel Porto	Vicia villosa subsp. varia (Host) Corb.	Plantae	Magnoliophyta	Magnoliopsida	Fabales	Fabaceae	Vicia	villosa	varia		subspecies	(Host) Corb.	-7.039091555	41.50176645	WGS84
671f7060-ff85-454f-999c-22bcee0e5942	PhysicalObject	Research Center in Biodiversity and Genetic Resources	CIBIO	InBIO Barcoding Initiative	IBPLT DNA barcoding of Portuguese plants	CIBIO	PreservedSpecimen	671f7060-ff85-454f-999c-22bcee0e5942	PLT.0504	Joana Pauperio|Joao Queiros| Ricardo Pita|Helia Goncalves| Miguel Porto	specimen (dry) | DNA extract	in collection	PO-V72608	E30	01/06/2019	2019	6	Rodrigo Andrade| Miguel Porto	Vicia villosa subsp. varia (Host) Corb.	Plantae	Magnoliophyta	Magnoliopsida	Fabales	Fabaceae	Vicia	villosa	varia		subspecies	(Host) Corb.	-6.765867972	41.55942608	WGS84
1191711c-e3c6-4c42-80c9-f00755091064	PhysicalObject	Research Center in Biodiversity and Genetic Resources	CIBIO	InBIO Barcoding Initiative	IBPLT DNA barcoding of Portuguese plants	CIBIO	PreservedSpecimen	1191711c-e3c6-4c42-80c9-f00755091064	PLT.0567	Joana Pauperio|Joao Queiros| Ricardo Pita|Helia Goncalves| Miguel Porto	specimen (dry) | DNA extract	in collection	PO-V72670	E26	01/06/2019	2019	6	Rodrigo Andrade| Miguel Porto	Viola kitaibeliana subsp. kitaibeliana Schult.	Plantae	Magnoliophyta	Magnoliopsida	Malpighiales	Violaceae	Viola	kitaibeliana	kitaibeliana		subspecies	Schult.	-6.911883605	41.54354368	WGS84
c590f932-9ebd-49e6-b8db-91f138075d6e	PhysicalObject	Research Center in Biodiversity and Genetic Resources	CIBIO	InBIO Barcoding Initiative	IBPLT DNA barcoding of Portuguese plants	CIBIO	PreservedSpecimen	c590f932-9ebd-49e6-b8db-91f138075d6e	PLT.0482	Joana Pauperio|Joao Queiros| Ricardo Pita|Helia Goncalves| Miguel Porto	specimen (dry) | DNA extract	in collection	PO-V72586	E60	27/06/2019	2019	6	Rodrigo Andrade| Miguel Porto	Viola kitaibeliana subsp. kitaibeliana Schult.	Plantae	Magnoliophyta	Magnoliopsida	Malpighiales	Violaceae	Viola	kitaibeliana	kitaibeliana		subspecies	Schult.	-6.795	41.831	WGS84
547dcfd6-9030-4fa3-a26d-f93a4b35c1be	PhysicalObject	Research Center in Biodiversity and Genetic Resources	CIBIO	InBIO Barcoding Initiative	IBPLT DNA barcoding of Portuguese plants	CIBIO	PreservedSpecimen	547dcfd6-9030-4fa3-a26d-f93a4b35c1be	PLT.0622	Joana Pauperio|Joao Queiros| Ricardo Pita|Helia Goncalves| Miguel Porto	specimen (dry) | DNA extract	in collection	PO-V72725	E64	01/06/2020	2020	6	Rodrigo Andrade| Miguel Porto	Xanthium spinosum subsp. spinosum L.	Plantae	Magnoliophyta	Magnoliopsida	Asterales	Asteraceae	Xanthium	spinosum	spinosum		subspecies	L.	-6.771931652	41.44034976	WGS84
e8ac88b2-03b5-46c5-aa45-509230c2734d	PhysicalObject	Research Center in Biodiversity and Genetic Resources	CIBIO	InBIO Barcoding Initiative	IBPLT DNA barcoding of Portuguese plants	CIBIO	PreservedSpecimen	e8ac88b2-03b5-46c5-aa45-509230c2734d	PLT.0045	Joana Pauperio|Joao Queiros| Ricardo Pita|Helia Goncalves| Miguel Porto	specimen (dry) | DNA extract	in collection	PO-V72157	E2	03/08/2018	2018	8	Rodrigo Andrade| Miguel Porto	Xanthium spinosum subsp. spinosum L.	Plantae	Magnoliophyta	Magnoliopsida	Asterales	Asteraceae	Xanthium	spinosum	spinosum		subspecies	L.	-7.0973107	41.3364972	WGS84
