# Supplementary material for: The InBIO Barcoding Initiative Database: contribution to the knowledge of DNA barcodes of the vascular plants of north-eastern Portugal
Source: Biodivers Data J. 2025 Jan 24;13:e142020. doi: 10.3897/BDJ.13.e142020 (PMC11786190; doi:10.3897/BDJ.13.e142020)
Supplement: Supplementary material 3 — IBPLT DNA barcoding of Portuguese plants – List of specimens and accession codes [file bdj-13-e142020-s003.csv]

Family	Taxa	PLT Code	BOLD	ITS2	trnl-ef	trnl-gh
Amaranthaceae	Amaranthus hybridus L.	PLT.0619	IBPLT585-24	PQ137933	PQ138534	PQ204335
Amaranthaceae	Chenopodium murale (L.) S. Fuentes, Uotila & Borsch	PLT.0599	IBPLT565-24	PQ138032	PQ138629
Amaranthaceae	Chenopodium album L.	PLT.0041	IBPLT036-24	PQ138033	PQ138631	PQ204038
Amaranthaceae	Chenopodium album L.	PLT.0396	IBPLT379-24	PQ138035	PQ138630	PQ204236
Amaranthaceae	Chenopodium album L.	PLT.0547	IBPLT514-24	PQ138034	PQ138632	PQ204302
Amaryllidaceae	Allium pallens L.	PLT.0457	IBPLT426-24		PQ138530	PLT.0457.gh*
Amaryllidaceae	Allium pallens L.	PLT.0653	IBPLT618-24	PQ137929	PQ138529	PLT.0653.gh*
Amaryllidaceae	Allium vineale L.	PLT.0327	IBPLT314-24	PQ137930	PQ138531	PLT.0327.gh*
Anacardiaceae	Pistacia terebinthus L.	PLT.0441	IBPLT410-24	PQ138292	PQ138882	PQ204254
Apiaceae	Anthriscus caucalis M.Bieb.	PLT.0150	IBPLT141-24	PQ137944	PQ138544	PLT.0150.gh*
Apiaceae	Bupleurum virgatum Cav.	PLT.0360	IBPLT347-24	PQ137997	PQ138595	PLT.0360.gh*
Apiaceae	Chaerophyllum temulum L.	PLT.0563	IBPLT530-24	PQ138027
Apiaceae	Conium maculatum L.	PLT.0002	IBPLT002-24		PQ138644	PLT.0002.gh*
Apiaceae	Conium maculatum L.	PLT.0468	IBPLT437-24	PQ138049	PQ138645	PLT.0468.gh*
Apiaceae	Conopodium subcarneum (Boiss. & Reut.) Boiss.	PLT.0297	IBPLT283-24	PQ138050	PQ138646	PLT.0297.gh*
Apiaceae	Daucus carota L.	PLT.0223	IBPLT211-24	PQ138082	PQ138680	PLT.0223.gh*
Apiaceae	Daucus durieua Lange	PLT.0252	IBPLT240-24		PQ138681	PLT.0252.gh*
Apiaceae	Eryngium campestre L.	PLT.0216	IBPLT204-24	PQ138102	PQ138701	PLT.0216.gh*
Apiaceae	Foeniculum vulgare Mill.	PLT.0221	IBPLT209-24	PQ138118	PQ138719	PLT.0221.gh*
Apiaceae	Helosciadium nodiflorum (L.) W.D.J.Koch	PLT.0370	IBPLT356-24	PQ138160	PQ138760	PLT.0370.gh*
Apiaceae	Magydaris panacifolia (Vahl) Lange	PLT.0399	IBPLT382-24	PQ138232	PQ138826	PLT.0399.gh*
Apiaceae	Oenanthe crocata L.	PLT.0007	IBPLT006-24	PQ138258	PQ138848	PLT.0007.gh*
Apiaceae	Oenanthe crocata L.	PLT.0196	IBPLT184-24	PQ138259	PQ138849	PLT.0196.gh*
Apiaceae	Oenanthe crocata L.	PLT.0307	IBPLT293-24	PQ138260	PQ138850	PLT.0307.gh*
Apiaceae	Pimpinella villosa Schousb.	PLT.0146	IBPLT137-24	PQ138291	PQ138880	PLT.0146.gh*
Apiaceae	Pimpinella villosa Schousb.	PLT.0204	IBPLT192-24	PQ138290	PQ138881	PLT.0204.gh*
Apiaceae	Scandix pecten-veneris L.	PLT.0080	IBPLT076-24	PQ138373	PQ138958	PLT.0080.gh*
Apiaceae	Scandix pecten-veneris L.	PLT.0192	IBPLT180-24	PQ138374	PQ138957	PLT.0192.gh*
Apiaceae	Scandix pecten-veneris L.	PLT.0351	IBPLT338-24	PQ138375	PQ138959	PLT.0351.gh*
Apiaceae	Seseli peixotoanum Samp.	PLT.0520	IBPLT488-24	PQ138389	PQ138974	PLT.0520.gh*
Apiaceae	Smyrnium olusatrum L.	PLT.0142	IBPLT133-24	PQ138408	PQ138992	PLT.0142.gh*
Apiaceae	Thapsia gummifera (Desf.) Spreng.	PLT.0640	IBPLT605-24	PQ138426	PQ139009	PLT.0640.gh*
Apiaceae	Thapsia villosa L.	PLT.0143	IBPLT134-24	PQ138427	PQ139010	PLT.0143.gh*
Apiaceae	Thapsia villosa L.	PLT.0289	IBPLT275-24	PQ138428	PQ139011	PLT.0289.gh*
Apiaceae	Tordylium maximum L.	PLT.0609	IBPLT575-24	PQ138436	PQ139019	PLT.0609.gh*
Apiaceae	Torilis africana Spreng.	PLT.0021	IBPLT018-24	PQ138438	PQ139021	PLT.0021.gh*
Apiaceae	Torilis africana Spreng.	PLT.0257	IBPLT245-24	PQ138440	PQ139023	PLT.0257.gh*
Apiaceae	Torilis africana Spreng.	PLT.0264A	IBPLT251-24	PQ138439	PQ139022	PLT.0264A.gh*
Apiaceae	Torilis africana Spreng.	PLT.0610	IBPLT576-24	PQ138437	PQ139020	PLT.0610.gh*
Apiaceae	Torilis arvensis (Huds.) Link	PLT.0265	IBPLT252-24	PQ138441	PQ139024	PLT.0265.gh*
Apiaceae	Torilis arvensis (Huds.) Link	PLT.0569	IBPLT536-24	PQ138442	PQ139025	PLT.0569.gh*
Apiaceae	Trocdaris verticillata (L.) Raf.	PLT.0316	IBPLT303-24	PQ138469	PQ139028	PLT.0316.gh*
Aristolochiaceae	Aristolochia paucinervis Pomel	PLT.0286	IBPLT273-24	PQ137953	PQ138553	PQ204182
Asparagaceae	Asparagus acutifolius L.	PLT.0234	IBPLT222-24	PQ137956	PQ138556	PQ204146
Asparagaceae	Asparagus acutifolius L.	PLT.0593	IBPLT560-24	PQ137955	PQ138555	PQ204326
Asparagaceae	Asparagus aff. acutifolius L.	PLT.0176	IBPLT164-24	PQ137957	PQ138557	PQ204111
Asparagaceae	Muscari comosum (L.) Mill.	PLT.0119	IBPLT110-24		PQ138842	PQ204081
Asparagaceae	Ornithogalum bourgaeanum Jord. & Fourr.	PLT.0069	IBPLT064-24		PQ138855	PQ204055
Asparagaceae	Ornithogalum bourgaeanum Jord. & Fourr.	PLT.0194	IBPLT182-24		PQ138856	PQ204121
Asparagaceae	Ruscus aculeatus L.	PLT.0240	IBPLT228-24		PQ138947	PQ204150
Asparagaceae	Scilla verna Huds.	PLT.0088	IBPLT082-24		PQ138960	PQ204064
Aspleniaceae	Asplenium adiantum-nigrum L.	PLT.0600	IBPLT566-24		PQ138558	PLT.0600.gh*
Aspleniaceae	Asplenium trichomanes L.	PLT.0557	IBPLT524-24		PQ138559	PLT.0557.gh*
Asteraceae	Andryala integrifolia L.	PLT.0038	IBPLT033-24	PQ137940	PQ138539	PQ204036
Asteraceae	Andryala integrifolia L.	PLT.0202	IBPLT190-24	PQ137939	PQ138540	PQ204128
Asteraceae	Anthemis arvensis L.	PLT.0046	IBPLT041-24	PQ137941	PQ138542	PQ204042
Asteraceae	Anthemis arvensis L.	PLT.0195	IBPLT183-24	PQ137942	PQ138541	PQ204122
Asteraceae	Anthemis cotula L.	PLT.0607	IBPLT573-24	PQ137943	PQ138543	PQ204329
Asteraceae	Bellis pappulosa Boiss. ex DC.	PLT.0491	IBPLT459-24	PQ137969	PQ138567	PQ204274
Asteraceae	Bellis perennis L.	PLT.0075	IBPLT070-24	PQ137972	PQ138568	PQ204059
Asteraceae	Bellis perennis L.	PLT.0182	IBPLT170-24	PQ137970	PQ138569	PQ204115
Asteraceae	Bellis perennis L.	PLT.0279	IBPLT266-24	PQ137971	PQ138570	PQ204177
Asteraceae	Carduus carpetanus Boiss. & Reut.	PLT.0393	IBPLT376-24	PQ138003	PQ138601	PLT.0393.gh*
Asteraceae	Carduus pycnocephalus L.	PLT.0065	IBPLT060-24	PQ138005	PQ138603	PLT.0065.gh*
Asteraceae	Carduus pycnocephalus L.	PLT.0418	IBPLT398-24	PQ138004	PQ138602	PLT.0418.gh*
Asteraceae	Carduus tenuiflorus Curtis	PLT.0172	IBPLT162-24	PQ138006	PQ138604	PLT.0172.gh*
Asteraceae	Carduus tenuiflorus Curtis	PLT.0263	IBPLT250-24	PQ138007	PQ138605	PLT.0263.gh*
Asteraceae	Carlina hispanica Lam.	PLT.0222	IBPLT210-24	PQ138015	PQ138613	PQ204139
Asteraceae	Carlina racemosa L.	PLT.0355	IBPLT342-24	PQ138016	PQ138614	PQ204220
Asteraceae	Phonus lanatus (L.) Hill	PLT.0352	IBPLT339-24	PQ138017	PQ138615	PQ204218
Asteraceae	Centaurea benedicta (L.) L.	PLT.0253	IBPLT241-24	PQ138020	PQ138618	PQ204158
Asteraceae	Centaurea calcitrapa L.	PLT.0363	IBPLT350-24	PQ138021	PQ138619	PQ204222
Asteraceae	Centaurea jacea L.	PLT.0659	IBPLT624-24	PQ138022	PQ138620	PQ204358
Asteraceae	Centaurea langei Nyman	PLT.0220	IBPLT208-24	PQ138023	PQ138621	PQ204138
Asteraceae	Centaurea solstitialis L.	PLT.0667	IBPLT632-24			PQ204363
Asteraceae	Centaurea aff. ornata subsp. ornata Willd.	PLT.0404	IBPLT387-24	PQ138019	PQ138617	PQ204240
Asteraceae	Chamaemelum nobile (L.) All.	PLT.0028	IBPLT024-24	PQ138030	PQ138626	PQ204031
Asteraceae	Chamaemelum nobile (L.) All.	PLT.0260	IBPLT248-24	PQ138028	PQ138627	PQ204163
Asteraceae	Chamaemelum nobile (L.) All.	PLT.0608	IBPLT574-24	PQ138029	PQ138625	PQ204330
Asteraceae	Chondrilla juncea L.	PLT.0205	IBPLT193-24	PQ138036	PQ138633	PQ204130
Asteraceae	Cichorium intybus L.	PLT.0032	IBPLT027-24	PQ138037	PQ138634	PQ204033
Asteraceae	Cirsium arvense (L.) Scop.	PLT.0366	IBPLT353-24	PQ138038	PQ138635	PLT.0366.gh*
Asteraceae	Cladanthus mixtus (L.) Chevall.	PLT.0321	IBPLT308-24	PQ138041	PQ138638	PQ204201
Asteraceae	Coleostephus myconis (L.) Rchb. fil.	PLT.0117	IBPLT108-24	PQ138046	PQ138641	PQ204079
Asteraceae	Coleostephus myconis (L.) Rchb. fil.	PLT.0177	IBPLT165-24	PQ138048	PQ138642	PQ204112
Asteraceae	Coleostephus myconis (L.) Rchb. fil.	PLT.0251	IBPLT239-24			PQ204157
Asteraceae	Coleostephus myconis (L.) Rchb. fil.	PLT.0304	IBPLT290-24	PQ138047	PQ138643	PQ204192
Asteraceae	Crepis capillaris (L.) Wallr.	PLT.0034	IBPLT029-24	PQ138060	PQ138655	PQ204034
Asteraceae	Crepis foetida L.	PLT.0454	IBPLT423-24	PQ138061	PQ138656	PQ204260
Asteraceae	Crepis vesicaria L.	PLT.0074	IBPLT069-24	PQ138062	PQ138657	PQ204058
Asteraceae	Filago lutescens Jord.	PLT.0213	IBPLT201-24	PQ138116	PQ138715	PLT.0213.gh*
Asteraceae	Filago lutescens Jord.	PLT.0505	IBPLT473-24	PQ138115	PQ138716	PLT.0505.gh*
Asteraceae	Filago lutescens Jord.	PLT.0548	IBPLT515-24	PQ138114	PQ138717	PLT.0548.gh*
Asteraceae	Gamochaeta purpurea (L.) Cabrera	PLT.0586	IBPLT553-24	PQ138132	PQ138733	PLT.0586.gh*
Asteraceae	Glebionis segetum (L.) Fourr.	PLT.0339	IBPLT326-24	PQ138150	PQ138751	PQ204213
Asteraceae	Hedypnois rhagadioloides (L.) F.W.Schmidt	PLT.0078	IBPLT074-24	PQ138153	PQ138753	PQ204061
Asteraceae	Hedypnois rhagadioloides (L.) F.W.Schmidt	PLT.0535	IBPLT502-24	PQ138152		PQ204295
Asteraceae	Helichrysum stoechas (L.) Moench	PLT.0136	IBPLT127-24	PQ138154	PQ138754	PLT.0136.gh*
Asteraceae	Helichrysum stoechas (L.) Moench	PLT.0241	IBPLT229-24	PQ138155	PQ138755	PLT.0241.gh*
Asteraceae	Helminthotheca echioides (L.) Holub	PLT.0623	IBPLT589-24	PQ138159	PQ138759	PQ204338
Asteraceae	Hispidella hispanica Barnadez ex Lam.	PLT.0385	IBPLT370-24	PQ138164	PQ138765	PLT.0385.gh*
Asteraceae	Hypochaeris radicata L.	PLT.0305	IBPLT291-24	PQ138184	PQ138783	PQ204193
Asteraceae	Jacobaea vulgaris Gaertn.	PLT.0349	IBPLT336-24	PQ138186	PQ138784	PQ204216
Asteraceae	Lactuca serriola L.	PLT.0262	IBPLT249-24	PQ138194	PQ138792	PQ204164
Asteraceae	Lactuca viminea (L.) J.Presl & C.Presl	PLT.0456	IBPLT425-24	PQ138195	PQ138793	PQ204261
Asteraceae	Leontodon longirostris (Finch & P.D.Sell) Talavera	PLT.0247	IBPLT235-24		PQ138795	PQ204153
Asteraceae	Leucanthemopsis pulverulenta (Lag.) Heywood	PLT.0631	IBPLT597-24	PQ138204	PQ138797	PLT.0631.gh*
Asteraceae	Logfia gallica (L.) Coss. & Germ.	PLT.0212	IBPLT200-24	PQ138211	PQ138803	PLT.0212.gh*
Asteraceae	Logfia gallica (L.) Coss. & Germ.	PLT.0324	IBPLT311-24	PQ138210	PQ138804	PLT.0324.gh*
Asteraceae	Logfia minima (Sm.) Dumort.	PLT.0603B	IBPLT569-24	PQ138212	PQ138805
Asteraceae	Pallenis spinosa (L.) Cass.	PLT.0230	IBPLT218-24	PQ138273	PQ138864	PLT.0230.gh*
Asteraceae	Picnomon acarna (L.) Cass.	PLT.0589	IBPLT556-24	PQ138287	PQ138877	PQ204324
Asteraceae	Pilosella officinarum Vaill.	PLT.0624	IBPLT590-24	PQ138288	PQ138878	PLT.0624.gh*
Asteraceae	Pilosella pseudopilosella (Ten.) Sojak	PLT.0439	IBPLT408-24	PQ138289	PQ138879	PQ204252
Asteraceae	Pulicaria paludosa Link	PLT.0037	IBPLT032-24	PQ138319	PQ138910	PQ204035
Asteraceae	Santolina semidentata Hoffmanns. & Link	PLT.0651	IBPLT616-24	PQ138369	PQ138953	PQ204352
Asteraceae	Scorzonera angustifolia L.	PLT.0435	IBPLT404-24	PQ138379	PQ138965	PQ204249
Asteraceae	Scorzonera angustifolia L.	PLT.0580	IBPLT547-24	PQ138380	PQ138964	PQ204319
Asteraceae	Silybum marianum (L.) Gaertn.	PLT.0310	IBPLT296-24	PQ138404	PQ138988	PLT.0310.gh*
Asteraceae	Sonchus asper (L.) Hill	PLT.0067	IBPLT062-24	PQ138414	PQ138997	PQ204053
Asteraceae	Sonchus asper (L.) Hill	PLT.0338	IBPLT325-24			PQ204212
Asteraceae	Sonchus oleraceus L.	PLT.0249	IBPLT237-24	PQ138415	PQ138998	PQ204155
Asteraceae	Sonchus oleraceus L.	PLT.0330	IBPLT317-24	PQ138416	PQ138999	PQ204207
Asteraceae	Taraxacum marginellum H.Lindb.	PLT.0199	IBPLT187-24	PQ138423	PQ139006	PQ204125
Asteraceae	Tolpis barbata (L.) Gaertn.	PLT.0417	IBPLT397-24	PQ138433	PQ139016	PQ204246
Asteraceae	Tolpis umbellata Bertol.	PLT.0203	IBPLT191-24	PQ138434	PQ139018	PQ204129
Asteraceae	Tolpis umbellata Bertol.	PLT.0211	IBPLT199-24	PQ138435	PQ139017	PQ204133
Asteraceae	Tragopogon dubius Scop.	PLT.0479	IBPLT447-24	PQ138443	PQ139026	PQ204268
Asteraceae	Urospermum picroides (L.) Scop. ex F.W.Schmidt	PLT.0266	IBPLT253-24	PQ138474	PQ139032	PQ204165
Asteraceae	Urospermum picroides (L.) Scop. ex F.W.Schmidt	PLT.0267	IBPLT254-24	PQ138473	PQ139033	PQ204166
Asteraceae	Xanthium spinosum L.	PLT.0045	IBPLT040-24	PQ138508	PQ139056	PQ204041
Asteraceae	Xanthium spinosum L.	PLT.0622	IBPLT588-24	PQ138509	PQ139055	PQ204337
Boraginaceae	Anchusa arvensis (L.) M.Bieb.	PLT.0474	IBPLT442-24	PQ137938		PLT.0474.gh*
Boraginaceae	Echium plantagineum L.	PLT.0183	IBPLT171-24	PQ138091	PQ138691	PLT.0183.gh*
Boraginaceae	Echium vulgare L.	PLT.0581	IBPLT548-24	PQ138092		PLT.0581.gh*
Boraginaceae	Heliotropium europaeum L.	PLT.0039	IBPLT034-24	PQ138158	PQ138758	PLT.0039.gh*
Boraginaceae	Heliotropium europaeum L.	PLT.0613	IBPLT579-24	PQ138157	PQ138757	PLT.0613.gh*
Boraginaceae	Myosotis discolor Pers.	PLT.0122	IBPLT113-24	PQ138253	PQ138843	PQ204083
Boraginaceae	Myosotis discolor Pers.	PLT.0191	IBPLT179-24	PQ138254	PQ138845	PQ204120
Boraginaceae	Myosotis discolor Pers.	PLT.0564	IBPLT531-24	PQ138255	PQ138844	PQ204310
Boraginaceae	Pentaglottis sempervirens (L.) Tausch ex L.H.Bailey	PLT.0578	IBPLT545-24	PQ138278		PLT.0578.gh*
Brassicaceae	Alyssum serpyllifolium Desf.	PLT.0115	IBPLT106-24	PQ137932	PQ138533	PLT.0115.gh*
Brassicaceae	Alyssum serpyllifolium Desf.	PLT.0646	IBPLT611-24	PQ137931	PQ138532	PLT.0646.gh*
Brassicaceae	Brassica barrelieri (L.) Janka	PLT.0059	IBPLT054-24	PQ137978	PQ138576	PLT.0059.gh*
Brassicaceae	Bunias erucago L.	PLT.0361	IBPLT348-24	PQ137996	PQ138594	PLT.0361.gh*
Brassicaceae	Capsella rubella Reut.	PLT.0086	IBPLT080-24	PQ138002	PQ138600
Brassicaceae	Coincya monensis (L.) Greuter & Burdet	PLT.0106	IBPLT097-24	PQ138045	PQ138640	PLT.0106.gh*
Brassicaceae	Erysimum linifolium (Pers.) J.Gay	PLT.0112	IBPLT103-24	PQ138103	PQ138702	PLT.0112.gh*
Brassicaceae	Lepidium heterophyllum Benth.	PLT.0052	IBPLT047-24	PQ138203		PLT.0052.gh*
Brassicaceae	Lepidium heterophyllum Benth.	PLT.0053	IBPLT048-24	PQ138202	PQ138796	PLT.0053.gh*
Brassicaceae	Nasturtium officinale W.T.Aiton	PLT.0372	IBPLT358-24	PQ138256	PQ138846	PLT.0372.gh*
Brassicaceae	Raphanus raphanistrum L.	PLT.0049	IBPLT044-24	PQ138338		PLT.0049.gh*
Brassicaceae	Sisymbrium officinale (L.) Scop.	PLT.0189	IBPLT177-24	PQ138405	PQ138989	PLT.0189.gh*
Brassicaceae	Sisymbrium officinale (L.) Scop.	PLT.0362	IBPLT349-24	PQ138406	PQ138990	PLT.0362.gh*
Brassicaceae	Sisymbrium officinale (L.) Scop.	PLT.0598	IBPLT564-24	PQ138407	PQ138991	PLT.0598.gh*
Campanulaceae	Campanula rapunculus L.	PLT.0242	IBPLT230-24	PQ138000	PQ138599	PQ204151
Campanulaceae	Campanula rapunculus L.	PLT.0299	IBPLT285-24	PQ138001	PQ138598	PQ204189
Campanulaceae	Campanula sp. L.	PLT.0333	IBPLT320-24	PQ137999	PQ138597	PQ204210
Campanulaceae	Jasione montana L.	PLT.0156	IBPLT147-24	PQ138187	PQ138785	PQ204101
Campanulaceae	Legousia falcata (Ten.) Fritsch ex Janch.	PLT.0617	IBPLT583-24	PQ138201
Cannabaceae	Humulus lupulus L.	PLT.0543	IBPLT510-24	PQ138177	PQ138778	PLT.0543.gh*
Caprifoliaceae	Dipsacus fullonum L.	PLT.0628	IBPLT594-24	PQ138088	PQ138688	PQ204340
Caprifoliaceae	Lonicera etrusca Santi	PLT.0179	IBPLT167-24	PQ138216	PQ138810	PQ204113
Caprifoliaceae	Lonicera etrusca Santi	PLT.0232	IBPLT220-24	PQ138217	PQ138811	PQ204144
Caprifoliaceae	Valeriana calcitrapae L.	PLT.0382	IBPLT367-24	PQ138476	PQ139035	PQ204231
Caprifoliaceae	Valeriana carinata (Loisel.) Christenh. & Byng	PLT.0503	IBPLT471-24	PQ138477	PQ139036	PLT.0503.gh*
Caprifoliaceae	Valeriana coronata (L.) Mill.	PLT.0530	IBPLT497-24	PQ138478	PQ139037	PLT.0530.gh*
Caprifoliaceae	Valeriana dentata (L.) All.	PLT.0546	IBPLT513-24		PQ139038	PLT.0546.gh*
Caryophyllaceae	Agrostemma githago L.	PLT.0407	IBPLT390-24	PQ137919	PQ138519	PQ204242
Caryophyllaceae	Arenaria leptoclados (Rchb.) Guss.	PLT.0514	IBPLT482-24	PQ137952	PQ138552	PLT.0514.gh*
Caryophyllaceae	Arenaria montana L.	PLT.0627	IBPLT593-24	PQ137951	PQ138551	PLT.0627.gh*
Caryophyllaceae	Cerastium brachypetalum Desp. ex Pers.	PLT.0572	IBPLT539-24	PQ138025	PQ138623	PQ204314
Caryophyllaceae	Cerastium glomeratum Thuill.	PLT.0187	IBPLT175-24	PQ138026	PQ138624	PQ204118
Caryophyllaceae	Corrigiola telephiifolia Pourr.	PLT.0401	IBPLT384-24	PQ138055	PQ138651	PQ204239
Caryophyllaceae	Corrigiola telephiifolia Pourr.	PLT.0511	IBPLT479-24	PQ138054	PQ138650
Caryophyllaceae	Dianthus laricifolius Boiss. & Reut.	PLT.0650	IBPLT615-24	PQ138084	PQ138683	PLT.0650.gh*
Caryophyllaceae	Dianthus lusitanus Brot.	PLT.0604	IBPLT570-24	PQ138085	PQ138684	PLT.0604.gh*
Caryophyllaceae	Dianthus nudiflorus Griff.	PLT.0446	IBPLT415-24	PQ138086	PQ138685	PLT.0446.gh*
Caryophyllaceae	Herniaria scabrida Boiss.	PLT.0214	IBPLT202-24	PQ138163	PQ138764	PQ204134
Caryophyllaceae	Herniaria scabrida Boiss.	PLT.0515	IBPLT483-24	PQ138162	PQ138762
Caryophyllaceae	Herniaria scabrida Boiss.	PLT.0618	IBPLT584-24	PQ138161	PQ138763	PQ204334
Caryophyllaceae	Moehringia pentandra J.Gay	PLT.0507	IBPLT475-24	PQ138250	PQ138839	PLT.0507.gh*
Caryophyllaceae	Petrorhagia nanteuilii (Burnat) P.W.Ball & Heywood	PLT.0246	IBPLT234-24	PQ138280	PQ138870	PLT.0246.gh*
Caryophyllaceae	Polycarpon tetraphyllum (L.) L.	PLT.0568	IBPLT535-24	PQ138309	PQ138899	PLT.0568.gh*
Caryophyllaceae	Rabelera holostea (L.) M.T.Sharples & E.A.Tripp	PLT.0574	IBPLT541-24	PQ138326	PQ138916	PQ204316
Caryophyllaceae	Saponaria officinalis L.	PLT.0552	IBPLT519-24	PQ138370	PQ138954	PLT.0552.gh*
Caryophyllaceae	Scleranthus annuus L.	PLT.0335	IBPLT322-24	PQ138378	PQ138963	PQ204211
Caryophyllaceae	Silene baccifera (L.) Durande	PLT.0469	IBPLT438-24	PQ138393	PQ138978	PQ204264
Caryophyllaceae	Silene coutinhoi Rothm. & P.Silva	PLT.0603A	IBPLT568-24	PQ138394	PQ138979	PQ204327
Caryophyllaceae	Silene gallica L.	PLT.0048	IBPLT043-24	PQ138395	PQ138980	PQ204044
Caryophyllaceae	Silene gallica L.	PLT.0248	IBPLT236-24	PQ138397	PQ138982	PQ204154
Caryophyllaceae	Silene gallica L.	PLT.0325	IBPLT312-24	PQ138396	PQ138981	PQ204204
Caryophyllaceae	Silene inaperta L.	PLT.0208	IBPLT196-24	PQ138398		PQ204132
Caryophyllaceae	Silene portensis L.	PLT.0442	IBPLT411-24	PQ138399	PQ138983	PQ204255
Caryophyllaceae	Silene scabriflora Brot.	PLT.0357	IBPLT344-24	PQ138400	PQ138986
Caryophyllaceae	Silene scabriflora Brot.	PLT.0635	IBPLT601-24	PQ138401	PQ138985	PQ204344
Caryophyllaceae	Silene scabriflora Brot.	PLT.0655	IBPLT620-24	PQ138402	PQ138984	PQ204354
Caryophyllaceae	Silene vulgaris (Moench) Garcke	PLT.0358	IBPLT345-24	PQ138403	PQ138987	PLT.0358.gh*
Caryophyllaceae	Spergula arvensis L.	PLT.0124	IBPLT115-24	PQ138418	PQ139000	PQ204084
Caryophyllaceae	Spergula arvensis L.	PLT.0415	IBPLT395-24	PQ138417	PQ139001	PQ204244
Caryophyllaceae	Spergularia purpurea (Pers.) G.Don	PLT.0140	IBPLT131-24	PQ138419	PQ139002	PQ204094
Caryophyllaceae	Stellaria graminea L.	PLT.0009	IBPLT008-24	PQ138420	PQ139003	PQ204022
Caryophyllaceae	Stellaria graminea L.	PLT.0026	IBPLT023-24	PQ138421	PQ139004	PQ204030
Cistaceae	Cistus inflatus Pourr. ex J.-P.Demoly	PLT.0510	IBPLT478-24			PLT.0510.gh*
Cistaceae	Cistus ladanifer L.	PLT.0096	IBPLT090-24	PQ138039	PQ138636	PLT.0096.gh*
Cistaceae	Cistus ladanifer L.	PLT.0097	IBPLT091-24			PLT.0097.gh*
Cistaceae	Cistus umbellatus L.	PLT.0508	IBPLT476-24	PQ138040	PQ138637	PLT.0508.gh*
Cistaceae	Tuberaria guttata (L.) Fourr.	PLT.0138	IBPLT129-24	PQ138471	PQ139030	PLT.0138.gh*
Cistaceae	Tuberaria aff. guttata (L.) Fourr.	PLT.0148	IBPLT139-24	PQ138470	PQ139029	PLT.0148.gh*
Convolvulaceae	Convolvulus arvensis L.	PLT.0030	IBPLT025-24	PQ138052	PQ138648	PLT.0030.gh*
Convolvulaceae	Convolvulus arvensis L.	PLT.0209	IBPLT197-24	PQ138051	PQ138647	PLT.0209.gh*
Crassulaceae	Crassula tillaea Lest.-Garl.	PLT.0490	IBPLT458-24	PQ138057	PQ138653	PQ204273
Crassulaceae	Petrosedum amplexicaule (DC.) Velayos	PLT.0641	IBPLT606-24	PQ138281	PQ138871
Crassulaceae	Petrosedum forsterianum (Sm.) Grulich	PLT.0144	IBPLT135-24	PQ138282	PQ138872	PQ204095
Crassulaceae	Petrosedum forsterianum (Sm.) Grulich	PLT.0309	IBPLT295-24	PQ138283	PQ138873	PQ204196
Crassulaceae	Sedum arenarium Brot.	PLT.0057	IBPLT052-24	PQ138385	PQ138969	PQ204048
Crassulaceae	Sedum arenarium Brot.	PLT.0524	IBPLT491-24	PQ138384	PQ138970	PQ204286
Crassulaceae	Sedum hirsutum All.	PLT.0484	IBPLT452-24	PQ138386	PQ138971	PQ204271
Crassulaceae	Umbilicus rupestris (Salisb.) Dandy	PLT.0099	IBPLT093-24	PQ138472	PQ139031	PQ204072
Cucurbitaceae	Bryonia cretica L.	PLT.0359	IBPLT346-24	PQ137995	PQ138593	PLT.0359.gh*
Cupressaceae	Juniperus oxycedrus L.	PLT.0228	IBPLT216-24	PQ138193	PQ138791	PLT.0228.gh*
Cyperaceae	Carex acuta L.	PLT.0648	IBPLT613-24	PQ138008	PQ138606
Cyperaceae	Carex flacca Schreb.	PLT.0516	IBPLT484-24	PQ138009	PQ138607	PQ204283
Cyperaceae	Carex hirta L.	PLT.0315	IBPLT302-24	PQ138010		PLT.0315.gh*
Cyperaceae	Carex hirta L.	PLT.0558	IBPLT525-24		PQ138608
Cyperaceae	Carex leporina L.	PLT.0313A	IBPLT299-24	PQ138011	PQ138609	PQ204197
Cyperaceae	Carex otrubae Podp.	PLT.0549	IBPLT516-24	PQ138012	PQ138610	PQ204303
Cyperaceae	Carex spicata Huds.	PLT.0130B	IBPLT121-24	PQ138014	PQ138611	PQ204087
Cyperaceae	Carex spicata Huds.	PLT.0313B	IBPLT300-24	PQ138013	PQ138612	PQ204198
Cyperaceae	Cyperus longus L.	PLT.0019	IBPLT016-24		PQ138667
Cyperaceae	Eleocharis palustris (L.) Roem. & Schult.	PLT.0070	IBPLT065-24	PQ138093
Cyperaceae	Scirpoides holoschoenus (L.) Sojak	PLT.0072	IBPLT067-24	PQ138376	PQ138961
Cyperaceae	Scirpoides holoschoenus (L.) Sojak	PLT.0377	IBPLT362-24	PQ138377	PQ138962
Cytinaceae	Cytinus hypocistis (L.) L.	PLT.0525	IBPLT492-24			PQ204287
Dennstaedtiaceae	Pteridium aquilinum (L.) Kuhn	PLT.0471	IBPLT439-24		PQ138909	PLT.0471.gh*
Dioscoreaceae	Dioscorea communis (L.) Caddick & Wilkin	PLT.0476	IBPLT444-24		PQ138687	PQ204266
Equisetaceae	Equisetum arvense L.	PLT.0551	IBPLT518-24		PQ138694	PLT.0551.gh*
Ericaceae	Erica scoparia L.	PLT.0565	IBPLT532-24	PQ138097	PQ138696	PLT.0565.gh*
Euphorbiaceae	Euphorbia exigua L.	PLT.0438	IBPLT407-24	PQ138104	PQ138703	PQ204251
Euphorbiaceae	Euphorbia falcata L.	PLT.0455	IBPLT424-24		PQ138704	PLT.0455.gh*
Euphorbiaceae	Euphorbia oxyphylla Boiss.	PLT.0098	IBPLT092-24	PQ138106	PQ138705	PQ204071
Euphorbiaceae	Euphorbia oxyphylla Boiss.	PLT.0383	IBPLT368-24	PQ138105	PQ138706	PQ204232
Euphorbiaceae	Euphorbia segetalis L.	PLT.0111	IBPLT102-24	PQ138107	PQ138707	PLT.0111.gh*
Fabaceae	Adenocarpus complicatus complicatus	PLT.0436	IBPLT405-24	PQ137916	PQ138516	PQ204250
Fabaceae	Anthyllis cornicina L.	PLT.0398	IBPLT381-24	PQ137945	PQ138545	PQ204238
Fabaceae	Anthyllis lotoides L.	PLT.0137	IBPLT128-24	PQ137947	PQ138546	PQ204092
Fabaceae	Anthyllis lotoides L.	PLT.0397	IBPLT380-24	PQ137946	PQ138547	PQ204237
Fabaceae	Anthyllis vulneraria L.	PLT.0451	IBPLT420-24	PQ137948	PQ138549	PQ204258
Fabaceae	Anthyllis vulneraria L.	PLT.0528	IBPLT495-24	PQ137949	PQ138548	PQ204289
Fabaceae	Astragalus cymbaecarpos Brot.	PLT.0443	IBPLT412-24	PQ137958
Fabaceae	Astragalus cymbaecarpos Brot.	PLT.0499	IBPLT467-24	PQ137959	PQ149905	PQ204277
Fabaceae	Coronilla dura (Cav.) Boiss.	PLT.0149	IBPLT140-24	PQ138053	PQ138649	PQ204097
Fabaceae	Cytisus multiflorus (L'H�r.) Sweet	PLT.0108	IBPLT099-24	PQ138073	PQ138668	PQ204076
Fabaceae	Cytisus multiflorus (L'H�r.) Sweet	PLT.0231	IBPLT219-24	PQ138072	PQ138669	PQ204143
Fabaceae	Cytisus scoparius (L.) Link	PLT.0116	IBPLT107-24	PQ138074	PQ138671	PQ204078
Fabaceae	Cytisus scoparius (L.) Link	PLT.0224	IBPLT212-24		PQ138670	PQ204140
Fabaceae	Cytisus striatus (Hill) Rothm.	PLT.0047	IBPLT042-24	PQ138075	PQ138672	PQ204043
Fabaceae	Cytisus striatus (Hill) Rothm.	PLT.0440	IBPLT409-24		PQ138673	PQ204253
Fabaceae	Genista anglica L.	PLT.0649	IBPLT614-24	PQ138136	PQ138737	PQ204351
Fabaceae	Lathyrus angulatus L.	PLT.0255	IBPLT243-24	PQ138197	PQ149884	PQ204160
Fabaceae	Lathyrus hirsutus L.	PLT.0669	IBPLT634-24	PQ138198		PQ204364
Fabaceae	Lathyrus pratensis L.	PLT.0433	IBPLT402-24	PQ138199	PQ149898	PQ204247
Fabaceae	Lathyrus sphaericus Retz.	PLT.0480	IBPLT448-24	PQ138200	PQ149899	PQ204269
Fabaceae	Lathyrus sphaericus Retz.	PLT.0570	IBPLT537-24		PQ149913	PQ204312
Fabaceae	Lotus carpetanus Lacaita	PLT.0095	IBPLT089-24	PQ138219	PQ138812	PQ204070
Fabaceae	Lotus carpetanus Lacaita	PLT.0509	IBPLT477-24	PQ138218	PQ138813	PQ204281
Fabaceae	Lotus corniculatus L.	PLT.0658	IBPLT623-24	PQ138220	PQ138814	PQ204357
Fabaceae	Lotus dorycnium L.	PLT.0587	IBPLT554-24	PQ138221	PQ138815	PQ204322
Fabaceae	Lotus pedunculatus Cav.	PLT.0011	IBPLT010-24	PQ138223	PQ138818	PQ204023
Fabaceae	Lotus pedunculatus Cav.	PLT.0374	IBPLT360-24	PQ138224	PQ138817	PQ204226
Fabaceae	Lotus pedunculatus Cav.	PLT.0657	IBPLT622-24	PQ138222	PQ138816	PQ204356
Fabaceae	Lupinus angustifolius L.	PLT.0114	IBPLT105-24		PQ138820	PQ204077
Fabaceae	Lupinus angustifolius L.	PLT.0118	IBPLT109-24	PQ138225	PQ138819	PQ204080
Fabaceae	Medicago arabica (L.) Huds.	PLT.0413	IBPLT393-24	PQ138242	PQ149897	PQ204243
Fabaceae	Medicago arabica (L.) Huds.	PLT.0494	IBPLT462-24	PQ138241	PQ149903	PQ204275
Fabaceae	Medicago sativa L.	PLT.0662	IBPLT627-24	PQ138243	PQ149918	PQ204360
Fabaceae	Ononis spinosa L.	PLT.0390	IBPLT374-24	PQ138263	PQ149896	PQ204234
Fabaceae	Ornithopus compressus L.	PLT.0322	IBPLT309-24	PQ138265	PQ138857	PQ204202
Fabaceae	Ornithopus perpusillus L.	PLT.0403	IBPLT386-24	PQ138266
Fabaceae	Retama sphaerocarpa (L.) Boiss.	PLT.0660	IBPLT625-24	PQ138342	PQ138930	PQ204359
Fabaceae	Trifolium angustifolium L.	PLT.0245	IBPLT233-24	PQ138445	PQ149883	PQ204152
Fabaceae	Trifolium arvense L.	PLT.0218	IBPLT206-24	PQ138446	PQ149880	PQ204136
Fabaceae	Trifolium bocconei Savi	PLT.0272	IBPLT259-24	PQ138447	PQ149885	PQ204170
Fabaceae	Trifolium campestre Schreb.	PLT.0152	IBPLT143-24	PQ138448	PQ149875	PQ204099
Fabaceae	Trifolium cernuum Brot.	PLT.0539	IBPLT506-24	PQ138449	PQ149911	PQ204298
Fabaceae	Trifolium cherleri L.	PLT.0171	IBPLT161-24	PQ138450		PQ204110
Fabaceae	Trifolium dubium Sibth.	PLT.0180	IBPLT168-24	PQ138451	PQ149878	PQ204114
Fabaceae	Trifolium dubium Sibth.	PLT.0298	IBPLT284-24	PQ138452	PQ149890	PQ204188
Fabaceae	Trifolium glomeratum L.	PLT.0340	IBPLT327-24	PQ138453	PQ149893	PQ204214
Fabaceae	Trifolium hirtum All.	PLT.0487	IBPLT455-24	PQ138454	PQ149902	PQ204272
Fabaceae	Trifolium michelianum Savi	PLT.0495	IBPLT463-24	PQ138455	PQ149904	PQ204276
Fabaceae	Trifolium pratense L.	PLT.0001	IBPLT001-24	PQ138458	PQ149870	PQ204019
Fabaceae	Trifolium pratense L.	PLT.0017	IBPLT014-24	PQ138457	PQ149871	PQ204024
Fabaceae	Trifolium pratense L.	PLT.0073	IBPLT068-24	PQ138456	PQ149873	PQ204057
Fabaceae	Trifolium repens L.	PLT.0121	IBPLT112-24	PQ138459	PQ149874	PQ204082
Fabaceae	Trifolium resupinatum L.	PLT.0282	IBPLT269-24	PQ138461	PQ149888	PQ204179
Fabaceae	Trifolium resupinatum L.	PLT.0302	IBPLT288-24	PQ138460	PQ149891	PQ204191
Fabaceae	Trifolium scabrum L.	PLT.0588	IBPLT555-24	PQ138462	PQ149916	PQ204323
Fabaceae	Trifolium squamosum L.	PLT.0506	IBPLT474-24	PQ138463	PQ149908	PQ204280
Fabaceae	Trifolium striatum L.	PLT.0308	IBPLT294-24	PQ138464	PQ149892	PQ204195
Fabaceae	Trifolium striatum L.	PLT.0186	IBPLT174-24	PQ138465	PQ149879	PQ204117
Fabaceae	Trifolium subterraneum L.	PLT.0278	IBPLT265-24	PQ138466	PQ149887	PQ204176
Fabaceae	Trifolium subterraneum L.	PLT.0594	IBPLT561-24	PQ138467	PQ149917	PLT.0594.gh*
Fabaceae	Trifolium sylvaticum G�rard ex Loisel.	PLT.0527	IBPLT494-24	PQ138468	PQ149910	PQ204288
Fabaceae	Vicia hirsuta (L.) Gray	PLT.0285	IBPLT272-24	PQ138488	PQ149889	PQ204181
Fabaceae	Vicia lathyroides L.	PLT.0500	IBPLT468-24	PQ138489	PQ149906	PLT.0500.gh*
Fabaceae	Vicia lutea L.	PLT.0056	IBPLT051-24	PQ138492		PQ204047
Fabaceae	Vicia lutea L.	PLT.0154	IBPLT145-24	PQ138491	PQ149876	PQ204100
Fabaceae	Vicia lutea L.	PLT.0233	IBPLT221-24	PQ138490	PQ149881	PQ204145
Fabaceae	Vicia parviflora Cav.	PLT.0481	IBPLT449-24	PQ138494	PQ149900	PQ204270
Fabaceae	Vicia parviflora Cav.	PLT.0560	IBPLT527-24	PQ138495	PQ149912	PQ204307
Fabaceae	Vicia parviflora Cav.	PLT.0571	IBPLT538-24	PQ138493	PQ149914	PQ204313
Fabaceae	Vicia sativa L.	PLT.0010	IBPLT009-24	PQ138498	PQ139048	PLT.0010.gh*
Fabaceae	Vicia sativa L.	PLT.0058	IBPLT053-24	PQ138499		PLT.0058.gh*
Fabaceae	Vicia sativa L.	PLT.0109	IBPLT100-24	PQ138500	PQ139049	PLT.0109.gh*
Fabaceae	Vicia sativa L.	PLT.0157	IBPLT148-24	PQ138501	PQ149877	PLT.0157.gh*
Fabaceae	Vicia sativa L.	PLT.0256	IBPLT244-24	PQ138496	PQ139050
Fabaceae	Vicia sativa L.	PLT.0300	IBPLT286-24	PQ138497	PQ139051	PLT.0300.gh*
Fabaceae	Vicia sativa L.	PLT.0342	IBPLT329-24	PQ138502	PQ139052	PLT.0342.gh*
Fabaceae	Vicia villosa Roth	PLT.0346	IBPLT333-24	PQ138503	PQ149895	PLT.0346.gh*
Fabaceae	Vicia villosa Roth	PLT.0485	IBPLT453-24	PQ138505	PQ149901	PLT.0485.gh*
Fabaceae	Vicia villosa Roth	PLT.0504	IBPLT472-24	PQ138504	PQ149907	PLT.0504.gh*
Fagaceae	Quercus faginea Lam.	PLT.0168	IBPLT159-24	PQ138320	PQ138911	PQ204109
Fagaceae	Quercus faginea Lam.	PLT.0238	IBPLT226-24	PQ138321	PQ138912	PQ204148
Fagaceae	Quercus pyrenaica Willd.	PLT.0391	IBPLT375-24	PQ138322	PQ138913	PQ204235
Fagaceae	Quercus rotundifolia Lam.	PLT.0100	IBPLT094-24	PQ138324		PQ204073
Fagaceae	Quercus rotundifolia Lam.	PLT.0145	IBPLT136-24	PQ138325	PQ138914	PQ204096
Fagaceae	Quercus rotundifolia Lam.	PLT.0219	IBPLT207-24	PQ138323	PQ138915	PQ204137
Gentianaceae	Centaurium erythraea Rafn	PLT.0206	IBPLT194-24	PQ138024	PQ138622	PQ204131
Geraniaceae	Erodium botrys (Cav.) Bertol.	PLT.0544	IBPLT511-24	PQ138098	PQ138697	PQ204301
Geraniaceae	Erodium cicutarium (L.) L�H�r.	PLT.0151	IBPLT142-24	PQ138100	PQ138698	PQ204098
Geraniaceae	Erodium cicutarium (L.) L�H�r.	PLT.0365	IBPLT352-24	PQ138099	PQ138699	PQ204223
Geraniaceae	Erodium moschatum (L.) L�H�r.	PLT.0502	IBPLT470-24	PQ138101	PQ138700	PQ204279
Geraniaceae	Geranium columbinum L.	PLT.0523	IBPLT490-24	PQ138137	PQ138738	PQ204285
Geraniaceae	Geranium dissectum L.	PLT.0126	IBPLT117-24	PQ138139	PQ138739	PQ204085
Geraniaceae	Geranium dissectum L.	PLT.0379	IBPLT364-24	PQ138138	PQ138740	PQ204229
Geraniaceae	Geranium lucidum L.	PLT.0094	IBPLT088-24	PQ138140	PQ138741	PQ204069
Geraniaceae	Geranium lucidum L.	PLT.0184	IBPLT172-24	PQ138141	PQ138742	PQ204116
Geraniaceae	Geranium molle L.	PLT.0060	IBPLT055-24	PQ138144	PQ138744	PQ204049
Geraniaceae	Geranium molle L.	PLT.0081	IBPLT077-24	PQ138143	PQ138745	PQ204062
Geraniaceae	Geranium molle L.	PLT.0197	IBPLT185-24	PQ138142	PQ138743	PQ204123
Geraniaceae	Geranium purpureum Vill.	PLT.0275	IBPLT262-24	PQ138145	PQ138746	PQ204173
Geraniaceae	Geranium pyrenaicum Burm. f.	PLT.0573	IBPLT540-24	PQ138146	PQ138747	PQ204315
Geraniaceae	Geranium rotundifolium L.	PLT.0270	IBPLT257-24	PQ138147	PQ138748	PQ204168
Hypericaceae	Hypericum humifusum L.	PLT.0343	IBPLT330-24	PQ138178	PQ149894	PLT.0343.gh*
Hypericaceae	Hypericum linariifolium Vahl	PLT.0585	IBPLT552-24	PQ138180	PQ149915	PLT.0585.gh*
Hypericaceae	Hypericum linariifolium Vahl	PLT.0661	IBPLT626-24	PQ138179	PQ138779	PLT.0661.gh*
Hypericaceae	Hypericum perforatum L.	PLT.0012	IBPLT011-24	PQ138181	PQ138781	PLT.0012.gh*
Hypericaceae	Hypericum perforatum L.	PLT.0217	IBPLT205-24	PQ138183	PQ138782	PLT.0217.gh*
Hypericaceae	Hypericum perforatum L.	PLT.0371	IBPLT357-24	PQ138182	PQ138780	PLT.0371.gh*
Isoetaceae	Isoetes histrix Bory	PLT.0513	IBPLT481-24	PQ138185	PQ149909	PLT.0513.gh*
Juglandaceae	Juglans regia L.	PLT.0368	IBPLT354-24	PQ138188	PQ138786	PQ204224
Juncaceae	Juncus acutiflorus Ehrh. ex Hoffm.	PLT.0625	IBPLT591-24	PQ138189	PQ138787
Juncaceae	Juncus articulatus L.	PLT.0643	IBPLT608-24	PQ138190	PQ138788	PQ204347
Juncaceae	Juncus conglomeratus L.	PLT.0373	IBPLT359-24	PQ138191	PQ138789	PQ204225
Juncaceae	Juncus inflexus L.	PLT.0071	IBPLT066-24	PQ138192	PQ149872	PQ204056
Juncaceae	Juncus aff. acutiflorus subsp. acutiflorus Ehrh. ex Hoffm.	PLT.0381	IBPLT366-24		PQ138790	PQ204230
Juncaceae	Luzula forsteri (Sm.) DC.	PLT.0556	IBPLT523-24	PQ138226	PQ138821	PQ204306
Lamiaceae	Clinopodium alpinum (L.) Kuntze	PLT.0489	IBPLT457-24	PQ138043
Lamiaceae	Clinopodium vulgare L.	PLT.0303	IBPLT289-24	PQ138044	PQ138639	PLT.0303.gh*
Lamiaceae	Lamium amplexicaule L.	PLT.0328	IBPLT315-24	PQ138196	PQ138794	PLT.0328.gh*
Lamiaceae	Lamium maculatum (L.) L.	PLT.0055	IBPLT050-24			PLT.0055.gh*
Lamiaceae	Marrubium vulgare L.	PLT.0621	IBPLT587-24	PQ138240
Lamiaceae	Mentha suaveolens Ehrh.	PLT.0020	IBPLT017-24	PQ138247	PQ138836	PLT.0020.gh*
Lamiaceae	Mentha suaveolens Ehrh.	PLT.0345	IBPLT332-24	PQ138246	PQ138835	PLT.0345.gh*
Lamiaceae	Origanum vulgare L.	PLT.0449	IBPLT418-24	PQ138264	PQ138854	PLT.0449.gh*
Lamiaceae	Prunella laciniata (L.) L.	PLT.0663	IBPLT628-24	PQ138315	PQ138905	PLT.0663.gh*
Lamiaceae	Salvia verbenaca L.	PLT.0104	IBPLT096-24	PQ138363	PQ138952	PLT.0104.gh*
Lamiaceae	Salvia verbenaca L.	PLT.0447	IBPLT416-24	PQ138364		PLT.0447.gh*
Lamiaceae	Teucrium scorodonia L.	PLT.0579	IBPLT546-24	PQ138424	PQ139007	PLT.0579.gh*
Lamiaceae	Thymus mastichina (L.) L.	PLT.0225	IBPLT213-24	PQ138430	PQ139013	PLT.0225.gh*
Lamiaceae	Thymus zygis L.	PLT.0113	IBPLT104-24	PQ138431	PQ139014	PLT.0113.gh*
Lamiaceae	Thymus zygis L.	PLT.0592	IBPLT559-24	PQ138432	PQ139015	PLT.0592.gh*
Linaceae	Linum bienne Mill.	PLT.0448	IBPLT417-24	PQ138209	PQ138802	PLT.0448.gh*
Lythraceae	Lythrum hyssopifolia L.	PLT.0626	IBPLT592-24	PQ138231	PQ138825	PQ204339
Malvaceae	Malva nicaeensis All.	PLT.0031	IBPLT026-24	PQ138234	PQ138828	PQ204032
Malvaceae	Malva nicaeensis All.	PLT.0501	IBPLT469-24	PQ138235	PQ138827	PQ204278
Malvaceae	Malva parviflora L.	PLT.0532	IBPLT499-24	PQ138236	PQ138829	PQ204292
Malvaceae	Malva sylvestris L.	PLT.0326	IBPLT313-24	PQ138237	PQ138830	PQ204205
Malvaceae	Malva tournefortiana L.	PLT.0292	IBPLT278-24	PQ138239	PQ138831	PQ204185
Malvaceae	Malva tournefortiana L.	PLT.0434	IBPLT403-24	PQ138238	PQ138832	PQ204248
Montiaceae	Montia fontana L.	PLT.0596	IBPLT563-24	PQ138252	PQ138841
Oleaceae	Fraxinus angustifolia Vahl	PLT.0175	IBPLT163-24	PQ138119	PQ138720
Oleaceae	Ligustrum vulgare L.	PLT.0317	IBPLT304-24	PQ138205	PQ138798	PLT.0317.gh*
Oleaceae	Olea europaea L.	PLT.0129	IBPLT119-24	PQ138262	PQ138852	PLT.0129.gh*
Oleaceae	Olea europaea L.	PLT.0229	IBPLT217-24	PQ138261	PQ138851	PLT.0229.gh*
Oleaceae	Phillyrea angustifolia L.	PLT.0237	IBPLT225-24	PQ138285	PQ138875	PLT.0237.gh*
Onagraceae	Epilobium brachycarpum C.Presl	PLT.0323	IBPLT310-24	PQ138094	PQ138692	PQ204203
Ophioglossaceae	Ophioglossum vulgatum L.	PLT.0522	IBPLT489-24		PQ138853
Orchidaceae	Anacamptis coriophora (L.) R.M.Bateman, Pridgeon & M.W.Chase	PLT.0284	IBPLT271-24	PQ137934	PQ138535	PLT.0284.gh*
Orchidaceae	Epipactis helleborine(L.) Crantz	PLT.0458	IBPLT427-24	PQ138095	PQ138693	PLT.0458.gh*
Orchidaceae	Serapias lingua L.	PLT.0068	IBPLT063-24	PQ138387	PQ138972	PQ204054
Orchidaceae	Serapias parviflora Parl.	PLT.0198	IBPLT186-24	PQ138388	PQ138973	PQ204124
Orobanchaceae	Bellardia trixago (L.) All.	PLT.0210	IBPLT198-24	PQ137968	PQ138565	PLT.0210.gh*
Orobanchaceae	Bellardia trixago (L.) All.	PLT.0312	IBPLT298-24	PQ137967	PQ138566	PLT.0312.gh*
Orobanchaceae	Odontitella virgata (Link) Rothm.	PLT.0668	IBPLT633-24	PQ138257	PQ138847
Orobanchaceae	Orobanche calendulae Pomel	PLT.0243	IBPLT231-24	PQ138267	PQ138858	PLT.0243.gh*
Orobanchaceae	Orobanche minor Sm.	PLT.0545	IBPLT512-24	PQ138268	PQ138859	PLT.0545.gh*
Orobanchaceae	Orobanche rapum-genistae Thuill.	PLT.0498	IBPLT466-24	PQ138269	PQ138860	PLT.0498.gh*
Orobanchaceae	Parentucellia latifolia (L.) Caruel	PLT.0181	IBPLT169-24	PQ138276	PQ138867	PLT.0181.gh*
Paeoniaceae	Paeonia broteri Boiss. & Reut.	PLT.0644	IBPLT609-24	PQ138272	PQ138863	PQ204348
Papaveraceae	Chelidonium majus L.	PLT.0054	IBPLT049-24	PQ138031	PQ138628	PQ204046
Papaveraceae	Fumaria bastardii Boreau	PLT.0453	IBPLT422-24	PQ138122	PQ138723	PQ204259
Papaveraceae	Fumaria bastardii Boreau	PLT.0473	IBPLT441-24	PQ138121	PQ138721	PQ204265
Papaveraceae	Fumaria bastardii Boreau	PLT.0634	IBPLT600-24	PQ138120	PQ138722	PQ204343
Papaveraceae	Fumaria reuteri Boiss.	PLT.0066	IBPLT061-24	PQ138123	PQ138724	PQ204052
Papaveraceae	Papaver rhoeas L.	PLT.0093	IBPLT087-24	PQ138275	PQ138866	PQ204068
Papaveraceae	Papaver rhoeas L.	PLT.0127	IBPLT118-24	PQ138274	PQ138865	PQ204086
Papaveraceae	Roemeria argemone (L.) C.Morales, R.Mend. & Romero Garca	PLT.0329	IBPLT316-24	PQ138343	PQ138932	PQ204206
Papaveraceae	Roemeria argemone (L.) C.Morales, R.Mend. & Romero Garca	PLT.0537	IBPLT504-24	PQ138344	PQ138931	PQ204297
Plantaginaceae	Anarrhinum bellidifolium (L.) Willd.	PLT.0178	IBPLT166-24	PQ137936	PQ138537	PLT.0178.gh*
Plantaginaceae	Anarrhinum bellidifolium (L.) Willd.	PLT.0207	IBPLT195-24	PQ137935	PQ138536	PLT.0207.gh*
Plantaginaceae	Anarrhinum duriminium (Brot.) Pers.	PLT.0483	IBPLT451-24	PQ137937	PQ138538	PLT.0483.gh*
Plantaginaceae	Antirrhinum rothmaleri (P.Silva) Amich, Bernardos & Garca-Barriuso	PLT.0444	IBPLT413-24	PQ137950	PQ138550	PLT.0444.gh*
Plantaginaceae	Callitriche stagnalis Scop.	PLT.0595	IBPLT562-24	PQ137998	PQ138596	PLT.0595.gh*
Plantaginaceae	Digitalis thapsi L.	PLT.0402	IBPLT385-24	PQ138087	PQ138686	PLT.0402.gh*
Plantaginaceae	Linaria amethystea (Vent.) Hoffmanns. & Link	PLT.0496	IBPLT464-24	PQ138206	PQ138799	PLT.0496.gh*
Plantaginaceae	Linaria saxatilis (L.) Chaz.	PLT.0406	IBPLT389-24	PQ138207	PQ138800	PLT.0406.gh*
Plantaginaceae	Linaria spartea (L.) Chaz.	PLT.0395	IBPLT378-24	PQ138208	PQ138801	PLT.0395.gh*
Plantaginaceae	Misopates orontium (L.) Raf.	PLT.0336	IBPLT323-24	PQ138249	PQ138838	PLT.0336.gh*
Plantaginaceae	Plantago coronopus L.	PLT.0079	IBPLT075-24	PQ138294	PQ138883	PLT.0079.gh*
Plantaginaceae	Plantago coronopus L.	PLT.0169	IBPLT160-24	PQ138295	PQ138884	PLT.0169.gh*
Plantaginaceae	Plantago coronopus L.	PLT.0354	IBPLT341-24	PQ138293	PQ138885	PLT.0354.gh*
Plantaginaceae	Plantago lanceolata L.	PLT.0082	IBPLT078-24	PQ138296	PQ138887	PLT.0082.gh*
Plantaginaceae	Plantago lanceolata L.	PLT.0087	IBPLT081-24	PQ138298	PQ138889	PLT.0087.gh*
Plantaginaceae	Plantago lanceolata L.	PLT.0125	IBPLT116-24	PQ138297	PQ138888	PLT.0125.gh*
Plantaginaceae	Plantago lanceolata L.	PLT.0341	IBPLT328-24	PQ138299	PQ138886	PLT.0341.gh*
Plantaginaceae	Plantago subulata L.	PLT.0538	IBPLT505-24	PQ138300	PQ138890	PLT.0538.gh*
Plantaginaceae	Veronica anagallis-aquatica L.	PLT.0636	IBPLT602-24	PQ138484	PQ139044	PLT.0636.gh*
Plantaginaceae	Veronica arvensis L.	PLT.0190	IBPLT178-24	PQ138485	PQ139045	PLT.0190.gh*
Plantaginaceae	Veronica polita Fr.	PLT.0497	IBPLT465-24	PQ138486	PQ139046	PLT.0497.gh*
Plantaginaceae	Veronica triphyllos L.	PLT.0493	IBPLT461-24	PQ138487	PQ139047	PLT.0493.gh*
Plumbaginaceae	Armeria langei Boiss.	PLT.0632	IBPLT598-24	PQ137954	PQ138554	PLT.0632.gh*
Poaceae	Aegilops triuncialis L.	PLT.0450	IBPLT419-24	PQ137917	PQ138517	PQ204257
Poaceae	Agrostis castellana Boiss. & Reut.	PLT.0008	IBPLT007-24	PQ137922	PQ138521	PQ204021
Poaceae	Agrostis castellana Boiss. & Reut.	PLT.0025	IBPLT022-24	PQ137923	PQ138520	PQ204029
Poaceae	Agrostis castellana Boiss. & Reut.	PLT.0215	IBPLT203-24	PQ137921	PQ138522	PQ204135
Poaceae	Agrostis castellana Boiss. & Reut.	PLT.0291	IBPLT277-24	PQ137920	PQ138523	PQ204184
Poaceae	Agrostula truncatula (Parl.) P.M.Peterson, Romasch., Soreng & Sylvester	PLT.0606	IBPLT572-24	PQ137924	PQ138524
Poaceae	Aira caryophyllea L.	PLT.0160	IBPLT151-24	PQ137925	PQ138525	PQ204104
Poaceae	Airopsis tenella (Cav.) Coss. & Durieu	PLT.0512	IBPLT480-24	PQ137926	PQ138526	PQ204282
Poaceae	Avena barbata Pott ex Link	PLT.0003	IBPLT003-24	PQ137962
Poaceae	Avena barbata Pott ex Link	PLT.0133	IBPLT124-24	PQ137961	PQ138560	PLT.0133.gh*
Poaceae	Avena barbata Pott ex Link	PLT.0311	IBPLT297-24	PQ137960		PLT.0311.gh*
Poaceae	Avena fatua L.	PLT.0437	IBPLT406-24	PQ137963	PQ138561	PLT.0437.gh*
Poaceae	Avena sativa L.	PLT.0165	IBPLT156-24	PQ137964	PQ138562	PLT.0165.gh*
Poaceae	Avena sterilis L.	PLT.0110	IBPLT101-24	PQ137965	PQ138563	PLT.0110.gh*
Poaceae	Avena strigosa Schreb.	PLT.0612	IBPLT578-24	PQ137966	PQ138564	PLT.0612.gh*
Poaceae	Brachypodium distachyon (L.) P.Beauv.	PLT.0529	IBPLT496-24	PQ137973	PQ138571	PQ204290
Poaceae	Brachypodium pinnatum (L.) P.Beauv.	PLT.0022	IBPLT019-24	PQ137974	PQ138572	PQ204026
Poaceae	Brachypodium pinnatum (L.) P.Beauv.	PLT.0647	IBPLT612-24	PQ137975	PQ138573	PQ204350
Poaceae	Brachypodium sylvaticum (Huds.) P.Beauv.	PLT.0459	IBPLT428-24	PQ137977	PQ138575	PQ204262
Poaceae	Brachypodium sylvaticum (Huds.) P.Beauv.	PLT.0553	IBPLT520-24	PQ137976	PQ138574	PQ204305
Poaceae	Briza maxima L.	PLT.0139	IBPLT130-24	PQ137979	PQ138577	PQ204093
Poaceae	Briza maxima L.	PLT.0384	IBPLT369-24	PQ137980	PQ138578	PQ204233
Poaceae	Briza minor L.	PLT.0332	IBPLT319-24	PQ137981	PQ138579	PQ204209
Poaceae	Bromus diandrus Roth	PLT.0063	IBPLT058-24	PQ137984	PQ138581	PQ204050
Poaceae	Bromus diandrus Roth	PLT.0083	IBPLT079-24	PQ137982	PQ138582	PQ204063
Poaceae	Bromus diandrus Roth	PLT.0135	IBPLT126-24	PQ137983	PQ138580	PQ204091
Poaceae	Bromus hordeaceus L.	PLT.0077A	IBPLT072-24	PQ137986	PQ138586	PQ204060
Poaceae	Bromus hordeaceus L.	PLT.0089	IBPLT083-24	PQ137988	PQ138584	PQ204065
Poaceae	Bromus hordeaceus L.	PLT.0132	IBPLT123-24	PQ137987	PQ138583	PQ204089
Poaceae	Bromus hordeaceus L.	PLT.0163	IBPLT154-24	PQ137985	PQ138587
Poaceae	Bromus hordeaceus L.	PLT.0561	IBPLT528-24	PQ137989	PQ138585	PQ204308
Poaceae	Bromus racemosus L.	PLT.0306	IBPLT292-24	PQ137990	PQ138589	PQ204194
Poaceae	Bromus racemosus L.	PLT.0550	IBPLT517-24	PQ137991	PQ138588	PQ204304
Poaceae	Bromus scoparius L.	PLT.0077B	IBPLT073-24	PQ137992	PQ138590
Poaceae	Bromus sterilis L.	PLT.0092	IBPLT086-24	PQ137993	PQ138591	PQ204067
Poaceae	Bromus tectorum L.	PLT.0134	IBPLT125-24	PQ137994	PQ138592	PQ204090
Poaceae	Celtica gigantea (Link) F.M.Vazquez & Barkworth	PLT.0400	IBPLT383-24	PQ138018	PQ138616	PLT.0400.gh*
Poaceae	Corynephorus canescens (L.) P.Beauv.	PLT.0405	IBPLT388-24	PQ138056	PQ138652	PQ204241
Poaceae	Cynodon dactylon (L.) Pers.	PLT.0344	IBPLT331-24	PQ138065	PQ138660	PQ204215
Poaceae	Cynosurus cristatus L.	PLT.0314	IBPLT301-24	PQ138066	PQ138661	PLT.0314.gh*
Poaceae	Cynosurus cristatus L.	PLT.0387	IBPLT372-24	PQ138067	PQ138662	PLT.0387.gh*
Poaceae	Cynosurus echinatus L.	PLT.0024	IBPLT021-24	PQ138071	PQ138663	PQ204028
Poaceae	Cynosurus echinatus L.	PLT.0268	IBPLT255-24	PQ138068	PQ138665	PQ204167
Poaceae	Cynosurus echinatus L.	PLT.0274	IBPLT261-24	PQ138070	PQ138664	PQ204172
Poaceae	Cynosurus echinatus L.	PLT.0356	IBPLT343-24	PQ138069	PQ138666	PQ204221
Poaceae	Dactylis glomerata L.	PLT.0006	IBPLT005-24	PQ138079	PQ138677	PQ204020
Poaceae	Dactylis glomerata L.	PLT.0018	IBPLT015-24	PQ138078	PQ138675	PQ204025
Poaceae	Dactylis glomerata L.	PLT.0040	IBPLT035-24	PQ138077	PQ138674	PQ204037
Poaceae	Dactylis glomerata L.	PLT.0164	IBPLT155-24	PQ138076	PQ138676	PQ204107
Poaceae	Dactylis glomerata L.	PLT.0258	IBPLT246-24	PQ138080	PQ138678	PQ204161
Poaceae	Deschampsia cespitosa (L.) P.Beauv.	PLT.0642	IBPLT607-24	PQ138083	PQ138682	PQ204346
Poaceae	Echinochloa crus-galli (L.) P.Beauv.	PLT.0042	IBPLT037-24	PQ138089	PQ138690	PQ204039
Poaceae	Echinochloa crus-galli (L.) P.Beauv.	PLT.0629	IBPLT595-24	PQ138090	PQ138689	PQ204341
Poaceae	Eragrostis minor Host	PLT.0665	IBPLT630-24	PQ138096	PQ138695	PQ204362
Poaceae	Festuca ampla Hack.	PLT.0616	IBPLT582-24	PQ138109	PQ138710	PQ204333
Poaceae	Festuca lachenalii (C.C.Gmel.) Spenn.	PLT.0531	IBPLT498-24	PQ138110	PQ138711	PQ204291
Poaceae	Festuca muralis Kunth	PLT.0159	IBPLT150-24	PQ138112	PQ138712	PQ204103
Poaceae	Festuca muralis Kunth	PLT.0283	IBPLT270-24	PQ138111	PQ138713	PQ204180
Poaceae	Festuca summilusitana Franco & Rocha Afonso	PLT.0294B	IBPLT280-24	PQ138113	PQ138714	PQ204187
Poaceae	Gastridium phleoides (Nees & Meyen) C.E.Hubb.	PLT.0259	IBPLT247-24	PQ138134	PQ138735	PQ204162
Poaceae	Gastridium phleoides (Nees & Meyen) C.E.Hubb.	PLT.0590	IBPLT557-24	PQ138133	PQ138734	PQ204325
Poaceae	Gaudinia fragilis (L.) P.Beauv.	PLT.0273	IBPLT260-24	PQ138135	PQ138736	PQ204171
Poaceae	Glyceria declinata Breb.	PLT.0376	IBPLT361-24	PQ138151	PQ138752	PQ204227
Poaceae	Helictochloa marginata (Lowe) Romero Zarco	PLT.0582	IBPLT549-24	PQ138156	PQ138756	PQ204320
Poaceae	Holcus lanatus L.	PLT.0023	IBPLT020-24	PQ138168	PQ138769	PQ204027
Poaceae	Holcus lanatus L.	PLT.0043	IBPLT038-24	PQ138169	PQ138768	PQ204040
Poaceae	Holcus lanatus L.	PLT.0064	IBPLT059-24	PQ138167	PQ138766	PQ204051
Poaceae	Holcus lanatus L.	PLT.0131	IBPLT122-24	PQ138166	PQ138767	PQ204088
Poaceae	Holcus lanatus L.	PLT.0301	IBPLT287-24	PQ138165	PQ138770	PQ204190
Poaceae	Holcus mollis L.	PLT.0353	IBPLT340-24	PQ138170	PQ138771	PQ204219
Poaceae	Hordeum marinum Huds.	PLT.0296	IBPLT282-24	PQ138171	PQ138772	PLT.0296.gh*
Poaceae	Hordeum marinum Huds.	PLT.0583	IBPLT550-24	PQ138172	PQ138773	PLT.0583.gh*
Poaceae	Hordeum murinum L.	PLT.0044	IBPLT039-24	PQ138173	PQ138775	PLT.0044.gh*
Poaceae	Hordeum murinum L.	PLT.0076	IBPLT071-24	PQ138175	PQ138774	PLT.0076.gh*
Poaceae	Hordeum murinum L.	PLT.0166	IBPLT157-24	PQ138174	PQ138776	PLT.0166.gh*
Poaceae	Hordeum murinum L.	PLT.0269	IBPLT256-24	PQ138176	PQ138777	PLT.0269.gh*
Poaceae	Lolium arundinaceum (Schreb.) Darbysh.	PLT.0519	IBPLT487-24	PQ138214	PQ138807	PQ204284
Poaceae	Lolium arundinaceum (Schreb.) Darbysh.	PLT.0664	IBPLT629-24	PQ138213	PQ138806	PQ204361
Poaceae	Lolium rigidum Gaudin	PLT.0167	IBPLT158-24	PQ138215	PQ138808	PQ204108
Poaceae	Lolium rigidum Gaudin	PLT.0250	IBPLT238-24		PQ138809	PQ204156
Poaceae	Melica ciliata L.	PLT.0271	IBPLT258-24	PQ138245	PQ138834	PQ204169
Poaceae	Melica ciliata L.	PLT.0534	IBPLT501-24	PQ138244	PQ138833	PQ204294
Poaceae	Mibora minima (L.) Desv.	PLT.0492	IBPLT460-24	PQ138248	PQ138837	PLT.0492.gh*
Poaceae	Molineriella laevis (Brot.) Rouy	PLT.0130A	IBPLT120-24	PQ138251	PQ138840
Poaceae	Phalaris minor Retz.	PLT.0620	IBPLT586-24	PQ138284	PQ138874	PQ204336
Poaceae	Phleum bertolonii DC.	PLT.0517	IBPLT485-24	PQ138286	PQ138876	PLT.0517.gh*
Poaceae	Poa bulbosa L.	PLT.0162	IBPLT153-24	PQ138301	PQ138891	PQ204106
Poaceae	Poa humilis Ehrh. ex Hoffm.	PLT.0090	IBPLT084-24	PQ138302	PQ138892	PQ204066
Poaceae	Poa pratensis L.	PLT.0331	IBPLT318-24	PQ138303	PQ138893	PQ204208
Poaceae	Poa trivialis L.	PLT.0276	IBPLT263-24	PQ138304	PQ138895	PQ204174
Poaceae	Poa trivialis L.	PLT.0280	IBPLT267-24	PQ138305	PQ138894	PQ204178
Poaceae	Poa trivialis L.	PLT.0378	IBPLT363-24	PQ138306	PQ138897	PQ204228
Poaceae	Poa trivialis L.	PLT.0577	IBPLT544-24	PQ138307	PQ138898	PQ204318
Poaceae	Poa trivialis L.	PLT.0615	IBPLT581-24	PQ138308	PQ138896	PQ204332
Poaceae	Setaria viridis (L.) P.Beauv.	PLT.0630	IBPLT596-24	PQ138390	PQ138975	PQ204342
Poaceae	Taeniatherum caput-medusae (L.) Nevski	PLT.0350	IBPLT337-24	PQ138422	PQ139005	PQ204217
Polygalaceae	Polygala vulgaris L.	PLT.0654	IBPLT619-24	PQ138310	PQ138900	PQ204353
Polygalaceae	Fallopia convolvulus (L.) A Love	PLT.0472	IBPLT440-24	PQ138108	PQ138708	PLT.0472.gh*
Polygalaceae	Fallopia convolvulus (L.) A Love	PLT.0541	IBPLT508-24		PQ138709	PLT.0541.gh*
Polygalaceae	Persicaria maculosa Gray	PLT.0637	IBPLT603-24	PQ138279	PQ138869	PLT.0637.gh*
Polygalaceae	Polygonum sp. L.	PLT.0414	IBPLT394-24	PQ138311	PQ138901	PLT.0414.gh*
Polygalaceae	Rumex acetosella L.	PLT.0123	IBPLT114-24	PQ138352	PQ138939	PLT.0123.gh*
Polygalaceae	Rumex acetosella L.	PLT.0155	IBPLT146-24	PQ138353	PQ138940	PLT.0155.gh*
Polygalaceae	Rumex acetosella L.	PLT.0244	IBPLT232-24	PQ138351	PQ138941	PLT.0244.gh*
Polygalaceae	Rumex bucephalophorus L.	PLT.0120	IBPLT111-24	PQ138354	PQ138943	PLT.0120.gh*
Polygalaceae	Rumex bucephalophorus L.	PLT.0147	IBPLT138-24	PQ138355	PQ138942	PLT.0147.gh*
Polygalaceae	Rumex conglomeratus Murray	PLT.0036	IBPLT031-24	PQ138356	PQ138944	PLT.0036.gh*
Polygalaceae	Rumex crispus L.	PLT.0466	IBPLT435-24		PQ138945	PLT.0466.gh*
Polygalaceae	Rumex induratus Boiss. & Reut.	PLT.0452	IBPLT421-24	PQ138357	PQ138946	PLT.0452.gh*
Polygalaceae	Rumex intermedius DC.	PLT.0633	IBPLT599-24	PQ138358		PLT.0633.gh*
Portulacaceae	Portulaca granulatostellulata (Poelln.) Ricceri & Arrigoni	PLT.0666	IBPLT631-24	PQ138312	PQ138902	PLT.0666.gh*
Portulacaceae	Portulaca sp. L.	PLT.0416	IBPLT396-24	PQ138313	PQ138903	PQ204245
Primulaceae	Lysimachia arvensis (L.) U.Manns & Anderb.	PLT.0464	IBPLT433-24	PQ138228	PQ138823	PLT.0464.gh*
Primulaceae	Lysimachia foemina (Mill.) U.Manns & Anderb.	PLT.0460	IBPLT429-24	PQ138229	PQ138824	PLT.0460.gh*
Primulaceae	Lysimachia linum-stellatum L.	PLT.0526	IBPLT493-24	PQ138230
Primulaceae	Lysimachia aff. arvensis (L.) U.Manns & Anderb.	PLT.0412	IBPLT392-24	PQ138227	PQ138822	PLT.0412.gh*
Pteridaceae	Hemionitis tinaei (Tod.) Christenh.	PLT.0601	IBPLT567-24		PQ138761
Ranunculaceae	Clematis campaniflora Brot.	PLT.0277	IBPLT264-24	PQ138042	PQ149886	PQ204175
Ranunculaceae	Ranunculus arvensis L.	PLT.0463	IBPLT432-24	PQ138327	PQ138917	PLT.0463.gh*
Ranunculaceae	Ranunculus arvensis L.	PLT.0486	IBPLT454-24
Ranunculaceae	Ranunculus bulbosus L.	PLT.0050	IBPLT045-24	PQ138328		PLT.0050.gh*
Ranunculaceae	Ranunculus bulbosus L.	PLT.0061	IBPLT056-24	PQ138329	PQ138918	PLT.0061.gh*
Ranunculaceae	Ranunculus bulbosus L.	PLT.0193	IBPLT181-24	PQ138331	PQ138920	PLT.0193.gh*
Ranunculaceae	Ranunculus bulbosus L.	PLT.0288	IBPLT274-24	PQ138330	PQ138919	PLT.0288.gh*
Ranunculaceae	Ranunculus ficaria L.	PLT.0062	IBPLT057-24	PQ138332	PQ138921	PLT.0062.gh*
Ranunculaceae	Ranunculus gramineus L.	PLT.0518	IBPLT486-24	PQ138333	PQ138922	PLT.0518.gh*
Ranunculaceae	Ranunculus muricatus L.	PLT.0462	IBPLT431-24	PQ138334	PQ138923	PLT.0462.gh*
Ranunculaceae	Ranunculus parviflorus Loefl.	PLT.0281	IBPLT268-24	PQ138335	PQ138924	PLT.0281.gh*
Ranunculaceae	Ranunculus repens L.	PLT.0369	IBPLT355-24	PQ138337	PQ138925	PLT.0369.gh*
Ranunculaceae	Ranunculus repens L.	PLT.0555	IBPLT522-24	PQ138336	PQ138926	PLT.0555.gh*
Ranunculaceae	Thalictrum speciosissimum L.	PLT.0656	IBPLT621-24	PQ138425	PQ139008	PQ204355
Resedaceae	Reseda luteola L.	PLT.0337	IBPLT324-24	PQ138339	PQ138927	PLT.0337.gh*
Resedaceae	Reseda virgata Boiss. & Reut.	PLT.0091	IBPLT085-24	PQ138341	PQ138929	PLT.0091.gh*
Resedaceae	Reseda virgata Boiss. & Reut.	PLT.0488	IBPLT456-24	PQ138340	PQ138928	PLT.0488.gh*
Rosaceae	Agrimonia eupatoria L.	PLT.0576	IBPLT543-24	PQ137918	PQ138518	PQ204317
Rosaceae	Alchemilla arvensis (L.) Scop.	PLT.0461	IBPLT430-24	PQ137927	PQ138527	PLT.0461.gh*
Rosaceae	Alchemilla australis (Rydb.) Bomble	PLT.0478	IBPLT446-24	PQ137928	PQ138528	PLT.0478.gh*
Rosaceae	Crataegus monogyna Jacq.	PLT.0200	IBPLT188-24	PQ138059	PQ138654	PQ204126
Rosaceae	Crataegus monogyna Jacq.	PLT.0319	IBPLT306-24	PQ138058		PQ204200
Rosaceae	Filipendula vulgaris Moench	PLT.0294A	IBPLT279-24	PQ138117	PQ138718	PQ204186
Rosaceae	Geum sylvaticum Pourr.	PLT.0645	IBPLT610-24	PQ138148	PQ138749	PQ204349
Rosaceae	Geum urbanum L.	PLT.0540	IBPLT507-24	PQ138149	PQ138750	PQ204299
Rosaceae	Malus sylvestris Mill.	PLT.0605	IBPLT571-24	PQ138233		PQ204328
Rosaceae	Potentilla reptans L.	PLT.0562	IBPLT529-24	PQ138314	PQ138904	PQ204309
Rosaceae	Prunus amygdalus Batsch	PLT.0226	IBPLT214-24	PQ138316	PQ138906	PQ204141
Rosaceae	Prunus insititia L.	PLT.0477	IBPLT445-24	PQ138317	PQ138907	PQ204267
Rosaceae	Prunus mahaleb L.	PLT.0254	IBPLT242-24	PQ138318	PQ138908	PQ204159
Rosaceae	Rosa corymbifera Borkh.	PLT.0566	IBPLT533-24	PQ138345	PQ138933	PQ204311
Rosaceae	Rosa micrantha Borrer ex Sm.	PLT.0227	IBPLT215-24	PQ138346	PQ138934	PQ204142
Rosaceae	Rubus lainzii H.E.Weber	PLT.0542	IBPLT509-24	PQ138348	PQ138936	PQ204300
Rosaceae	Rubus ulmifolius Schott	PLT.0318	IBPLT305-24	PQ138349	PQ138937	PQ204199
Rosaceae	Rubus vestitus Weihe	PLT.0467	IBPLT436-24	PQ138350	PQ138938	PQ204263
Rosaceae	Sanguisorba minor L.	PLT.0290	IBPLT276-24	PQ138365		PQ204183
Rosaceae	Sanguisorba verrucosa (Link ex G.Don) Ces.	PLT.0051	IBPLT046-24	PQ138367		PQ204045
Rosaceae	Sanguisorba verrucosa (Link ex G.Don) Ces.	PLT.0101	IBPLT095-24	PQ138366		PQ204074
Rosaceae	Sanguisorba verrucosa (Link ex G.Don) Ces.	PLT.0161	IBPLT152-24	PQ138368		PQ204105
Rubiaceae	Crucianella angustifolia L.	PLT.0386	IBPLT371-24	PQ138063	PQ138658	PLT.0386.gh*
Rubiaceae	Cruciata laevipes Opiz	PLT.0559	IBPLT526-24	PQ138064	PQ138659
Rubiaceae	Galium aparine L.	PLT.0141	IBPLT132-24	PQ138124		PLT.0141.gh*
Rubiaceae	Galium mollugo L.	PLT.0005	IBPLT004-24	PQ138126	PQ138726	PLT.0005.gh*
Rubiaceae	Galium mollugo L.	PLT.0016	IBPLT013-24	PQ138125	PQ138725	PLT.0016.gh*
Rubiaceae	Galium mollugo L.	PLT.0348	IBPLT335-24	PQ138127	PQ138727	PLT.0348.gh*
Rubiaceae	Galium palustre L.	PLT.0380	IBPLT365-24	PQ138128	PQ138728	PLT.0380.gh*
Rubiaceae	Galium papillosum Lapeyr.	PLT.0652	IBPLT617-24		PQ138729	PLT.0652.gh*
Rubiaceae	Galium parisiense L.	PLT.0334	IBPLT321-24	PQ138129	PQ138730	PLT.0334.gh*
Rubiaceae	Galium spurium L.	PLT.0320	IBPLT307-24	PQ138130	PQ138731	PLT.0320.gh*
Rubiaceae	Galium verum L.	PLT.0295	IBPLT281-24	PQ138131	PQ138732	PLT.0295.gh*
Rubiaceae	Rubia peregrina L.	PLT.0236	IBPLT224-24	PQ138347	PQ138935	PLT.0236.gh*
Rubiaceae	Sherardia arvensis L.	PLT.0153	IBPLT144-24	PQ138391	PQ138976	PLT.0153.gh*
Rubiaceae	Sherardia arvensis L.	PLT.0185	IBPLT173-24	PQ138392	PQ138977	PLT.0185.gh*
Rutaceae	Ruta montana (L.) L.	PLT.0445	IBPLT414-24	PQ138359	PQ138948	PQ204256
Salicaceae	Salix atrocinerea Brot.	PLT.0201	IBPLT189-24	PQ138360	PQ138950	PQ204127
Salicaceae	Salix atrocinerea Brot.	PLT.0584	IBPLT551-24	PQ138361	PQ138949	PQ204321
Salicaceae	Salix salviifolia Brot.	PLT.0614	IBPLT580-24	PQ138362	PQ138951	PQ204331
Santalaceae	Osyris alba L.	PLT.0158	IBPLT149-24	PQ138271	PQ138861	PQ204102
Santalaceae	Osyris alba L.	PLT.0235	IBPLT223-24	PQ138270	PQ138862	PQ204147
Santalaceae	Thesium humifusum DC.	PLT.0536	IBPLT503-24	PQ138429	PQ139012	PQ204296
Saxifragaceae	Saxifraga carpetana Boiss. & Reut.	PLT.0107	IBPLT098-24	PQ138372	PQ138955	PQ204075
Saxifragaceae	Saxifraga carpetana Boiss. & Reut.	PLT.0188	IBPLT176-24	PQ138371	PQ138956	PQ204119
Scrophulariaceae	Scrophularia scorodonia L.	PLT.0411	IBPLT391-24	PQ138383	PQ138967	PLT.0411.gh*
Scrophulariaceae	Scrophularia scorodonia L.	PLT.0575	IBPLT542-24	PQ138381	PQ138966	PLT.0575.gh*
Scrophulariaceae	Scrophularia scorodonia L.	PLT.0611	IBPLT577-24	PQ138382	PQ138968	PLT.0611.gh*
Scrophulariaceae	Verbascum pulverulentum Vill.	PLT.0035	IBPLT030-24	PQ138480	PQ139039	PLT.0035.gh*
Scrophulariaceae	Verbascum pulverulentum Vill.	PLT.0389	IBPLT373-24	PQ138479	PQ139040	PLT.0389.gh*
Scrophulariaceae	Verbascum virgatum Stokes	PLT.0347	IBPLT334-24	PQ138481	PQ139041	PLT.0347.gh*
Solanaceae	Datura stramonium L.	PLT.0430	IBPLT399-24		PQ138679	PLT.0430.gh*
Solanaceae	Solanum dulcamara L.	PLT.0013	IBPLT012-24	PQ138409	PQ138993	PLT.0013.gh*
Solanaceae	Solanum nigrum L.	PLT.0394	IBPLT377-24	PQ138412	PQ138996	PLT.0394.gh*
Solanaceae	Solanum nigrum L.	PLT.0432	IBPLT401-24	PQ138411	PQ138995	PLT.0432.gh*
Solanaceae	Solanum nigrum L.	PLT.0591	IBPLT558-24	PQ138410	PQ138994	PLT.0591.gh*
Solanaceae	Solanum aff. chenopodioides Lam.	PLT.0431	IBPLT400-24	PQ138413		PLT.0431.gh*
Thymelaeaceae	Daphne gnidium L.	PLT.0239	IBPLT227-24	PQ138081	PQ149882	PQ204149
Urticaceae	Parietaria judaica L.	PLT.0639	IBPLT604-24	PQ138277	PQ138868	PQ204345
Urticaceae	Urtica dioica L.	PLT.0554	IBPLT521-24	PQ138475	PQ139034	PLT.0554.gh*
Verbenaceae	Verbena officinalis L.	PLT.0033	IBPLT028-24	PQ138483	PQ139043	PLT.0033.gh*
Verbenaceae	Verbena officinalis L.	PLT.0364	IBPLT351-24	PQ138482	PQ139042	PLT.0364.gh*
Violaceae	Viola kitaibeliana Schult.	PLT.0482	IBPLT450-24	PQ138506	PQ139054	PLT.0482.gh*
Violaceae	Viola kitaibeliana Schult.	PLT.0567	IBPLT534-24	PQ138507	PQ139053
Zygophyllaceae	Tribulus terrestris L.	PLT.0533	IBPLT500-24	PQ138444	PQ139027	PQ204293
