# Supplementary material for: The InBIO Barcoding Initiative Database: contribution to the knowledge of DNA barcodes of the vascular plants of north-eastern Portugal
Source: Biodivers Data J. 2025 Jan 24;13:e142020. doi: 10.3897/BDJ.13.e142020 (PMC11786190; doi:10.3897/BDJ.13.e142020)
Supplement: Supplementary material 4 — IBPLT DNA barcoding of Portuguese plants – DNA sequences ITS2 [file bdj-13-e142020-s004.fasta]

>PLT.0001 | IBPLT001-24 | PQ138458
gtgaaccatcgagtctttgaacgcaagttgcgcctgatgccattaggttgagggcacgtctgcctgggcgtcacatatcgaagcctcttgccaatttcctattgattggtattgtgcaagatgatgttggcctcccgtgagcaccatcgcctcatggttggttgaaaatcgagaccttggtagagtgtgccatgataaatggtgcatgtgttaagcacgagaccaaacaatcatgtgctgctctattgaatttagcctcttttacccacatgcgtgtctaaacgctcgtgat
>PLT.0003 | IBPLT003-24 | PQ137962
gcgaaccatcgagtctttgaacgcaagttgcgcccgaggccattcggccgagggcacgcctgcctgggcgtcacgctaaacacgctcccaaccccttacgggggaacaggatgcggcatttggctccccgtcacccaagggcggtgggccgaagatatggctgccggcgcatcgtgtcggacacagcgcgtggtgagcgtcctcgctatacttaccgcagtgtctccgacacgtagccggcgtgatggcctagaatgacccttgtaacggtgcgcatgacgctccgacc
>PLT.0136 | IBPLT127-24 | PQ138154
gtgaaccatcgagtttttgaacgcaagttgcgcccgaagccatttggttgagggcacgtctgcctgggcgtcacgcatcgtgtcgccccctaccactcctcaaatggatgtttggtgtgggggcggatattggtctcccgtttctatgatacggttggccaaaatacgagtccctatcgatggacgcacgactagtggtggttgataaaacctacgtcttgtgttgtgcatcttcattcgtatgggaagcttaaagaccccaacgtgttgtcttttgacgacgcttcgacc
>PLT.0006 | IBPLT005-24 | PQ138079
gcgaaccatcgagtctttgaacgcaagttgcgcccgaggccacttggccgagggcacgcctgcctgggcgtcacgtaaaacacgcttccgccccaaaactctggggcgggacgcggcatgtggctccccgtctcgcaaggggcggcgggccgaagttccggctgccggcttaacttgccggacacagcgcgtggtaggcgatctcgctatactaaacgcagtgcatccgacacttagccgacatgattgcctcaatagaccctaataacggagcgtaggacgctttgacc
>PLT.0212 | IBPLT200-24 | PQ138211
gtgaaccatcgagtttttgaacgcaagttgcgcccgaagccatttggttgagggcacgtctgcctgggcgtcacgcatcgtgtcgccccctaccactcctcttatagatgtttggtgaggggcggagattggtctcccgattctttgatacggttggccaaaataggagtccccatcgatggacgcacgactagtggtggttgacaaaaccttcgtcttgtgttgtgcgtcttgagtcgtacgggaagatctctttaaagaccccaatgtgttatcttctgatgacacttcgacc
>PLT.0008 | IBPLT007-24 | PQ137922
gcgaaccatcgagtctttgaacgcaagttgcgcccgaggccattcggctgagggcacgcctgcctgggcgtcacgcaaaacacgctcccgccccctcatcgggtagcgggacgcggcatgtggccccccgtagcgcaagctgcggtgggccgaagatatggctgccggcgtatcgtgccggacacagcgcgtggtgagcgacctcgctttacttaccgcagtgcatccggggcgtagccgacgtgatggcctctaaggacccttttaacggtgcgcacgacgctccgacc
>PLT.0009 | IBPLT008-24 | PQ138420
gtgaaccatcgagtttttgaacgcaagttgcgcccgaggcctatggctgagggcacgtctgcctgggcgtcacgcatcgcaaccccccaacccactctacgtgtgaaggggaggaagttggcttcccgtgcctcaccgggtgcggttggcttaaatttggagcctaaggcattgggttgccgcggcgataggtggtgaacaaggcctcggccgtgccaacaaccggtcgcgcaaccctttgacagtacccgctcgtaggacccaatgatgttgcctcgttgcgacacaaacgtt
>PLT.0213 | IBPLT201-24 | PQ138116
gtgaaccatcgagtttttgaacgcaagttgcgcccgaagccatttggttgagggcacgtctgcctgggcgtcacgcatcgtgtcgccccctaccactcctcctatggatgtttggtgcggggcggagattggtctcccgattctgtgatacggttggccaaaataggagtcctcatcgatggacgcacgactagtggtggttgacaaaaccttcgtcttttgttgtgcgtctatcgtatgggaagatctctttaaagaccccaacgtgttatcttttgatgacacttcgacc
>PLT.0011 | IBPLT010-24 | PQ138223
gtgaaccatcgagtctttgaacgcaagttgcgcccgaaaccattaggttgagggcacgcctgcctgggtgtcacgcatcgttgccccaacgccaaacgcctcggttgtgcggcgtgtggggcgaatgttggcctcccgcgagcccaggctcacggttggtttaaaattgggtccatggtagcgtatgccatgatggatggtggttgagtgacgctcgagaccaatcatggggaaccctatcttgcttgggccctcgaaacccgcatgcgtggtgtaaccgcgctcacaat
>PLT.0241 | IBPLT229-24 | PQ138155
gtgaaccatcgagtttttgaacgcaagttgcgcccgaagccatttggttgagggcacgtctgcctgggcgtcacgcatcgtgtcgccccctaccactcctcaaatggatgtttggtgtgggggcggatattggtctcccgtttctatgatacggttggccaaaatatgagtccctatcgatggacgcacgactagtggtggttgataaaacctacgtcttgtgttgtgcatcttcattcgtatgggaagcttaaagaccccaacgtgttgtcttttgacgacgcttcgacc
>PLT.0314 | IBPLT301-24 | PQ138066
gcgaaccatcgagtctttgaacgcaagttgcgcccgaggccttttggccgagggcacgcctgcctgggcgtcacgccaaacacgctcccaacccataacctgggtcgggatgcggcatgtggctccccgtcttgcaagaggcggtgagcctaagatttggctgccggcgtatcgtgccggacacagcgcgtggtaggcgacctcgctttactaatcgcagtgcatccggaacgtagccgactctatggcctcagtagaccctattcacggagcgtttgacgtttcgacc
>PLT.0324 | IBPLT311-24 | PQ138210
gtgaaccatcgagtttttgaacgcaagttgcgcccgaagccatttggttgagggcacgtctgcctgggcgtcacgcatcgtgtcgccccctaccactcctcttatagatgtttggtgaggggcggagattggtctcccgattctttgatacggttggccaaaataggagtccccatcgatggacgcacgactagtggtggttgacaaaaccttcgtcttgtgttgtgcgtcttgagtcgtacgggaagatctctttaaagaccccaatgtgttatcttctgatgacacttcgacc
>PLT.0017 | IBPLT014-24 | PQ138457
gtgaaccatcgagtctttgaacgcaagttgcgcctgatgccattaggttgagggcacgtctgcctgggcgtcacatatcgaagcctcttgccaatttcctattgattggtattgtgcaagatgatgttggcctcccgtgagcaccatcgcctcatggttggttgaaaatcgagaccttggtagagtgtgccatgataaatggtgcatgtgttaagcacgagaccaaacaatcatgtgctgctctattgaatttagcctcttttacccacatgcgtgtctaaacgctcgtgat
>PLT.0018 | IBPLT015-24 | PQ138078
gcgaaccatcgagtctttgaacgcaagttgcgcccgaggccacttggccgagggcacgcctgcctgggcgtcacgtaaaacacgcttccgccccaaaactctggggcgggacgcggcatgtggctccccgtctcgcaaggggcggtgggccgaagttccggctgccggcttaacttgccggacacagcgcgtggtaggcgatctcgctatactaaacgcagtgcatccgacacttagccgacatgattgcctcaatagaccctaataacggagcgtaggacgctttgacc
>PLT.0385 | IBPLT370-24 | PQ138164
gtgaaccatcgagtttttgaacgcaagttgcgcccgaagccatccggctgagggcacgcctgcctgggcgtcacgcatcgcgtcgcccccactaagcatccctgtggggatacttggcatcggggcggagattggcctcccatgcctttggtgtggttggcctaaatcggagtccccttcggtggacgcacgactagtggtggttgaaaagaccctcttcatgtgtcgtgcgccttgagctgtgagggatgtgctcgataaagaccccaatgtgtcgtcttgcgacgatgcttcgacc
>PLT.0387 | IBPLT372-24 | PQ138067
gcgaaccatcgagtctttgaacgcaagttgcgcccgaggccttttggccgagggcacgcctgcctgggcgtcacgccaaacacgctcccaacccataacctgggtcgggatgcggcatgtggctccccgtcttgcaagaggcggtgagcctaagatttggctgccggcgtatcgtgccggacacagcgcgtggtaggcgacctcgctttactaatcgcagtgcatccggaacgtagccgactctatggcctcagtagaccctattcacggagcgtttgacgtttcgacc
>PLT.0022 | IBPLT019-24 | PQ137974
gcgaaccatcgagtctttgaacgcaagttgcgcccgaggccacccggtcgagggcacgcctgcctgggcgtcacgccaaaacacgctcccaccccccctcgtggggagcaggacgcggcttatggctccccgtgcctttgggcgcggttggccgaagatcgggctgccggcgtatcgtgccgggcacagcgcgtggtgggcgatctcgctttactcagcgcagcgctgcgggtgcgtagccggtgtaatggcctccaaggaccccaaaaaacggagtgcgcgtcgctccgacc
>PLT.0023 | IBPLT020-24 | PQ138168
gcgaaccatcgagtctttgaacgcaagttgcgcccgaggccactcggccgagggcacgcctgcctgggcgtcacgcaaaacacgctcccgcctccttatctgggagtgggacgcggcatgtggtcccccgtcacgtaagtggcggtgggccgaagatttggctgccggtgtatcgtaccggacacagcgcgtggtgggcgacctcgctttacttaccgcagtgtatccggtgcgtagccgatatcatggctggttaaggaccctttgaacggagtgcatgatgcttcgacc
>PLT.0024 | IBPLT021-24 | PQ138071
gcgaaccatcgagtatttgaacgcaagttgcgcccgaggcctttttggcaaagggcacgcctgcctgggcgtcacgccaaacacgcttccaacccataacctgggccggaacgcggcatgtggctctccgtctcgcaaggggcggcgggcctaagatttggctgccggcgtatcgtgccggacacagcgcgtggtaggcgatctcgctttactaatcgcagtgcatccaacacgtagttggctatatggcctcaacataccctattaacggagcgcaggacgctccgacc
>PLT.0025 | IBPLT022-24 | PQ137923
gcgaaccatcgagtctttgaacgcaagttgcgcccgaggccattcggctgagggcacgcctgcctgggcgtcacgcaaaacacgctcccaccccctcatcgggtagcgggacgcggcatgtggccccccgtagcgcaagctgcggtgggccgaagatatggctgccggcgtatcgtgccggacacagcgcgtggtgagcgacctcgctttacttaccgcagtgcatccggggcgtagccgacgtgatggcctctaaggacccttttaacggtgcgcacgacgctccgacc
>PLT.0026 | IBPLT023-24 | PQ138421
gtgaaccatcgagtttttgaacgcaagttgcgcccgaggcctatggctgagggcacgtctgcctgggcgtcacgcatcgcaaccccccaacccactctacgtgtgaaggggaggaagttggcttcccgtgcctcaccgggtgcggttggcttaaatttggagcctaaggcattgggttgccgcggcgataggtggtgaacaaggcctcggccgtgccaacaaccggtcgcgcaaccctttgacagtacccgctcgtaggacccaatgatgttgcctcgttgcgacacaaacgtt
>PLT.0028 | IBPLT024-24 | PQ138030
gtgaaccatcgagtttttgaacgcaagttgcgcccgaagccttttggctgagggcacgtctgcctgggcgtcacgcatcgcgtcgccccctgcaaatctttgttgggggcggatattggtctcccgtgctataatggcgtggttggccaaaataggagtcccttcgatgggcgcacaaactagtggtggtcgtaaaaaccctcgttctttgttttgtgtcgcacgtcgctaggaagcactctctaaataacccattgtgttgtcttaggatgacgcttcgacc
>PLT.0448 | IBPLT417-24 | PQ138209
gtgaaccatcgagtttttgaacgcaagttgcgcctgaagccatttggctgagggcacgtctgcctgggtgtcacacaacgtcgccccacccccaggatctgggacggtgcggatgttggcctcccgacagctcgaaagggccacacggctggccgaaatgaaagtcgtcggcgagggatgccacggtgagctgtggttgacatgacactactatggtattgtagccgtgagcggttccttgtcggctgctaagtgatggaccgagaggggcctaggcctttttaactt
>PLT.0031 | IBPLT026-24 | PQ138234
gtgaaccatcgagtctttgaacgcaagttgcgccccaagcctttaggccgagggcacgtctgcctgggtgtcacgcatcgtcgcccccgtcaaaccccgagccctcgggccgggatcgacgcgcgggcggaaattggcctcccgtgcgctcaccgctcgcggttggtctaaattcgagtcctcggcgatgatgcgccgcgacgatcggtgggaacgcctttggctgcctcgttcggagtcgcgcgcgctcgtcgatcgggacgctttcgaccctttaaggcatcgcgacgtcgatgctcgcatc
>PLT.0032 | IBPLT027-24 | PQ138037
gtgaaccatcgagtttttgaacgcaagttgcgcccaaagccatccggccgagggcacgcctgcctgggcgtcacgcatcgcgtcgccccaaccatgcatcccttatcggacacatggcatcggggcggagattggtctcccgtgcttatggtgcggttggcctaaactggagtccccttcggtggacgcacgactagtggtggttgaaaagaccctcgtattgtgtcgtgcgtcatgagctgtgagggaggcccttgatgaagaccccaatgtgtcgtcttgagacgatgcttcgacc
>PLT.0034 | IBPLT029-24 | PQ138060
gtgaaccatcgagtttttgaacgcaagttgcgcccgaagccatccggttgagggcacgcctgcctgggcgtcacgcatcgcgtcgccccccaccacacttctcctaacgggctgtgttggtgtttgggggcggagattggcctcccgtgcttgtagtgcggttggcctaaataagagtccccttcagtggatacacggctagtggtggttgtatagaccctcgtattttgctgtgtgttgtgagctgctagggttccctcatcaaagacccctgtgtatcgttcttcttaggacggtgcttcgacc
>PLT.0505 | IBPLT473-24 | PQ138115
gtgaaccatcgagtttttgaacgcaagttgcgcccgaagccatttggttgagggcacgtctgcctgggcgtcacgcatcgtgtcgccccctaccactcctcctatggatgtttggtgcggggcggagattggtctcccgattctgtgatacggttggccaaaataggagtcctcatcgatggacgcacgactagtggtggttgacaaaaccttcgtcttttgttgtgcgtctatcgtatgggaagatctctttaaagaccccaacgtgttatcttttgatgacacttcgacc
>PLT.0543 | IBPLT510-24 | PQ138177
gtgaaccatcgagtctttgaacgcaagttgcgcccgaagccactaggccgagggcacgtctgcctgggcgtcacacaccgttgccccccttgaacctcgccaatcccttaatgggagaagcattcaagtggggcggagattggcctcccgtgagcttctgtctcgtggttggcctaaattcgagtcatcggctgcgatcgccgcgacattcggtggttttcgattatatcggtgccctgtcgtgcgcgattctgtggctgagtagacctatgcgaccccaatgcgctgcaaatgcagtgccttcaac
>PLT.0037 | IBPLT032-24 | PQ138319
gtgaaccatcgagtttttgaacgcaagttgcgcccaaagccattcggctgagggcacgtctgcctgggcgtcacgcatcgcgtcgctcctatccttccctcctcaaaggggtgagcgggaaatgagcggatagtggtctcccgtgcctatggtgtggttggccaaaataagagtctgctttgacggacacacgacaagtggtggttgacaaaaccgtaagtctcgtgtggtgtgtcctgatttgtaagcgaagaccacaagtaccctaacgtgttgtcatgtgacaacgcttcgacc
>PLT.0038 | IBPLT033-24 | PQ137940
gtgaaccatcgagtttttgaacgcaagttgcgcccgaagccatccggccgagggcacgcctgcctgggcgtcacgcatcgcgtcgccccccaccttccatccccatggggattgttggcatcggggcggagattggcctcccatgcttctggtgtggttggcctaaactggagtccccttcggtggacgcacgactagtggtggttgaaaagaccctcgtcctgtgtcgtgcgtcataagccgtgagggatgcgctcgagaaagaccccaatgtgtcgtttcacgacgatgcttcgacc
>PLT.0548 | IBPLT515-24 | PQ138114
gtgaaccatcgagtttttgaacgcaagttgcgcccgaagccatttggttgagggcacgtctgcctgggcgtcacgcatcgtgtcgccccctaccactcctcctatggatgtttggtgcggggcggagattggtctcccgattctgtgatacggttggccaaaataggagtcctcatcgatggacgcacgactagtggtggttgacaaaaccttcgtcttttgttgtgcgtctatcgtatgggaagatctctttaaagaccccaacgtgttatcttttgatgacacttcgacc
>PLT.0040 | IBPLT035-24 | PQ138077
gcgaaccatcgagtctttgaacgcaagttgcgcccgaggccacttggccgagggcacgcctgcctgggcgtcacgtaaaacacgcttccgccccaaaactctggggcgggacgcggcatgtggctccccgtctcgcaaggggcggtgggccgaagttccggctgccggcttaacttgccggacacagcgcgtggtaggcgatctcgctatactaaacgcagtgcatccgacacttagccgacatgattgcctcaatagaccctaataacggagcgtaggacgctttgacc
>PLT.0041 | IBPLT036-24 | PQ138033
gtgaaccatcgagtctttgaacgcaagttgcgcccgaagcctttaggtcgagggcacgcctgcctgggcgtcacgcatcgcgtctccccccacccaccttcagtgggaggggcggaggatgatggcctcccatgcctcaccgggtgtggatggcctaaatacggagcccccggttatgaagtgccgcggcataggtgagatacaaggcctagcctaggatacatcggagtcgtgcactttttagcttttgaggactcgcaggaccctaagtttgtttgcccattggggcatcaaaaccgtt
>PLT.0042 | IBPLT037-24 | PQ138089
gcgaaccatcgagtttttgaacgcaagttgcgcccgaggccttctggccgagggcacgcctgcctgggcgtcacgccaacagacactcccaccccatcatcgggtgtaggatgtggcgtttggctccccgtgcctgaaggtgcggtgggccgaagttggggctgccggcataccgtgtcgggcacagcacgtggtgggcgactacaagttgttctcggtgcagcgtcccggcacgcagctagcttgatggccctaaggacccatgtacaaccgaagcgcactgtcgctcggacc
>PLT.0043 | IBPLT038-24 | PQ138169
gcgaaccatcgagtctttgaacgcaagttgcgcccgaggccactcggccgagggcacgcctgcctgggcgtcacgcaaaacacgctcccgcctccttatctgggagtgggacgcggcatgtggtcccccgtcacgtaagtggcggtgggccgaagatttggctgccggtgtatcgtaccggacacagcgcgtggtgggcgacctcgctttacttaccgcagtgtatccggcgcgtagccgatatcatggctggttaaggaccctttgaacggagtgcatgatgcttcgacc
>PLT.0045 | IBPLT040-24 | PQ138508
gtgaaccatcgagtttttgaacgcaagttgcgcccgaagccatccggttgagggcacgtctgcctgggcgtcacacatcacgtcgcccccaccacgcctcccttccggggacgtctttggttggggcggagattggtctcccgtgcccacgcgtggttggcctaaataggagccctgcttaagaggggcgcacggctagtggtggttgataacacagtcgtctcgtgtcgtgcgtcttcgttctttggttgagatgctcttaaagtacaccccgttgcgttgtcttgcgacgatgcttcgatc
>PLT.0046 | IBPLT041-24 | PQ137941
gtgaaccatcgagtttttgaacgcaagttgcgcccgaagccttttggctgagggcacgtctgcctgggcgtcacgcatcgcgtcgccccctgcaaatcattgtttggggcggatattggtctcccgtgctcatggcgtggttggccaaaataggagtcccttcgatggacgcacgaactagtggtggatgtaaaaaccctcgttctttgttctgtgttagtcgcaaggaataactctttgaataccccaacgtgttgtcttttgatgacgcttcgacc
>PLT.0047 | IBPLT042-24 | PQ138075
gtgaaccatcgagtctttgaacgcaagttgcgcccgaagccattaggctgagggcacgcctgcctgggtgttgcacatcgttgccccaatgccttggccatgtgctaggcaccgagtgggacgaatgttggcttcccgcgagcagtgtctcacggttggttgaaaactgagtccgtggtggagggcgccgtgatggatggtggctgagttaaagctcgagaccgatcgtgcgtgtcacccccaccagatttgcgactctgtgacccatgggggtctgttggccgcctaatacg
>PLT.0048 | IBPLT043-24 | PQ138395
gtgaaccatcgagtttttgaacgcaagttgcgcccgaagcttttagctgagggcacgtctgcctgggcgtcacgcatcgcgtctcccccaattccacccttggtggaggggaaggaggatggtttcccgtgactcaccggtcgcggctagcctaaaattggagccctcggcattgagatgtcgcggcgataggtggtgaacaaggcctcggccaagcaagcaacccgtcgcgcgtcgctgtgccaatgtgagctcggaggaccctttggtgttgtcttagggcaaccaaaccgtt
>PLT.0585 | IBPLT552-24 | PQ138180
gtgaaccatcgagtctttgaacgcaagttgcgcccgaagccttctggccgagggcacgcctgcctgggtgtcacacatcgtcgccccccaaaatcccgatatctcgccagagacaatcgggaagaggaagggcggaaaatggtctcccgtgcgctcccgttcgcggttggcccaaaaatgagttcctggcaaagcaaagccacgaccagcggtggttgtaagaccctcggtacaagtcgtgagccttgcttcgctcgtacggacatgttgaccctgaacgtgatcgagtaacatcgaacactcacaaa
>PLT.0586 | IBPLT553-24 | PQ138132
gtgaaccatcgagtttttgaacgcaagttgcgcccgaagccatttggttgagggcacgtctgcctgggcgtcacgcatcgtgtcgccccctaccactcctcttatagatgtttggtgcggggcggagattggtctcccgattctttgatacggttggccaaaataggagtccccatcgatggacgcacgactagtggtggttgacaaaaccttcgtcttgtgtcgtgcgttttgattcgtacgggaagatctctttaaagaccccaatgtgttgtcttttgatgacacttcgacc
>PLT.0051 | IBPLT046-24 | PQ138367
gtgaaccatcgagtctttgaacgcaagttgcgcccgaagccattaggccgagggcacgtctgcctgggcgtcacacgtcgttgcccccccaaccccttcgggggtcggacgggacggatgatggcctcccgtgtgccccgtcacgcggctggcataaatgccgagtccccggcgaccaacgccacgacaatcggtggttgtcaaacctcggtgtcctgtcgtgcgcgcgcgtctccggggcgctctcacacatgcgtgtcgatccttcgacgctttcaac
>PLT.0624 | IBPLT590-24 | PQ138288
gtgaaccatcgagtttttgaacgcaagttgcgcccgaagccatccggccgagggcacgcctgcctgggcgtcacgcatcgcgtcgcccccaccaagcattcctctgggcatgcttgggatcggggcggagattggcctcccatgccttcggtgtggttggcctaaaccggagtccccttcggtggacgcacgactagtggtggttgaatagaccctcgtcatgtgtcgtgcgtcttgagctgtgagggatgtgctcgatgaagaccccaatgtgtcgtcttgcgacgatgcttcgacc
>PLT.0054 | IBPLT049-24 | PQ138031
gtgaaccatcgagtttttgaacgcaagttgcgccctaggccatccggctgagggcacgcctgcctgggcgtcacgcactgagtcgccccttcttctccgaggagagatggagcggagattggccccccgtgcttccgagtgcggtcggcctaaaacttggcccttggaggccggcgtcacgatccgtggtggttggcatcaattgtcttatccggaatccgtggtcgtcgttcctccttttggaccacaaggaaccctcgagaggtttaggcctccactct
>PLT.0012 | IBPLT011-24 | PQ138181
gtgaaccatcgagtctttgaacgcaagttgcgcccgaagccttctggccgagggcacgcctgcctgggtgtcacacatcgtcgccccccaaaatcccgatatcttgcaagagacaatcgggaataggatgggcggaaaatggtctcccgtgcgctcccgttcgcggttggcccaaaaatgagttcctggcaaagcaaagccacgaccagcggtggttgtaagaccctcggtacaagtcgtgagccttgcattgctcgtagggacatgttgaccctgaacgtgatcgagtaacatcgaacactcacaaa
>PLT.0056 | IBPLT051-24 | PQ138492
gtgaaccatcgagtctttgaacgcaagttgcgcccgatgccattaggttgagggcacgtctgcctgggtgtcacatatcgaagcctcctgccaatttccctttgattattgtgcagggtggatgttggcctcccgtgagctcttccgtctcatggttggttgaaaattgagaccttggtagggtgtgccatgatagatggtggttgtgtgacccacgagaccaatcatgtgctactctattgattttggcctcttttacccatatgcgtttctaaacgctcgtgat
>PLT.0057 | IBPLT052-24 | PQ138385
gtgaatcatcgagtctttgaacgcaagttgcgcccaaagcctttaggctgagggcacgtctgtctgggcgtcatgcactgcgatgccccatacaagtatgctgggcaaatcttggcctcccgttacccaattgcggatggcttaaaagagagcctcgagacggataaatgtcgcgacaagtggtggttaagggtcgcttcgccctgcaacttagcgcgtggcggcatttcccctctttagctcaaagaaaaccttaacagagcatgtttcatgggctgttcagcat
>PLT.0062 | IBPLT057-24 | PQ138332
gtgaaccatcgagtttttgaacgcaagttgcgcccgagacctttaggtcgagggcacgtctgcctgggcgtcacacacagcgtcgctccacaccaacctagttggtggagagcggagattggccccccgagttctttgggcacggtcggcacaaatgttggtccccggcagcgagtgtcgcggtcagcggtggttgtaactcatcctccaaagacgaaatgacgcgttcctcgttgcatgttggaccaaaacgaccctcggaagccgttcacggccttcaccct
>PLT.0110 | IBPLT101-24 | PQ137965
gcgaaccatcgagtctttgaacgcaagttgcgcccgaggccattcggccgagggcacgcctgcctgggcgtcacgctaaacacgctcccaaccccttacgggggaacaggatgcggcatttggctccccgtcacccaagggcggtgggccgaagatatggctgccggcgcatcgtgtcggacacagcgcgtggtgagcgtcctcgctatacttaccgcagtgtctccgacacgtagccggcgtgatggcctagaaagacccttgtaacggtgcgcatgacgctccgacc
>PLT.0060 | IBPLT055-24 | PQ138144
gtgaaccatcgagtttttgaacgcaagttgcgcccgaagccatcaggctgagggcacgcctgcctgggcgtcacgcgctccgtcgccccgcaaaccccagccccgaaacgggccggggggcttgcggtgcggagattggtctcccgtgggctcgtgctcgcggctggcctaaaaatgagtcccgggcgccctgctatgcggccgacggtggttgagaagccctcgattacgtgctgccgcagggctgcccgatgcggaccctccgaccctcgcgctccctcccctctctgggggagtgagctccaatct
>PLT.0111 | IBPLT102-24 | PQ138107
gcgaaccatcgagtttttgaacgcaagttgcgcccgaagccttctggccgagggcacgtctgcctgggtgtcactcaatcgtcgcccctccgccatcccttaacttgaaaaaaagcgaaaggacgcgggcgggacggaagctggcctcccgtgggctctcgccacgcggttggcccaaatgcccggtcctcggcgtccgcgccgcgacaatcggtggttgcaaggccctcgctagtcgtcgcgcgcgaccggatgtcggcaaggaccgaccggaccccgaatcgcgcccttattataggagcgctctatct
>PLT.0112 | IBPLT103-24 | PQ138103
gtgaaccatcgagtctttgaacgcaagttgcgccccaagccttctggccgagggcacgtctgcctgggtgtcacaaatcgtcgtccccctcttcatcaattgcggagatgggacggaaactggtctcccgtgtgttaccgcatgcggttggccaaaattcgagccaaggatgctgggagcgtcccgacatgcggtggtgaactcaaaaccttcataccgtcgatcgctcctgtccgaaagctctagatgacccaaagtcttcaaa
>PLT.0063 | IBPLT058-24 | PQ137984
gcgaaccatcgagtctttgaacgcaagttgcgcccgaggccactcggtcgagggcacgcctgcctgggcgtcacgccaaaacacgcttccaaccccctcatcggggatcgggatgcggcatatggcccctcgtctcgcaagggacggtgagccgaagatcgggctgccgacgtatcgtgtcggacacagcgcatggtgggcgtctttgctttatctgcgcagtgcattcgatgcgtagccgcatgatggcctaaaaaagacccaactaacggagcgcgtgtcgcttcgatc
>PLT.0064 | IBPLT059-24 | PQ138167
gcgaaccatcgagtctttgaacgcaagttgcgcccgaggccactcggccgagggcacgcctgcctgggcgtcacgcaaaacacgctcccgcctccttatctgggagtgggacgcggcatgtggtcccccgtcacgtaagtggcggtgggccgaagatttggctgccggtgtatcgtaccggacacagcgcgtggtgggcgacctcgctttacttaccgcagtgtatccggtgcgtagccgatatcatggctggttaaggaccctttgaacggagtgcatgatgcttcgacc
>PLT.0133 | IBPLT124-24 | PQ137961
gcgaaccatcgagtctttgaacgcaagttgcgcccgaggccattcggccgagggcacgcctgcctgggcgtcacgctaaacacgctcccaaccccttacgggggaacaggatgcggcatttggctccccgtcacccaagggcggtgggccgaagatatggctgccggcgcatcgtgtcggacacagcgcgtggtgagcgtcctcgctatacttaccgcagtgtctccgacacgtagccggcgtgatggcctagaatgacccttgtaacggtgcgcatgacgctccgacc
>PLT.0066 | IBPLT061-24 | PQ138123
gtgaatcatcgagtctttgaacgcaagttgcgccctaggccgtcaggccgagggcacgcctgcctgggcgtcacgcaccgagtcgcccccacccgccccccgaaaggggaccgggagggagcggagaatggccccccgtgcccccgcgcgcggccggcccaaacaaaggccccgggaggccggcgtcacgatccgtggtggttgtaaaagacacgccctagcaaccggatcacgtgcacgccgcgccgcagcccggagcgccacagcgacccccacgagcaccgtccccggacggcacccactct
>PLT.0067 | IBPLT062-24 | PQ138414
gtgaaccatcgagtttttgaacgcaagttgcgcccgaagccatccggccgagggcacgcctgcctgggcgtcacgcatctcgtcgccccctgccacacatcctaaaggtgtaataatggtcatgggggcggaaattggcctcccgttcttgtgtttggttggcctaaagatgagtccccttagggcggatgcacaactagtggtggttgaatagaccctcgtcttgtgttgtgtgtcgtgagctgtgagggaaattctcaacttagaccccactgtatcgttaaaaaacgatatatcgacc
>PLT.0068 | IBPLT063-24 | PQ138387
gtgaaccatcgagtttttgaacgcaagttgcgcctgaggccagctggccaagggcacgtccgcttgggcgtcaagcattgagtcgctccacaggtcactcatctctatgaggtgggcatctgggatgcggagaatggcccgtcatgcgttgaggtgtggccggctgaagagagggatgcttttatcttggcaacggtcgattaatggttgggatggaagccccagttgatcctcttcatcttcacgttgctttgagagagctgtacatttctaagtaacccaatgcaattgtcaatacaagataattgacat
>PLT.0070 | IBPLT065-24 | PQ138093
gtgaaccatcgagtctttgaacgcaagttgcgcccgagggaccatcccgagggcacgcctgcctgggcgttagaagcccatccacgctcggcgcacgcccgatgcggacaatggccctccgagccgcgaggcgcgacgggcacaagtgcatggccgtcggttgaggccgggagcggcgagtggtgggctaactgcgcacgctgcctccgaacctcacgtcgactgaaggcctagttagacctcgaaacgaggagtttgtcgcctagcgcggcagagcctcggacc
>PLT.0071 | IBPLT066-24 | PQ138192
gtgaaccatcgagtttttgaacgcaagttgcgcccgaggccatttggctgagggcacgcctgcctgggcgtcagttgcccactaacgctccttgcccgtcttgtacgtggcgggatgcggagcatggccgtccttgccctcgggctcggcgggccgaagcatgtggcttgccgattggggccggcagtggcgagtggtggattgctcacgcgagccgtacgtcgcccgtcgtgcccccgagcgggaagcctcgtgtcaccccggacgcacggatgcggaacggcatcctcggacc
>PLT.0072 | IBPLT067-24 | PQ138376
gtgaaccatcgagtctttgaacgcaagttgcgcccgagggaccctcccgagggcacgcctgcctgggcgttagaagcccatcaacgctccgccgccccctccacgtacctcgtggcggggagccggccagacgcggacactgaccctccgagccgtaagaggcgcggtgggctgaagtgcacggccgtcggatggtgcgccgggatcggcgagtggtgggctactgcgcgtgccgaccccggatcccatccggacagatggccccttcggacccctcaacaaggagactgccgtcgcggcatcccgccgcgccgcatcttcggacc
>PLT.0073 | IBPLT068-24 | PQ138456
gtgaaccatcgagtctttgaacgcaagttgcgcctgatgccattaggttgagggcacgtctgcctgggcgtcacatatcgaagcctcttgccaatttcctattgattggtattgtgcaagatgatgttggcctcccgtgagcaccatcgcctcatggttggttgaaaatcgagaccttggtagagtgtgccatgataaatggtgcatgtgttaagcacgagaccaaacaatcatgtgctgctctattgaatttagcctcttttacccacatgcgtgtctaaacgctcgtgat
>PLT.0074 | IBPLT069-24 | PQ138062
gtgaaccatcgagtttttgaacgcaagttgcgcccgaagccatccggttgagggcacgcctgcctgggcgtcacgcatcgcgtcgcccccaccatactcctccttaacgggttgtttgttgtttgggggcggagattggcctcctgtgcatatggtgcggttggcctaaatatgagtccccttcggtggatacacggctagtggtggttgtattgaccctcgtattgtgtcgtgtgtcatgagctgctagggtaaccctcattaaagaccccattgtatcgtcttccttaggacggacgatgcttcgacc
>PLT.0075 | IBPLT070-24 | PQ137972
gtgaaccatcgagtttttgaacgcaagttgcgcccgaagccattcggttgagggcacgtctgcctgggcgtcacgcatcgcgtcgcccccatcattccatccttgtgatgctttgatgggggcggatactggtctcccgttcatcactgagcggttggccaaaataagagtcccatttgacgggcacacgacttgtggtggttgacaaaaccggaatcgtgtcgtgtgtctggatgaaaggtgcatctttaaagacccaatgtgttatcatttgatgacgcttcgacc
>PLT.0165 | IBPLT156-24 | PQ137964
gcgaaccatcgagtctttgaacgcaagttgcgcccgaggccattcggccgagggcacgcctgcctgggcgtcacgctaaacacgctcccaaccccttacgggggaacaggatgcggcatttggctccccgtcacccaagggcggtgggccgaagatatggctgccggcgcatcgtgtcggacacagcgcgtggtgagcgtcctcgctatacttaccgcagtgtctccgacacatagccggcgtgatggcctagaatgacccttgtaacggtgcgcatgacgctccgacc
>PLT.0077A | IBPLT072-24 | PQ137986
gtgaaccatcgagtctttgaacgcaagttgcgcccgaggccactcggtcgagggcacgcctgcttgggcgtcacgccaaaacacgcttccaactccctcatcggggatagggatgcggcatatggcccctcgtctcgcaagggacggtgagccgaagattgggctgccgatgtatcgtgtcggacacagcgcatggtgggcatctttgttttatcagcgcagtgaattcgatgcgtagtcggcatgacggcctaaaaaagacccagctaacggagtgcttgacgctttgatc
>PLT.0077B | IBPLT073-24 | PQ137992
gtgaaccatcgagtctttgaacgcaagttgcgcccgaggccactcggtcgagggcacgcctgcttgggcgtcacgccaaaacacgcttccaactccctcatcggggatagggatgcggcatatggcccctcgtctcgcaagggacggtgagccgaagattgggctgccgatgtatcgtgtcggacacagcgcatggtgggcatctttgttttatcagcgcagtgaattcgatgcgtagtcggcatgacggcctaaaaaagacccagctaacggagtgcttgacgctttgatc
>PLT.0078 | IBPLT074-24 | PQ138153
gtgaaccatcgagtttttgaacgcaagttgcgcccgaagccattcggccgagggcacgcctgcctgggcgtcacgcatcgcgtcgcccccccaccatgttaactcatggtgatgggagcggagattggtctcccgtgcttgtcgcggttggcctaaaaaagagtttccttgagcggacacacgactagtggtggttgaacagaccctcgtctttatcgtgtgtcgtgagctctagtgaagccatcaacaaagaccccattgtatcgtttcaggacggtgcttcgacc
>PLT.0303 | IBPLT289-24 | PQ138044
gtgaaccatcgagtctttgaacgcaagttgcgcccgaagcctttaggccgagggcacgtctgcctgggcgtcacgcatcgcgtcgcccccaatccccgcgcgcatcgccgggcggtcgggggtggagattggcctcccgtgcgcctcggcgcgcggccggcccaaatgggatccccgggcggctggcgtcgcgacaagtggtggttgaacatctcaatctctctcgcggtcgcgccgccgtgccgtcccgtacgggcatcgataaacgacccaacggcgggtgggcgcgttcgttcgcgccccccaccttcgacc
>PLT.0311 | IBPLT297-24 | PQ137960
gcgaaccatcgagtctttgaacgcaagttgcgcccgaggccattcggccgagggcacgcctgcctgggcgtcacgctaaacacgctcccaaccccttacgggggaacaggatgcggcatttggctccccgtcacccaagggcggtgggccgaagatatggctgccggcgcatcgtgtcggacacagcgcgtggtgagcgtcctcgctatacttaccgcagtgtctctgacacgtagccggcgtgatggcctagaatgacccttgtaacggtgcgcatgacgctccgacc
>PLT.0081 | IBPLT077-24 | PQ138143
gtgaaccatcgagtttttgaacgcaagttgcgcccgaagccatcaggctgagggcacgcctgcctgggcgtcacgcgctccgtcgccccgcaaaccccagccccgaaacgggccggggggcttgcggtgcggagattggtctcccgtgggctcgtgctcgcggctggcctaaaaatgagtcccgggcgccctgctatgcggccgacggtggttgagaagccctcgattacgtgctgccgcagggctgcccgatgcggaccctccgaccctcgcgctccctcccctctctgggggagtgagctccaatct
>PLT.0343 | IBPLT330-24 | PQ138178
gtgaaccatcgagtctttgaacgcaagttgcgcccgaagccttctggccgagggcacgcctgcctgggtgtcacacatcgtcgccccccaaaatcctgatatctcgccagagacaatcgggaagaggatgggcggaaaatggtctcccgtgcgctcccgttcgcggttggcccaaaaatgagttcctggcaaagcaaagccacgaccagcggtggttgtaagaccctcggtacaagtcgtgagccttgcttcgctcgtatggacatgttgaccctgaacgtgatcgagtaacatcgaacactcacaaa
>PLT.0083 | IBPLT079-24 | PQ137982
gcgaaccatcgagtctttgaacgcaagttgcgcccgaggccactcggtcgagggcacgcctgcctgggcgtcacgccaaaacacgcttccaaccccctcatcgggtatcgggatgcggcatatggcccctcgtctcgcaagggacggtgagccgaagatcgggctgccgacgtatcgtgtcggacacagcgcatggtgggcgtctttgctttatctgcgcagtgcattcgatgcgtagccgcatgatggcctaaaaaagacccaactaacggagcgcgtgtcgcttcgatc
>PLT.0086 | IBPLT080-24 | PQ138002
gtgaaccatcgagtctttgaacgcaagttgcgccccaagccttctggccgagggcacgtctgcctgggtgtcacaaatcgtcgtcccccctcatccttcaaggattcgggacggaagctggtctcccgtgtgttaccgcacgcggttgatcgaaatccgagccaaggatgccttgagcgtcccgacatgcggtggtgaactcgttcaactctccctatcgtcggtcgctcttgtccggaagctctagatgacccaaagtcttcaat
>PLT.0361 | IBPLT348-24 | PQ137996
gtgaaccatcgagtctttgaacgcaagttgcgccccaagccttctggccgagggcacgtctgcctgggtgtcacaaatcgtcgtccccccatccattttggatacgggacggaagctggtctcccgtgtggtaccgcacgcggttgaccaaaatccgagcttaggacgttaagagcgtctcgacatgcggtggtgaattcaagcctcgtctttatgtcgaacgtttttgtccttaagctctcgatgacccaaagtcctcaac
>PLT.0089 | IBPLT083-24 | PQ137988
gtgaaccatcgagtctttgaacgcaagttgcgcccgaggccactcggtcgagggcacgcctgcttgggcgtcacgccaaaacacgcttccaactccctcatcggagatagggatgcggcatatggcccctcgtcttgcaagggacggtgagccgaagattgggctgccgatgtatcgtgtcggacacagcgcatggtgggcatctttgttttatcagcgcagtgcattcgatgcgtagccggcatgacggcctataaaagacccagctaacggagtgcttgacgctttgatc
>PLT.0090 | IBPLT084-24 | PQ138302
gcgaaccatcgagtctttgaacgcaagttgcgcccgaggccacttggccgagggcacgcctgcctgggcgtcacgccaaacacgctcccacccctcatcgggttgtgggatgcggcatgtggctccccgtcttgcaaggggcggtgggccgaagatgcggctgccggcgtatcgtgccggacacagcgcgtggtgggcgaactcgctttacttaccgcagtgcatccggcccatagccgacgtgatggccttaaggaccctatgaacggagcgcatgacgctccgacc
>PLT.0371 | IBPLT357-24 | PQ138182
gtgaaccatcgagtctttgaacgcaagttgcgcccgaagccttctggccgagggcacgcctgcctgggtgtcacacatcgtcgccccccaaaatcccgatatcttgcaagagacaatcgggaataggatgggcggaaaatggtctcccgtgcgctcccgttcgcggttggcccaaaaatgagttcctggcaaagcaaagccacgaccagcggtggttgtaagaccctcggtacaagtcgtgagccttgcattgctcgtagggacatgttgaccctgaacgtgatcgagtaacatcgaacactcacaaa
>PLT.0092 | IBPLT086-24 | PQ137993
gcgaaccatcgagtctttgaacgcaagttgcgcccgaggccactcggtcgagggcacgcctgcctgggcgtcacgccaaaacacgcttccaaccccctcatcggggatcgggatgcggcatatggcccctcgtctcgcaagggacggtgagccgaagatcgggctgccgacgtatcgtgtcggacacagcgcatggtgggcgtctttgctttatctgcgcagtgcattcgatgcgtagccgcatgatggcctaaaaaagacccaactaacggagcgcgtgtcgcttcgatc
>PLT.0093 | IBPLT087-24 | PQ138275
gtgaaccatcgagtttttgaacgcaagttgcgccccaagccttcgggccgagggcacgcttgcctgggcgtcacgcaccgagtctccccctccaactcatgtcattggcgcctcccggcgacatcggcattgggcagtgaatggggaggatattgaccccccgtgccttgaaagcgcggtcggtctaaacacaggccctgggaggccagcgtcacgattcgtggtggtcgacactcgttgtctctcttcattcctgaatccgtgtctgctgtgcctaccgtgaaggaccacaaggaacccatcgggccgtaactacggcacccactct
>PLT.0094 | IBPLT088-24 | PQ138140
gtgaaccatcgagtctttgaacgcaagttgcgcccgaagccattaggccgagggcacgcctgcctgggcgtcacgcgctccgtcgccccgcaatccagaaccccgagaggggagacggaagatgcggtgcggacattggtctcccgtgtgcgagagctcgcggctggcctaaaatcgagtcccgggcgctctgatcagtggccgacggtggttgagaagccctcgcaaatgcgccgctgacaggtcgcccatcgcggacgacacgaccctcgcgcgactcttcccctcggggaggatgagctccatct
>PLT.0095 | IBPLT089-24 | PQ138219
gtgaaccatcgagtctttgaacgcaagttgcgcccgaagccattaggttgagggcacgtctgcctgggtgtcacacatcgttgccccaacgccaaaagcctcgtgctatgcggcgtgtggggtgaatgttggcctcccgcgagccccaggctcacggttggcttaaaattgggtccatggtacggtgttccatgatgtttggtggctgagtacccctcgagaccaatcatggtagactttatctttgatttggccctagaaacctggatgcgtggtgtaaccatgctcacaat
>PLT.0372 | IBPLT358-24 | PQ138256
gtgaaccatcgagtctttgaacgcaagttgcgccccaagccttctggccgagggcacgtctgcctgggtgtcacgaatcgtcgtccctcacatccttcggataatgggacgtaagctggtctcccgtgtgttaccgcacgcggctggccaaaatccgagctaaggacgccgagagcgttacgacatgcggtggagaacaaaagcctcttcgtatcgttggtcgctcttgtcttgaagctctcgatgacccaaatcctcaaa
>PLT.0437 | IBPLT406-24 | PQ137963
gcgaaccatcgagtctttgaacgcaagttgcgcccgaggccattcggccgagggcacgcctgcctgggcgtcacgctaaacacgctcccaaccccttacgggggaacaggatgcggcatttggctccccgtcacccaagggcggtgggccgaagatatggctgccggcgcatcgtgtcggacacagcgcgtggtgagcgtcctcgctatacttaccgcagtgtctccgacacatagccggcgtgatggcctagaatgacccttgtaacggtgcgcatgacgctccgacc
>PLT.0098 | IBPLT092-24 | PQ138106
gcgaaccatcgagtctttgaacgcaagttgcgcccgaagcctttcggccgagggcacgtctgcctgggtgtcactcaatcgtcgccccgacctccacccttttcggggggtgctggcggggcggatgctggcttcccgtgtgcttatagcccgcggttggcccaaatgcccggtcctcggcgacgacgccacggcaatcggtggttgcaagaccctcgctagtcgccgtgcgtgttcggccgcccatggggaccgacgggaccccaaagcgtacccaagggtgcgttcgctct
>PLT.0099 | IBPLT093-24 | PQ138472
gtgaaccatcgagtctttgaacgcaagttgcgcccgaagccattaggccgagggcacgtctgcctgggcgtcacgtattgtgttgccccccataccttcgtatggggagcggaacttggcctcccgggagtcccagctcgcggatggcttaaaaaggagcctcgagacggtcggacgtcgcgacaagtggtggttacagggcttcgagcccttgagctttgcgtgccgcgcgccttccgcccctcccttgctcgaatataacccttgctgagcgtccccgacgttgccagcatt
>PLT.0100 | IBPLT094-24 | PQ138324
gcgaatcatcgagtttttgaacgcaagttgcgcccgaagccattcggccgagggcacgtctgcctgggtgtcacgcatcgttgcccccccaaactccggttcgggcggggcggaagttggcctcccgtacgtgcttgcgcgcgcggttagcccaaaagcgagtcctcggcgacgagcgccacgacaatcggtggttttttcgaccctcgttccccgtcgtgcgcgccccgtagcccgtatgcgctcttgcgacccttacgcgtcgcctcggcggcgctcccaac
>PLT.0101 | IBPLT095-24 | PQ138366
gtgaaccatcgagtctttgaacgcaagttgcgcccgaagccattaggccgagggcacgtctgcctgggcgtcacacgtcgttgccccctcaaccccttcgggggtcggacgggacggatgatggcctcccgtgtgccccgtcacgcggctggcataaatgccgagtccccggcgaccaacgccacgacaatcggtggttgtcaaacctcggtgtcctgtcgtgcgcgcgcgtctccggggcgctctcacacatgcgtgtcgatccttcgacgctttcaac
>PLT.0461 | IBPLT430-24 | PQ137927
gtgaaccatcgagtttttgaacgcaagttgcgcccgaagccattaggccgagggcacgtctgcctgggcgtcacacgtcgttgcccctccaaaacctttttaaggggacggaaggggcggaagatggctctcccgtgtggtttgtcacgtggttggcccaaatacaaagtccacggcgtccaacgccgcgacaatcggtggttgtcaaacctcggttccttgtcgcgcgctaaggacgttcgtcgggtttcccttacacgcgtgcgtcgttcactcggcgctttcaac
>PLT.0478 | IBPLT446-24 | PQ137928
gtgaaccatcgagtttttgaacgcaagttgcgcccgaagccattaggccgagggcacgtctgcctgggcgtcacacgtcgttgcccctccaaaacctttttaaggcgacggaacgggcggaagatggctctcccgtgtgctttgtcacgtggttggcccaaatacaaagtccacggcgtccaacgccgcgacaatcggtggttgtcaaacctcggtgccttgtcgcgcgctaaggacgttcgtcgggtttcccttacacgtgtgcgtcgttcactcggcgctttcaac
>PLT.0107 | IBPLT098-24 | PQ138372
gtgaaccatcgagtctttgaacgcaagttgcgcccgaatccttttggtcgagggcacgtctgcctgggtgtcacgtacacatgcctcccgcaaaccttcccccctcgtggacgaagggccttgcgggagcagataatggtatcccgtgctctttccgcgcggcttgcctaaaaatggagagccggtgatgtaacgtcacgcctagtggtggttaacgaggcctgacggccaaccagttcgcggcgtgacctttttcatcggaaatctcttgcgacaccttggacgtcctctgatggacgtgctattgtc
>PLT.0108 | IBPLT099-24 | PQ138073
gtgaaccatcgagtctttgaacgcaagttgcgcccgaagccattaggctgagggcacgcctgcctgggtgttgcacatcgttgccccaatgccttggccatgtgctaggcaccgagtggggcgaatgttggcttcccgcgagcagtgtctcacggttggttgaaaactgagttcgtggtggagggcgccgtgatggatggtggctgagttaaagctcgagaccgatcgtgcgtgtcacccccaccagatttgcgactctgtgacccatggaggtctgttggccgcctaagacg
>PLT.0482 | IBPLT450-24 | PQ138506
gtgaatcatcgagtctttgaacgcaagttgcgcccgaagccttttggccgagggcacgtctgcctgggtgtcacgcaacgtcgccgccaacgccgccctcaggggcgcgcagttgggggcggaatatggcctcccgtgcgcctcggcgcgcggttggcctaaatatcagcccccggcgaggatcgccacgacaagcggtggttttttcaacgaaggacctcgggtgttgtcgtgcggccttccggagggaacggaccctgcgctctcgagcgcgatctctttc
>PLT.0492 | IBPLT460-24 | PQ138248
gcgaaccatcgagtctttgaacgcaagttgcgcccaaggccattcggccgggggcacgcctgcctgggcgtcacgctaaacacgctcccatcccctcattgggagcgggatgtggcatatggctccttgtcgcgcaagttgcgttgggccaaagatatggctgctggtgtaccgtgccggacacagcgcgtggtaggcgtcctcgctatacttctgtagtgtctccggtgtgtagccaaggtgatggcctcgaaagagcctttcaatggtgcgcatgacgctccgacc
>PLT.0503 | IBPLT471-24 | PQ138477
gtgaaccatcgagtctttgaacgcaagttgcgcccgaagccatcaggccgagggcacgcctgcctgggcgtcacgcatcgcgtcgccccccctccccgtcttggggagctgggcgcggacgatggcctcccgcttccctcaccggacgcggctggcccaaaacacggtcccccggcggcggacgtcacggcgagtggtggtcgaatcagccctctgttcgcgccgtggccctccccgtcctccgggcggcagaacgacccaacggcgctcggcccgtcaaaaaggcggagcgctccgacg
>PLT.0517 | IBPLT485-24 | PQ138286
gcgaaccatcgagtctttgaacgcaagttgcgcccgaggccacctggccgagggcacgcctgcctgggcgtcacgccaaacacgctcccaacccctcatcgggagtgggatgcggcttgtggccccccgtctcgcaaggggcggtgggccgaagatgcggctgccggcgtatcgtgtcggacacagcgcgtggtgggcgacctcgctttacttaccgcagtgcatccggcccgtagccgatgtgatggccttgaaggaccctataaacggagcgcatgacgcttcgacc
>PLT.0518 | IBPLT486-24 | PQ138333
gtgaaccatcgagtttttgaacgcaagttgcgcccgagacctttaggttgagggcacgtctgcctgggcgtcacacacagcgtcgctccctaccaacttagttggtggagagcggagattggccccccgagtcctttgggcacggtcggcacaaatattggtccccggcagcgagtgtcgcggtcagcggtggttgtatctcttcctccaaagacaaaatgacgcgtacctcgttgcatgttggatcgaaacgaccctcgaaagccgttcgcggcattcaccct
>PLT.0530 | IBPLT497-24 | PQ138478
gtgaaccatcgagtctttgaacgcaagttgcgcccgaagccatcaggccgagggcacgcctgcctgggcgtcacgcatcgcgtcgcccccccaccccgtcttccctgctaaagggcatgcgcgcggcggggggcgcggacggtggcctcccgcttcccaagcggacgcggctggcctaaaacacggtcccccggcggcggacgtcacggcgagtggtggtcgaatcagccctctgttcgcgccgtggctctccccgtcctccgggcggcataacgacccaacggcgctcgttccgcaagggacggcgctccgacg
>PLT.0116 | IBPLT107-24 | PQ138074
gtgaaccatcgagtctttgaacgcaagttgcgcccgaagccattaggctgagggcacgcctgcctgggtgttgcacatcgttgccccaatgccttggccatgtgctaggcaccgagtggggcgaatgttggcttcccgcgagcagtgtctcacggttggttgaaaactgagttcgtggtggagggcgccgtgatggatggtggctgagttaaagctcgagaccgatcgtgcgtgtcacccccaccagatttgcaactctgtgacccatgggggtctgttggccgcctaagacg
>PLT.0117 | IBPLT108-24 | PQ138046
gtgaaccatcgagtttttgaacgcaagttgcgcccgaagccttttggctgagggcacgtctgcctgggcgtcacgcatcgcgtcgccccccacaagtattttgttgggggcggatattggtctcccgtgctcatggcgtggttggccaaaataggagtcccttcgatggacgcacaaactagtggtggtcgtaaaaaccctcgttctttgttttgtgctgatagtcgtaaggaaacactctttaaataccccaatgtgttgtctttgaacgacgcttcgacc
>PLT.0118 | IBPLT109-24 | PQ138225
gtgaaccatcgagtctttgaacgcaagttgcgcccgaagccattaggccgagggcacgcctgcctgggtgttgcacatcgttgccccgtgccttggccacgtgctaggcaccaagcggggcgaatgttggcttcccgcgagcaatgtctcacggttggttgaaaactgagtccgcggtggagggcgccgtgatggatggtggctgagctaaagctcgagaccgatcgtgcgtgtcacccccaccagctttgcgactctttgacccatgggggtctgttggcctcctaatacg
>PLT.0121 | IBPLT112-24 | PQ138459
gtgaaccatcgagtctttgaacgcaagttgcgcccgatgccattaggttgagggcacgtctgcctgggcgtcacatatcgaagcctctcgccaatttcctatattgataggggtattgtgcagggcgaatgttggcctcccgtgagctttattgcctcatggttggttgaaaatcgagaccttggtagggtgtgccatgataggtggtggctgtgttacgcacgagaccaagtaagtcatgtgctgctctattgaatttaggcctcttttacccacatgcgtttcgaaacgctcgtgat
>PLT.0122 | IBPLT113-24 | PQ138253
gtgaaccatcgagtctttgaacgcaagttgcgcctgaagccattaggccaagggcacgtctgcctgggcgtcacgcatcgcgtcacccctcctcctacttcggtggacggggtggaatgtgacctcctgtgccgagaggtgcagctggtcgaaatttgagtccggagataaggatgtcacggcaagtggtggttggataacaactcgcgtgctgtcgtgtgccgaacctcttgcggctgtaaagaccctgatgcgcgttttgcactcttcttatgtggagtggagctcgtgctacgacc
>PLT.0612 | IBPLT578-24 | PQ137966
gcgaaccatcgagtctttgaacgcaagttgcgcccgaggccattcggccgagggcacgcctgcctgggcgtcacgctaaacacgctcccaaccccttacgggggaacaggatgcggcatttggctccccgtcacccaagggcggtgggccgaagatatggctgccggcgcatcgtgtcggacacagcgcgtggtgagcgtcctcgctatacttaccgcagtgtctccgacacgtagccggcgtgatggcctagaatgacccttgtaacggtgcgcatgacgctccgacc
>PLT.0124 | IBPLT115-24 | PQ138418
gtgaatcatcgagtctttgaacgcaagttgcgcccgaggccctcgggccaagggcacgtctgcctgggcgtcacgcatcgcgtctcccccacccccgccctgagcggggagggggaggatgatggcttcccgtgcctcaccgggcgcggctggcctaaaattggagcccacggcatcgagctgccgcggcgataggtggagaacgcggcctaggccgtcgacaaaaccagtcgtggcagccccttgccaggggagctcgcaggaccctgtgatgttgcctcgttgcaactcgaaaccgtt
>PLT.0661 | IBPLT626-24 | PQ138179
gtgaaccatcgagtctttgaacgcaagttgcgcccgaagccttctggccgagggcacgcctgcctgggtgtcacacatcgtcgccccccaaaattccgatatctcgccagagacaatcgggaagaggatgggcggaaaatggtctcccgtgcgctcccgttcgcggttggcccaaaaatgtgttcctggcaaagcaaagccacgaccagcggtggttgtaagaccctcggtacaagtcgtgagccttgcattgctcatagggacatgttgaccctgaacgtgatcgagtaacatcgaacactcacaaa
>PLT.0126 | IBPLT117-24 | PQ138139
gtgaaccatcgagtttttgaacgcaagttgcgcccgaagccattaggctgagggcacgcctgcctgggcgtcacgcgctccgtcgccccgcaacccctagccccgaaacgggcagggtgcttgtggcgcggaaattggtctcccgtgagcctttgcgctcgcggctggcctaaaatagagtcccgggcgctctgtctgcggccgacggtggttgagaagccctcgaaaatgcgccgctgcattgctgcccgaagtggaccacgtgacccttgcgcgaccttgcccttgggggtgagggagctccatct
>PLT.0127 | IBPLT118-24 | PQ138274
gtgaaccatcgagtttttgaacgcaagttgcgccccaagccttcgggccgagggcacgcttgcctgggcgtcacgcaccgagtctccccctccaactcatgtctttggcgccttctggcgacattgtcattgtgctgtgaacggggaggaaattgaccccccgtgccttgaaagcgcggtcggtctaaacacaggccctgggaggccagcgtcacgattcgtggtggtcgacactcgttgtctctcttcattcctgaatccgtgtctgctgtgcctaccgctaaggaccacgaggaacccgtcgggccgtaattacggcacccactct
>PLT.0044 | IBPLT039-24 | PQ138173
gcgaaccatcgagtctttgaacgcaagttgcgcccgaggccactcggccgagggcacgcctgcctgggcgtcacgccaaaacacgctcccaatcaccctcttcaggaattgggatgcggcatatggtccctcgtctcgcaaggggcggtgggccgaagatcgggctgctggcgtaccgcgtcggacacagcgcatggtgggcgtcctcgctttatcaacgtagtgcatctgacgcgtagtcggcgtgttggcctaaaaatgacccatcaaacgaagcgcatgtcgcttcgacc
>PLT.0130a | IBPLT120-24 | PQ138251
gcgaaccatcgagtctttgaacgcaagttgcgcccgaggccattcggccgagggcacgcctgcctgggcgtcacgccaaacacgctcccaaccccctcatttgggatcgggatgcggcatgtggccttccgtcacgcaagtggcggtgggccgaagatgtggctgccggtgtatcgtgccggacacagcgcgtggtgggcgacctcgctttactaagcgcagtgcatcggacatgtagccggcgacatggcctcaagtgaccctataaacggagtgcatgacgctccgacc
>PLT.0130b | IBPLT121-24 | PQ138014
gtgaaccatcgagtctttgaacgcaagttgcgcccgagggaccctcccgagggcacgcctgcctcatgggcgttagaagcccatccacgctcggttgcctaacggcagagatgcggacattggccctccgaaccgcgaggtacggtgggcctaagtgtgcggccgtcgtatgtggccgggagcggcgagtggtgggctactgcgcacgtcaccccgagccccgtaccgacgcagggccttttttgacccctaacgaggagcctgccgttgcagctggcgctgcgcggcgccttcggacc
>PLT.0131 | IBPLT122-24 | PQ138166
gcgaaccatcgagtctttgaacgcaagttgcgcccgaggccactcggccgagggcacgcctgcctgggcgtcacgcaaaacacgctcccgcctccttatctgggagtgggacgcggcatgtggtcccccgtcacgtaagtggcggtgggccgaagatttggctgccggtgtatcgtaccggacacagcgcgtggtgggcgacctcgctttacttaccgcagtgtatccggtgcgtagccgatatcatggctggttaaggaccctttgaacggagtgcatgatgcttcgacc
>PLT.0132 | IBPLT123-24 | PQ137987
gtgaaccatcgagtctttgaacgcaagttgcgcccgaggccactcggtcgagggcacgcctgcttgggcgtcacgccaaaacacgcttccaactccctcatcggagatagggatgcggcatatggcccctcgtcttgcaagggacggtgagccgaagattgggctgccgatgtatcgtgtcggacacagcgcatggtggacatctttgttttatcaacgcagtgcattcgatgcgtagccggcatgacggcctataaaagacccagctaacggagtgcttgacgctttgatc
>PLT.0052 | IBPLT047-24 | PQ138203
gtgaaccatcgagtctttgaacgcaagttgcgccccaagccttctggccgagggcacgtctgcctgggcgtcacaaatcgtcgtccccctcaattcttttgcgggtattggacggaagctggtctcccgtgtgttaccgcacgcggttggccaaaatatgagctaaggatgcgtggagcgtcccgacatgcggtggtgaactcaagcctcttcatatagtcggtcgctccaatccgtaagctctcgatgacccaatgtcctcaaa
>PLT.0134 | IBPLT125-24 | PQ137994
gcgaaccatcgagtctttgaacgcaagttgcgcccgaggccactcggtcgagggcacgcctgcctgggcgtcacgccaaaacacgcttccaaccctctcatcggggatcgggatgcggcatatggcccctcgtctcgcaagggacggtgagccgaagatcgggctgccgacgtatcgtgtcggacacagcgcatggtgggcgtctttgctttatctgcgcagtgcattcgatgcgtagccgcatgatggcctaaaatagacccaactaacggagcgcgtgtcgcttcgatc
>PLT.0135 | IBPLT126-24 | PQ137983
gcgaaccatcgagtctttgaacgcaagttgcgcccgaggccactcggtcgagggcacgcctgcctgggcgtcacgccaaaacacgcttccaaccccctcatcggggatcgggatgcggcatatggcctctcgtctcgcaagggacggtgagccgaagatcgggctgccgacgtatcgtgtcggacacagcgcatggtgggcgtctttgctttatctgcgcagtgcattcgatgcgtagccgcatgatggcctaaaaaggacccaactaacggagcgcgtttcgcttcgatc
>PLT.0053 | IBPLT048-24 | PQ138202
gtgaaccatcgagtctttgaacgcaagttgcgccccaagccttctggccgagggcacgtctgcctgggcgtcacaaatcgtcgtccccctcaattcttttgcgggtattggacggaagctggtctcccgtgtgttaccgcacgcggttggccaaaatatgagctaaggatgcgtggagcgtcccgacatgcggtggtgaactcaagcctcttcatatagtcggtcgctccaatccgtaagctctcgatgacccaatgtcctcaaa
>PLT.0137 | IBPLT128-24 | PQ137947
gtgaaccatcgagtctttgaacgcaagttgcgcccgaagccattaggcagagggcacgtctgcctgggtgtcacacatcgttgccccaacaccaaccgcctcgtgctgcttggtgcgtcgggcgaatgctgacatcccgtgagccacgcctcacggtttgttgaaaattgagtccatggcagggtattccatgatggatggtggttgggtaatgctcgaaaccattcgtggaagctttatcgtggctgggctctattatcccacatgcgtcgaagtgcgctcacaat
>PLT.0076 | IBPLT071-24 | PQ138175
gcgaaccatcgagtctttgaacgcaagttgcgcccgaggccactcggccgagggcacgcctgcctgggcgtcacgccaaaacacgctcccaatcaccctcttcaggaattgggatgcggcatatggtccctcgtctcgcaaggggcggtgggccgaagatcgggctgctggcgtaccgcgtcggacacagcgcatggtgggcgtcctcgctttatcaacgtagtgcatctgacgcgtagtcggcgtgttggcctaaaaatgacccatcaaacgaagcgcatgtcgcttcgacc
>PLT.0139 | IBPLT130-24 | PQ137979
gcgaaccatcgagtctttgaacgcaagttgcgcccgagaccattcggtcgagggcacgcctgcctgggcgtcacgccaaacacgctcccaccccctcatcgggttgtgggacgcggcatgtggccctccgtcacgcacggggcggtgggctgaagatatggctgctggcgtgtatcgtgccggacacagcgcgtggtgggcgatctcgctacacacttaccgcagtgcctctggtgcgtagccgacataatcgcctcgaatgaccctttcatcggtgcgcacgacgctccgacc
>PLT.0140 | IBPLT131-24 | PQ138419
gtgaatcatcgagtctttgaacgcaagttgcgcccgaagccctcgggcttagggcacgtctgcctgggcgtcacgcatcgcgtctcccccacacccacctcgagtgggaaggaggaggatgatggcttcccgtgcctcaccgggcgcggttggcctaaaatcggagaccacggcatcgagctgtcgcggcgtaaggtggaaataaggcctaggcctaagtaaaccagtcgcgcggccccttgtcaccggtactcgaaggaccctttgacgcaacggctcgcctagcgcgagtcgcggctcaaaaccgtt
>PLT.0080 | IBPLT076-24 | PQ138373
gtgaaccattgagtctttgaacgcaagttgcgcccgaagccacctggctaagggcacgtctgcctgggtgtcacgtatcttgttgcctctgaccaaactaatcttttaaatgattttgttggttcgggggcggacattggcctcctgtgcacttttgtgcggctggcataaaaatgagtctatggtgacggatgtcacgacattggtggttgtaatataccttcttgaattgtcgtgtctaagtctgtcactttagtaaagctcaatgacccttaggtgccaaaaacttttggtgcatctatt
>PLT.0150 | IBPLT141-24 | PQ137944
gtgaaccattgagtctttgaacgcaagttgcgcccgaagccatttggctaagggcacgtctgcctgggtgtcacgcatcttgtcgccccttactaaactaatcttttaatagatttggtcggtttgtgggcggaaattagcctcctgtgccttgttgtgcggctggcgcaaaactgagtctatggtgacgaatgtcgcgacatcggtggttgtaataagaccttcttgtcttgtcgtgttaatgttcgtcatcttataatgctcaatgacccttaggtgcaaaaaacattttgcacttcgatt
>PLT.0166 | IBPLT157-24 | PQ138174
gcgaaccatcgagtctttgaacgcaagttgcgcccgaggccactcggccgagggcacgcctgcctgggcgtcacgccaaaacacgctcccaatcaccctcttcaggaattgggatgcggcatatggtccctcgtctcgcaaggggcggtgggccgaagatcgggctgctggcgtaccgcgtcggacacagcgcatggtgggcgtcctcgctttatcaacgtagtgcatctgacgcgtagtcggcgtgttggcctaaaaatgacccatcaaacgaagcgcatgtcgcttcgacc
>PLT.0144 | IBPLT135-24 | PQ138282
gtgaaccatcgagtctttgaacgcaagttgcgcccgaagcctttaggccgagggcacgcctgcctgggcgtcacgcaatgtgatgccccccatccaaactcgaatggggggcgaagcttggcctcccgtgagcccaactcgcggatggcttaaaaacgagcctcgagacgatgagtcgtcgcgacaagtggtggttaaggactttgtcccttggtactttgcgtgtcgtgtccctctcgtttttgtatctcttaagtaacctcgaaggagtgcctcggcgctgccagcatc
>PLT.0145 | IBPLT136-24 | PQ138325
gcgaatcatcgagtttttgaacgcaagttgcgcccgaagccattcggccgagggcacgtctgcctgggtgtcacgcatcgttgcccccccaaactccggttcgggcggggcggaagttggcctcccgtacgtgcttgcgcgcgcggttagcccaaaagcgagtcctcggcgacgagcgccacgacaatcggtggttttttcgaccctcgttccccgtcgtgcgcgccccgtagcccgtatgcgctcttgcgacccttacgcgtcgcctcggcggcgctcccaac
>PLT.0192 | IBPLT180-24 | PQ138374
gtgaaccattgagtctttgaacgcaagttgcgcccgaagccacctggctaagggcacgtctgcctgggtgtcacgtatcttgttgcctctgaccaaactaatcttttaaatgattttgttggttcgggggcggacattggcctcctgtgcacttttgtgcggctggcataaaaatgagtctatggtgacggatgtcacgacattggtggttgtaatataccttcttgaattgtcgtgtctaagtctgtcactttagtaaagctcaatgacccttaggtgccaaaaacttttggtgcatctatt
>PLT.0217 | IBPLT205-24 | PQ138183
gtgaaccatcgagtctttgaacgcaagttgcgcccgaagccttctggccgagggcacgcctgcctgggtgtcacacatcgtcgccccccaaaatcccgatatcttgcaagagacaatcgggaataggatgggcggaaaatggtctcccgtgcgctcccgttcgcggttggcccaaaaatgagttcctggcaaagcaaagccacgaccagcggtggttgtaagaccctcggtacaagtcgtgagccttgcattgctcgtagggacatgttgaccctgaacgtgatcgagtaacatcgaacactcacaaa
>PLT.0269 | IBPLT256-24 | PQ138176
gcgaaccatcgagtctttgaacgcaagttgcgcccgaggccactcggccgagggcacgcctgcctgggcgtcacgccaaaacacgctcccaatcaccctcttcaggaattgggatgcggcatatggtccctcgtctcgcaaggggcggtgggccgaagatcgggctgctggcgtaccgcgtcggacacagcgcatggtgggcgtcctcgctttatcaacgtagtgcatctgacgcgtagtcggcgtgttggcctaaaaatgacccatcaaacgaagcgcatgtcgcttcgacc
>PLT.0149 | IBPLT140-24 | PQ138053
gtgaaccatcgagtctttgaatgcaagttgcgcccgaagccattaggccgagggcacgtctgcctgggtgtcacacatcgttgccccaacgccaaaatgcaccttgtgtgctcggcgacacttggggtggatgctggcttcccgtgagctatgacccacggttggctaaaatacgagtctgtggtagggttaccatgacgcatggtggatgagtaatgctcgagaccagttgtgggaaactctgtcgcgtgcgggctctagtaacccacatgtgtttatctacactcacaat
>PLT.0281 | IBPLT268-24 | PQ138335
gtgaaccatcgagtttttgaacgcaagttgcgcccgaaacctttaggttgagggcacgtctgcctgggcgtcacacacagcgtcgctccccaccaacctagttgttggagagcggatattggccccccgagtccttcggacacggtcggcacaaatattggtccccggcagcgagtgtcgcggtcagcggtggtttatatcctccaaagacaaaatgacgcgtgcctcgttgcatgttggatcgaaacgaccctcgaaagccatttttggcattcaccct
>PLT.0151 | IBPLT142-24 | PQ138100
gtgaaccatcgagtctttgaacgcaagttgcgcccgaagccattaggccgagggcacgtctgcctgggcgtcacgcgatccgtcgccccgcaacccgaaccccctcggggcgtctcggtcgcttgcggtgcggataatggtctcccgtgggcacgtcccgcggctggcataaatacgagtcccgtgtgcacctagccgcggccgacggtggttgagaagccttcggaaaacagccgcggtcaggtcgcccgctttgggaccccgtgaccctcgcgcgacttctccccttggggggaaggagctcattct
>PLT.0152 | IBPLT143-24 | PQ138448
gtgaaccatcgagtctttgaacgcaagttgcgcccaatgccattaggttgagggcacgtctgcctgggtgtcacatatcgaagccttttgccaatttcctattcttaggtgttgtgcagggtgaatgttggcctcccgtgagctctcttgtcccatggttggttgaaaattgatgcctcggtagcgtgagccatgatagatggtggttgtgcgacccacaaaaccaaatcatgtgcctgctctatcgaattttacccacatgcgttaataaacgctcgtgat
>PLT.0296 | IBPLT282-24 | PQ138171
gcgaaccatcgagtctttgaacgcaagttgcgcccgaggccactcggccgagggcacgcctgcctgggcgtcacgccaaaacacgctcccagccgccctcattgggactcgggatgcggcatatggtccctcgtctcgcaaggggcggtgggccgaagatcgggctgccggcgtaccgtgtcggacacagcgcatggtgggtgttcttgctttatcaatgcagtgcatccgacgcatagccggcgtgatggcccctaaatgacccagcaaacgaagcgcacgtcgcttcgacc
>PLT.0154 | IBPLT145-24 | PQ138491
gtgaaccatcgagtctttgaacgcaagttgcgcccgatgccattaggttgagggcacgtctgcctgggtgtcacatatcgaagcctcctgccaatttccctttggttattgtgcagggtggatgttggcctcccgtgagctcttccgtctcatggttggttgaaaattgagaccttggtagggtgtgccatgatagatggtggttgtgtgacccacgagaccaatcatgcgctactctattgattttggcctcttttacccatatgcgtttctaaacgctcgtgat
>PLT.0297 | IBPLT283-24 | PQ138050
gtgaaccattgagtctttgaacgcaagttgcgcctgaagccactaggccgagggcacgtctgcttgggtgtcacgcatcttgttgcccccgaccaaacatttggtttgggggcggatactggcctcccgttccttgttgtgcggttggcgcaaaaatgagtctatggcgatggatcgcgacatcggtggttgtaagaagacctacttgccttgtcgtgtgaattaccatctccttagtcagctcaatgacccttacacgccacaaaatttgtgcgcttcgatt
>PLT.0156 | IBPLT147-24 | PQ138187
gtgaaccatcgagtctttgaacgcaagttgcgcccgaagcctttaggctgagggcacgtctgcatgggcgtcacgcatcgcgtcgcccccaacttaaatcgtgcacccaggtgcactgcttttggtggggagcggatattggcctcccgtgcctcctggtgcggctggctgaaaatggagacccctgcgaaggatgcacgacaagtggtggttgataataaggccctcgcgtcccgtcgtgtgccaatcctttgcaggaatggctctgaaagtgaccctgttgaggcaccctctcaagcacacacgcaagttgtggttggcgatgggtgcgctccgacc
>PLT.0327 | IBPLT314-24 | PQ137930
gtgaaccatcgagtctttgaatgcaagttgcgcacgaggccattaggtcgagtgcacgtctgtttgggcgtcatgtaaagcgtcattccaatctcccacaggcatcgaatccagtctgggtgaaggtggatatggagaatgaccttccgtgcttttacggtaggtttaagtgattgtcgttgccaaggtatatgcgaggcgaatggtgtgtcgagttaacgcacgatgtctctaatcgcgtccgtgagacctaggcatgatgtgacaaataatcgtaaccattgtcgatgtttgctttgatagcaagcttggacc
>PLT.0158 | IBPLT149-24 | PQ138271
gtgaatcatcgagtctttgaacgcaagttgcgcccaaagccattaggccaagggcacgcctgcctgggcgtcacgcattatgctgctcctcgagtcttccctgttttattactggtgaaggccttaaggagcgaaggttggtttcccgtgcaataattgtgcggttagccgaaatacacagtccttggcgacacgcctcatgacgagttgtggataacatcgttggcctcgtgttaccaagtgaagagaaataagactcatgggctccttcacctcgtgagaatggaatccctttt
>PLT.0159 | IBPLT150-24 | PQ138112
gcgaaccatcgagtctttgaacgcaagttgcgcccgaggccttctggtcgagggcacgcctgcctgggcgtcacgccaaacacgctcccaccgcactaaccctgtggtgggatgcggcatgtggctccccgtctcgcaagtggcggtgggccgaagatccggctgccggtgtatcgtgccggacacagcgcgtggtaggcgatctcgctatactaaacgcagtgcatccggggcgtagccgacgtaatgccctccatggaccctattacggagcgcacgacgcttcgacc
>PLT.0160 | IBPLT151-24 | PQ137925
gcgaaccatcgagtctttgaacgcaagttgcgcccgaggcctctcggccgagggcacgcctgcctgggcgtcacgccaaacacgctcccacccttcatcagggtgcgcgacgcggcatgtggctctccgtcacgtaaggggcggagggccgaagattcggctgccggcgtatcgtgtcggacacagcgcgtggtgggcgaactcgctttacttaccgcagtgccttcgacatgtagccggcggattggccacgaatgaccctatgaacggagcgcacgacgcttcgacc
>PLT.0161 | IBPLT152-24 | PQ138368
gtgaaccatcgagtctttgaacgcaagttgcgcccgaagccattaggccgagggcacgtctgcctgggcgtcacacgtcgttgcccccccaaccccttcgggggtcggacgggacggatgatggcctcccgtgtgccccgtcacgcggctggcataaatgccgagtccccggcgaccaacgccacgacaatcggtggttgtcaaacctcggtgtcctgtcgtgcgcgcgcgtctccggggcgctctcacacatgcgtgtcgatccttcgacgctttcaac
>PLT.0162 | IBPLT153-24 | PQ138301
gcgaaccatcgagtctttgaacgcaagttgcgcccgaggccacttggccgagggcacgcctgcctgggcgtcacgccaaacacgctctcacaactcatcgggttgtgggatgcggcatgtggccccccgtttagcaatagacggtgggccaaagatgcggctgccggcgtatcgtgtcggacacagcgcgtggtgggcgaactcgctttacttaccgcagtgcgtccgacctgtagccggcgtgatggccttaacgaccctaggaacggagtgcttgacgcttcgacc
>PLT.0163 | IBPLT154-24 | PQ137985
gtgaaccatcgagtctttgaacgcaagttgcgcccgaggccactcggtcgagggcacgcctgcttgggcgtcacgccaaaacacgcttccaactccctcatcggagatagggatgcggcatatggcccctcgtcttgcaagggacggtgagccgaagattgggctgccgatgtatcgtgtcggacacagcgcatggtggacatctttgttttatcaacgcagtgcattcgatgcgtagccggcatgacggcctataaaagacccagctaacggagtgcttgacgctttgatc
>PLT.0164 | IBPLT155-24 | PQ138076
gcgaaccatcgagtctttgaacgcaagttgcgcccgaggccacttggccgagggcacgcctgcctgggcgtcacgtaaaacacgcttccgccccaaaactctggggcgggacgcggcatgtggctccccgtctcgcaaggggcggtgggccgaagttccggctgccggcttaacgtgccggacacagcgcgtggtaggcgatctcgctatactaaacgcagtgcatccgacacttagccgacatgattgcctcaattagaccctaataacggagcgtaggacgctttgacc
>PLT.0351 | IBPLT338-24 | PQ138375
gtgaaccattgagtctttgaacgcaagttgcgcccgaagccacctggctaagggcacgtctgcctgggtgtcacgtatcttgttgcctctgaccaaactaatcttttaaatgattttgttggttcgggggcggacattggcctcctgtgcacttttgtgcggctggcataaaaatgagtctatggtgacggatgtcacgacattggtggttgtaatataccttcttgaattgtcgtgtctaagtctgtcactttagtaaagctcaatgacccttaggtgccaaaaacttttggtgcatctatt
>PLT.0358 | IBPLT345-24 | PQ138403
gtgaaccatcgagtttttgaacgcaagttgcgcccgaagcctttggctgagggcacgtctgcctgggcgtcacgcatcgcgtctcccccaaatccaccaagagtggaggaggggaaggaggatggtctcccgtgactcaccggtcgcggctggcctaaaattggagccctcggcatggggatgccgcggcgataggtggtgaacaaggcctcggccaagcaagcaacccgtcgtgcgtcgccgtgccaacgtgagctcgaaggacccttgacgttgcctaacggcaaccaaaccgtt
>PLT.0167 | IBPLT158-24 | PQ138215
gcgaaccatcgagtctttgaacgcaagttgcgcccgaggcctcttggccgagggcacgcctgcctgggcgtcacgccaaacacgctcccacccaactaacttggggtgggacgcggcatgtggctcctcgtcccgcaaggggcggtgggccaaagatccggctgccggcctatcgtgccggacacagcgcgtggtaggcgacctcgctttactaaacgcagtgcctccggcgcgtagccgacgcgatggcccgaatggacccttttaacggagtgcatgacgcttcgacc
>PLT.0168 | IBPLT159-24 | PQ138320
gcgaatcatcgagtttttgaacgcaagttgcgcccgaagccattcggccgagggcacgtctgcctgggtgtcacgcatcgttgcccccccaaactccggttcgggcggggcggaagttggcctcccgtgcgtgcctgcgcgcgcggttagcccaaaagcgagtcctcggcgacgagcgccacgacaatcggtggtttttttgccctcgttcctcgtcgtgcgtgccccgtcgcccgaacgcactcctacaaccctcacgcgtcgcctcggcggcgctcccaac
>PLT.0583 | IBPLT550-24 | PQ138172
gcgaaccatcgagtctttgaacgcaagttgcgcccgaggccactcggccgagggcacgcctgcctgggcgtcacgccaaaacacgctcccagccgccctcattgggactcgggatgcggcatatggtccctcgtctcgcaaggggcggtgggccgaagatcgggctgccggcgtaccgtgtcggacacagcgcatggtgggtgttcttgctttatcaatgcagtgcatccgacgcatagccggcgtgatggcccctaaatgacccagcaaacgaagcgcacgtcgcttcgacc
>PLT.0171 | IBPLT161-24 | PQ138450
gtgaaccatcgagtctttgaacgcaagttgcgcctgattccattaggttgagggcacgtctgcctgggcgtcacatatcgaagcctcccgccaatttcctattgatgggtattgtgcagggtgaaagttggcctcccgtgagctcaatcgtctcatggttggttgaaaatcgagaccttggtagggtgtgccatgatagatggtggctgtgttacgcacgaggccaggacgaagtcatgtgctgccctatcgaatttagcctcatttacccacatgcgtttttaaacgctcgtgat
>PLT.0653 | IBPLT618-24 | PQ137929
gtgaaccatcgagtctttgaatgcaagttgcgctcgaggccattaggtcgagagcacgtctgtttgggcgtcatgccttgtctcacccttgccgccaagcacggtaaacgtaccgctggtggcggtgggtgtggagattgaccctccgtgctttgcctgcgcggtcggttcaagtgtatgttgtcgctaggtctacgcgcggcgagtggtgtatcgagttaacgcacgatgtgtctagccgcgtcgaggatacccaagggcgaagcaacatgaaacgaaaccattttcgacgtacaacctcggacc
>PLT.0175 | IBPLT163-24 | PQ138119
gtgaaccatcgagtttttgaacgcaagttgcgcccgaagccattatgccgagggcacgtctgcctgggcgtcacgcacatcgtcgccctccgcctcggcccgtgaagggatcgcgggcgttgggtcggatattggccccccgtgcgcctcggcgcgcggccggcccaaatgtgattcggcatcgacgcgtgccgcgacgattggtggttgaagaactcaactcgcgcgttgtcgcggcgccgttcggcccgaacgtgtcgaccccgacggtgcaccgcacctcgaca
>PLT.0176 | IBPLT164-24 | PQ137957
gtgaaccatcgagtctttgaacgcaagttgcgcccgaggctatctggccgagggcacgcctgcctgggcgtcatgcctcacatcgctccgtgccccccgcctcccacggccacagcattggggagcggcggtgcggatgcggagattgacctcccgtgccttgcggcgcggcgggttgaaatgacggtcgctggcctggtcggacacgacgaatggtggacaaacacaaaggacgctgaacgttgtgtattcgaccctaagccaaagcggcgcgtacaaggagcccatgccgacgagcgctcaagagcgccctcggacc
>PLT.0177 | IBPLT165-24 | PQ138048
gtgaaccatcgagtttttgaacgcaagttgcgcccgaagccttttggccgagggcacgtctgcctgggcgtcacgcatcgcgtcgccccccacaagtattttgtcgggggcggatattggtctcccgtgctcatggcgtggttggccaaaataggagtcccttcgatggacgcacatactagtggtggtcgtaaaaaccctcgttctttgttttgtgctgatagtcgtaaggaaacactctttaaataccccaatgtgttgtctttgaacgacgcttcgacc
>PLT.0179 | IBPLT167-24 | PQ138216
gtgaaccatcgagtctttgaacgcaagttgcgcccgaagccattaggccgagggcacgtctgcctgggcgtcacgcatcgcgtcgcccccccaccccgcctcccacagggtcgcgagcggcggggggagcggacaatggcctcccgtgcccctgggcgcggctggcccaaaatcgagtccccggcggcggacgtcacgacgagtggtggtcgaaacattcctcttatcacgtcgtgcggttccccgtcgctcgggcggccaagtgaccctgacgcgccgtctttcgactgcgctccgacc
>PLT.0180 | IBPLT168-24 | PQ138451
gtgaaccatcgagtctttgaacgcaagttgcgcccaatgccattaggttgagggcacgtctgcctgggtgtcacatatcgaagccttttgccaatttcctattcttaggtgttgtgcagggtgaatgttggcctcccgtgagctctcttgtcccatggttggttgaaaattgatgcctcggtagcgtgagccatgatagatggtggttgtgcgacccacaaaaccaaatcatgtgcctgctctatcgaattttacccacatgcgttaataaacgctcgtgat
>PLT.0065 | IBPLT060-24 | PQ138005
gtgaaccatcgagtttttgaacgcaagttgcgcccgaagccattcggccgagggcacgtctgcctgggcgtcacgcatcgcgtcgccccagaccacgcctccatacgggggatgtgtttgtttggggcggagaatggtctcccgtgccgttggcgcggttggcctaaaaaggagtccccttcgacggacgcacggctagtggtggttgataaggccttcgtatcgagccgtgtgtcgttagccgcaagggaagcgctctccatagaccctaacgtgtcgtctcgcgacgatgcttcgacc
>PLT.0182 | IBPLT170-24 | PQ137970
gtgaaccatcgagtttttgaacgcaagttgcgcccgaagccattcggttgagggcacgtctgcctgggcgtcacgcatcgcgtcgcccccatcatgccatccttgtgatgctttgatgggggcggatactggtctcccgttcatcactgagcggttggccaaaataagagtcccatttgacgggcacacgacttgtggtggttgacaaaaccggaatcgtgtcgtgtgtctggatgaaaggtgcatctttaaaaacccaatgtgttatcatttgatgacgcttcgacc
>PLT.0172 | IBPLT162-24 | PQ138006
gtgaaccatcgagtttttgaacgcaagttgcgcccgaagccattcggccgagggcacgtctgcctgggcgtcacgcatcgcgtcgccccagaccacgcctccatacgggggatgtgtttgtttggggcggagaatggtctcccgtgccgttggcgcggttggcctaaaaaggagtccccttcgacggacgcacggctagtggtggttgataaggccttcgtatcgagccgtgtgtcgttagccgcaagggaagcgctctccatagaccctaacgtgtcgtcttgcgacgatgcttcgacc
>PLT.0184 | IBPLT172-24 | PQ138141
gtgaaccatcgagtctttgaacgcaagttgcgcccgaagccattaggccgagggcacgcctgcctgggcgtcacgcgctccgtcgccccgcaatccagaaccccgagaggggagacggaagatgcggtgcggacattggtctcccgtgtgcgagagctcgcggctggcctaaaatcgagtcccgggcgctctgatcagtggccgacggtggttgagaagccctcgcaaatgcgccgctgacaggtcgcccatcgcggacgacacgaccctcgcgcgactcttcccctcggggaggatgagctccatct
>PLT.0230 | IBPLT218-24 | PQ138273
gtgaaccatcgagtttttgaacgcaagttgcgcccgaagccacttggctgagggcacgtctgcctgggcgtcacgcatcgcgtcgctcctcatcttgccaccttaaacggaggtgttagataagagcggatactggtctcccgtgcctatggagcggttggctaaaataggagtctccttcgatggacacacggcaagtggtggttgacaaaaccttagtctcgtgctttgtgtcctgagttgtaagagaagatctcgtaagtacccttaagtgttgtctagtgacgtcgcttcgacc
>PLT.0186 | IBPLT174-24 | PQ138465
gtgaaccatcgagtctttgaacgcaagttgcgcccaatgccattaggctgagggcacgtctgcctgggcgtcacatatcgaagtctcttgccaatttcctattgataggtactgtgcagggcgaatgttggcctcccgtgagctacattgtctcatggttggttgaaaatcgagaccttggtagtgtgtgccatgatagatggtggatgtgcgacccacgagaccaaaaatcatgtctcctctatcaaatttagtctcttttacccatatgcgttctaaacgctcgtgat
>PLT.0187 | IBPLT175-24 | PQ138026
gtgaaccatcgagtctttgaacgcaagttgcgcccgaggcttctggccgagggcacgtctgcctgggcgtcacgcatcgcaaccccccacaaccacttcggtagttgaggggaggaggatggtttcccgtgcctcaccgggcgcggttggcctaaataaggagcctaaggcatcgggttgccgcggcgataggtggagtacaaggtctcggccgtggaatcaaccggtcgcgcaaccctttgaatgtagagctcgaaggacccattgttgtcgccttgttgcgtcacaaacgtt
>PLT.0188 | IBPLT176-24 | PQ138371
gtgaaccatcgagtctttgaacgcaagttgcgcccgaatccttttggtcgagggcacgtctgcctgggtgtcacgtacacatgcctcccgcaaaccttcccccctcgtggacgaagggccttgcgggagcagataatggtatcccgtgctctttccgcgcggcttgcctaaaaatggagagccggtgatgtaacgtcacgcctagtggtggttaacgaggcctgacggccaaccagttcgcggcgtgacctttttcatcggaaatctcttgcgacaccttggacgtcctctgatggacgtgctattgtc
>PLT.0263 | IBPLT250-24 | PQ138007
gtgaaccatcgagtttttgaacgcaagttgcgcccgaagccattcggccgagggcacgtctgcctgggcgtcacgcatcgcgtcgccccagaccacgcctccatacgggggatgtgtttgtttggggcggagaatggtctcccgtgccgttggcgcggttggcctaaaaaggagtccccttcgacggacgcacggctagtggtggttgataaggccttcgtatcgagccgtgtgtcgttagccgcaagggaagcgctctccatagaccctaacgtgtcgtcttgcgacgatgcttcgacc
>PLT.0284 | IBPLT271-24 | PQ137934
gtgaaccatcgagtttttgaacgcaagttgcgcctgaggccagctggccaagggcacgtccgcctgggcgtcaagcattgtgtcgctccataggaccttcgctgctatgcggtcgtcttatctaggatgcgtagaatggcctgtcatgcgctgaggtgtggctggctgaagagcgggatgatactctcttggcaattgtcgattaatgggtgggatggaagccccagtactcctcatcgtcctgttgcttcgagaaagttttgcatattccagctaacccaaacacgattgtcatcacatgacaattgacat
>PLT.0191 | IBPLT179-24 | PQ138254
gtgaaccatcgagtctttgaacgcaagttgcgcctgaagccattaggccaagggcacgtctgcctgggcgtcacgcatcgcgtcacccctcctcctatttcggtggacggggtggaatgtgacctcctgtgtcgagaggcgcagctggtcgaaattcgagtccggagcttaggatgtcacggcaagtggtggttggataacaactcgcgtgctgtcgtgtgccgaacctcttgtggctgtaaagaccctgatgcacgttttgcactcttctactgtcgagtggagctcgtgctacgacc
>PLT.0310 | IBPLT296-24 | PQ138404
gtgaaccatcgagtttttgaacgcaagttgcgcccgaagccattcggccgagggcacgtctgcctgggcgtcacgcatcgcgtcgccccagaccacgccttccctacggggatgcgttcgtctggggcggagaatggtctcccgtgccgtcggcgcggttggcctaaaaaggagtccccttcgacggacgcacggctagtggtggttgttaaggccttcgtatcgagctgtgtgtcgttagccgcaagggaagcgctctccaaagaccccaacgcgtcgtctcgcgacgatgcttcgacc
>PLT.0360 | IBPLT347-24 | PQ137997
gtgaaccatcgagtttttgaacgcaagttgcgcccgatgccattaggttgagggcacgtctgcctgggtgtcacgtaaagctttgcccctccgctgctctctcatggtgagtcgttgcagttcggggggacggaaagtgacctcccgtgcctcgttgtgcggctggtttaaaagacagtctccggagaacggaaaacgcaacattggtggaaggcattactaacctcttgccatcttgcgccgagcccgttcactctgtgagcgacagcgaccctttggcgccgccccaggtgcgcgctcaaact
>PLT.0195 | IBPLT183-24 | PQ137942
gtgaaccatcgagtttttgaacgcaagttgcgcccgaagccttttggctgagggcacgtctgcctgggcgtcacgcatcgcgtcgccccctgcaaatcattgtttggggcggatattggtctcccgtgctcatggcgtggttggccaaaataggagtcccttcgatggacgcacgaactagtggtggatgtaaaaaccctcgttctttgttctgtgttagtcgcaaggaataactctttgaataccccaacgtgttgtcttttgatgacgcttcgacc
>PLT.0366 | IBPLT353-24 | PQ138038
gtgaaccatcgagtttttgaacgcaagttgcgcccgaagccattcggccgagggcacgtctgcctgggcgtcacgcattgcgtcgccccagactacgcctccccaacggggatgcgttcgactggggcggagaatggtctcccgtgtcgtcggcgtggttggcctaaaaaggagtccccttcggcggacgcacggctagtggtggttgttaaggccttcgtatcgagccgtgtgtcgttagccgcaagggaagcactctttaaagaccccaatgtgtcgtctcgtgacgacgcttcgacc
>PLT.0197 | IBPLT185-24 | PQ138142
gtgaaccatcgagtttttgaacgcaagttgcgcccgaagccatcaggctgagggcacgcctgcctgggcgtcacgcgctccgtcgccccgcaaaccccagccccgaaacgggccggggggcttgcggtgcggagattggtctcccgtgggctcgtgctcgcggctggcctaaaaatgagtcccgggcgccctgctatgcggccgacggtggttgagaagccctcgattacgtgctgccgcagggctgcccgatgcggaccctccgaccctcgcgctccctcccctctctgggggagtgagctccaatct
>PLT.0198 | IBPLT186-24 | PQ138388
gtgaaccatcgagtttttgaacgcaagttgcgcctgaggccagctggccaagggcacgtccgcttgggcgtcaagcattgagtcgctccacaggtcactcatctctatgaggtgggcatctgggatgcggagaatggcccgtcatgcgttgaggtgtggccggctgaagagagggatgcttttatcttggcaacggtcgattaatggttgggatggaagccccagttgatcctcttcatcttcacgttgctttgagagagctgtacatttctaagtaacccaatgcaattgtcaatacaagataattgacat
>PLT.0199 | IBPLT187-24 | PQ138423
gtgaaccatcgagtttttgaacgcaagttgcgcccgaagccatccggttgagggcacgcctgcctgggcgtcacgcatcgcattgccccccatcatacttcccttaagggtagtcgtggtgattgggagctgagattggcctcccgtgcttgtggtgcggttggtcaaaataggagtccccttcagtggacacacggctagtggtggttgtaaagacccttttcttctgctgtgtgttgtgagctgtttgggaaaccctcaaaaagaccccaatgtatcgttctaggatgatgcttcgacc
>PLT.0200 | IBPLT188-24 | PQ138059
gtgaaccatcgagtctttgaacgcaagttgcgcccgaagcctctaggccgagggcacgcctgcctgggcgtcacgcgccgttgcccccccctcgcctctctcgggagcgtcggcgggcggacgatggcctcccgtgcgccaccccgcgcggttggcccaaatgtcgagtccccggcgacgaacgccacgacaatcggtggttgtcaaacctcggttgcctgttgtgcgctttcgccgcgctgcgggcggctcgcgaccatcgcggctctgcttcggcggagctcttcaac
>PLT.0201 | IBPLT189-24 | PQ138360
gtgaaccatcgagtctttgaacgcaagttgcgcccgaggcctcctggtcgagggcacgtctgcctgggtgtcacgcatcgtcgcccccactcccctcggctcacgagggcgggggcggatactggtctcccgcgcgctcccgcccgtggttggcctaaaatcgagtcctcggcgacggtcgccacgacaagcggtggttgagagaccctcggacacggtcgtgcgcgtgcttgtcgcccccgggacctcccggacccccgagcattggctttcaaggatgctctcgtt
>PLT.0202 | IBPLT190-24 | PQ137939
gtgaaccatcgagtttttgaacgcaagttgcgcccgaagccatccggccgagggcacgcctgcctgggcgtcacgcatcgcgtcgccccccaccttccatccccatggggattgttggcatcggggcggagattggcctcccatgcttctggtgtggttggcctaaactagagtccccttcggtggacgcacgactagtggtggttgaaaagaccctcgtcctgtgtcgtgcgtcataagccgtgagggatgcgctcgagaaagaccccaatgtgtcgtttcacgacgatgcttcgacc
>PLT.0203 | IBPLT191-24 | PQ138434
gtgaaccatcgagtttttgaacgcaagttgcgcccgaagccatctggccgagggcacgcctgcctgggcgtcacgcatcgcgtcgcccctaaccattcatcccctatggtggtgtttggcatcggggcggatattggtctcccgtgctgttggtgcggttggcctaaactggagtccccttcggtggacgcacaactagtggtggttgaatagaccctcgtcttgtgttgtgcgccgtgagctgtgagggaggccctttacgaagaccccaatgtgtcgtcttgcgacgatgcttcgacc
>PLT.0393 | IBPLT376-24 | PQ138003
gtgaaccatcgagtttttgaacgcaagttgcgcccgaagccattcggccgagggcacgtctgcctgggcgtcacgcatcgcgtcgccccagaccacgcctctatatcggggatgtgtttgtctggggcggagaatggtctcccgtgccgttggcgcggttggcctaaaaaggagtccccttcgacggacgcacggctagtggtggttgataaggccttcgtatcgagtcgtgtgtcgttagccgcaagggaagcgctctccatagaccctaacgtgtcgtcttgcgacgatgcttcgaca
>PLT.0205 | IBPLT193-24 | PQ138036
gtgaaccatcgagtttttgaacgcaagttgcgcccgaagccatcaggttgagggcacgcctgcctgggcgtcacacatcgtgttgctccactccatagttcccaattgggtttgtggcgttttggggcggagattggtctcctgtgctgatggtgcggttggcctaaattagagtccccatttgcggacacacagttagtggtggttgaatagaccttcgtctttggctgtgtgttttgagctgcttgggaagtactaacgaaagaccctaatatcgtcattagacgatgcttcgact
>PLT.0206 | IBPLT194-24 | PQ138024
gtgaaccatcgagtctttgaacgcaagttgcgcccgaagccattaggccaagggcacgtctgcctgggcgtcacgcatcgcgtcgcccccaacaccccgtgcaccgtatggtacaggtggtggctaggggcggagactggcctcccgtgcccgtgcgcggctggcctaaatgcgagtcactcgcgacggacgcgacaacaagtggtggttgattacctcaactctagtgctgtcgttgcggccccgtcgaaggaggagactgacccgaccctgtagcacgtgtcgtcacgacgcatgccacgacc
>PLT.0418 | IBPLT398-24 | PQ138004
gtgaaccatcgagtttttgaacgcaagttgcgcccgaagccattcggccgagggcacgtctgcctgggcgtcacgcatcgcgtcgccccagaccacgcctccatacgggggatgtgtttgtttggggcggagaatggtctcccgtgccgttggcgcggttggcctaaaaaggagtccccttcgacggacgcacggctagtggtggttgataaggccttcgtatcgagccgtgtgtcgttagccgcaagggaagcgctctccatagaccctaacgtgtcgtctcgcgacgatgcttcgacc
>PLT.0208 | IBPLT196-24 | PQ138398
gtgaaccatcgagtttttgaacgcaagttgcgcccgaagcttcggctgagggcacgtctgcctgggcgtcacgcatcgcgtctcccccaaaaaccaccatcggtggaagggggaggaggatggtttcccgcgactcaccggtcgcggctggcctaaaattggagccctcggcatcggtatgccgcggcgataggtggtgaacaaggcctcggccaagcaagcaacccgtcgcacatgccgtgccaatgtgggctcgcaggaccctttgttgttgccttcaaggcaaccaaaccgtt
>PLT.0211 | IBPLT199-24 | PQ138435
gtgaaccatcgagtttttgaacgcaagttgcgcccgaagccatctggccgagggcacgcctgcctgggcgtcacgcatcgcgtcgcccctaaccattcatcccctatggtggtgtttggcatcggggcggatattggtctcccgtgctgttggtgcggttggcctaaactggagtccccttcggtggacgcacaactagtggtggttgaatagaccctcgtcttgtgttgtgcgccgtgagctgtgagggaggccctttacgaagaccccaatgtgtcgtcttgcgacgatgcttcgacc
>PLT.0565 | IBPLT532-24 | PQ138097
gtgaaccatcgagtctttgaacgcaagttgcgcctgaagccatcaggttgaaggcacgtctgcctgggcgtcacgcattgcgtcgctcactcaccccgttctcattgggcgggtaagtgtgtgggcggatattggccccccgttcacattcgtgctcggtcggcctaaaaaaaggtccctgacgacggacatcacgacaagtggtggttgccaaaccgtcgcgacaagtcatgcatgctactccgtcgttcgtgggctcatcgacccttaagtgccatcgaacttggtacctcaact
>PLT.0631 | IBPLT597-24 | PQ138204
gtgaaccatcgagtttttgaacgcaagttgcgcccgaagccttttggccgagggcacgtctgcctgggcgtcacgcatcgcgtcgccccccgcaaaactttgtcgggggcggatattggtctcccgtgtcaccggcgcggttgtccaaaatatgttttccttcgatggacgcacaaactagtggtggtcgtaaaaaccctcgttctttgtttgtgtttggtatcgcaagggactcttgaaaccctaatgtgttgtctttggacgacgcttcgacc
>PLT.0214 | IBPLT202-24 | PQ138163
gtgaaccatcgagtctttgaacgcaagttgcgcccgaagcctcggctgagggcacgtctgcctgggcgtcacgcatcgcgtctccccctcaacccacaccggggtagggggaggaggatggcctcccgtgcctcaccgggcgcggctggcctaaatagggagcccacggagcagagctgccgcggcgattggtggcatcatctcgtcgcgctgcgctgcccccaagggagctcgaaggaccctgaagcgtcgcctcgttgcgacctcaaccgtt
>PLT.0215 | IBPLT203-24 | PQ137921
gcgaaccatcgagtctttgaacgcaagttgcgcccgaggccattcggctgagggcacgcctgcctgggcgtcacgcaaaacacgctcccaccccctcatcgggtagcgggacgcggcatgtggccccccgtagcgcaagctgcggtgggccgaagatatggctgccggcgtatcgtgccggacacagcgcgtggtgagcgacctcgctttacttaccgcagtgcatccggggcgtagccgacgtgatggcctctaaggacccttttaacggtgcgcacgacgctccgacc
>PLT.0007 | IBPLT006-24 | PQ138258
gtgaaccatcgagtctttgaacgcaagttgcgcccgaggccattaggccaagggcacgtctgcctgggtgtcacgcatcttgtcgcccccgaccagtcactccctcggaggacgtaggccggccagggggcggataatggcctcccgtgccctgcggtgcggttggtgcaaaaacgagacttttggcgacggatgtcgcgacattggtggttgtaaaaagaccctcttgacttgtcgtgccgtttcccgtcaccttagcgagctcaaggaccccaaggcgccacatgttgtgcgcgcttcgact
>PLT.0010 | IBPLT009-24 | PQ138498
gtgaaccatcgagtctttgaacgcaagttgcgcccgatgccattaggttgagggcacgtctgcctgggtgtcacatatcgaagcctcctgccaatttctctttgattattgtgcagggtggatgttggcctcccgtgagctctttcgtctcatggctggttgaaaattgagaccttggtagggtgtgccatgatagatggtggttgtgtgatccacgagaccaatcatgtgctgctctattaaatatggcctcttttacccatatgcgtttctaaacgctcgtgat
>PLT.0218 | IBPLT206-24 | PQ138446
gtgaaccatcgagtctttgaacgcaagttgcgcccgatgccattaggttgagggcacgtctgcctgggcgtcacatatcgaagcctcttgccaatttcctattaataggtatggtgcaggatgatgttggcctcccgtgagctccatcgtctcatggttggttgaaaatcgaggccttggtagggtgtgccatgatagatggtggatgtgttacgcacgagaccaaataatcatgtgctgctctattgaatttagcctcttttacccacatgcgtttctaaacgctcgtgat
>PLT.0219 | IBPLT207-24 | PQ138323
gcgaatcatcgagtttttgaacgcaagttgcgcccgaagccattcggccgagggcacgtctgcctgggtgtcacgcatcgttgcccccccaaactccggttcgggcggggcggaagttggcctcccgtacgtgcttgcgcgcgcggttagcccaaaagcgagtcctcggcgacgagcgccacgacaatcggtggttttttcgaccctcgttccccgtcgtgcgcgccccgtagcccgtatgcgctcttgcgacccttacgcgtcgcctcggcggcgctcccaac
>PLT.0220 | IBPLT208-24 | PQ138023
gtgaaccatcgagtttttgaacgcaagttgcgcccgaagccattcggccgagggcacgtctgcctgggcgtcacgcatcgcgtcgccccataccatgctcccccatagggacgtttggtctgggacggagactggcctcccgtgccgatggtgcggttggcctaaaaaggagtcccctttggcggacgcacggctagtggtggttgtcaagaccttcgtatcgagccgtggtgatgctagggagtcgctctgtaaagaccctaacgtgtcgtcttacgacgatgcttcgacc
>PLT.0021 | IBPLT018-24 | PQ138438
gtgaaccatcgagtctttgaacgcaagttgcgcccgaagccactaggccgagggcacgtctgcctgggtgtcacgcatcgtgttgcccctaccaaacacatctcttggagatttgctggtttggggcggatactggcctcccgtgccccgttgcgcggctggtgcaaaaacgagtctctggcgatggacgtcacgacatcggtggttgtaataagaccttgtattgtcgtgtggaagcccatccccttaaatagctcgaggacccttaggtgccacgaattgtgtgcgcttcgatt
>PLT.0222 | IBPLT210-24 | PQ138015
gtgaaccatcgagtttttgaacgcaagttgcgcccgaagccatccggccgagggcacgtctgcctgggcgtcacgcatcgcgtcgctcccgaccacgcctccccccacggggcggagtgacgtcgggggcggagactggcctcccgtgcccatggcgcggctggcccaaacaggagtccccttcgacggacgcacggctagtggtggttgtaacggccctcgtatcgagccgtgcgtcttgagccgcaagggaagcgctcgacaaagaccccaacgcgtcgcctcgcgacgacgcttcgacc
>PLT.0039 | IBPLT034-24 | PQ138158
gtgaaccatcaagtctttgaacgcaagttgcgcccgaagccgtcaggccgagggcacgcctgcctgggcgtcacgcatcgcgtcgccccctccgccccgcgcggagggagcggatcgtggcctcccgtgccccgtgcgcggccggccgaaatgcgagtccggcacgacggacgacacgacaagtggtggttggacctctcgactcgcgtgctgccgtgtcactccccgccgtgcgtcggagaccgacgagaccctcgcgcgcgcgtccccctcgcgggagccgcgcgctacgacc
>PLT.0058 | IBPLT053-24 | PQ138499
gtgaaccatcgagtctttgaacgcaagttgcgcccgatgccattaggttgagggcacgtctgcctgggtgtcacatatcgaagcctcctgccaatttctctttgattattgtgcagggtggatgttggcctcccgtgagctctttcgtctcatggttggttgaaaattgagaccttggtagggtgtgccatgatagatggtggttgtgtgatccacgagacccaatcatgtgctgctctattaaatatggcctcttttacccatatgcgtttctaaacgctcgtgat
>PLT.0226 | IBPLT214-24 | PQ138316
gtgaaccatcgagtctttgaacgcaagttgcgcccgaagccattaggccgagggcacgcctgcctgggcgtcacacgtcgttgcccccccatcaactccttcgggattgcggggggcggatgatggcctcccgtgcgcctcgccgcgcggttggcataaataccaagtcctcggcgacgcacgccacgacaatcggtggttgcgagacctcggttgcccgtcgtgtgcgttcgtcgcgcatcgagggctcgaaaaaatgctcggctccggctcggctttcaac
>PLT.0227 | IBPLT215-24 | PQ138346
gtgaaccatcgagtctttgaacgcaagttgcgcccgaagccattaggccgagggcacgtctgcctgggcgtcacacgtcgttgcccccccccaaccccctcgggagttggatgggacggatgatggcctcccgtgtgctcagtcacgcggttggcataaataccaagtcctcggcgaccaacgccacgacaatcggtggttgtcaaacctcggtttcctgtcgtgcgcgcgtgttgatcgagtgctttcttaaacaatgcgtgtcgatccgtcgatgcttacaac
>PLT.0109 | IBPLT100-24 | PQ138500
gtgaaccatcgagtctttgaacgcaagttgcgcccgatgccattaggttgagggcacgtctgcctgggtgtcacatatcgaagcctcctgccaatttctctttgattattgtgcagggtggatgttggcctcccgtgagctctttcgtctcatggctggttgaaaattgagaccttggtagggtgtgccatgatagatggtggttgtgtgatccacgagaccaatcatgtgctgctctattaaatatggcctcttttacccatatgcgtttttaaacgctcgtgat
>PLT.0143 | IBPLT134-24 | PQ138427
gtgaaccatcgagtctttgaacgcaagttgcgctcgaagccattaggctgagggcacgtctgcctgggtgtcacgcatcgcgttgttcctgactaattatctctataagagattttatggttttggggcggatattggcctcccgtgccttgttgtgcggctggctcaaaaatgagtctccggcgatggaagtcgcgacattggtggttttaagaagaccttcttgtcttgtcgtgtatgcccgtccccttaactagctcaagggcccttaggtgccacaaaatgtgtgcgcttagata
>PLT.0146 | IBPLT137-24 | PQ138291
gtgaaccatcgagtctttgaacgcaagttgcgcccgaagccattaggccgagggcacgtctgcctgggtgtcacgcatcgacatgcccccaactacgcacccctagaggagcgtgatgacttgggggcggaagttggcctcccgtgcctaaccgcgcggctggcgcaaatgagagtctctggcgacgaacgtcgtgacattggtggttgtaaaagaacctcattccttgtcgcgcgtatccgtcatcttttagcgctctaggaccctcttggcggcacacattctgtgcgctccgact
>PLT.0231 | IBPLT219-24 | PQ138072
gtgaaccatcgagtctttgaacgcaagttgcgcccgaagccattaggctgagggcacgcctgcctgggtgttgcacatcgttgccccaatgccttggccatgtgctaggcaccgagtggggcgaatgttggcttcccgcgagcagtgtctcacggttggttgaaaactgagttcgtggtggagggcgccgtgatggatggtggctgagttaaagctcgagaccgatcgtgcgtgtcacccccaccagatttgcgactctgtgacccatggaggtctgttggccgcctaagacg
>PLT.0232 | IBPLT220-24 | PQ138217
gtgaaccatcgagtctttgaacgcaagttgcgcccgaagccattaggccgagggcacgtctgcctgggcgtcacgcatcacgtcgcccccccaccccgcctcccacagggtcgcgagcggcggggggagcggacaatggcctcccgtgcccctgggcgcggctggcccaaaatcgagtccccggcggcggacgtcacgacgagtggtggtcgaaacattcctcttatcacgtcgtgcggttccccgtcgctcgggcggccaagtgaccctgacgcgccgtctttcgactgcgctccgacc
>PLT.0233 | IBPLT221-24 | PQ138490
gtgaaccatcgagtctttgaacgcaagttgcgcccgatgccattaggttgagggcacgtctgcctgggtgtcacatatcgaagcctcctgccaatttccctttggttattgtgcagggtggatgttggcctcccgtgagctcttccgtctcatggttggttgaaaattgagaccttggtagggtgtgccatgatagatggtggttgtgtgacccacgagaccaatcatgcgctactctattgattttggcctcttttacccatatgcgtttctaaacgctcgtgat
>PLT.0234 | IBPLT222-24 | PQ137956
gtgaaccatcgagtctttgaacgcaagttgcgcccgaggctatctggccgagggcacgcctgcctgggcgtcatgcctcacatcgctccgtgccccccgcctcccacggccacagcattggggagcggcggtgcggatgcggagattgacctcccgtgccttgcggcgcggcgggttgaaatgacggtcgctggcctggtcggacacgacgaatggtggacaaacacaaaggacgctgaacgttgtgtattcgaccctaagccaaagcggcgcgtacaaggagcccatgccgacgagcgctcaagagcgccctcggacc
>PLT.0235 | IBPLT223-24 | PQ138270
gtgaatcatcgagtctttgaacgcaagttgcgcccaaagccattaggccaagggcacgcctgcctgggcgtcacgcattatgctgctcctcgagtcttccctgttttattactggtgaaggccttaaggagcgaaggttggtttcccgtgcaataattgtgcggttagccgaaatacacagtccttggcgacacgcctcatgacgagttgtggataacatcgttggcctcgtgttaccaagtgaagagaaataagactcatgggctccttcacctcgtgagaatggaatccctttt
>PLT.0157 | IBPLT148-24 | PQ138501
gtgaaccatcgagtctttgaacgcaagttgcgcccgatgccattaggttgagggcacgtctgcctgggcgtcacatatcgaagcctcctgccaatttccctttgattattgtgcagggtggatgttggcctcccgtgagctctttcgtctcatggttggttgaaaattgagaccttggtagggtgtgccatgatagatggtggttgtgtgatccacgagaccaatcatgtgctgctctattaaatatggcctcttttacccatatgcgtttctaaacgctcgtgat
>PLT.0196 | IBPLT184-24 | PQ138259
gtgaaccatcgagtctttgaacgcaagttgcgcccgaggccattaggccaagggcacgtctgcctgggtgtcacgcatcttgtcgcccccgaccagtcactccctcggaggacgtaggccggccagggggcggataatggcctcccgtgccctgcggtgcggttggtgcaaaaacgagacttttggcgacggatgtcgcgacattggtggttgtaaaaagaccctcttgacttgtcgtgccgtttcccgtcaccttagcgagctcaaggaccccaaggcgccacatgttgtgcgcgcttcgact
>PLT.0238 | IBPLT226-24 | PQ138321
gcgaatcatcgagtttttgaacgcaagttgcgcccgaagccattcggccgagggcacgtctgcctgggtgtcacgcatcgttgcccccccaaactccggttcgggcggggcggaagttggcctcccgtgcgtgcctgcgcgcgcggttagcccaaaagcgagtcctcggcgacgagcgccacgacaatcggtggtttttttgccctcgttcctcgtcgtgcgtgccccgtcgcccgaacgcactcctacaaccctcacgcgtcgcctcggcggcgctcccaac
>PLT.0239 | IBPLT227-24 | PQ138081
gtgaaccatcgagtctttgaacgcaagttgcgccccaagcctttgggttgagggcatgtctgcctgggtgtcacgcattgtagcctttacaacattagttggtgtagggttgatatggctctcccgtcctcatggtagtgcggttggttgaaatagagtaaccattaatgtcatgtatttcatggtgagcggtggtttgtcttggcttgccctcgttaagtcatcgtgtatagcatgtcattagcgttggttgcatttgtacttcaaacttttggatgaggataatagtacgcatt
>PLT.0204 | IBPLT192-24 | PQ138290
gtgaaccatcgagtctttgaacgcaagttgcgcccgaagccattaggccgagggcacgtctgcctgggtgtcacgcatcgacatgcccccaactacgcacccctagaggagcgtgatgacttgggggcggaagttggcctcccgtgcctaaccgcgcggctggcgcaaatgagagtctctggcgacgaacgtcgtgacattggtggttgtaaaagaacctcattccttgtcgcgcgtatccgtcatcttttagcgctctaggaccctcttggcggcacacattctgtgcgctccgact
>PLT.0242 | IBPLT230-24 | PQ138000
gtgaaccatcgagtctttgaacgcaagttgcgcccgaagcctttaggctgagggcacgtctgcatgggcgtcacgcatcgcgtcacccccacaagaagcttgcttgcttgttggggagtgtacattggcctcccgtgctttgctgtgcggttggctcaaaatggagtcccctatgaaggacgcatgacaagtggtggtgttgaaataaggccttcgcttttgttgtttgagaatcctttgtagtatttggctcgttgattaaaaacccttttgatgcgtctacataattgcaccgtaatggtggatgatagtggagatgttgtccgacc
>PLT.0221 | IBPLT209-24 | PQ138118
gtgaaccatcgagtctttgaacgcaagttgcgcccgaagccaataggccgagggcacgtctgcctgggtgtcacacatttgcttgcccccaccactcactccttgatgagatgtgctggtttttgggcggaaattggcctcccgtgccttgttgtgcggctggtgcaaaagcgagtctccggcggtggacgtcgtgacatcggtggttgtaaaataccctcttgacttgtcgcacgaatccgcgtcatcttagtgagctctaggacccttgggcgctacacaatctgtttgccctaact
>PLT.0223 | IBPLT211-24 | PQ138082
gtgaaccatcgagtctttgaacgcaagttgcgcccgaagccattaggcccagggcacgtctgcctgggtgtcacgcatcgtgttgcccctgaccaaacatctcctcgagagatttatttgttcaggggcggaaattggcctcccgtgccttttgtgcgcggttggctcaaaattgagtctctggtgacgggcatcacgacatcggtggttgtaagaagaccttcttgtgtcgttgtgtatacccgccgcagtagggaactcgagggcccttgggcacagcaaaaattgtgtgcacttcgatt
>PLT.0245 | IBPLT233-24 | PQ138445
gtgaaccatcgagtctttgaacgcaagttgcgcccgatgccattaggttgagggcacgcctgcctgggcgtcacatatcgaagcctcttgccaatttcctaatgataggtattgtgcagggtgaatgttggcctcccgtgagctccatcgtctcatggttggttgaaaatcgagaccttggtagtttgtgccatgatagatggtggttgtgttacgcatgagcccaaataatcatgtgctgctctatcgaatttagcctcttttacccacatgtgtttctaaacgctcgtgat
>PLT.0248 | IBPLT236-24 | PQ138397
gtgaaccatcgagtttttgaacgcaagttgcgcccgaagcttttagctgagggcacgtctgcctgggcgtcacgcatcgcgtctcccccaattccacccttggtggaggggaaggaggatggtttcccgtgactcaccggtcgcggctagcctaaaattggagccctcggcattgagatgtcgcggcgataggtggtgaacaaggcctcggccaagcaagcaacccgtcgcgcgtcgctgtgccaatgtgagctcggaggaccctttggtgttgtcttagggcaaccaaaccgtt
>PLT.0249 | IBPLT237-24 | PQ138415
gtgaaccatcgagtttttgaacgcaagttgcgcccgaagccatccggccgagggcacgcctgcctgggcgtcacgcatctcgttgccccctgccacacatcctaaaggtgtaataatggtcatgggggcggaaattggcctcccgttcttgtgtttggttggcctaaagatgagtccccttagggcggatgcacaactagtggtggttgaatagaccctcgtcttgtgttgtgtgtcgtgagctgtgagggaaattctcaatttagaccccactgtatcgttaaaaaacgatatatcgacc
>PLT.0257 | IBPLT245-24 | PQ138440
gtgaaccatcgagtctttgaacgcaagttgcgcccgaagccactaggccgagggcacgtctgcctgggtgtcacgcatcgtgttgcccctaccaaacacatctcttggagatttgctggtttggggcggatactggcctcccgtgccccgttgcgcggctggtgcaaaaacgagtctctggcgatggacgtcacgacatcggtggttgtaataagaccttgtattgtcgtgtggaagcccatccccttaaatagctcaaggacccttaggtgccacgaattgtgtgcgcttcgatt
>PLT.0253 | IBPLT241-24 | PQ138020
gtgaaccatcgagtttttgaacgcaagttgcgcccgaagccattcggccgagggcacgtctgcctgggcgtcacgcatcgcgtcgccccagaccatgctcctgcatagagatgtttggtctgggacggagactggcctcccgtgtcgatggtgcggttggcctaaaaaggagtcccctttggcggacgcacggctagtggtggttgtcaagaccttcgtatcgagccgtggtgatgctagggggtcgctctctaaagaccctaacgtgtcgtcttgcgacgatgcttcgacc
>PLT.0254 | IBPLT242-24 | PQ138318
gtgaaccatcgagtctttgaacgcaagttgcgcccgaagccattaggccgagggcacgcctgcctgggcgtcacacgtcgttgcccccccaccactccctcgggattgcggggggcggatgatggcctcccgtacgctccgtcgcgcggttggcataaataccaagtcctcggcgacgcacgccacgacaatcggtggttgcgagacctcggttgcccgtcgtgtgcggtcgtcgcgcatcgagggctcgaaagggtgcttggctccggcttggctttcaac
>PLT.0255 | IBPLT243-24 | PQ138197
gtgaaccatcgagtctttgaacgcaagttgcgcccgatgccattaggttgagggcacgtctgcctgggtgtcacatatcgaagcctcctgtcaatttccttttgaaaggtattgtgcaggatggatgttggcctcccatgagctcttttgtctcatggttggttgaaaatggagaccttggtagggtgtgccatgataaatggtggttgtgtgacccacgagaccaatcatgtgcttctctattgaatttggcctcttttacccatatgcgtttgtaaacgctcgtgat
>PLT.0256 | IBPLT244-24 | PQ138496
gtgaaccatcgagtctttgaacgcaagttgcgcccgatgccattaggttgagggcacgtctgcctgggtgtcacatatcgaagcctcctgccaatttctctttgattattgtgcagggtggatgttggcctcccgtgagctctttcgtctcatggctggttgaaaattgagaccttggtagggtgtgccatgatagatggtggttgtgtgatccacgagaccaatcatgtgctgctctattaaatatggcctcttttacccatatgcgtttttaaacgctcgtgat
>PLT.0264A | IBPLT251-24 | PQ138439
gtgaaccatcgagtctttgaacgcaagttgcgcccgaagccactaggccgagggcacgtctgcctgggtgtcacgcatcgtgttgcccctaccaaacacatctcttggagatttgctggtttggggcggatactggcctcccgtgccccgttgcgcggctggtgcaaaaacgagtctctggcgatggacgtcacgacatcggtggttgtaataagaccttgtattgtcgtgtggaagcccatccccttaaatagctcaaggacccttaggtgccacgaattgtgtgcgcttcgatt
>PLT.0258 | IBPLT246-24 | PQ138080
gcgaaccatcgagtctttgaacgcaagttgcgcccgaggccacttggccgagggcacgcctgcctgggcgtcacgtaaaacacgcttccaccccaaaactctggggcgggacgcggcatgtggctccccgtctcgcaaggggcggtgggccgaagttccagctgccggcttaacgtgccggacacagcgcgtggtaggcgatctcgctatactaaacgcagtgcatccgacacttagccgacatgattgcctcaatagaccctaataacggagcgtaggacgctttgacc
>PLT.0259 | IBPLT247-24 | PQ138134
gcgaaccatcgagtctttgaacgcaagttgcgcccgaggccattcggccgagggcacgcctgcctgggcgtcacgcaaaacacgctcccaccccctcatcgggggaccgggacgcgacatatggccccccgtcgcgcaaggggcggtgggccgaagatatggctgccggcgcatcgtgccggacacagcgcgtggtgggcgacctcgctttacttaccgcagtgcatccggtgcgtagccggcgtgatggcctcgaaggaccctatgaacggtgcgcacgacgctccgacc
>PLT.0260 | IBPLT248-24 | PQ138028
gtgaaccatcgagtttttgaacgcaagttgcgcccgaagccttttggctgagggcacgtctgcctgggcgtcacgcatcgcgtcgccccctgcaaatctttgttgggggcggatattggtctcccgtgctaatggcgtggttggccaaaataggagtcccttcgatgggcgcacaaactagtggtggtcgtaaaaaccctcgttctttgttttgtgtcgcacgttgctaggaagcactctctaaataacccattgtgttgtcttaggatgacgcttcgacc
>PLT.0262 | IBPLT249-24 | PQ138194
gtgaaccatcgagtttttgaacgcaagttgcgcccgaagccatccggctgagggcacgcctgcctgggcgtcacgcatcgcgtcgctccccaccatacctccccaacgggttggcatggtgttgggggcggataatggcctcccgtgcttatgtttcggttggcctaaataagagttcccttcggcggacacacgactagtggtggttgaatagaccctcgtcttttgttgcgtgtcgtgagctgtaagggtagccctcatcaaagaccccattgtatcgtcttcggatgatgcttcgacc
>PLT.0265 | IBPLT252-24 | PQ138441
gtgaaccatcgagtctttgaacgcaagttgcgcccgaagccactaggccgagggcacgtctgcctgggtgtcacgcatcgtgttgcccctaccaaacacatctcttggagatttgctggtttggggcggatactggcctcccgtgccccgttgcgcggctggtgcaaaaacgagtctctggcgatggacgtcacgacatcggtggttgtaataagaccttgtattgtcgtgtggaagcccatccccttaaatagctcgaggacccttaggtgccacgaattgtgtgcgcttcgatt
>PLT.0289 | IBPLT275-24 | PQ138428
gtgaaccatcgagtctttgaacgcaagttgcgctcgaagccattaggctgagggcacgtctgcctgggtgtcacgcatcgcgttgttcctgactaattatctctataagagattttatggttttggggcggatattggcctcccgtgccttgttgtgcggctggctcaaaaatgagtctccggcgatggaagtcgcgacattggtggttttaagaagaccttcttgtcttgtcgtgtatgcccgtccccttaactagctcaagggcccttaggtgccacaaaatgtgtgcgcttagata
>PLT.0300 | IBPLT286-24 | PQ138497
gtgaaccatcgagtctttgaacgcaagttgcgcccgatgccattaggttgagggcacgtctgcctgggtgtcacatatcgaagcctcctgccaatttctctttgattattgtgcagggtggatgttggcctcccgtgagctctttcgtctcatggttggttgaaaattgagaccttggtagggtgtgccatgatagatggtggttgtgtgatccacgagacccaatcatgtgctgctctattaaatatggcctcttttacccatatgcgtttctaaacgctcgtgat
>PLT.0266 | IBPLT253-24 | PQ138474
gtgaaccatcgagtttttgaacgcaagttgcgccagaagccatccggctgacggcacgcctgcctgggcgtcacgcatcgcgtcgcccccaccatacatctccaacgagtagtatgtgattgggggcggagattggtctcccgttcatgttgcggttggcctaaatagaagtcccctttggcggacacacaactagtggtggttgaatagaccctcgtcttttgttgtgtgttatgagcccggtaggttggcacttatcaaagacccaacgcattgtatcatgaaaatgcttcgacc
>PLT.0267 | IBPLT254-24 | PQ138473
gtgaaccatcgagtttttgaacgcaagttgcgccagaagccatccggctgacggcacgcctgcctgggcgtcacgcatcgcgtcgcccccaccatacatctccaacgagtagtatgtgattgggggcggagattggtctcccgttcatgttgcggttggcctaaatagaagtcccctttggcggacacacaactagtggtggttgaatagaccctcgtcttttgttgtgtgttatgagcccggtaggttggcacttatcaaagacccaacgcattgtatcatgaaaatgcttcgacc
>PLT.0268 | IBPLT255-24 | PQ138068
gcgaaccatcgagtatttgaacgcaagttgcgcccgaggcctttttggcaaagggcacgcctgcctgggcgtcacgccaaacacgcttccaacccataacctgggccggaacgcggcatgtggctctccgtctcgcaaggggcggcgggcctaagatttggctgccggcgtatcgtgccggacacagcgcgtggtaggcgatctcgctttactaatcgcagtgcatccaacacgtagttggctatatggcctcaacataccctattaacggagcgcaggacgctccgacc
>PLT.0307 | IBPLT293-24 | PQ138260
gtgaaccatcgagtctttgaacgcaagttgcgcccgaggccattaggccaagggcacgtctgcctgggtgtcacgcatcttgtcgcccccgaccggtcactccctcggaggacgtaggccggccagggggcggataatggcctcccgtgccctgcggtgcggttggtgcaaaaacgagacttttggcgacggatgtcgcgacattggtggttgtaaaaagaccctcttgacttgtcgtgccgtttcccgtcaccttagcgagctcaaggaccccaaggcgccacatgttgtgcgcgcttcgact
>PLT.0270 | IBPLT257-24 | PQ138147
gtgaaccatcgagtttttgaacgcaagttgcgcccgaagccattaggccgagggcacgcctgcctgggcgtcacgcgctccgtcgccccgcaaccccgagcccctaaacgggcgcgggtgcttgcggtgcggacattggtctcccgtgggccttgctcgcggctggcctaaaatcgagtcccggacgctctgtactgcggccgacggtggttgagaagccctcgagaacgtgccgctgcagcgctgcccgatgcggaccccatgacccttgcgcgacctctcccgttggggcgagggagctccatct
>PLT.0271 | IBPLT258-24 | PQ138245
gcgaaccatcgagtctttgaacgcaagttgcgcccgaggccacccggccgagggcacgcctgcctgggcgtcacgccaaaacacgctccaaaccccctacgttgggcgctggacgcggcgtctggccttccgtgccgcgaggcgcggtaggccgaagatcgggctgccggcgtaacgatccgggcacagcgcgtggtgggcgacctcgcttatactcgtcgcagtgcatccggctcgtagctggcacgacggcctctaaggacccattgcacggagcgctagccgctccgacc
>PLT.0272 | IBPLT259-24 | PQ138447
gtgaaccatcgagtctttgaacgcaagttgcgcccgatgccattaggttgagggcacgtctgcctgggcgtcacatatcgaagcctcttgccaatttcctattaataggtattgggcaggatgctgttggcctcccgtgagctccattgtctcatggttggctgaaaatcgagaccttggtagggtgtgctgtgatagatggtggatgtgttacgcacgagaccaaataatcatgtgctgctctattgaatttagcctcttttacccacatgcgattctaaacgctcgtgat
>PLT.0273 | IBPLT260-24 | PQ138135
gcgaaccatcgagtctttgaacgcaagttgcgcccgaggccatccggccgagggcacgcctgcctgggcgtcacgctaaacacgctcccgccccccctcatcggggagcgggatgcggcatgtggcctcccgtctcgcaaggggcggtgggccgaagatatggctgccggcgtatcgtgccggacacagcgctaggtgggcgttctcgctaagcttatcgcagtgcatccggtgcgtagccgacacgatggcctctatagaccctttgaacggtgcgcatgacgctccgacc
>PLT.0274 | IBPLT261-24 | PQ138070
gcgaaccatcgagtatttgaacgcaagttgcgcccgaggcctttttggcaaagggcacgcctgcctgggcgtcacgccaaacacgcttccaacccataacctgggccggaacgcggcatgtggctctccgtctcgcaaggggcggcgggcctaagatttggctgccggcgtatcgtgccggacacagcgcgtggtaggcgatctcgctttactaatcgcagtgcatccaacacgtagttggctatatggcctcaacataccctattaacggagcgcaggacgctccgacc
>PLT.0275 | IBPLT262-24 | PQ138145
gtgaaccatcgagtctttgaacgcaagttgcgcccgaagccattaggccgagggcacgcctgcctgggcgtcacgcgctccgtcgccccgcaaccccaaaccccgaaacgggccagggatcatgcggtgcggagattggtctcccgtgcgcgagagctcgcggttggcctaaaatcgagtcccgggcgctctgttatgcggccgacggtggttgagaagccctcggaaatgtgccgatgacaggtcgctcactgcggaccacacgacccttgcgcgacttctcctctcggggaggatgagctcttact
>PLT.0276 | IBPLT263-24 | PQ138304
gcgaaccatcgagtctttgaacgcaagttgcgcccgaggcctcttggccaagggcacgcctgcctgggcgtcacgccaaacacgctcccacccctcatcgggttgtgggatgcggcatgtggccccccgcctcgtaagagtcggtgggccaaagatgtggctgccggcgtatcgttccggacacagcgcgtggtgggcgaactcgctttacttatcgcagtgcgtccggaccgtagccgacgtgatggccttaaggaccctatgaacggggcgcatgacgctccgacc
>PLT.0277 | IBPLT264-24 | PQ138042
gtgaaccatcgagtctttgaacgcaagttgcgcccgaagtcttcagaccgagggcacgtctgcctgggcgtcacacacagcgtcgccccccaccaacccgttggctgggggacggaaactggccccccgagcccccacgggcacggtcggcacaaatgccggtcctcggcggcgagcgtcgcggtcagcggtggttgtactctcaccccccaaagacagaaacgacgcgcacgcctcgccgcacgcaggcgtaacgaacccagagaagctccccaccacggagacttcaacct
>PLT.0278 | IBPLT265-24 | PQ138466
gtgaaccatcgagtctttgaacgcaagttgcgcccgatgccattaggttgagggcacgtctgcctgggcgtcacatatcgaagcctcttgccaatttcctatccataggcattgtgcagggtgaatgttggcctcccgtgagctatattgtctcatggttggttgaaaactgagtcgttgctagggtgtgccatgatagatggtggatgtgttacgcacgagagaccaaatcatgtgtgtactctatcgaattcagcctcttttacccacatgcgtttctaaacgctcgtgat
>PLT.0279 | IBPLT266-24 | PQ137971
gtgaaccatcgagtttttgaacgcaagttgcgcccgaagccattcggttgagggcacgtctgcctgggcgtcacgcatcgcgtcgcccccatcatgccatccttgtgatgctttgatgggggcggatactggtctcccgttcatcactgagcggttggccaaaataagagtcccatttgacgggcacacgacttgtggtggttgacaaaaccggaatcgtgtcgtgtgtctggatgaaaggtgcatctttaaaaacccaatgtgttatcatttgatgacgcttcgacc
>PLT.0280 | IBPLT267-24 | PQ138305
gcgaaccatcgagtctttgaacgcaagttgcgcccgaggccttttggccaagggcacgcctgcctgggcgtcacgccaaacacgctcccacccctcatcgggttgtgggatgcggcatgtggccccccgcctcgtaagagtcggtgggctaaagatgtggctgccggcgtatcgttccggacacagcgcgtggtgggcgaactcgctttacttatcgcagtgcgttcggaccgtagccgacgtgatggccttaaggaccctatgaacggggcgcatgacgctccgacc
>PLT.0315 | IBPLT302-24 | PQ138010
gtgaaccatcgagtctttgaacgcaagttgcgcccgagggaccctcccgagggcacgcctgcctgggcgttagaagcccatcaacgctcggtcacccgaccgcacgcggacagtggccctccgagccgcgtaggcacggcgggctgaagcgcgaggccgtcgaccgcgtcgggggcggcaagtggtgggctacagcgcatgccgaccccgacccgcgtcgacacccggcccctaacgaccccacgacgaggggaccgtcgccgccgtgcgacgccttcggacc
>PLT.0282 | IBPLT269-24 | PQ138461
gtgaaccatcgagtctttgaacgcaagttgcgcccgatgccattaggttgagggcacgtctgcctgggcgtcacatatcgaagcctcttgccaatttccttttgataggtgttgtgcgtggggaaagttggcctcccgtgagctccattgtctcatggttggttgaaaatcgagaccttggtagggtgtgccatgatagatggtggctgtgtcacgcacgagaccaaatcatgtgctgctctattgaatttagcctcttttacccacatgcgtttctaaacgctcgtgat
>PLT.0283 | IBPLT270-24 | PQ138111
gcgaaccatcgagtctttgaacgcaagttgcgcccgaggccttttggccgagggcacgcctgcctgggcgtcacgccaaacacgctcccacccaactaaacatggtgtgggatgcggcatgtggctccccgtctcgcaaggggcggtgggccgaagatccggctgccggcgtatcgtgccggacacagcgcgtggtaggcgatctcgctatactaaacgcagtgcatccggggtgtagccgacgcaatgccctcatggaccctcacaacggagcgcacgacgcttctacc
>PLT.0316 | IBPLT303-24 | PQ138469
gtgaaccatcgagtctttgaacgcaagttgcgcctgaagccactaggctgagggcacgtctgcctgggtgtcacgcaactcgttgcccttgaccactcactccttgcggagctaggctggtctgggggcggatgttggcctcccgtgccttgttgtgcggttggtacaaaattgagtctttcggcgacggacgtcgtgacattgttggttgtaaagaaaccctcttctattgtcacgccaatgtctttcaccgtaggcggctcaaggaccctaaggcgccacgtattgtgtgcgttttgatt
>PLT.0285 | IBPLT272-24 | PQ138488
gtgaaccatcgagtctttgaacgcaagttgcgcccgatgccattaggttgagggcacgtctgcctgggtgtcacatatcgaagcctcatgccaatttccttttgacaggtattgtgcggggtgaatgttggcctcccgtgagctctttcgtctcatggttggttgaaaattgagaccttggtagggtgtgccatgatagatggtggttgtgtgacccacgagaccaatcatgcgctactctattgagtttggcctcttttacccatatgcgtttctaaacgctcgtgat
>PLT.0286 | IBPLT273-24 | PQ137953
gcgaaccatcgagtctttgaaagtaagttgcacccgaggccactaggtcgagggcacacctgcctgggcgtcacgcccgacgctttctacccccgccccacgcctcgcggcacgtccggtcgggggcgaccacttggccgtccctgccccccggggcgaggtcggcctaaatccgaggcccctcttgggaggcctgcgaggaccctgctggctgccgcaccgtccgcgaggaggggaggcgcgccgctcggaat
>PLT.0342 | IBPLT329-24 | PQ138502
gtgaaccatcgagtctttgaacgcaagttgcgcccgatgccattaggttgagggcacgtctgcctgggtgtcacatatcgaagcctcctgccaatttccctttgattattgtgcagggtggatgttggcctcccgtgagctctttcgtctcatggttggttgaaaattgagaccttggtagggtgtgccatgatagatggtggttgtgtgatccacgagaccaatcatgtgctgctctattaaatatggccttttttacccatatgcgtttctaaacgctcgtgat
>PLT.0370 | IBPLT356-24 | PQ138160
gtgaaccatcgagtctttgaacgcaagttgcgcccgaggccatcaggctaagggcacgtctgcctgggtgtcacgcatcgtgttgcccccgaccattatacggtatgggggcggacaatggcctcccgtgccttgcggtgcggttggtacaaagatgagtcttttggcggcggacgtcgcgacatcggtggttgtaaaaataccctcttgtcttgtcgtgccaatgcccgtcgccttatggagctcaaggacctctaggcgccacaaactgtgttcgctttgaaa
>PLT.0290 | IBPLT276-24 | PQ138365
gtgaaccatcgagtctttgaacgcaagttgcgcccgaagccattaggccgagggcacgtctgcctgggcgtcacacgtcgttgccccccccaaccccttcgggggtcggacgggacggatgatggcctcccgtgtgccccgtcacgcggctggcataaatgccgagtccccggcgaccaacgccacgacaatcggtggttgtcaaacctcggtgtcctgtcgtgcgcgcgcgtctccggggcgctctcacacatgcgtgtcgatccttcgacgctttcaac
>PLT.0291 | IBPLT277-24 | PQ137920
gcgaaccatcgagtctttgaacgcaagttgcgcccgaggccattcggctgagggcacgcctgcctgggcgtcacgcaaaacacgctcccgccccctcatcgggtagcgggacgcggcatgtggccccccgtagcgcaagctgcggtgggccgaagatatggctgccggcgtatcgtgccggacacagcgcgtggtgagcgacctcgctttacttaccgcagtgcatccggggcgtagccgacgtgatggcctctaaggacccttttaacggtgcgcacgacgctccgacc
>PLT.0292 | IBPLT278-24 | PQ138239
gtgaaccatcgagtctttgaacgcaagttgcgccccaagcctttaggccgagggcacgtctgcctgggtgtcacgcatcgttgcccccatcgaacccgtagccctcgggctaggatcgatgcgcgggcagaaattggcctcccgtgcgctcaccgctcgcggttggtctaaattcgagtcctcggcgatgaagtgccacgacaatcggtgggaatgcttttactagctgcctcgttcggagtcgcgtgcgctcgttgatcgggacgctcttgaccctttcggcatcgcaacgtcgatgctcgcatc
>PLT.0294a | IBPLT279-24 | PQ138117
gtgaaccatcgagtctttgaacgcaagttgcgcccgaagccattaggcagagggcacgcctgcctgggcgtcacatgtcgttgccccaccttctctttcgagagtttgttgggacggatgatggcctcccgtgtgcttagccatgcggttggcataaaaactaagtcctcggcgaacatgccacgacaatcggtggttttccaaacctcggtggcctgtcgtgtgcgtttatcttttgaggtctcccattcccccttgtgcatcgctttggcgatgctttcaac
>PLT.0294b | IBPLT280-24 | PQ138113
gcgaaccatcgagtctttgaacgcaagttgcgcccgaggccttctggccgagggcacgcctgcctgggcgtcacgccaaacacgctcccaccccactaacatggggcaggatgcggcatgtggctccccgtctcgcaaggggcggtgtgccgaagatccggctgccggtgtatcgtgccggacacagcgcgtggtaggcgatctcgctatactaaacgcagtgcatccggggcgtagccgacgcaatgccctcatggaccctataaacggagcgcacgacgcttctacc
>PLT.0399 | IBPLT382-24 | PQ138232
gtgaaccatcgagtctttgaacgcaagttgcgcccgaagccactaggctgagggcacgtctgcctgggtgtcacgcatcgtctttgcccacaaccactcactccttgaggagctgtgccggtgtgggggtgaaaactggcctcccgtgtcttgtggcgcggttggtgcaaatgtgagtctccggtgacggacgtcgtgacatcggtggttgtaaaagaccctcttgtcttgtcacacgaatccgcgtcatctaagcgagctcgaggacccttaggcgacacacatcgtgtgccctttgatt
>PLT.0412 | IBPLT392-24 | PQ138227
gtgaaccatcgagtttttgaacgcaagttgcgcccgaagccattaggccgagggcacgtctgcctgggcgtctcacaacgcgtcgccccccacccttttgtggagggggcggatactggctccccgtacgccccgcgtgcggtcggcctaaaagcgagtcccgacgatcgaagtcgtggcaattggtggttgtaaaatgccgtttctctttgtcgcgcgcttccttcggtatggttggctccctgaccctgaagctccatgcatttggtgcctcgatc
>PLT.0458 | IBPLT427-24 | PQ138095
gtgaaccatcaagtctttgaacgcaagttgcgcccgaggccaatcggctaagggcacgtctgcctgggcgtcaagcgttgcgtcacttcgtaccatcaccacacactaatgggtgtgttgttgtaggctcgaatgtgaagagtggttcgccgtgcccattggtgcgacggactgaagagcgggttgttgtcctcatggccacgattgacaaagggtggacgaaagccacgagcacgaccaaacattgtctaattctggcctgaggaagcttatacatcccaggtgaactcaaacccacatgccgcaatcgtcggcttggaat
>PLT.0298 | IBPLT284-24 | PQ138452
gtgaaccatcgagtctttgaacgcaagttgcgcccaatgccattaggttgagggcacgtctgcctgggtgtcacatatcgaagccttttgccaatttcctattcttaggtgttgtgcagggtgaatgttggcctcccgtgagctctcttgtcccatggttggttgaaaattgatgcctcggtagcgtgagccatgatagatggtggttgtgcgacccacaaaaccaaatcatgtgcctgctctatcgaattttacccacatgcgttaataaacgctcgtgat
>PLT.0299 | IBPLT285-24 | PQ138001
gtgaaccatcgagtctttgaacgcaagttgcgcccgaagcctttaggctgagggcacgtctgcatgggcgtcacgcatcgcgtcacccccacaagaagcttgcttgcttgttggggagtgtacattggcctcccgtgctttgctgtgcggttggctcaaaatggagtcccctatgaaggacgcatgacaagtggtggtgttgaaataaggccttcgcttttgttgtttgagaatcctttgtagtatttggctcgttgattaaaaacccttttgatgcgtctacataattgcactgtaatggtggatgatagtggagatgttgtccgacc
>PLT.0460 | IBPLT429-24 | PQ138229
gtgaaccatcgagtttttgaacgcaagttgcgcccgaagccattaggccgagggcacgtctgcctgggcgtctcacaacgcgtcgcccccccaccctttcgtggagggggcggatactggctccccgtacgccccgcgtgcggtcggcctaaaagcgagtcccgacgatcgaagtcgtggcaattggtggttgtaaaatgccgtttctctttgtcgcgcgcttccttcggtacggttggctccctgaccctgaagctccatgcatttggtgcctcgatc
>PLT.0301 | IBPLT287-24 | PQ138165
gcgaaccatcgagtctttgaacgcaagttgcgcccgaggccactcggccgagggcacgcctgcctgggcgtcacgcaaaacacgctcccgcctccttatctgggagtgggacgcggcatgtggtcccccgtcacgtaagtggcggtgggccgaagatttggctgccggtgtatcgtaccggacacagcgcgtggtgggcgacctcgctttacttaccgcagtgtatccggcgcgtagccgatatcatggctggttaaggaccctttgaacggagtgcatgatgcttcgacc
>PLT.0302 | IBPLT288-24 | PQ138460
gtgaaccatcgagtctttgaacgcaagttgcgcccgatgccattaggttgagggcacgtctgcctgggcgtcacatatcgaagcctcttgccaatttccttttgataggtgttgtgcgtggggaaagttggcctcccgtgagctccattgtctcatggttggttgaaaatcgagaccttggtagggtgtgccatgatagatggtggctgtgtcacgcacgagaccaaatcatgtgctgctctattgaatttagcctcttttacccacatgcgtttctaaacgctcgtgat
>PLT.0464 | IBPLT433-24 | PQ138228
gtgaaccatcgagtttttgaacgcaagttgcgcccgaagccattaggccgagggcacgtctgcctgggcgtctcacaacgcgtcgccccccacccttttgtggagggggcggatactggctccccgtacgccccgcgtgcggtcggcctaaaagcgagtcccgacgatcgaagtcgtggcaattggtggttgtaaaatgccgtttctctttgtcgcgcgcttccttcggtatggttggctccctgaccctgaagctccatgcatttggtgcctcgatc
>PLT.0304 | IBPLT290-24 | PQ138047
gtgaaccatcgagtttttgaacgcaagttgcgcccgaagccttttggccgagggcacgtctgcctgggcgtcacgcatcgcgtcgccccccacaagtattttgtcgggggcggatattggtctcccgtgctcatggcgtggttggccaaaataggagtcccttcgatggacgcacaaactagtggtggtcgtaaaaaccctcgttctttgttttgtgctgatagtcgtaaggaaacactctttaaataccccaatgtgttgtctttgaacgacgcttcgacc
>PLT.0305 | IBPLT291-24 | PQ138184
gtgaaccatcgagtttttgaacgcaagttgcgcccgaagccatccggccgagggcacgcctgcctgggcgtcacgcatcgcgtcgcccccaccaaatttccaaatctggttgggggcggagattggcctcccgtacctgttgtggttggcctaaaaaggagtccccttcggtggacacacgactagtggtggttgaacagaccctcgtctttattgtgtgtcatgagctgctagggagccctcatcaaagaccctttgtatcgttttcggacggtgcttcgacc
>PLT.0306 | IBPLT292-24 | PQ137990
gtgaaccatcgagtctttgaacgcaagttgcgcccgaggccactcggtcgagggcacgcctgcttgggcgtcacgccaaaacacgcttccaactccctcatcggagatagggatgcggcatatggcccctcgtcttgcaagggacggtgagccgaagattgggctgccgatgtatcgtgtcggacacagcgcatggtgggcatctttgttttatcagcgcagtgcattcgatgcgtagccggcatgacggcctaaaaagacccaactaacggagtgcttgacgctttgatc
>PLT.0500 | IBPLT468-24 | PQ138489
gtgaaccatcgagtctttgaacgcaagttgcgcccgatgccattaggttgagggcacgtctgcctgggtgtcacatatcgaagcctcctgccaatttccctttgattattgtgcatggtggaagttggcctcccgtgagctctttcgtctcatggttggttgaaaattgagaccttggtagggtgtgccatgtagatggtggttgtgtgacccacgagaccaatcatgcgctgctctattgaatttggcctcttttacccatatgcgtttctaaacgctcgtgat
>PLT.0308 | IBPLT294-24 | PQ138464
gtgaaccatcgagtctttgaacgcaagttgcgcccgatgccattaggttgagggcacgtctgcctgggcgtcacatatcgaagcctcttgccaatttcctattgatagggattgtgtaggatgatgttggcctcccgtgagctccatcgtctcatggttggttgaaaatcgagaccttggtagggtgtgccatgatagatggtggatgtgttacgcacgagaccaaataatcatgtgctgctctattgaatttagcctcttttacccaaatgcgtttctaaacgctcgtgat
>PLT.0309 | IBPLT295-24 | PQ138283
gtgaaccatcgagtctttgaacgcaagttgcgcccgaagcctttaggccgagggcacgcctgcctgggcgtcacgcaatgtgatgccccccatccaaactcgaatggggggcgaagcttggcctcccgtgagcccaactcgcggatggcttaaaaacgagcctcgagacgatgagtcgtcgcgacaagtggtggttaaggactttgtcccttggtactttgcgtgtcgtgtccctctcgtttttgtatctcttaagtaacctcgaaggagtgcctcggcgctgccagcatc
>PLT.0520 | IBPLT488-24 | PQ138389
gtgaaccatcgagtctttgaacgcaagttgcgcccgaagccactaggccgagggcacgtctgcctgggtgtcacgcattgtctttgcccacaaaccacttacacctgagaagttgtgtcggtttgggggcggaaactggcctcccgtaccttgtcgtgcggttggcggaaaaacgagtctccggcgacggacgtcgcgacatcggtggttgtaaaagaccctcttgtcttgtcgcgcgaatcctcgtcatcttagagagatccaggacccttaggcagcacacactctgtgcgcttcgact
>PLT.0569 | IBPLT536-24 | PQ138442
gtgaaccatcgagtctttgaacgcaagttgcgcccgaagccactaggccgagggcacgtctgcctgggtgtcacgcatcgtgttgcccctaccaaacacatctcttggagatttgctggtttggggcggatactggcctcccgtgccccgttgcgcggctggtgcaaaaacgagtctctggcgatggacgtcacgacatcggtggttgtaataagaccttgtattgtcgtgtggaagcccatccccttaaatagctcgaggacccttaggtgccacgaattgtgtgcgcttcgatt
>PLT.0609 | IBPLT575-24 | PQ138436
gtgaaccatcgagtctttgaacgcaagttgcgcccgaagccattaggctgagggcacgtctgcctgggtgtcacgcattgacttgcctacaaccacgcactccctttggagctgtgctggtttgggggcggaaactggcctcccgtgcattcctgcgtggttggcaaaaaagcgagtctccggctatggacgtcgtgacaacggtggttgtaaaagaacctcttgtcttgtcgggcgaatccgtgccatcctagtgagctccgggacccttgggcggcacacactctgtgtgtttcgatt
>PLT.0313A | IBPLT299-24 | PQ138011
gtgaaccatcgagtctttgaacgcaagttgcgcccgagggatcctcccgagggcacgcctgcctcatgggcgttagaagcccatccacgctctgttgcctatcggcaaagatgcggacattggccctccgaaccgcgaggtgcggtgggcctaagtgtgcggccgtcgtatgtggccgggagcggcgagtggtgggctactgcgcacgtcaccccgagccccgtaccgacacagggccttttttcgacccctaacgaggagattgctgtcgcagcttgcgctgcgcggcgccttcggacc
>PLT.0313B | IBPLT300-24 | PQ138013
gtgaaccatcgagtctttgaacgcaagttgcgcccgagggaccctcccgagggcacgcctgcctcatgggcgttagaagcccattcacgctcggttgcctaacggcagagatgcggacattggccctccgaactgcgaggtacggtgggcctaagtgtgcggccgtcgtatgtggccgggagcggcgagtggtgggctactgcgcacgtcaccccgagccccgtacagacgcagggccttttttgacccctaacgaggtgcttgccgttgcagctggtgctgcgcggcgccttcggacc
>PLT.0610 | IBPLT576-24 | PQ138437
gtgaaccatcgagtctttgaacgcaagttgcgcccgaagccactaggccgagggcacgtctgcctgggtgtcacgcatcgtgttgcccctaccaaacacatctcttggagatttgctggtttggggcggatactggcctcccgtgccccgttgcgcggctggtgcaaaaacgagtctctggcgatggacgtcacgacatcggtggttgtaataagaccttgtattgtcgtgtggaagcccatccccttaaatagctcgaggacccttaggtgccacgaattgtgtgcgcttcgatt
>PLT.0613 | IBPLT579-24 | PQ138157
gtgaaccatcaagtctttgaacgcaagttgcggcgaaagccgtcaagccgagggcacgtctgcctgggcgtcaggcatcgcgtcagccccttgcccgtcgcggagggagcggattgtggcctccggtgccccatgcgcggacgtgcgaaatgcggctccggcacgacagacgtcacgacaagtggtggttggacatttcaactcacatgtcgtgcggttcccctccgtggccatctcccgcagggagccgtgcgctacgacc
>PLT.0640 | IBPLT605-24 | PQ138426
gtgaaccatcgagtttttgaacgcaagttgcgcccgaagccattaggccgagggcacgtctgcctgggtgtcacgcatcgcgttgctcctgaccaaacatctctttaggagattttctggtttgggggcggaattggcctcccgtgccttgttgcgtggatggcttaaaaatgagtctctggcgatggacgtcgcgacatcggtggttgtaagaagaccttcttgtcttgtcgtgcatgcctgtcgccttagctagctcaagggcccttaggcgccacaaaatgtgtgcgcttcgata
>PLT.0020 | IBPLT017-24 | PQ138247
gtgaaccatcgagtctttgaacgcaagttgcgcccgaagccactaggctgagggcacgcctgcctgggcgtcacgcatcgcgtcgccccccatccccgcgcacacagccgggcggttgggggcggagattggcctcccgtgcgcctcggtgcgcggccggcccaaatgcgatccccgggcgactggcgtcacgacaagtggtggttgaacatctcaatctctcctcgcagccgtgccgccgtgtcgtcccgtacgggaatccacaaacgacccaacggtgcacgtcgcgaatagcgtctcaccttcgacc
>PLT.0318 | IBPLT305-24 | PQ138349
gtgaaccatcgagtctttgaacgcaagttgcgcccgaagccattaggccgagggcacgcctgcctgggcgtcacacgtcgttgcccccccccaaacccctcgggagttgggcgggacggatgatggcctcccgtgtgctctgtcatgcggttggcataaaaacaagtcctcggcgactaacgccacgacaatcggtggttgtcaaacctctgttgcctatcgtgtgcgcgtgtcgagcgagggctcaacaaaccatgttgcatcgattcgtcgatgctttcaac
>PLT.0319 | IBPLT306-24 | PQ138058
gtgaaccatcgagtctttgaacgcaagttgcgcccgaagcctctaggccgagggcacgcctgcctgggcgtcacgcgccgttgccccccctcgcctctctcgggagcgtcggcgggcggacgatggcctcccgtgcgccacctcgcgcggttggcccaaatgtcgagtccccggcgacgaacgccacgacaatcggtggttgtcaaacctcggttgcctgttgtgcgctttcgccgcgctgcgggcggctcgcgaccatcgcggctctgcttcggcggagctcttcaac
>PLT.0091 | IBPLT085-24 | PQ138341
gtgaaccatcgagtctttgaacgcaagttgcgcccgaagccgtcaggccaagggcacgtctgcctgggtgtcacgcatcgtcgccccaatcaactcctctccaaattggcgaggggtggggtcggacattggcctcccgtgtgcctaccgtatgcggctggtcaaaatctggcgaccggtcgttaagtttccgaccagcggtggttgaacctcatgctcgtgtcgaattcttggcgtccaagtgtccctctggctctttcgaggcacctcggtgacctctctaaac
>PLT.0321 | IBPLT308-24 | PQ138041
gtgaaccatcgagtttttgaacgcaagttgcgcccgaagccttttggccgagggcacgtctgcctgggcgtcacgcatcgcgtcgccccccacaaatctttgttgggggcggatattggtctcccgtgctcatggcgtggttggccaaaataggagtccctacgtcggacgcacaaactagtggtggtcgtaaaaaccctcgttctttgtttgtgtcgtacgtcgttaggatacgctctctaaaaaccccagtgtgttgtcttaggatgacgcttcgacc
>PLT.0322 | IBPLT309-24 | PQ138265
gtgaaccatcgagtctttgaacgcaagttgcgcccgatgccattaggttgagggcacgtctgcctgggtgtcacacatcgttgccccaactcctaacgcctcgcgctaggatgatacttggggcgaatgttggcgtcccgtgagattactctcgcggtttgctgaaatctgagtccatggtatgtgttttccatgatggatggtggttgagtacaatctcgaaggccaatcaacgaaaactctactcttctcgggctcctgtgacccatatgcgttaaagtgcgcttacaat
>PLT.0323 | IBPLT310-24 | PQ138094
gtgaaccatcgagtctttgaacgcaagttgcgccctaagccatttggccgagggcacgtctgcctgggcgtcaatcatctattcgtcacccaacctccgctccccgaaagggtgctttggtcacgggtacggaagctggcctcccgtgctctcgaagcgcggctggcctaaaactgagcatcggactgatgatctccgaggcacgcggtggttgttcattcatacctcgtgatgttgccaaggagcgtctcccgtgcgaagctccacgaccctagatttatctatcgat
>PLT.0104 | IBPLT096-24 | PQ138363
gtgaaccatcgagtctttgaacgcaagttgcgcccgaagccattaggccgagggcacgtctgcctgggcgtcacgcatcgcgtcgcccccccaccatgtgcgggggcggaaattggcctcccgtgcgccccggcgcgcggctggcccaaatgcgatccctcggcgactcatgtcacgacaagtggtggttgaaatctcaatctcttgcgccgtcgtgccgctgcgtcgtccgtaagggcatccatcaacgacccaacggtgggggtgcctcacggtgccccgaccttcgacc
>PLT.0325 | IBPLT312-24 | PQ138396
gtgaaccatcgagtttttgaacgcaagttgcgcccgaagcttttagctgagggcacgtctgcctgggcgtcacgcatcgcgtctcccccaattccacccttggtggaggggaaggaggatggtttcccgtgactcaccggtcgcggctagcctaaaattggagccctcggcattgagatgtcgcggcgataggtggtgaacaaggcctcggccaagcaagcaacccgtcgcgcgtcgctgtgccaatgtgagctcggaggaccctttggtgttgtcttagggcaaccaaaccgtt
>PLT.0326 | IBPLT313-24 | PQ138237
gtgaaccatcgagtctttgaacgcaagttgcgccccaagcctttaggccgagggcacgtctgcctgggtgtcacgcatcgtcgcccccgtcaaaccccgagccctcgggccgggatcgacgcgcgggcggaaattggcctcccgtgcgctcaccgctcgcggttggtctaaattcgagtcctcggcgatgatgcgccgcgacgatcggtgggaacgcctttggctgcctcgttcggagtcgcgcgcgctcgtcgatcgggacgctttcgaccctttaaggcatcgcgacgtcgatgctcgcatc
>PLT.0142 | IBPLT133-24 | PQ138408
gtgaaccatcgagtctttgaacgcaagttgcgcccgaagcctctaggctgagggcacgtcttcctgggtgtcacgcatctttttgcccctatcacacaattcttttggagatgtgcggatttggggcggatactggcctcctgtgccctgtggtgcagctggcggaaaactgagtctctggcgatggacgtcatgacatcggtggttctaatatttaccctctcgtattgtcgtgtaaatgtttgtcgccttagtcagctcaaggacccttaggtgccacaaattgtgtgcgctttgatt
>PLT.0216 | IBPLT204-24 | PQ138102
gtgaaccatcgagtctttgaacgcaagttgcgcccgaagccattaggcggagggcacgtctgcctgggcgtcacgcatcgcgtcgccccccaaaccacgcactcctgcgcggtctgaggggcggataatggcctcccgtgcatcgctgcgcggctggcccaaaagcgagtccccgtgcgacaggatgtcgcggcatgtggtggttgtaaaaaggccgtctctcagtgccgcgtcgtcgccccgtcgtcggtgcgagctcctgtgaccctctggcgccgccaacggtgtgcgcctcgacc
>PLT.0329 | IBPLT316-24 | PQ138343
gtgaaccatcgagtttttgaacgcaagttgcgccccaagccttcgggccgagggcacgcttgcctgggcgtcacgcaccgagtcacccccatcctactcctgtccttgtgcccttttggggacatggacattggatactggaagggggaggagattggccccccgtgccttgcggcgcggtcggtctaaataaaggtcctgggaggccagcgtcacgattcgtggtggtcgacactcgttgtctcttctcatttcgaaatccgtgttcgctgcgcagccgtgaaggaccacaagagaccctattgggccgttaacgcggcacccactct
>PLT.0330 | IBPLT317-24 | PQ138416
gtgaaccatcgagtttttgaacgcaagttgcgcccgaagccatccggccgagggcacgcctgcctgggcgtcacgcatctcgtcgccccctgccacacatcctaaaggtgtaataatggtcatgggggcggaaattggcctcccgttcttgtgtttggttggcctaaagatgagtccccttagggcggatgcacaactagtggtggttgaatagaccctcgtcttgtgttgtgtgtcgtgagctgtgagggaaattctcaacttagaccccactgtatcgttaaaaaacgatatatcgacc
>PLT.0331 | IBPLT318-24 | PQ138303
gcgaaccatcgagtctttgaacgcaagttgcgcccgaggccacttggccgagggcacgcctgcctgggcgtcacgccaaacacgctcccacccctcatcgggttgtgggatgcggcatgtggctccccgtcttgcaaggggcggtgggccgaagatgcggctgccggcgtatcgtgccggacacagcgcgtggtgggcgaactcgctttacttaccgcagtgcatccggcccatagccggcgtgatggccttaaggaccctatgaacggagcgcatgacgctccgacc
>PLT.0332 | IBPLT319-24 | PQ137981
gcgaaccatcgagtctttgaacgcaagttgcgcccgaggccattcggttgagggcacgcctgcctgggcgtcacgccaaacacgctcccaccccatcatcgtggagtgggatgcggcttgtggccccccgtcgcgcaagtggtggtgggccaaagatatggctgccggtgtatcgtgccggacacagcgcgtggtgggcgacctcgctttacttaccgtagtgcatccggtgcctagccgatattatggccacgaatgatcctttcaacggtgcgcacgatgctccgacc
>PLT.0333 | IBPLT320-24 | PQ137999
gtgaaccatcgagtctttgaacgcaagttgcgcctgaagcctttaggctgagggcacgtctgcatgggcgtcacgcatcgtgtcacccccacaagaaacttgcttgcttgttggggagtgtacattggcctcccgtgcctcgctgtgcggttggcttaaaatggagtcccctatgaaggacgcacgacaagtggtggtgttgataataaggcccctcgcttttgttgttcgagaatcctttatgggatttggctcgttgataaaaaaccctttcgatgcgtctacataatatagcaccgtaatggtggttgatattagagacgttgtccgacc
>PLT.0337 | IBPLT324-24 | PQ138339
gtgaaccatcgagtctttgaacgcaagttgcgcccaaagccgtcaggccaagggcacgtctgcctgggtgtcacgcatcgtcgccccaatcaactcctctccaaatcggcgaggggtggggtcggacattggcctcccgtgtgctaaccgtatgcggctggtcaaaatcatgggaccggacgttaagtttccgaccagcggtggttgaacctcatgctcgtgtcgaatgcttgacgtccaagtgtccttgtggctcttccgaggcacctcggtgacctctccaaac
>PLT.0335 | IBPLT322-24 | PQ138378
gtgaaccatcgagtctttgaacgcaagttgcgcccgaggcctttggtcgagggcacgtctgcctgggcgtcatgcattgcatctccccctacacagccatgggttgaaagggaggggaggatggcttcccgcgcctcacccggggcggctggcctaaatttggagccaaaggcatcgttctttcgcggcgataggtgaggagcaaggcttttgccgtgcaagcaacccgtcgtgtaggactttgccaaaaggagcttgtaggaccctatgaagttgtcatcttgcaactcctattt
>PLT.0345 | IBPLT332-24 | PQ138246
gtgaaccatcgagtctttgaacgcaagttgcgcccgaagccactaggctgagggcacgcctgcctgggcgtcacgcatcgcgtcgccccccatccccgcgcacacagccgggcggttgggggcggagattggcctcccgtgcgcctcggtgcgcggccggcccaaatgcgatccccgggcgactggcgtcacgacaagtggtggttgaacatctcaatctctcctcgcagccgtgccgccgtgtcgtcccgtacgggaatccacaaacgacccaacggtgcacgtcgcgaatagcgtctcaccttcgacc
>PLT.0488 | IBPLT456-24 | PQ138340
gtgaaccatcgagtctttgaacgcaagttgcgcccgaagccgtcaggccaagggcacgtctgcctgggtgtcacgcatcgtcgccccaatcaactcctctccaaattggcgaggggtggggtcggacattggcctcccgtgtgcctaccgtatgcggctggtcaaaatctggcgaccggtcgttaagtttccgaccagcggtggttgaacctcatgctcgtgtcgaattcttggcgtccaagtgtccctctggctctttcgaggcacctcggtgacctctctaaac
>PLT.0339 | IBPLT326-24 | PQ138150
gtgaaccatcgagtttttgaacgcaagttgcgcccgaagccttttggccgagggcacgtctgcctgggcgtcacgcatcgcgtcgccccccacaaatatttgttgggggcggatattggtctcccgtgcttatggcgtggttggccaaaataggagtcccttcgatggacgcacaaactagtggtggtcgtaaaaaccctcgttctttgtttgtgtcgttcgttgcaatggaacactctataaaaaccccaatgtgttgtcttaggatgacgcttcgacc
>PLT.0340 | IBPLT327-24 | PQ138453
gtgaaccatcgagtctttgaacgcaagttgcgcccgatgccattaggctgagggcacgtctgcctgggcgtcacatatcgaagcctctcgccaatttcctatattgataggggtattgtgcagggcgaatgttggcctcccgtgagctctattgcctcatggttggttgaaaattgagaccttggtagggtgtgccatgatagatggtggctgtgttacgcacgagaccaagtaagtcatgtgctgctctatcgaatttaggcctcttttacccacatgcgtttcgaaacgctcgtgat
>PLT.0578 | IBPLT545-24 | PQ138278
gtgaaccatcgagtctttgaacgcaagttgcgcctgaggtcattaggctaaaggcacgtctgcctgggcgtcacgcatcacgtcacccgatctacaattactgttgatagggtggaatgtgacctcctgtgactcagagttgcagttggtcgaaatttgagtccggagcttaggacttcacgacaagtggtggttgtgtaacaactagcgtcatgttgtgtgccgaacctacgcgactcacaagaccctaaggtgcttgttacccccctattttcggtggggaacttgtgctacgact
>PLT.0636 | IBPLT602-24 | PQ138484
gtgaaccatcgagtctttgaacgcaagttgcgcccgaagccttctggccgagggcacgtctgcctgggcgtcacgcatcgcgtcgccccctccaaatccttgtggacttgtgagcggggcggaaaatggtctcccgtgtgcacttgcgcatgcggctggcctaaatacgatcctacatcgatggatgtcacgaacagtggtggttgaatactcaatcgtgctatcgtgcgtcattacgtcggtcgtcaggcatcaagttataccaatggtgcctctgggcgcctccgacc
>PLT.0033 | IBPLT028-24 | PQ138483
gtgaaccatcgagtctttgaacgcaagttgcgcccgaagccattaggccgagggcacgtctgcctgggcgtcacgcatcgcgtcgcccctctcacccgcttcccattcgggaatcggcgtgagtggggcggatattggcttcccgtgcgctcaagtgtgcggttggcccaaatgcgatcccgcggcgatgcacgtcacgaccagtggtggttgaacactcaactcgcgcaactgtcgtgcaacgacgtcgtccgtccgggcatcacaacgacccgatagctcgtgctcacgcatgcgcttccgacc
>PLT.0344 | IBPLT331-24 | PQ138065
gtgaaccatcgagtttttgaacgcaagttgcgcccgaggccttgtggccgagggcacgtctgcctgggcgtcacgccaaaagacactccaccgcaatcccggtctggacgtggtgtttggcccctcattccatagtgtatggtgggccaaagaggcggctgccggcggtgccggtcacagcagatggtggatggcacaagttattctcggtgttgtgatcctgacgtcatgttatgccccttttggacccatggtttggagcgtacgtagctcggacc
>PLT.0050 | IBPLT045-24 | PQ138328
gtgaaccatcgagtttttgaacgcaagttgcgcccgagacctttaggttgagggcacgtctgcctgggcgtcacacacagcgtcgctccacaccaacctagttggtagggagcggatattggccccccgagtcctttgggcacggtcggcacaaatattggtccccggcagcgagtgtcgcggtcagcggtggttgtatttcctccaaagacaaaatgacgcgtttctcgttgcatggtggatcgaaacgaccctcgaaagccatttatggcattcaccct
>PLT.0061 | IBPLT056-24 | PQ138329
gtgaaccatcgagtttttgaacgcaagttgcgcccgagacctttaggttgagggcacgtctgcctgggcgtcacacacagcgtcgctccacaccaacctagttggtagggagcggatattggccccccgagtcctttgggcacggtcggcacaaatattggtccccggcagtgagtgtcgcggtcagcggtggttgtatttcctccaaagacaaaatgacgcgtttctcgttgcatggtggatcgaaacgaccctcgaaagccatttatggcattcaccct
>PLT.0082 | IBPLT078-24 | PQ138296
gtgaaccatcgagtctttgaacgcaagttgcgcccgacgccttcgggctgagggcacgcctgcctgggcgtcacgcatcgcgtcgtcccctcccattccctcacgggtttggttatgggacggataatggcttcccgttagctcggttagcccaaaaaggatccctcatcgacggatgtcacaaccagtggtggttgaaagatcattggtgctgttgtgcttcaccctgtcgcttgctagggcatcgtcataaactaacggcgtgtaatgcgccttcgacc
>PLT.0087 | IBPLT081-24 | PQ138298
gtgaaccatcgagtctttgaacgcaagttgcgcccgacgccttcgggctgagggcacgcctgcctgggcgtcacgcatcgcgtcgtcccctcccattccctcacgggtttggttatgggacggataatggcttcccgttagctcggttagcccaaaaaggatccctcatcgacggatgtcacaaccagtggtggttgaaagatcattggtgctgttgtgcttcaccctgtcgcttgctagggcatcgtcataaactaacggcgtgtaatgcgccttcgacc
>PLT.0349 | IBPLT336-24 | PQ138186
gtgaaccatcgagtttttgaacgcaagttgcgcccaaggccttttggttgagggcacgtctgcctgggcgtcacacatcttgtcacctcccaacacacaccttttaacgaggatgttgtattggggggcggagattggtctcccgttcctaaggttcggttggcttaaataagagtccctttcgatggacgcacgattagtggtggttgacaagaccctcttattgagtcgtgtgtaaaaaggagcaaggaagatctcttaaacaaccctaatgtgtcgtctagtacgatgctttgatc
>PLT.0350 | IBPLT337-24 | PQ138422
gcgaaccatcgagtctttgaacgcaagttgcgcccgaggccactcggccgagggcacgcctgcctgggcgtcacgccaaaacacgctcccaacccccctcatcgggaatcaggatgcggcatctggtccctcgtctcgcaaggggcggtggaccgaagatcgggctgccggcgtaccgcgccggacacagcgcatggtgggcgtcctcgctttatcaatgcagtgcatccgacgcgcagccggcatgatggcctcaaaacgacccagcaaacgaagcgcatgtcgcttcgacc
>PLT.0125 | IBPLT116-24 | PQ138297
gtgaaccatcgagtctttgaacgcaagttgcgcccgacgccttcgggctgagggcacgcctgcctgggcgtcacgcatcgcgtcgtcccctcccattccctcacgggtttggttatgggacggataatggcttcccgttagctcggttagcccaaaaaggatccctcatcgacggatgtcacaaccagtggtggttgaaagatcattggtgctgttgtgcttcaccctgtcgcttgctagggcatcgtcataaactaacggcgtgtaatgcgccttcgacc
>PLT.0352 | IBPLT339-24 | PQ138017
gtgaaccatcgagtttttgaacgcaagttgcgcccgaagccattcggccgagggcacgtctgcctgggcgtcacgcatcgcgtcgccccagaccatgctcccccatggggacgtgtttggtctgggacggagactggtctcccgtgctcatggtgcggttggcctaaaaaggagtcccctttggcggacgcacggctagtggtggttgtcaaggccttcgtatcgagccgtgctgatgctagggaatcgctctctaaagaccctaacgtgtcgtttttacgacgatgcttcgacc
>PLT.0353 | IBPLT340-24 | PQ138170
gcgaaccatcgagtctttgaacgcaagttgcgcccgaggccactcggccgagggcacgcctgcctgggcgtcacgcaaaacacgctcccgcctccccactctgggagtgggacgcggcatgtggtcccccgtcacgtaagtggcggtgggccgaagatgcggctgccggcgtatcgtaccggacacagcgcgtggtgggcgacctcgctttacttaccgcagtgtatccggcgcgtagccgatgtcatggctggttaaggaccctttcaacggagcgcatgacgcttcgacc
>PLT.0190 | IBPLT178-24 | PQ138485
gtgaaccatcgagtctttgaacgcaagttgcgcccgaagccttctggccgagggcacgcctgcctgggcgtcacgcatcgcgtcgccccactccaacgtccctagggactttgcgagcgggcgcggaaattggtctcccgtgcgcctctcggcccgcggctggcctaaatgagatcctgcatcgatggatgtcacgaccagtggtggttgataactcaatcgtgctgtcgtgcgtcgacaagtcgcttgctaggcatcaatccaaaacaaaacggcgcctcgcgcgcctacgacc
>PLT.0355 | IBPLT342-24 | PQ138016
gtgaaccatcgagtttttgaacgcaagttgcgcccgaagccatccggccgagggcacgtctgcctgggcgtcacgcatcgcgtcgctcccgaccacgcctcccctacggggtggagtgccgtcgggggcggagactggcctcccgtgcccatggtgcggctggcccaaacaggagtccccttcgacggacgcacgactagtggtggttgtaacggccctcgtatcgagccgtgcgtcttgtgccgcaagggaatcgctcgacaaagaccccaacgcgtcgcctcgcgacgacgcttcgacc
>PLT.0356 | IBPLT343-24 | PQ138069
gcgaaccatcgagtatttgaacgcaagttgcgcccgaggcctttttggcaaagggcacgcctgcctgggcgtcacgccaaacacgcttccaacccataacctgggccggaacgcggcatgtggctctccgtctcgcaaggggcggcgggcctaagatttggctgccggcgtatcgtgccggacacagcgcgtggtaggcgatctcgctttactaatcgcagtgcatccaacacgtagttggctatatggcctcaacataccctattaacggagcgcaggacgctccgacc
>PLT.0357 | IBPLT344-24 | PQ138400
gtgaaccatcgagtttttgaacgcaagttgcgcccgaagcctttggctgagggcacgtctgcctgggcgtcacgcatcgcgtctcccccaaatccacccttggtggaggggaaggaggatggtctcccgcgactcaccggtcgcggctggcctaaaattggagccctcggcattgagatgccgcggcgataggtggtgaacaaggcctcggccaagcaagcaacccgtcgcgcatcgctgtgccaacgtgagctcggaggaccctttggcgttgtcttaaggcaaccaaaccgtt
>PLT.0193 | IBPLT181-24 | PQ138331
gtgaaccatcgagtttttgaacgcaagttgcgcccgagacctttaggttgagggcacgtctgcctgggcgtcacacacagcgtcgctccacaccaacctagttggtagggagcggatattggccccccgagtcctttgggcacggtcggcacaaatattggtccccggcagcgagtgtcgcggtcagcggtggttgtatttcctccaaagacaaaatgacgcgtttctcgttgcatggtgggatcgaaacgaccctcgaaagccatttatggcattcaccct
>PLT.0288 | IBPLT274-24 | PQ138330
gtgaaccatcgagtttttgaacgcaagttgcgcccgagacctttaggttgagggcacgtctgcctgggcgtcacacacagcgtcgctccacaccaacctagttggtagggagcggatattggccccccgagtcctttgggcacggtcggcacaaatattggtccccggcagcgagtgtcgcggtcagcggtggttgtatttcctccaaagacaaaatgacgcgtttctcgttgcatggtggatcgaaacgaccctcgaaagccatttatggcattcaccct
>PLT.0341 | IBPLT328-24 | PQ138299
gtgaaccatcgagtctttgaacgcaagttgcgcccgacgccttcgggctgagggcacgcctgcctgggcgtcacgcatcgcgtcgtcccctcccattccctcacgggtttggttatgggacggataatggcttcccgttagctcggttagcccaaaaaggatccctcatcgacggatgtcacaaccagtggtggttgaaagatcattggtgctgttgtgcttcaccctgtcgcttgctagggcatcgtcataaactaacggcgtgtaatgcgccttcgacc
>PLT.0364 | IBPLT351-24 | PQ138482
gtgaaccatcgagtctttgaacgcaagttgcgcccgaagccattaggccgagggcacgtctgcctgggcgtcacgcatcgcgtcgcccctctcacccgcttcccattcgggaatcggcgtgagtggggcggatattggcttcccgtgcgctcaagtgtgcggttggcccaaatgcgatcccgcggcgatgcacgtcacgaccagtggtggttgaacactcaactcgcgcaactgtcgtgcaacgacgtcgtccgtccgggcatcacaacgacccgatagctcgtgctcatgcatgcgcttccgacc
>PLT.0369 | IBPLT355-24 | PQ138337
gtgaaccatcgagtttttgaacgcaagttgcgcccgagacctttaggttgagggcacgtctgcctgggcgtcacacacagcgtcgctctacaccaacctagttggtagggagcggatattggccccccgagtcctttgggcacggtcggcacaaatattggtccccggcagcgagtgtcgcggtcagcggtggttgtattttcctccaaagacaaaatgacgcgttcctcgttgcatgtggatcgaaacgacccttgaaagccatttacggcattcaccct
>PLT.0363 | IBPLT350-24 | PQ138021
gtgaaccatcgagtttttgaacgcaagttgcgcccgaagccattcggccgagggcacgtctgcctgggcgtcacgcatcgcgtcgccccagaccatacttccccatagggatgtttgggctgggacggagactggtctcccgtgcctgatggtgcggttggcctaaaaaggagtcccctttggtggacgcacggctagtggtggttgttaaagccttcgtatcgagctgtgctgatgctagggagtcgcttgcaaaagacccaaatgtgtcgtcttatgacgacgcttcgacc
>PLT.0447 | IBPLT416-24 | PQ138364
gtgaaccatcgagtctttgaacgcaagttgcgcccgaagccattaggccgagggcacgtctgcctgggcgtcacgcatcgcgtcgcccccccaccatgtgcgggggcggaaattggcctcccgtgcgccccggcgcgcggctggcccaaatgcgatccctcggcgactcatgtcacgacaagtggtggttgaaatctcaatctcttgcgccgtcgtgccgctgcgtcgtccgtaagggcatccatcaacgacccaacggtgggggtgcctcacggtgccccgaccttcgacc
>PLT.0365 | IBPLT352-24 | PQ138099
gtgaaccatcgagtctttgaacgcaagttgcgcccgaagccattaggccgagggcacgtctgcctgggcgtcacgcgatccgtcgccccgcaacccgaaccccctcggggcgtctcggtcgcttgcggtgcggataatggtctcccgtgggcacgtcccgcggctggcataaatacgagtcccgtgtgcacctagccgcggccgacggtggttgagaagccttcggaaaacagccgcggtcaggtcgcccgctttgggaccccgtgaccctcgcgcgacttctccccttggggggaaggagctcattct
>PLT.0462 | IBPLT431-24 | PQ138334
gtgaaccatcgagtttttgaacgcaagttgcgcctgagacctttaggttgagggcacgtctgcctgggcgtcacacacagcgtcgctccacaccaacctagttggtagggagcggatattggccccccgagtcctttgggcacggtcggcacaaatattggtcctcggcagcgagtgtcgcggtcagcggtggttgtatttcctccaaagacaaatgacgcgttcctcgttgcatgttggatcgaaacgaccctcgaaaaccatttatggcattcaccct
>PLT.0368 | IBPLT354-24 | PQ138188
gcgaatcatcgagtctttgaacgcaagttgcgcccgaagccattcggccgagggcacgtctgcctgggtgtcacgcatcgttgccccaaccccaaacacttcttatgatgtgtggggtgcggggaagacattggcctcccgtgtgcttctgctcgcggttagcctaaaagtgagtcctaggcgacgagcgccacgacaatcggtggttgagaaaccctcgtgacccgtcgtgtgttgcccgtcgctgtgaaggtgctcctcgaccctattgcgtcgttcctgcgactctaccatc
>PLT.0555 | IBPLT522-24 | PQ138336
gtgaaccatcgagtttttgaacgcaagttgcgcccgagacctttaggttgagggcacgtctgcctgggcgtcacacacagcgtcgctctacaccaacctagttggtagggagcggatattggccccccgagtcctttgggcacggtcggcacaaatattggtccccggcagcgagtgtcgcggtcagcggtggttgtattttcctccaaagacaaaatgacgcgttcctcgttgcatgtggatcgaaacgacccttgaaagccatttacggcattcaccct
>PLT.0579 | IBPLT546-24 | PQ138424
gtgaaccatcgagtctttgaacgcaagttgcgcccgaagccattaggccgagggcacgtctgcctgggcgtcacgcatcgcgtcgccccccctcccatcgggagcggggggtggagattggcctcccgtacttaccagcgcggatggcccaaatgcgctcccccggcgacgcacgtcgcggccagtggtggttgaacgatcaactcgcgtgctgccgcgactgcaggcgtcgtccgtcgggaacacgaaacaagacccaacggcgcttcgcgcctacgacc
>PLT.0581 | IBPLT548-24 | PQ138092
gtgaaccatcgagtctttgaacgcaagttgcgcctgaagccattaggccgaaggcacgtctgcctgggcgtcacgcatcgcgtcaccccatccacaactatgttggatgaggtggattctgacctcctgtgcctctaggtgtagttggtcgaaattcgagtccggagcttaggacctcacgacaagtggtggttgcaaaacaactcgcgtcatgtcgtgtgccgaaacttcgtgcctctaaagaccctaaggcgtgtgtttcccatacattttatgttgggatgctcgcgctacgacc
>PLT.0373 | IBPLT359-24 | PQ138191
gtgaaccatcgagtttttgaacgcaagttgcgcccgaggccattcggctgagggcacgcctgcctgggcgtcagttgcccactaacgctccttgcccatcttttacgtggcgggatgcggagcatggccatccttgccctcgggctcggcgggccgaagcatgtggcttgccgattggggccggcagtggcgagtggtggattgctcacgcgagccgtacgtcgcccgtcgtgcccccgagcgggaagcctcgtgtcaccccggacgcacggatgccgaacggcatcctcggacc
>PLT.0374 | IBPLT360-24 | PQ138224
gtgaaccatcgagtctttgaacgcaagttgcgcccgaaaccattaggttgagggcacgcctgcctgggtgtcacgcatcgttgccccaacgccaaacgcctagtgctgtgcggcgtgtggggcgaatgttggcctcccgcgagcccaggctcacggttggtttaaaattgggtccatggtagcttatgccatgatggatggtggttgagtgacgctcgagaccaatcatgggaaaccctatcttgcttgggccctcgaaacccgcatgcgtggtgcaaccgcgctcacaat
>PLT.0376 | IBPLT361-24 | PQ138151
gtgaaccatcgagtatttgaacgcaagttgcgcccgaggccacctggccgagggcacgcctgcctgggcgtcacgctaaaacacgctcttacccactatgtggggcgaaagacgcggcatctggtcccccgtaccgttggttgcggtaggccgaagatttggctgccggcgtaccgagccgggcacagcgcgtggtgggcatacttgcttatactctgcgcagtgcatccggcttgtagccagcagagtggcctaaagacccagcgcacggagtgctagccgctccgacc
>PLT.0377 | IBPLT362-24 | PQ138377
gtgaaccatcgagtctttgaacgcaagttgcgcccgagggaccctcccgagggcacgcctgcctgggcgttagaagcccatcaacgctccgccgccccctccacgtacctcgtggcggggagccggccagacgcggacactgaccctccgagccgtaagaggcgcggtgggctgaagtgcacggccgtcggatggtgcgccgggatcggcgagtggtgggctactgcgcgtgccgaccccggatcccatccggacagatggccccttcggacccctcaacaaggagactgccgtcgcggcatcccgccgcgccgcatcttcggacc
>PLT.0378 | IBPLT363-24 | PQ138306
gcgaaccatcgagtctttgaacgcaagttgcgcccgaggcctcttggccaagggcacgcctgcctgggcgtcacgccaaacacgctcccacccctcatcgggttgtgggatgcggcatgtggccccccgcctcgtaagagtcggtgggctaaagatgtggctgccggcgtatcgttccggacacagcgcgtggtgggcgaactcgctttacttatcgcagtgcgttcggaccgtagccgacgtgatggccttaaggaccctatgaacggggcgcatgacgctccgacc
>PLT.0379 | IBPLT364-24 | PQ138138
gtgaaccatcgagtttttgaacgcaagttgcgcccgaagccattaggctgagggcacgcctgcctgggcgtcacgcgctccgtcgccccgcaacccctagccccgaaacgggcagggtgcttgtggcgcggaaattggtctcccgtgagcctttgcgctcgcggctggcctaaaatagagtcccgggcgctctgtctgcggccgacggtggttgagaagccctcgaaaatgcgccgctgcattgctgcccgaagtggaccacgtgacccttgcgcgaccttgcccttgggggtgagggagctccatct
>PLT.0595 | IBPLT562-24 | PQ137998
gtgaatcatcgagtttttgaacgcaagttgcgcccgaagtctttaggctgagggcacgcctgcgtgggcgtcacgcatcgcgtcgccccctcacaatcctttggaatgtggatggggcggatattggcatcccgtgatttaattgtgcggcttgcccaaataagatgtcgcatcgtcggatgtcacgactattgttggttgaactatcttctttatgatatgtcgtgtcgcaacccgtgcgttgctcgtgcattcttttaacccaatggctcaaaaatgtgcctacgacc
>PLT.0382 | IBPLT367-24 | PQ138476
gtgaaccatcgagtctttgaacgcaagttgcgcccgaagccattaggccgagggcacgcctgcctgggcgtcacgcatcgcgtcgccccccctccccgcctcccgcccctccggggtgcgtcgcgcggacgggggcgcggaagatggcctcccgcgatcgctccgatcccggctggcccaaaacaatgtcccccggcggcggacgtcacggcgagtggtggtcgaatcagccctctcttcgcgccgtttctatccccgcctccgggtggcgaaccgaccctcgcgcgacgtcctcgagacggcgctccgacc
>PLT.0383 | IBPLT368-24 | PQ138105
gcgaaccatcgagtctttgaacgcaagttgcgcccgaagcctttcggccgagggcacgtctgcctgggtgtcactcaatcgtcgccccgacctccacccttttcggggggtgctggcggggcggatgctggcttcccgtgtgcttacagcccgcggttggcccaaatgcccggtcctcggcgacgacgccacggcaatcggtggttgcaagaccctcgctagtcgccgtgcgtgttcggccgcccgtggggaccgacgggaccccaaagcgtacccaagggtgcgctcgctct
>PLT.0384 | IBPLT369-24 | PQ137980
gcgaaccatcgagtctttgaacgcaagttgcgcccgagaccattcggtcgagggcacgcctgcctgggcgtcacgccaaacacgctcccaccccctcatcgggttgtgggacgcggcatgtggccctccgtcacgcaaggggcggtgggccgaagatatggctgctggcgtgtatcgtgccggacacagcgcgtggtgggcgatctcgctacacacttaccgcagtgcctccggtgcgtagccgacataatcgcctcgaatgaccctttcatcggtgcgcacgacgctccgacc
>PLT.0663 | IBPLT628-24 | PQ138315
gtgaaccatcgagtctttgaacgcaagttgcgcccgaagcctttaggccgagggcacgtctgcctgggcgtcacgcatcgcgtcgccccacctcaccgcgcaccaacgtgccggcgagtggggcggatattggccccccgtgcgcctcggcgcgcggtcggcccaaatgcgatccctcggcgactcgtgtcgcgacaagtggtggttgaacctcaatctctcaatcgtcgtgctcccgcgtcgtccgtaagggcatcaatgaacgacccaacggtgttggtgccgcacggcaccccaccttcgacc
>PLT.0178 | IBPLT166-24 | PQ137936
gtgaaccatcgagtctttgaacgcaagttgcgcccgaagccattaggccgagggcacgtctgcctgggcgtcacgcatcgcgtcgccccctccccatcccctcggggaacggcgggacgggggcggagattggcctcccgtgagcgcgagctcgcggccggcccaaattcgatcccgcgtcgacggatgtcacgaccagtggtggttggaatatcaactcgcgtgctgtcgtgcgcgtctccgtcgttcgtcgggcatcgtctgagacccaacggcgcctaacggctccttcgacc
>PLT.0181 | IBPLT169-24 | PQ138276
gtgaaccatcgagtctttgaacgcaagttgcgtccgaaaccacttggttgagggcacgtctgcctgggcgtcacgcatcgcgttgcctttatatatatcacgtaaattgtgatcgaatatggtgcggatattggccccctgtgtacattagtatgtggtcggcctaaattagaaactgcggcgactggcgtcacgatcagtggtggttgaacactagacttcgtgtaatcgtgtcagatgcattatagcatgtcagcttcgtaacaaaacccaatggcttgatccactcgagctttcgacc
>PLT.0390 | IBPLT374-24 | PQ138263
gtgaaccatcgagtctttgaacgcaagttgcgcccgatgccattaggttgagggcacgtctgcctgggtgtcacatatcgaagcctcctgccaacatcttgttcacagggcgttgtgcacggcaaatgttggcctcccgtagctcttccggttcacggttggttgaaaatcgagaccttggtagggtgtgccatgattgatggtggttgtgtgcctcacgagaacttgaaaatcatacactactctgccaaaagcggcctccgttacccattttgcgtttgcgaacgcttgtgat
>PLT.0391 | IBPLT375-24 | PQ138322
gcgaatcatcgagtttttgaacgcaagttgcgcccgaagccattcggccgagggcacgtctgcctgggtgtcacgcatcgttgcccccccaaactccggttcgggcggggcggaagttggcctcccgtgcgtgctcgcgcgcgcggttagcccaaaagcgagtcctcggcgacgagcgccacgacaatcggtggttttttgccctcgttcctcgtcgtgcgcgccccgttgcccgaacgcgctcctgcgaccctcacgcgtcgcctcggcggcgctcccaac
>PLT.0183 | IBPLT171-24 | PQ138091
gtgaaccatcgagtctttgaacgcaagttgcgcctgaagccattaggccgaaggcacgtctgcctgggcgtcacgcatctcgtcaccccatccacaactacgctggatgaggtggattatgacctcctgtgcctccaggtgcagctggtcgaaattcgagtccggagcttaggacctcacgacaagtggtggttggaaaacaactcgcgtcatgttgtgtgccgaaactctgtgcctctgaagaccctaaggcgcgtgttttccatacattttatgttgggatgctcgtgctacgacc
>PLT.0207 | IBPLT195-24 | PQ137935
gtgaaccatcgagtctttgaacgcaagttgcgcccgaagccattaggccgagggcacgtctgcctgggcgtcacgcatcgcgtcgccccctccccatcccctcggggaacggcgggacgggggcggagattggcctcccgtgagcgcgagctcgcggccggcccaaattcgatcccgcgtcgacggatgtcacgaccagtggtggttggagtatcaactcgcgtgctgtcgtgcgcgtctccgtcgttcgtcgggcatcgtctgagacccaacggcgcctaacggctccttcgacc
>PLT.0210 | IBPLT198-24 | PQ137968
gtgaaccatcgagtctttgaacgcaagttgcgcccgaaaccattcggttgagggcacgtctgcctgggcgtcacgcatcgcgtcgcccccatatcgatcccatccatggtgattgagttttggggcggatattggccccccgtgtacattagtacgtggtcggcataaatgagaacctgcggcgactcgcgtcacgataagtggtggttgaacactcaactttcgtgttatcgtgtcgaatgtagttgcatgctggcatcgtaacaaacccaatggcttgattaattcgagctttcgacc
>PLT.0396 | IBPLT379-24 | PQ138035
gtgaaccatcgagtctttgaacgcaagttgcgcccgaagcctttaggtcgagggcacgcctgcctgggcgtcacgcatcgcgtctccccccacccaccttcagtgggaggggcggaggatgatggcctcccatgcctcaccgggtgtggatggcctaaatacggagcccccggttatgaagtgccgcggcataggtgagatacaaggcctagcctaggatacatcggagtcgtgcactttttagcttttgaggactcgcaggaccctaagtttgtttgcccattggggcatcaaaaccgtt
>PLT.0397 | IBPLT380-24 | PQ137946
gtgaaccatcgagtctttgaacgcaagttgcgcccgaagccattaggcagagggcacgtctgcctgggtgtcacacatcgttgccccaacaccaaccgcctcgtgctgcttggtgcgtcgggcgaatgctgacatcccgtgagccacgcctcacggtttgttgaaaattgagtccatggcagggtattccatgatggatggtggttgggtaatgctcgaaaccattcgtggaagctttatcgtggctgggctctattatcccacatgcgtcgaagtgcgctcacaat
>PLT.0398 | IBPLT381-24 | PQ137945
gtgaaccatcgagtctttgaacgcaagttgcgcccgaagccattaggcagagggcacgtctgcctgggtgtcacacatcgttgccccaacaccagccgcctcgtgctgcttggtgcgtcgggcgaatgctgacatcccgtgagccacgcctcacggtttgttgaaaattgagtccatggcagggtattccatgatggatggtggttgggtaatgctcgaaaccattcgtggaagctttatcgtggctgggctctagcatcccacatgcgtcgaagtgcgctcacaat
>PLT.0236 | IBPLT224-24 | PQ138347
gtgaatcatcgagtttttgaacgcaagttgcgcccgaagccatccggccaagggcacgtctgcctgggcgtcacgcatctcgtcgccacccctccccgtcctccgggacgccgacggggtggtggaagctggcctcccgttccctcgcggcgcggctggcccaaatgcgaggcccccggacgcgggacgtcacgacttaaggtggttggactcgtttcattctcgctctcagccgtgacggcccccggtcgggccaagaacgaccctaagcgcccccggtccgtccattcggtggacggaccgccgggccttcgacc
>PLT.0312 | IBPLT298-24 | PQ137967
gtgaaccatcgagtctttgaacgcaagttgcgcccgaaaccattcggttgagggcacgtctgcctgggcgtcacgcatcgcgtcgcccccatatcgatcccatccatggtgattgagttttggggcggatattggccccccgtgtacattagtacgtggtcggcataaatgagaacctgcggcgactcgcgtcacgataagtggtggttgaacactcaactttcgtgttatcgtgtcgaatgtagttgcatgctggcatcgtaacaaacccaatggcttgattaattcgagctttcgacc
>PLT.0401 | IBPLT384-24 | PQ138055
gtgaaccatcgagtctttgaacgcaagttgcgcccgaagcttcggctgagggcacgtctgcctgggcgtcacgcatcgcgtctcccccacacccacctcgagtggggaggggaaggatgatggtctcccgtgcctcaccgggtgcggctggcctaaataaggagcccaaggcatcgagctgccgcggcgataggtggtgaacataggcctcggccaaccgtgcatcatgccgcgcagcactttgtccgtacgagctcgtaggaccctttctagctagctgcaaggctgctaaaccgtt
>PLT.0328 | IBPLT315-24 | PQ138196
gtgaaccatcgagtctttgaacgcaagttgcgcccgaagccattaggccgagggcacgtctgcctgggcgtcacgcatcgcgtcgcccccgccaaaaccccaaggggcgggcgggggcggagattggccccccgtgcgagcgaacccgcgcgcgcggccggcccaaatgcgaatccgccgccgacgcacgtcgcgaccagtggtggttgaaccctcaactctcgtgctgtcgcgcaccaatgcttcgtcggtccggagacaccatcggaacccaacggcgcgcgagctcacgctccgcgcccacgacc
>PLT.0403 | IBPLT386-24 | PQ138266
gtgaaccatcgagtctttgaacgcaagttgcgcccgatgccattaggttgagggcacgtctgcctgggtgtcacacatcgttgccccaactcctaacgcctcgcgctaggatgatacttggggcgaatgttggcgtcccgtgagattactctcgcggtttgctgaaatctgagtccatggtatgtgttttccatgatggatggtggttgagtacaatctcgaaggccaatcaacgaaaactctactcttctcgggctcctgtgacccatatgcgttaaagtgcgcttacaat
>PLT.0404 | IBPLT387-24 | PQ138019
gtgaaccatcgagtttttgaacgcaagttgcgcccgaagccattcggccgagggcacgtctgcctgggcgtcacgcatcgcgtcgccccagaccatgctcccccatggggacattttttggtctgggacggagactgggctcccgtgccgatggtgcggttgtcctaaaaaggagtcccctttggcggacgcacggctagtggtggttgtcaaggccttcgtatcgagccgtgctgatgctagggaatcgcactctacagaccctaacgtgtcgttatacgacgacgcttcgacc
>PLT.0405 | IBPLT388-24 | PQ138056
gcgaaccatcgagtctttgaacgcaagttgcgcccgaggcctttcggccgagggcacgcctgcctgggcgtcacgccaaacacgctcccacccccttcaccggggagaaggacgcggcatgtggctctccgtcacaaaaggggcggagggccgaagattcggctgccggcgtatcgtgtcggacacagcgcgtggtgggcgacctcgctttacttaccgtagtgtatccgacacgtagccgacatcatggcctgaaatgaccctatgcacggagtgcatgacacttcgacc
>PLT.0336 | IBPLT323-24 | PQ138249
gtgaaccatcgagtctttgaacgcaagttgcgcccgaagccattaggccgagggcacgtctgcctgggcgtcacgcatcgcgtcgccccctccctccgtcgggggatggggcggaaactggcatcccgtgcgccccgcgcgcgcggcctgcccaaatccgatcccgcgtcgacggatgtcgcgacaagtggtggttgaactctcaactcgcgtgctgtcgcgactgtcaccgtcgcacgttcgggcatcgtttcgacccaacggcgcctaatcgcgctttcgacc
>PLT.0407 | IBPLT390-24 | PQ137919
gtgaaccatcgagtttttgaacgcaagttgcgcccgaagcctttggccgagggcacgcctgcctgggcgtcacgcatcgcgtcttccccacgctcaccttgtgtggggtggggaaggaggatggcttcccgtgcctcaccgggcgcggctggcctaaaaagggagcccacggcgttgtgatgtcgcggcgataggtggtgaacaaggccttggctgagcaagcaacccgccgcgcatcgctttgtcaacgtgtgctcggaggaccctatgaagttgcctcggtgcaacgcaaaccgtt
>PLT.0380 | IBPLT365-24 | PQ138128
gtgaatcatcgagtttttgaacgcaagttgcgcccgaggccattcggccaagggcacgtctgcctgggcgtcacgcatctcgtcgccacccctcctcccctctgcgggagccgcgggcggcggatgttggcctcccgttccctcagcggcgcggctggcccaaatgcgagtccccggaccaagggacgtcacgactaaaggtggttgaagtttccttcattcccgctctcgcgtcgcgacggcccccggcggagctcagggaccctggagcccccaccgtccccatcgacggggacggctggagccctcgacc
>PLT.0386 | IBPLT371-24 | PQ138063
gtgaatcatcgagtttttgaacgcaagttgcgcccgaggccatccggccgagggcacgtctgcctgggcgtcacgcatctcgtcgccacccaagctccactgtgggcgtggcgtggcggatgttggcctcccgttcccccagcggcgcggctggcccaaatgcgagtccccggacgagggacgtcacgactacaggtggttgaactccgtttcattctcgctctcagtcgtggcggcccctccccggagcacaaacgacccaagagccttcgggccttcgaac
>PLT.0413 | IBPLT393-24 | PQ138242
gtgaaccatcgagtctttgaacgcaagttgcgcccgatgccattaggttgagggcacgtctgcctgggtgtcacatatcgaagccccttgccaatttcctattgaataggtattgtgtgcagggtgaatatgttggcctcccgtgagctctgtctcatggttggttgaaatttgagaccttggtagggtgtgccatgatagatggtggatgtgtgacccacgagaccaaatcatgtgcagctctattgaatgtggactcttttacccacatgcgttttgtaacgctcgtgat
>PLT.0444 | IBPLT413-24 | PQ137950
gtgaaccatcgagtctttgaacgcaagttgcgcccgaagccattaggccgagggcacgtctgcctgggcgtcacgcatcgcgtcgccccctccctctgagggatggggcggaaaatggcctcccgtgcgcaaacgcgtgcggccggcccaaatatgatcccgcgtcgacggatgtcgcgacaagtggtggttgaactctcaactcgcgtgttgtcgtgactggctccgttgcatgctcgggcatctttttgacccaacggcgcctaatcgcgctttcgacc
>PLT.0415 | IBPLT395-24 | PQ138417
gtgaatcatcgagtctttgaacgcaagttgcgcccgaggccctcgggccaagggcacgtctgcctgggcgtcacgcatcgcgtctcccccacccccgccctgagcggggagggggaggatgatggcttcccgtgcctcaccgggcgcggctggcctaaaattggagcccacggcatcgagctgccgcggcgataggtggagaacgcggcctaggccgtcgacaaaaccagtcgtggcagccccttgccaggggagctcgcaggaccctgtgatgttgcctcgttgcaactcgaaaccgtt
>PLT.0416 | IBPLT396-24 | PQ138313
gtgaaccatcgagtctttgaacgcaagttgcgcccgaagccttctggctgagggcacgtctgcctgggcgtcacgcttcgcgtctccccccgccctcgtggagggggatggatgatggcctcccgtgccccggtcggggcgcggctggcctaaaatcggagccgacgacgacgagctgttgtggcgattggtggttgacgaggcttaacggcctgtttacatcgcgccgctggagcacgctgttgggatgggcttgttggacccatgggtggctcaagccacgcaaaaccgtt
>PLT.0417 | IBPLT397-24 | PQ138433
gtgaaccatcgagtttttgaacgcaagttgcgcccgaagccatctggccgagggcacgcctgcctgggcgtcacgcatcgcgtcgcccctaaccattcatcccctatggtggtgtttggcatcggggcggatattggtctcccgtgctgttggtgcggttggcctaaactggagtccccttcggtggacgcacaactagtggtggttgaatagaccctcgtcttgtgttgtgcgccgtgagctgtgagggaggccctttacgaagaccccaatgtgtcgtcttgcgacgatgcttcgacc
>PLT.0483 | IBPLT451-24 | PQ137937
gtgaaccatcgagtctttgaacgcaagttgcgcccgaagccattaggccgagggcacgtctgcctgggcgtcacgcatcgcgtcgccccctccccatcccctcggggaacggcgggacgggggcggagattggcctcccgtgagcgcgagctcgcggccggcccaaattcgatcccgcgtcgacggatgtcacgaccagtggtggttggaatatcaactcgcgtgctgtcgtgcgcgtctccgtcgttcgtcgggcatcgtctgagacccaacggcgcctaacggctccttcgacc
>PLT.0493 | IBPLT461-24 | PQ138487
gtgaaccatcgagtctttgaacgcaagttgcgcccgaagccttctggccgagggcacgcctgcctgggcgtcacgcatcgcgtcgccccctccacatccttagggatttgcgagggggacggaaattggcctcccgtgttccttgtggatgcggctggcctaaatgagatcctgcatcgatggatgtcacgaccagtggtggttgaaaactcaatcgtgctatcgtgcgtcgccacgtcgcttgccaggtatcgatccaaaccaacggtgcattacgtgcctccgacc
>PLT.0666 | IBPLT631-24 | PQ138312
gtgaaccatcgagtctttgaacgcaagttgcgcccgaagccttctggctgagggcacgtctgcctgggcgtcacgcttcgcgtctccccccgccctcgtggagggggatggatgatggcctcccgtgccccggtcggggcgcggctggcctaaaatcggagccgacgacgacgagctgttgtggcgattggtggttgacgaggcttaacggcctgtttacatcgcgccgctggagcacgctgttgggatgggcttgttggacccatgggtggctcaagccacgcaaaaccgtt
>PLT.0035 | IBPLT030-24 | PQ138480
gtgaaccatcgagtttttgaacgcaagttgcgcccgaagccattaggccgagggcacgtctgcctgggcgtcacgcatcgcgtcgccccccctccagctccttcgggtgcgatggagagcggggcggatattggcctcccgtgcgcctcggtgcgcggccggcccaaatgtgatccctcgtcgacgcgtgtcacgaccagtggtggttgatacttcaactcgcgtgctgtcgtgcctcatcgcgtcgctcgtcggggcatcgtcgcagacccattaggcgctctcgagcgccttcgacc
>PLT.0433 | IBPLT402-24 | PQ138199
gtgaaccatcgagtctttgaacgcaagttgcgcccgatgccattaggttgagggcacgtctgcctgggtgtcacatatcgaagcctcctgccaatttccttttgacaggtattgtgcagggtggatgttggcctcccgtgagctctttcgtctcatggttggttgaaaattgagaccttggtagggtgtgccatgataaatggtggttgtgtgacccacgagaccaatcatgcgctgctctattgaatttggcctcttttacccatatgcgtttctaaacgctcgtgat
>PLT.0434 | IBPLT403-24 | PQ138238
gtgaaccatcgagtctttgaacgcaagttgcgccccaagcctttaggccgagggcacgtctgcctgggtgtcacgcatcgttgcccccatcgaacccgtagccctcgggctaggatcgatgcgcgggcggaaattggcctcccgtgcgctcaccgctcgcggttggtctaaattcgagtcctcggcgatgaagtgccgcgacaatcggtgggaacgcttttactagctgcctcgttcggagtcgcgcgcgctcgttgatcgggacgctcttgaccctttcggcatcgcaacgtcgatgctcgcatc
>PLT.0435 | IBPLT404-24 | PQ138379
gtgaaccatcgagtttttgaacgcaagttgcgcccaaagccatccggccgagggcacgcctgcctgggcgtcacgcatcgcgtcgttcccccatgtatcctatttggaatgcatgttatcggagcggatattggcctcccgtgctctttgtgcggttggcccaaacacgagtcccctgtggtggacgcacgacaagtggtggttgaataggccctcgtcttcggtcgtgcgtcgtttgcgacaaggaaatctctcgtataagaccccaatgcattatcctatggtgatgcttcgacc
>PLT.0436 | IBPLT405-24 | PQ137916
gtgaaccatcgagtctttgaacgcaagttgcgcccgaagccattaggctgagggcacgcctgcctgggtgttgcacatcgttgcccctgtgccttggccacgtgctaggcaccgagcggggcgaatgttggcttcccgcgagcagcgtctcacggttggttgaaaactgagtccgcggtggagggcgccgtgatggatggtggctgagttaaagctcgagaccgatcgtgcgtgtcacccccaccagctttgcggctctgtgacccatggggcctgttggccgcctaagact
>PLT.0138 | IBPLT129-24 | PQ138471
gtgaaccatcgagtctttgaacgcaagttgcgccccaagccgtcaggccgagggcacgcctgcctgggcgtcacgcaacgtcgccccctccccaatcgggtgcagagggcggatactggcctcccgtgcgtgcattgctcgcggctggcctaaaaacgagtccttggcgtcgaacgcttgggcgagcggtggtaatcacttatcaaagttcacgcccgtgcgtcttcggcgtcttacaaaagggatctctcggaaccctgacgcgtcgtctccttcccttaaaagaagaacacgactcgcttc
>PLT.0438 | IBPLT407-24 | PQ138104
gtgaaccatcgagtttttgaacgcaagttgcgcccgaagccttttggccgagggcacgtctgcctgggtgtcactcaatcgtcgtccccaacgcattccgagggatgcgaacgggacggaagatggcttcccgtggacgtgagtccgcggttggcccaaatgcccggtcctcggcatccgcgccacgacaatcggtggttgcgagaccctcgccattcgtcgtgtgcctcggatgtttgtgcggaccgaccggaccccgaagcgtgccttagggcgtgctcgcttt
>PLT.0439 | IBPLT408-24 | PQ138289
gtgaaccatcgagtttttgaacgcaagttgcgcccgaagccatccggccgagggcacgcctgcctgggcgtcacgcatcgcgtcgcccccaccaagcattcctctgggcatgcttgggatcggggcggagattggcctcccatgccttcggtgtggttggcctaaaccggagtccccttcggtggacgcacgactagtggtggttgaatagaccctcgtcatgtgtcgtgcgtcttgagctgtgagggatgtgctcgatgaagaccccaatgtgtcgtcttgcgacgatgcttcgacc
>PLT.0441 | IBPLT410-24 | PQ138292
gtgaaccatcgagtctttgaacgcaagttgcgccccaagcctttaggccgagggcacgtctgcctgggtgtcacgcatcgttgccccccgcccagatcctacgatcttgcggcggtgggcggaaaatggcctcccgtgtgcttgcgcccgcggttggcccaaatccgagttctcggtgacgcttcccgcgacaatcggtggcgtttgaaacataacctagtgatcctgtcgtgcggttgcgttctcctgtctacggactctttgaccctcgagagcaagcgaaagcgcgctcgcatt
>PLT.0442 | IBPLT411-24 | PQ138399
gtgaaccatcgagtttttgaacgcaagttgcgcccgaagcttctgctgagggcacgtctgcctgggcgtcacgcatcgcgtctcccccaaaatccaccctcggtggaggggaaggaggatggtttcccgcgactcaccggtcgcggctggcctaaaatcggagcccttggcatcggcatgccgcggcgataggtggtgaacaaggcctcggccgagcaagcaacccgtcgcgtataccgtgcaagtgtgggctcgtcggaccctttgctgttgcctcttatggcgaccaaaccgtt
>PLT.0443 | IBPLT412-24 | PQ137958
gtgaaccatcgagtctttgaacgcaagttgcgcccgaagccatcaggttgagggcacgtctgcctgggcgtcacatatcgttgcccgatgcctattgcagtgcgataggaatttctagggcgaatgatggcttcccgtgagcattgttgcctcgcggttggttgaaaattgagtccttggtagggtgtgccatgatagatggtggtcgagtttgcacgaggccgatcatgtgcatgcccccccaaaaatatggcctctatgacccacatgcgtcttttggcgctcatgac
>PLT.0148 | IBPLT139-24 | PQ138470
gtgaaccatcgagtctttgaacgcaagttgcgccccaagccgtcaggccgagggcacgcctgcctgggcgtcacgcaacgtcgccccctccccaatcgggtgcagagggcggatactggcctcccgtgcgtgcattgctcgcggctggcctaaaaacgagtccttggcgtcgaacgcttgggcgagcggtggtaatcacttatcaaagttcacgcccgtgcgtcttcggcgtcttacaaaagggatctctcggaaccctgacgcgtcgtctccttcccttaaaagaggaacacgactcgcttc
>PLT.0445 | IBPLT414-24 | PQ138359
gtgaaccatcgagtctttgaacgcaagttgcgccccaagccgtcaggccgagggcacgtctgcctgggtgtcacgcatcgtcgcccccacaactcccctttcggggggcgcggactgtgggggcggagaatggcctcccgttggctctttgcccgcggctggcccaaatttgagtccccggctgcacgagccgtgacaatcggtggtgaaaacaaagcctctcgagttcctgtcgcgtgcccgcgctgcctcttatgagggctcaggacccatgcgtcgtattttcggcgctcgcttc
>PLT.0347 | IBPLT334-24 | PQ138481
gtgaaccatcgagtttttgaacgcaagttgcgcccgaagccattaggccgagggcacgtctgcctgggcgtcacgcatcgcgtcgccccccctccagctccttcgggtgcgatggagagtgggggcggatattggcctcccgtgcgcctcggtgcgcggccggcccaaatgtgatccctcgtcgacgcgtgtcacgaccagtggtggttgatacttcaactcgcgtgctgtcgtgcctcatcgcgtcgctcgtcggggcatcgtcgcagacccaacaggcgccctcgagcgccttcgacc
>PLT.0389 | IBPLT373-24 | PQ138479
gtgaaccatcgagtttttgaacgcaagttgcgcccgaagccattaggccgagggcacgtctgcctgggcgtcacgcatcgcgtcgcccccccctccagctccttcgggtgcgatggagagcggggcggatattggcctcccgtgcgcctcggtgcgcggccggcccaaatgtgatccctcgtcgacgcgtgtcacgaccagtggtggttgatacttcaactcgcgtgctgtcgtgcctcatcgcgtcgctcgtcggggcatcgtcgcagacccaacaggcgctctcgagcgccttcgacc
>PLT.0402 | IBPLT385-24 | PQ138087
gtgaaccatcgagtctttgaacgcaagttgcgcccgaagccattaggttgagggcacgcctgcctgggcgtcacacatcgcgtcgccccctctaaatccaattttgaaggggtggatattggtctcccgtgcatcattgtgtgcgcggctggcccaaaaaagatcccttattgacggttgtcatgactagtggtggttgaaaactcaatcgtgctgtcgtgccttacatcgttgtttataggggcatcaaaatgacccaatggtacaaatagtgccttcgacc
>PLT.0406 | IBPLT389-24 | PQ138207
gtgaaccatcgagtctttgaacgcaagttgcgcccgaagccattaggccgagggcacgtctgcctgggcgtcacgcatcgcgtcgcccctcccaatccttagggtgacgggtaggggcggaaaatggcatcccgtgagctacagctcgcggcctgcccaaatgcgatcccgcatcgacggatgtcacgacaagtggtggttgaaaactcaatttcttgttgtcgtgcctatcaccgttgcttgcaagggtatcaatttgacccaacggctccttcgaggtgccttcgacc
>PLT.0450 | IBPLT419-24 | PQ137917
gcgaaccatcgagtctttgaacgcaagttgcgcccgaggccactcggccgagggcacgcctgcctgggcgtcacgccaaaacacgctcccaaccaccctcatcgggaatcgggatgcggcatctggtccctcgtctcgcaaggggcggtggaccgaagatcgggctgccggtgtaccgcgccggacacagcgcatggtgggcgtcctcgctttatcaacgcagtgcatccgacgcgcagccggcattacggcctcagaaagacccagcaaacgaagcgcacgtcgcttcgacc
>PLT.0451 | IBPLT420-24 | PQ137948
gtgaaccatcgagtctttgaacgcaagttgcgcccgaagccattaggcggagggcacgtctgcctgggtgtcacacatcgttgccccaactccaaccgctccgcgcggcttggtgtgccgggcgcacgctgacatcccgtgaggcccgcctcgcggtttgttgaaaattgagtccgtggcaggggtgcttccacgatggatggtggctgagtgaattctcgaaaccattcgtggaaggctctaccgctgccgggctccagcatccaagatgcgcctagctgcgctcacaat
>PLT.0474 | IBPLT442-24 | PQ137938
gtgaaccatcgagtctttgaacgcaagttgcgcttgaagccattaggctaaaggcacgtctgcctgggcgtcacgcatcacggtactccatccacactatttcgacggatggggttgaatgtgacctcgtgtgacttaagagttgcagttggtcgaaatttagatgcggagcttaggacttcacgacaagtggtggttgtttaacaactagcgtcatgtcgtgtgccaaagctactcgactctcaagatcctaaggtgcatgttatccttcttatttggttggaaaacttgtgctacgaac
>PLT.0453 | IBPLT422-24 | PQ138122
gtgaatcatcgagtctttgaacgcaagttgcgccctaggccgtcaggccgagggcacgcctgcctgggcgtcacgcaccgagtcgcccccacccgccccccgaaagggaccgggagggagcggagaatggccccccgtgcccccgcgcgcggccggcccaaacagaggccccgggaggccggcgtcacgatccgtggtggttgtaaaagacacgccctagcaaccggatcacgtgcacgccgcgccgcagcccggagcgccacagcgacccccacgagtaccgtccccggacggcacccactct
>PLT.0454 | IBPLT423-24 | PQ138061
gtgaaccatcgagtttttgaacgcaagttgcgcccgaagccatccggttgagggcacgcctgcctgggcgtcacgcatcgcgtcgccccccaccatgatactccttatgggctgttttggtgattgggggcggagattggcctcccgttcttttagtgtggttggcctaaatacgagtccccttcggtggatacacggatagtggtggttgaatataccctcgtcttgtgccgtgtgtcgtgtgctgttagggtagccctcatcaaagaccccattgtatcgtctttggacgatgcttcgacc
>PLT.0496 | IBPLT464-24 | PQ138206
gtgaaccatcgagtctttgaacgcaagttgcgcccgaagccattaggccgagggcacgtctgcctgggcgtcacgcatcgcgtcgcccctcccaatccttagggtgacgggtaggggcggaaaatggcatcccgtgagctacagctcgcggcctgcccaaatgcgatcccgcatcgacggatgtcacgacaagtggtggttgaaaactcaatttcttgttgtcgtgcctatcaccgttgcttgcaagggtatcaatttgacccaacggctccttcgaggtgccttcgacc
>PLT.0456 | IBPLT425-24 | PQ138195
gtgaaccatcgagtttttgaacgcaagttgcgcccgaagccatccggctgagggcacgcctgcctgggcgtcacgcatcgcgtcgctccccaccatacctccccgaagggttggcgtggtgttgggggcggataatggcctcccgtgcttgtgtttcggttggcctaaataggagttcccttcggcggacacacgactagtggtggttgaatagaccctcgttctgtgttgtgtgtcgcgagctgtgagggcagccctcatcaaagaccccattgtattgtcttcggacgatgcttcgacc
>PLT.0508 | IBPLT476-24 | PQ138040
gtgaaccatcgagtctttgaacgcaagttgcgccccaagccgtcaggccgagggcacgcctgcctgggcgtcacgcaacgtcgccccctccgcctcagtctcctgcgggattcggcggcgcgagagggcggatactggcctcccgtgcgtgcattgctcgcggctggcctaaaaacgagtccttggcgtcgaacgcttgggcgagcggtggtctttatcgtcctcgtcacgtgcccgtgcgctctcgacgccggaaagggatctctcggaccccgaacgcgtcgtcctccggacgactcgcttc
>PLT.0538 | IBPLT505-24 | PQ138300
gtgaaccatcgaatctttgaacgcaagttgcgcccgacgccttcgggctgagggcacgcctgcctgggcgtcacgcatcgcgtcgccccctcccagtcccttgcggataggcgatggggcggaaaatggcctcccgttagctcggttggcccaaatgggatccctcatcgacggatgtcacaaccagtggtggttgaaagatcatttgtgctgttgtgcttcacgctgtcgcttgtggtggatcgctcggaaccaacggcgtgtcatgcgccttcgacc
>PLT.0459 | IBPLT428-24 | PQ137977
gcgaaccatcgagtctttgaacgcaagttgcgcccgaggccacccggtcgagggcacgcctgcctgggcgtcacgccaaaacacgctcccgcccccccctcgtggggagcaggacgcggcttatggctccccgtgcctttgggcgcggttggccgaagatcgggctgccggcgtatcgtgccgggcacagcgcgtggtgggcgatctcgctttactcagcgcagcgctgcgggtgcgtagccggtgtaatggcctccaaggacccccaaaaacggagtgcgcgtcgctccgacc
>PLT.0013 | IBPLT012-24 | PQ138409
gtgaaccatcgagtctttgaacgcaagttgcgcccgaagccattaggccgagggcacgtctgcctgggcgtcacgcatcgcgtcgccccccgcacgcctcagggcgtcgtggggcggatactggcctcccgtgcgcctcgagcccgcggccggcccaaatgcgagtccacgtcgacggacgtcgcggcgagtggtggttggaatctcaactctctcttccgccgcggccacagcccgtcgcgcgctggggctcccagaccctttccgcgccttactcaggcgctccgacc
>PLT.0079 | IBPLT075-24 | PQ138294
gtgaaccatcgaatctttgaacgcaagttgcgcccgacgccttcgggctgagggcacgcctgcctgggcgtcacgcatcgcgtcgccccctcccaatccctcgtggatcggtgatgggacggaaaatggcctcccgttagctcggttggcccaaaagggatccctcgaagacggatgtcacaaccagtggtggttgaaaatatcattttgctgttgtgcttcaccctgtctcttgtagggcatcgttttaacccaacggcgtctagtgcgccttcgacc
>PLT.0096 | IBPLT090-24 | PQ138039
gtgaaccatcgagtctttgaacgcaagttgcgccccaagccgtcaggccgagggcacgcctgcctgggcgtcacgcaacgtcgccccctccgcctccgtctcctgcgggattcgggggcgcgcgagagggcggatactggcctcccgtgcgtgcattgctcgcggctggcctaaaaacgagtccttggcgtcgaacgctcgggcgagcggtggtcttttatcgtcctcgtcacgtgcccgtgcgctctcgacgtcggaaggggatctctcggaccccgaacgcgtcgtcctccggacgactcgcttc
>PLT.0169 | IBPLT160-24 | PQ138295
gtgaaccatcgaatctttgaacgcaagttgcgcccgacgccttcgggctgagggcacgcctgcctgggcgtcacgcatcgcgtcgccccctcccaatccctcgtggatcggtgatgggacggaaaatggcctcccgttagctcggttggcccaaaagggatccctcgaagacggatgtcacaaccagtggtggttgaaaatatcattttgctgttgtgcttcaccctgtctcttgtagggcatcgttttaacccaacggcgtctagtgcgccttcgacc
>PLT.0228 | IBPLT216-24 | PQ138193
gtgaatcatcaagtctttgaacgcaagttgcgcccgaggcctcggccaagggcacgtctgcttgggcgtcgcactccaaaattgccctcccccgcgaggagcgtagatggccgtccgtgtccgcaagtggggcggtcggctgaaatgagcacgaggtccgtcgatccgtcgcgacgagcggtggttcccaaaggccggcgttggtttgcgctgatcgagcgatgcctcgtgtggaactttatctttggtgccccggcccgccagagcgcgggcatggtgtgcatctctacc
>PLT.0243 | IBPLT231-24 | PQ138267
gtgaaccatcgagtctttgaacgcaagttgcgcctgaagccttctggctaagggcacgtctgcctgggcgtcacacatcgcgtcgccctccctccccttcttacggggcgtgtttttggtgggggcggataatggcctcccgtgcacaataatgtgcggctggtccaaatgcgaacccgcggcgactcatgtcacgaccagtggtggttgaatcttcaactctcgtctgtcgtgttggatggtgttgcatgttgcgctctattatagacccaaaggcacgagctacttgtgctttcgact
>PLT.0467 | IBPLT436-24 | PQ138350
gtgaaccatcgagtctttgaacgcaagttgcgcccgaagccattaggccgagggcacgcctgcctgggcgtcacacgtcgttgcccccccaaacccctcgggagttaggcgggacggatgatggcctcccgtgtgctctgtcaagcggttggcataaaaacaagtcctcggcgactaacgccacgacaatcggtggttgtcaaacctctgttgcctatcgtgtgcgcgtgtcgagcgagggctccacaaaccatgttgcatcgattcgtctatgctttcaac
>PLT.0354 | IBPLT341-24 | PQ138293
gtgaaccatcgaatctttgaacgcaagttgcgcccgacgccttcgggctgagggcacgcctgcctgggcgtcacgcatcgcgtcgccccctcccaatccctcgtggatcggtgatgggacggaaaatggcctcccgttagctcggttggcccaaaagggatccctcgaagacggatgtcacaaccagtggtggttgaaaatatcattttgctgttgtgcttcaccctgtctcttgtagggcatcgttttaacccaacggcgtctagtgcgccttcgacc
>PLT.0469 | IBPLT438-24 | PQ138393
gtgaaccatcgagtttttgaacgcaagttgcgcccgaagcctttggccgagggcacgtctgcctgggcgtcacgcatcgcgtctcccccaaatccaccccgagtggaggggaaggaggatggtctcccgcgactcaccggtcgcggctggcctaaaaattggagccctcggcatcgggatgctgcggcgataggtggtgaacaaggccttggccgagcaagcaacccgtcgcgcatcgccatgccaatgtgagctcgaaggaccctttgatgttgcctaatagcaaccaaaccttt
>PLT.0394 | IBPLT377-24 | PQ138412
gtgaaccatcgagtctttgaacgcaagttgcgcccgaagccattaggccgagggcacgtctgcctgggcgtcacgcatcgcgtcgccccccgaacgccgcaaggcgtcgtggggcggatactggcctcccgtgcgcctcgagctcgtggctggcctaaatgcgagtccacgtcgacggacgtcgcggcaagtggtggttgaaactcaactctctttgtgtcgcggctacagcccgtcgcgcgtccggactccagaccctctaagcgcttaggcgctccgacc
>PLT.0395 | IBPLT378-24 | PQ138208
gtgaaccatcgagtctttgaacgcaagttgcgcccgaagccattaggccgagggcacgtctgcctgggcgtcacgcatcgcgtcgcccccctcccaacccttagggccacggagaggggtcggaaaatggcatcccgtgcgcttagccgcgcggcctgcccaaatgcgatcccgcatcgacggatgtcacgacaagtggtggttgaactctcaattttctaattcgtcgtgcctatcaccgtcgattgcaagggcatcaatttgacccaacggcgccttcacggtgccttcgacc
>PLT.0473 | IBPLT441-24 | PQ138121
gtgaatcatcgagtctttgaacgcaagttgcgccctaggccgtcaggccgagggcacgcctgcctgggcgtcacgcaccgagtcgcccccacccgccccccgaaaggggaccgggagggagcggagaatggccccccgtgcccccgcgcgcggccggcccaaacaaaggccccgggaggccggcgtcacgatccgtggtggttgtaaaagacacgccctagcaaccggatcacgtgcacgccgcgccgcagcccggagcgccacagcgacccccacgagcaccgtccccggacggcacccactct
>PLT.0411 | IBPLT391-24 | PQ138383
gtgaaccatcgagtttttgaacgcaagttgcgcccgaagccgttaggccgagggcacgtctgcctgggcgtcacgcatcgcgtcgcccccctcccaatcccttgggacaatggagaggggcggatattggcctcccgtgctcttcggcgcgcggccggcccaaatgtgatcccgcgtcgacgtgagtcgcgaccagtggtggttgattcctcaactcgcgtgctgtcgtgacgtatcgcgtcgttcgttcgggcatcgtcatagacccaaaaggcgctctagagtgccttcgacc
>PLT.0477 | IBPLT445-24 | PQ138317
gtgaaccatcgagtctttgaacgcaagttgcgcccgaagccattaggccgagggcacgcctgcctgggcgtcacacgtcgttgcccccccatcaactccttcgggattgcggggggcggatgatggcctcccgtgcgcctcgtcgcgcggttggcataaatgccaagtcctcggcgacgcacgccacgacaatcggtggttgcgaaacctcggttgcccgtcgtgtgcggtcgtcgcgcatcgagggctcgaaaaaattgccgggctccggctcggctttcaac
>PLT.0431 | IBPLT400-24 | PQ138413
gtgaaccatcgagtctttgaacgcaagttgcgcccgaagccattaggccgagggcacgtctgcctgggcgtcacgcatcgcgtcgccccccgcacgccgcaaggcgtcgtggggcggatactggcctcccgtgcgcctcgagctcgcggctggcctaaatgcgagtccacgtcgacggacgtcgcggcaagtggtggttgaaactcaactctctttgtgtcgcggctacagcccgtcgcgcgtccggactccagaccctcccagcgcttaggcgctccgacc
>PLT.0479 | IBPLT447-24 | PQ138443
gtgaaccatcgagtttttgaacgcaagttgcgcccaaagccatccggttgagggcacgcctgcctgggcgtcacgcatcgcgtcgccccccccatgtatatcagatttgggatgcatggtgtcggggcggagattggtctcccgtgcaactgtcgcggttggcccaaacatgagtcaccttcggttgacgcacgactagtggtggttgaataggccttcgtcttttgccgtgcgtcttttgccgcaaggaaagctcttgtataagaccctaatgcgttgtcctgtgatgacgcttcgacc
>PLT.0480 | IBPLT448-24 | PQ138200
gtgaaccatcgagtctttgaacgcaagttgcgcccgatgccattaggttgagggcacgtctgcctgggtgtcacatatagaagccaattgtggatgttggcctcccgtgagctctttggtctcatggttggttgaaaattgagaccttggtagggtgtgccatgatatatggtggttgtgtgacccacgagaccaatcatgtgtcgctctattgaatttggcctcttttacccatatgcgtttcaaacgcaggtgat
>PLT.0481 | IBPLT449-24 | PQ138494
gtgaaccatcgagtctttgaacgcaagttgcgcccgatgccattaggttgagggcacgtctgactgggtgtcacatatcgaagccccttgccaatttccctttgactggtattgtgcagggtggatgttggcctcccgtgagctctttcgtctcatggttggttgaaaattgagaccttggtagggtgtgccatgatagatggtggttgtgtgacccacgagaccaatcatgcgctgctctattgaatttggcctcttttacccatatgcgtttctaaacgctcgtgat
>PLT.0432 | IBPLT401-24 | PQ138411
gtgaaccatcgagtctttgaacgcaagttgcgcccgaagccattaggccgagggcacgtctgcctgggcgtcacgcatcgcgtcgccccccgcacgccgcaaggcgtcgtggggcggatactggcctcccgtgcgcctagagctcgcggctggcctaaatgcgagtccacgtcgacggacgtcgcggcaagtggtggttgaaactcaactctctttgtgtcgcggctacagaccgtcgcgcgtctggactccagaccctcttagcgcttaggcgctccgacc
>PLT.0498 | IBPLT466-24 | PQ138269
gtgaaccatcgagtctttgaacgcaagttgcgcctgaagcctttcggctaagggcacgtctgcctgggcgtcacacatcgcgtcgccctccctcccgtccctacgggacgtgtctttggttggggcggataatggcctcccgtgcacaataatgtgcggctggtccaaatgcgaacccgcggcgactcacgtcacgaccagtggtggttgaatcttcaactctcgtctgtcgtgtcggatggtgttgcatgttgggctttattatagacccataggcatgagctgcttgtgcattcgact
>PLT.0484 | IBPLT452-24 | PQ138386
gtgaaccatcgagtctttgaacgcaagttgcgcccgaagcctttaggccgagggcacgtctgcctgggcgtcatgcactgcgatgcccccgccacagcgcggggcgccaagcgtggcctcccgtgagcccaactcgcggttggcttaaaagcgagcctcgagacggagagacgtcgcgacaagtggtggtttcgaggctgcgtgcctttgagcattgcaagtcgcgcgtcatccacactcaactctctaaagtaacctatatggggcgcgtacatcgcgccgccagcatc
>PLT.0487 | IBPLT455-24 | PQ138454
gtgaaccatcgagtctttgaacgcaagttgcgcccgattccattaggttgagggcacgtctgcctgggcgtcacatatcgaagcctcctgccaatttcctattgatgggtattgtgcagggtgaaagttggcctcccgtgagctcaatcgtctcatggttggttgaaaatcgagaccttggtagggtgtgccatgatagatggtggctgtgttacgcacgggaccaggacgaagtcatgtgcctgccctatcgaatttagcctcatttacccacatgcgtttttaaacgctcgtgat
>PLT.0545 | IBPLT512-24 | PQ138268
gtgaaccatcgagtctttgaacgcaagttgcgcctgaagccttctggctaagggcacgtctgcctgggcgtcacacatcgcgttgccctcactccctccccttcttacggggcgtgtttttggtgggggcggataatggcctcccgtgcacaataatgtgcggctggtccaaatgcgaacccgcggcgactcacgtcacgaccagtggtggttgaatcttcaactctcgtctgtcgtgtcggatggtgttgcatgttgcgctctattatagacccataggcacgagctacttgtgctttcgact
>PLT.0489 | IBPLT457-24 | PQ138043
gtgaaccatcgagtctttgaacgcaagttgcgcccgaagccattaggccgagggcacgtctgcctgggcatcacgcatcgttttgcaccccatccccacgcgcaccgccaggaggtagggggcggacaatggccttccgtgcgcctcggcgcgcggccggcccaaatgggatccccggacagctggcgtcgcaaaaagtagtggttgaacatctcaatatctctcgtcgtcgtgccgccgtgccatcccgtatgggaattgataacgacctaacggtgagcggcgcgagccacgtctcaccttcgacc
>PLT.0490 | IBPLT458-24 | PQ138057
gtgaaccatcgagtttttgaacgcaagttgcgcccaacgccattaggccgagggcacgtctgcctgggcgtcacgtattgtgttgcccctcccctcgagccttgcactattgctggctctttgtggggggcgtagcttggcctcccgtaagttaaccttgtggatggcttaaaaaatgagcctcacgatgacgagatgtcacgataagtggtggttggaaaaggctctagtagcctctaaggctttgcgtgtcgtgcatctcgtgttgtgttttgctctagatgaacccaaatgtgttgtttatatgacaccagcatc
>PLT.0491 | IBPLT459-24 | PQ137969
gtgaaccatcgagtttttgaacgcaagttgcgcccgaagccattcggttgagggcacgtctgcctgggcgtcacgcatcgcgtcgcccccatcatgccatccttgtgatgcttttatgggggcggataatggtctcccgttcgtcattgagcggttggccaaaataagagtcccatttgacgggcacacgacttgtggtggttgacaaaacccggaatcgtggcgtgtgtctagataaaatggtgcatctataaagacccaatgtgttgtcatgtgacgacgcttcgacc
>PLT.0575 | IBPLT542-24 | PQ138381
gtgaaccatcgagtttttgaacgcaagttgcgcccgaagccgttaggccgagggcacgtctgcctgggcgtcacgcatcgcgtcgcccccctcccaatcccttgggacaatggagaggggcggatattggcctcccgtgctcttcggcgcgcggccggcccaaatgtgatcccgcgtcgacgtgagtcgcgaccagtggtggttgattcctcaactcgcgtgctgtcgtgccgtatcacgtcgttcgttcgggcatcgtcatagacccaaaaggcgctctagagtgccttcgacc
>PLT.0591 | IBPLT558-24 | PQ138410
gtgaaccatcgagtctttgaacgcaagttgcgcccgaagccattaggccgagggcacgtctgcctgggcgtcacgcatcgcgtcgccccccgcacgccgcaaggcgtcgtggggcggatactggcctcccgtgcgcctagagctcgcggctggcctaaatgcgagtccacgtcgacggacgtcgcggcaagtggtggttgaaactcaactctctttgtgtcgcggctacagaccgtcgcgcgtctggactccagaccctcttagcgcttaggcgctccgacc
>PLT.0494 | IBPLT462-24 | PQ138241
gtgaaccatcgagtctttgaacgcaagttgcgcccgatgccattaggttgagggcacgtctgcctgggtgtcacatatcgaagccccttgccaatttcctattgaataggtattgtgtgcagggtgaatatgttggcctcccgtgagctctgtctcatggttggttgaaatttgagaccttggtagggtgtgccatgatagatggtggatgtgtgacccacgagaccaaatcatgtgcagctctattgaatgtggactcttttacccacatgcgttttgtaacgctcgtgat
>PLT.0495 | IBPLT463-24 | PQ138455
gtgaaccatcgagtctttgaacgcaagttgcgcccgatgccattaggttgagggcacgtctgcctgggcgtcacatatcgaagcctcttgccaatttcctattgataggtattgtgcagggtgaatgttggcctcccgtgagctccattgcctcatggttggttgaaaatcgagaccttggtagggtgtgccatgatagatggtggctgtgttacgcacgagaccaagtcatgtgcctgctctattgaatttagcctcttttacccacatgcgtttctaaacgctcgtgat
>PLT.0611 | IBPLT577-24 | PQ138382
gtgaaccatcgagtttttgaacgcaagttgcgcccgaagccgttaggccgagggcacgtctgcctgggcgtcacgcatcgcgtcgcccccctcccaatcccttgggacaatggagaggggcggatattggcctcccgtgctcttcggcgcgcggccggcccaaatgtgatcccgcgtcgacgtgagtcgcgaccagtggtggttgattcctcaactcgcgtgctgtcgtgccgtatcacgtcgttcgttcgggcatcgtcatagacccaaaaggcgctctagagtgccttcgacc
>PLT.0030 | IBPLT025-24 | PQ138052
gtgaaccatcgagtttttgaacgcaagttgcgcctaaagccgtcaggccgagggcacgtctgcctgggcgtcacgcatcgcgtcgcccccctcctcgaccttgtgtcgagttgtggggagcggaagatggcctcccgtgctcctcaccggggtgcggttggcccaaatgtgagtccttggcggcggatgtcatggcgattggtggtcgtacctagcgtgcatatcgtcgcgccgtgcccccgttgtctgtgggactaatgacccttttggagcctctctacttgagtagctcttcgacc
>PLT.0049 | IBPLT044-24 | PQ138338
gtgaaccatcgagtctttgaacgcaagttgcgccccaagccttctggccgagggcacgtctgcctgggtgtcacaaatcgtcgtcccccccatcctctcgaggatataggacggaagctggtctcccgtgtgttaccgcacgcggttggccaaaatccgagctaaggatgccaggagcgtcttgacatgcggtggtgaattaaattcctcgtcatatcgtcggtcgttccggtccaaaagctctcgatgacccaaagtcctcaac
>PLT.0499 | IBPLT467-24 | PQ137959
gtgaaccatcgagtctttgaacgcaagttgcgcccgaagccatcaggttgagggcacgtctgcctgggcgtcacatatcgttgcccgatgcctattgcagtgcgataggaatttctagggcgaatgatggcttcccgtgagcattgttgcctcgcggttggttgaaaattgagtccttggtagggtgtgccatgatagatggtggtcgagtttgcacgaggccgatcatgtgcatgcccccccaaaaatatggcctctatgacccacatgcgtcttttggcgctcatgac
>PLT.0059 | IBPLT054-24 | PQ137978
gtgaaccatcgagtctttgaacgcaagttgcgccccaagccttctggccgagggcacgtctgcctgggtgtcacaaatcgtcgtccccccatcctctcgaggatatgggacggaagctggtctcccgtgtgttaccgcacgcggttggccaaaatccgagctaaggatgcctggagcgtctcgacatgcggtggtgaattaaatctcatcttcatacagtcggtcgttccggtccaaatgctctcgatgacccaaagttctcaac
>PLT.0501 | IBPLT469-24 | PQ138235
gtgaaccatcgagtctttgaacgcaagttgcgccccaagcctttaggccgagggcacgtctgcctgggtgtcacgcatcgtcgcccccgtcaaaccccgagccctcgggccgggatcgacgcgcgggcggaaattggcctcccgtgcgcacaccgctcgcggttggtctaaattcgagtcctcggcgatgaagcgccgcgacgatcggtgggaacgcctttggctgcctcgttcggagtcgcgcgcgctcgtcgatcgggacgctttcgaccccttaaggcatcgcgacgtcgatgctcgcatc
>PLT.0502 | IBPLT470-24 | PQ138101
gtgaaccatcgagtctttgaacgcaagttgcgcccgaagccattaggccgagggcacgtctgcctgggcgtcacgcgatccgtcgccccgcaacccgaaccccctcggggcgtctcggtcgcttgcggtgcggataatggtctcccgtgggcacgtcccgcggctggcataaatacgagtcccgtgtgcacctagccgcggccgacggtggttgagaagccttcggaaaacagccgcggtcaggtcgcccgctttgggaccccgtgaccctcgcgcgacttctcccctcggggggaaggagctcattct
>PLT.0106 | IBPLT097-24 | PQ138045
gtgaaccatcgagtctttgaacgcaagttgcgccccaagccttctggccgagggcacgtctgcctgggtgtcacaaatcgtcgtccccccatcctctcgaggatatgggacggaagctggtctcccgtgtgttaccgcacgcggttggccaaaatccgagctaaggacgccgggagcgtctcgacatgcggtggtgaattcaaacttcgtcataccgtcgggcgttccggtccagaagctctcgatgacccaaagtcctcaac
>PLT.0129 | IBPLT119-24 | PQ138262
gtgaaccatcgagtttttgaacgcaagttgcgcccgaggccatcgtgccgagggcacgtctgcctgggcgtcacgcacatcgtcgccctccgcccccgattaaggatcgcgggcgccgggccggaaactggcctcccgtgcgcgtccgcgcgcggccggcccaaatgcgattcggcgtcgacgcgagtcgcggcaattggtggttgaggacctcaactcgcgcgttgtcgcgcacgaccgcgtcgttcggccgggatgccccggaccccgaaggtgccgcgcgcacctcgact
>PLT.0189 | IBPLT177-24 | PQ138405
gtgaaccatcgagtctttgaacgcaagttgcgccccaagccttctggccgagggcacgtctgcctgggtgtcacaaatcgtcgttccccctaatcctctcgaggatacgggacggaagctggtctcccgtgtgttaccgcatgcggttgtccaaaatccgagcaaaggacgcaaagagcgtcccgacatgcggtggtgaatacaaacttcgtcatattgtcggtcgctcttgtccggaagctcttagatgacccaaagttctcaac
>PLT.0506 | IBPLT474-24 | PQ138463
gtgaaccatcgagtctttgaacgcaagttgcgcccgatgccattaggttgagggcacgtctgcctgggcgtcacatatcgaagcctcttgccaatttcctaatgataggtattgtgcagggtgaatgttggcctcccgtgagctccctcgtctcatggttggttgaaaattgagaccttggtagtttatgccatgatagatggtggttgtgttacgcacgagcccaaataatcatgtgctgctctatcgaatttagcctcttttacccatatgtgtttctaaacgctcgtgat
>PLT.0209 | IBPLT197-24 | PQ138051
gtgaaccatcgagtttttgaacgcaagttgcgcctaaagccgtcaggccgagggcacgtctgcctgggcgtcacgcatcgcgtcgcccccctcctcgaccttgtgtcgagttgtggggagcggaagatggcctcccgtgctcctcaccggggtgcggttggcccaaatgtgagtccttggcggcggatgtcatggcgattggtggtcgtacctagcgtgcatatcgtcgcgccgtgcccccgttgtctgtgggactaatgacccttttggagcctctctacttgagtagctcttcgacc
>PLT.0229 | IBPLT217-24 | PQ138261
gtgaaccatcgagtttttgaacgcaagttgcgcccgaggccatcgtgccgagggcacgtctgcctgggcgtcacgcacatcgtcgccctccgcccccgattaaggatcgcgggcgccgggccggaaactggcctcccgtgcgcgtccgcgcgcggccggcccaaatgcgattcggcgtcgacgcgagtcgcggcaattggtggttgaggacctcaactcgcgcgttgtcgcgcacgaccgcgtcgttcggccgggatgccccggaccccgaaggtgccgcgcgcacctcgact
>PLT.0509 | IBPLT477-24 | PQ138218
gtgaaccatcgagtctttgaacgcaagttgcgcccgaagccattaggttgagggcacgtctgcctgggtgtcacacatcgttgccccaacgccaaaagcctcgtgctatgcggcgtgtggggtgaatgttggcctcccgcgagccccaggctcacggttggcttaaaattgggtccatggtacggtgttccatgatgtttggtggctgagtacccctcgagaccaatcatggtagactttatctttgatttggccctagaaacctggatgcgtggtgtaaccatgctcacaat
>PLT.0237 | IBPLT225-24 | PQ138285
gtgaaccatcgagtttttgaacgcaagttgcgcccgaagccattatgctgagggcacgtctgcctgggcgtcacgcatagcgtcgccctccacctcccccgtaatggaatcggcaggtgttgggttggatattggcctcccgttcgcatccgcgtgcggccggcccaaatgtgattcggcatcgacgtatgtcacgacaattggtggttgaagacctcaacttgcgtgttgtcgtgcaggactgcgtcgttccgccaggatgtgttgaccccgaaggtgcttcgcacttcgaca
>PLT.0511 | IBPLT479-24 | PQ138054
gtgaaccatcgagtctttgaacgcaagttgcgcccgaagcttcggctgagggcacgtctgcctgggcgtcacgcatcgcgtctcccccacacccacctcgagtggggaggggaaggatgatggtctcccgtgcctcaccgggtgcggctggcctaaataaggagcccaaggcatcgagctgccgcggcgataggtggtgaacataggcctcggccaaccgtgcatcatgccgcacagcactttgcccgtacgagctcgtaggaccctttctagctagctgcaaggctgctaaaccgtt
>PLT.0512 | IBPLT480-24 | PQ137926
gcgaaccatcgagtctttgaacgcaagttgcgcccgaggccattaggccgagggcacgcctgcctgggcgtcacgctaaacacgctccccatcccctcaacgggatgttggatgcggcatgtggctccccgtcgcgcaaggggcggtgggccgaagatatggctgccggtgtatcgtgccggacacagcgcgtggtgggcgacctcgctttacttaccgcagtgcatccggcgcgtagctggcgatatgccctccaaggaccctttgaacggtgcgcatgacgctccgacc
>PLT.0317 | IBPLT304-24 | PQ138205
gtgaatcatcgagtttttgaacgcaagttgcgcccgaagccattatgctgagggcacgtctgcctgggcgtcacgcatagcgtcgccctccacctccgtccctaaacgggttgtaggtgttttgggttggatattggcctcccgtgcgtctcgatgtgcggttggcctaaatgtgattcggcatcgacgtatgtcttgacaattggtggttgaatacctcaactttcgttttgtcgtgctacattgcgttgcctggctcgaatgcgttgaccccgttggtgctttgcacttcgaca
>PLT.0362 | IBPLT349-24 | PQ138406
gtgaaccatcgagtctttgaacgcaagttgcgccccaagccttctggccgagggcacgtctgcctgggtgtcacaaatcgtcgttccccctaatcctctcgaggatacgggacggaagctggtctcccgtgtgttaccgcatgcggttgtccaaaatccgagcaaaggacgcaaagagcgtcccgacatgcggtggtgaatacaaacttcgtcatattgtcggtcgctcttgtccggaagctcttagatgacccaaagttctcaac
>PLT.0515 | IBPLT483-24 | PQ138162
gtgaaccatcgagtctttgaacgcaagttgcgcccgaagcctcggctgagggcacgtctgcctgggcgtcacgcatcgcgtctccccctcaacccacaccggggtagggggaggaggatggcctcccgtgcctcaccgggcgcggctggcctaaatagggagcccacggagcagagctgccgcggcgattggtggcatcatctcgtcgcgctgcgctgcccccaagggagctcgaaggaccctgaagcgtcgcctcgttgcgacctcaaccgtt
>PLT.0516 | IBPLT484-24 | PQ138009
gtgaaccatcgagtctttgaacgcaagttgcgcccgagggaccctcccgagggcacgcctgcctcatgggcgttagaagcccatccacgctcggttgccgaactaatggcaaaagatgcggacattggccctccgaaccgtaaggcgcggtgggcctaagtgtgcggccgtcgtacgtggccgggagcggcgagtggtgggctactgcgcacgtcaccccgagcaccgtaccgacgcagggccctgtttgaacccctaacgaggagcacgtcgctgcggctttcgtcgcgcggtgccttcggacc
>PLT.0400 | IBPLT383-24 | PQ138018
gcgaaccatcgagtctttgaacgcaagttgcgcccgaggccacccggctgacggcacgcctgcctgggcgtcacgccaaaacacgctcccaccaccctcattgggttagcgggacgcggcgtctggctctccgtgccgtgaggcaacggtgggccgaagatcgggctgccggtgtaccgtgccggacacagcgcgtggtggacttctactcagcgcagtgcattcggtatgttgtcggcgtagcggccccaggacccaatgaacggagtgcaggtcactccgacc
>PLT.0519 | IBPLT487-24 | PQ138214
gcgaaccatcgagtctttgaacgcaagttgcgcccgaggcctcttggccgagggcacgcctgcctgggcgtcacgcaaaacacgctcccaacccactaacctggtgcgggacgcggcatgtggctacccgtctcgcaaggggcggttggccgaagattcggctgccggcgtatcgtgccggacacagcgcgtggtaggcgacctcgctttactaaacgcagtgcatccggcgcgtagccaaagcgatagcctcaatggacccttttaacggagcgcatgacgcttcgacc
>PLT.0598 | IBPLT564-24 | PQ138407
gtgaaccatcgagtctttgaacgcaagttgcgccccaagccttctggccgagggcacgtctgcctgggtgtcacaaatcgtcgttccccctaatcctctcgaggatacgggacggaagctggtctcccgtgtgttaccgcatgcggttgtccaaaatccgagcaaaggacgcaaagagcgtcccgacatgcggtggtgaatacaaacttcgtcatattgtcggtcgctcttgtccggaagctcttagatgacccaaagttctcaac
>PLT.0523 | IBPLT490-24 | PQ138137
gtgaaccatcgagtttttgaacgcaagttgcgcccgaagccattaggccgagggcacgcctgcctgggcgtcacgcgctccgtcgccccgcaaccccaaaccccggaaacgggccagggtgattgcggtgcggacattggtctcccgtgtgccctgctcgcggctggcctaaaactgagtcccggacgctctgctctgcggccgacggtggttgagaagccctcgagaacgtgccgctgcagtgccgcccgatgcggaccccgtgaccctcgagcgacctctcccctcggggcgagggagctccatct
>PLT.0524 | IBPLT491-24 | PQ138384
gtgaatcatcgagtctttgaacgcaagttgcgcccaaagcctttaggctgagggcacgtctgtctgggcgtcatgcactgcgatgccccatacaagtatgctgggcaaatcttggcctcccgttacccaattgcggatggcttaaaagagagcctcgagacggataaatgtcgcgacaagtggtggttaagggtcgacaaggccctgcaacttagcgcgtggcggcatttcccctctttagctcaaagaaaaccttaacagggcatgtttcatgggctgttcagcat
>PLT.0526 | IBPLT493-24 | PQ138230
gtgaaccatcgagtttttgaacgcaagttgcgcccgaagcctttaggccaagggcacgtctgcatgggcgtctcacaacgcgtcgcccccccaccttatcctagggtaacgtgaatggggcggatattggctccccgtacgccgagcgtgcggtcggcctaaaagcgagtcccgacggctgaagtcgtggcaattggtggttgtaaaataccgtgaatctgtcgcgcgcttctttcgtcaaggctccaagaccctgaagctccaagtacttggtgcctcgatc
>PLT.0527 | IBPLT494-24 | PQ138468
gtgaaccatcgagtctttgaacgcaagttgcgcccgatgccattaggttgagggcacgtctgcctgggtgtcacatatcgaagcctcttgccaatttcctatcgatgggtattgtgcagggtgaatgttggcctcccgtgagctccatcatctcatggttggttgaaaatcgagaccttggtagggtgtgccatgatagatggtggatgtgttacgcacgagaccaagaagtcatgtgctgcgctctatcgaatttagcctcttttacccacatgcgtttctaaatgctcgtgat
>PLT.0528 | IBPLT495-24 | PQ137949
gtgaaccatcgagtctttgaacgcaagttgcgcccgaagccattaggcggagggcacgtctgcctgggtgtcacacatcgttgccccaactccaaccgctccgcgcggcttggtgtgccgggcgcacgctgacatcccgtgaggcttgcctcgcggtttgttgaaaattgagtccgtggcaggggtgcttccacgatggatggtggctgagtgaattctcgaaaccattcgtggaaggctctaccgctgccgggctccagcatccaagatgcgcctagctgcgctcacaat
>PLT.0529 | IBPLT496-24 | PQ137973
gcgaaccatcgagtctttgaacgcaagttgcgcccgaggccacccggtcgagggcacgcctgcctgggcgtcacgccaaaacacgctcccacccttcctcgtggggagcaggacgcggcatatggctcctcgtgcccctaggcgcggtgggccgaagatcgggctgccggcatatctatcgtgccgggcgcagcgcgtggtgggcgatctcgctttactcagcgcagcgctgcaggtgcgtagccggcgcaatggcctcaaaggaccccaaagaacggagtgcgcgtcgctccgacc
>PLT.0115 | IBPLT106-24 | PQ137932
gtgaaccatcgagtctttgaacgcaagttgcgccccaagccttctggccgagggcacgtctgcctgggtgtcacaaatcgtcgtcccctccatcctctcgaggactgcgggacggaagctggtctcccgtgtgttaccgcacgcggttggccaaaatccgagccaaggacgccgggagcgtctcgacatgcggtggtgaaaacaaagcctcttcatatcgtcggtccgctcctgtccggaagctctagatgacccagagtcctcaac
>PLT.0531 | IBPLT498-24 | PQ138110
gcgaaccatcgagtctttgaacgcaagttgcgcccgaggccttttggctgagggcacgcctgcctgggcgtcacgccaaacacgctccaaccccactaaacatggggcgggatgtggaatgtggctctccgtctcgcaaggggcggtgggccgaagatccggctgccggtatatcgtgccggacacagcgcgtggtaggcgatcccgctatactaaacgcagtgcatccggggcgtagccgatgcaatgccctgaatggaccctattaacggagcgcacgacgcttcgacc
>PLT.0532 | IBPLT499-24 | PQ138236
gtgaaccatcgagtctttgaacgcaagttgcgccccaagcctttaggccgagggcacgtctgcctgggtgtcacgcatcgtcgcccccgtcaaaccccgagccctcgggccgggatcgacgcgcgggcggaaattggcctcccgtgcgctcaccgctcgcggttggtctaaattcgagtcctcggcgatgaagcgccgcgacgatcggtgggaacgcctttggctgcctcgttcggagtcgcgcgcgctcgtcgatcgggacgctttcgaccctttaaggcatcgcgacgtcgatgctcgcatc
>PLT.0533 | IBPLT500-24 | PQ138444
gtgaaccatcgagtctttgaacgcaagttgcgcccgaagccactaggccgagggcacgtctgcctgggtgtcacgcatcgtcgccccaacccccctcgtgctttggccgaggggcgggcggaaattggtctcccgtttgcccagccaagcggttggcccaaattcgagtactcggcaccggcgctcgccgaccaacggtggtgtaacaacctctcggaggcacgtcgcgggcgcccttgcgatcctgaggcactcacggaccctgcgcacgacagtgctcatgac
>PLT.0534 | IBPLT501-24 | PQ138244
gcaaaccatcgagttttgaacgcaagttgcgcccgaggccatttggctgagggcatgcctgcctaggcgtcatgccaaaacacgctccccctcaacatggtgtgggacgcgtcatatggcctcccgaaccaataggcacagtgggccaaagatcgggctgctagcataccgtgccaagcacaacacatggtgggcaatttcactttctcttaatgtagtactcgatgtgtagctggcaataatgccccaaggacccaaataatggagcgtacatcactctgatc
>PLT.0535 | IBPLT502-24 | PQ138152
gtgaaccatcgagtttttgaacgcaagttgcgcccgaagccattcggccgagggcacgcctgcctgggcgtcacgcatcgcgtcgccccccaccatattaatcatggtgatgggagcggagattggtctcccgtgcctgtcgcggttggcctaaaaaagagtccccttcagcggacacacgactagtggtggttgaacaggccctcgtctttatcgtgtgtcgcgagctctagggaagctgtcaacaaagaccctattgtatcgtttcaggacggtgcttcgacc
>PLT.0536 | IBPLT503-24 | PQ138429
gtgaatcatcgagtctttgaacgcaagttgcgccttaggccttctggccaagggcacgtctgcctgggcgtcaccgattctattgccccaaagcacttaccataacgggcaaggcatggttgggagcggatgctggtttcccgcgcggacttgcgtggttggccgaaatgtagagtcctcggcgatgcgctacacgacgaacggtggtaacatcgtctctcttgtgtcctcgtgcgaactctccttgacctaaatacttcttttgccttgaggtgaaggagttttttga
>PLT.0537 | IBPLT504-24 | PQ138344
gtgaaccatcgagtttttgaacgcaagttgcgccccaagccttcgggccgagggcacgcttgcctgggcgtcacgcaccgagtcacccccatcctactcctgtccttgtgcccttttggggacatggacattggatactggaagggggaggagattggccccccgtgccttgcggcgcggtcggtctaaataaaggtcctgggaggccagcgtcacgattcgtggtggtcgacactcgttgtctcttctcatttcgaaatccgtgttcgctgcgcagccgtgaaggaccacaagagaccctattgggccgttaacgcggcacccactct
>PLT.0646 | IBPLT611-24 | PQ137931
gtgaaccatcgagtctttgaacgcaagttgcgccccaagccttctggccgagggcacgtctgcctgggtgtcacaaatcgtcgtcccctccatcctctcgaggactgcgggacggaagctggtctcccgtgtgttaccgcacgcggttggccaaaatccgagccaaggacgccgggagcgtctcgacatgcggtggtgaaaacaaagcctcttcatatcgtcggtccgctcctgtccggaagctctagatgacccagagtcctcaac
>PLT.0539 | IBPLT506-24 | PQ138449
gtgaaccatcgagtctttgaacgcaagttgcgcccgatgccattaggttgagggcacgtctgcctgggcgtcacatatcgaagcctctcgccaatttcctatattgataggggtattgtgcagggcgaatgttggcctcccgtgagctctattgcctcatggttggttgaaaattgagaccttggtagggtgtgccatgatagatggtggctgtgttacgcacgagaccaagtaagtcatgtgctgctctattgaatttaggcctcttttacccacatgcgtttcgaaacgctcgtgat
>PLT.0540 | IBPLT507-24 | PQ138149
gtgaaccatcgagtttttgaacgcaagttgcgcccgaagccatcaggccgagggcacgtctgcctgggcgtcacacgtcgttgcccccctcagcctcctcggatgctgggtgggacggatgatggcctcccgtgtgcttggtcacgcggttggcataaatatcaagtccttggcgactaacgccacgacaatcggtggttgtcaaacctctgttgcctgtcgtgtgcgtgcatcgctcggggccttgttgacccatgtgcatcacttttgtggtgctttcaac
>PLT.0552 | IBPLT519-24 | PQ138370
gtgaaccatcgagtctttgaacgcaagttgcgcccgaagcctatggctgagggcacgtctgcctgggcgtcacgcatcgcgtctcccctacaaatcaccttgattttgggggaaggaggatggcttcccgtgcctcaccgggcgcggctggcctaaactcggagccaacggcacggagctgctgcggcgactggtggtgaacaaggcctcggccgcgcaaacaacccgctgtggaagcccgcgctaatttggactcgtcggacccttggacggtgcttctagcaccgcaaaccttt
>PLT.0542 | IBPLT509-24 | PQ138348
gtgaaccatcgagtctttgaacgcaagttgcgcccgaagccattaggccgagggcacgcctgcctgggcgtcacacgtcgttgcccccccaaacccctcgggagttaggcgggacggatgatggcctcccgtgtgctctgtcaagcggttggcataaaaacaagtcctcggcgactaacgccacgacaatcggtggttgtcaaacctctgttgcctatcgtgtgcgcgtgtcgagcgagggctccacaaaccatgttgcatcgattcgtctatgctttcaac
>PLT.0446 | IBPLT415-24 | PQ138086
gtgaaccatcgagtttttgaacgcaagttgcgcccgaagcctttggctgagggcacgtctgcctgggcgtcacgcatcgcgtctccccataccaattacattggtgggaaggatgatggcttcccgtgcctcaccgggtgcggttggcttaaacttggagaccatggtaaatacttgccgcggcgataggtggtgaacttggctcaagccgtgtaaacaacccgttgtggcgtgttactgtggactcgttggacccaatttgttttgccttgtgtgattcaaaccttt
>PLT.0544 | IBPLT511-24 | PQ138098
gtgaaccatcgagtctttgaacgcaagttgcgcccgaagccattaggccgagggcacgtctgcctgggcgtcacgcgatccgtcgccccgcaacgccgagccccctcgtggcggcccggtcgctttgcggtgcggatagtggtctcccgtgggcatgtcccgcggctggcataaaagcgagtcccgcgtgcaccgagccgcggccgacggtggttgagaagccttcggtaaagagccgtggttgggctgcccgctatgggaccccgtgaccctcgcgcgacttctcctctcggggggaaggagctccatct
>PLT.0554 | IBPLT521-24 | PQ138475
gtgaaccatcgagtttttgaacgcaagttgcgcccgaagcctttaggccgagggcacgtctgcctgggcgtcacgcaccgttgccccccaaaccccctcagtcctccacggaggattggcgaggcgcgtggggggcgtaaagtggcttcccgtcggctttgtcccgcggttggcctaaaaatgaatccctagccgcggtgcgcgcggcattcggtggtcatcgatccctttcgttaccccgccgcgcgctcacgtgccgcgaaggatgtcacactagtaaacccgacgcctcgctttgtgaagagcggagcttacaac
>PLT.0604 | IBPLT570-24 | PQ138085
gtgaaccatcgagtttttgaacgcaagttgcgcccgaagcctttggctaagggcacgtctgcctgggcgtcacgcatcgcgtctcccccacgccaatcacattggtggggaaggatgatggcttcccgtgcctcaccgggtgcggttggcttaaacttggagcccacggtaaatatttgccgcggcgataggtggtgaacttggcttaggccgtgtaaacaacccgttgcggtgtgttagcgtgggctcgttggacccaatgttttgcattgagcaattcaaaccttt
>PLT.0547 | IBPLT514-24 | PQ138034
gtgaaccatcgagtctttgaacgcaagttgcgcccgaagcctttaggtcgagggcacgcctgcctgggcgtcacgcatcgcgtctccccccacccaccttcagtgggaggggcggaggatgatggcctcccatgcctcaccgggtgtggatggcctaaatacggagcccccggttatgaagtgccgcggcataggtgagatacaaggcctagcctaggatacatcggagtcgtgcactttttagcttttgaggactcgcaggaccctaagtttgtttgcccattggggcatcaaaaccgtt
>PLT.0627 | IBPLT593-24 | PQ137951
gtgaaccatcgagtttttgaacgcaagttgcgcccgaagcttttgctgagggcacgtctgcctgggcgtcacgcatcgcgtctcccctctcccaccttgatgggaaggggaaggaggatggcttcccgtgcctcaccgggcgcggttggcctaaaattggagccttacgcactgagctgccgcggcgataggtggtgaacaaggcaacagccatgctagcaacccgtcgcgtagcactttgtcattcggatctcggaggaccttaatgagttgcccttggcaatccaaaccgtt
>PLT.0549 | IBPLT516-24 | PQ138012
gtgaaccatcgagtctttgaacgcaagttgcgcccgagggaccctcccgagggcacgcctgcctcatgggcgttagaagcccatccacgctcggttgcctaacggcagagatgcggacattggccctccgaaccgcgaggtacggtgggcctaagtgtgcggccgtcgtatgtggccgggagcggcgagtggtgggctactgcgcacgtcaccccgagccccgtaccgacgcagggccttttccgacccctaacgaggagcttgccgctgcagctggcgctgcgcggcgccttcggacc
>PLT.0550 | IBPLT517-24 | PQ137991
gtgaaccatcgagtctttgaacgcaagttgcgcccgaggccactcggtcgagggcacgcctgcttgggcgtcacgccaaaacacgcttccaactccctcatcggagatagggatgcggcatatggcccctcgtcttgcaagggacggtgagccgaagattgggctgccgatgtatcgtgtcggacacagcgcatggtgggcatctttgttttatcagcgcagtgcattcgatgcgtagccggcatgaaggcctataaaagacccagctaacggagtgcttgacgctttgatc
>PLT.0650 | IBPLT615-24 | PQ138084
gtgaaccatcgagtttttgaacgcaagttgcgcccgaagcctttggctaagggcacgtctgcctgggcgtcacgcatcgcgtctcccccacgccaatcacattggtggggaaggatgatggcttcccgtgcctcaccgggtgcggttggcttaaacttggagcccacggtaaatatttgccgcggcgataggtggtgaacttggcttaggccgtgtaaacaacccgttgcggtgtgttagcgtgggctcgttggacccaatgttttgcattgagcaattcaaaccttt
>PLT.0153 | IBPLT144-24 | PQ138391
gtgaatcatcgagtttttgaacgcaagttgcgcccgaggccacccggccgagggcacgtctgcctgggcgtcacgcatcccgtcgtcgcaccaagtcttgcttggcgcggcggaagttggcctcccgttccccccgcggcgcggttggcccaaatgcgagtccccggacaagggacgtcacgacttcaggtggttgaaatcactttcattctcgctccgagtcttgacggccccccggtggatgataacgaccttagagcctcggctgcgctcaccgagttgagttcaacgaggccctcgaac
>PLT.0553 | IBPLT520-24 | PQ137976
gcgaaccatcgagtctttgaacgcaagttgcgcccgaggccacccggtcgagggcacgcctgcctgggcgtcacgccaaaacacgctcccgcccccccctcgtggggagcaggacgcggcttatggctccccgtgcctttgggcgcggttggccgaagatcgggctgccggcgtatcgtgccgggcacagcgcgtggtgggcgatctcgctttactcagcgcagcgctgcgggtgcgtagccggtgtaatggcctccaaggacccccaaaaacggagtgcgcgtcgctccgacc
>PLT.0185 | IBPLT173-24 | PQ138392
gtgaatcatcgagtttttgaacgcaagttgcgcccgaggccacccggccgagggcacgtctgcctgggcgtcacgcatcccgtcgtcgcaccaagtcttgcttggcgcggcggaagttggcctcccgttccccccgcggcgcggttggcccaaatgcgagtccccggacaagggacgtcacgacttcaggtggttgaaatcactttcattctcgctccgagtcttgacggccccccggtggatgataacgaccttagagcctcggctgcgctcaccgagttgagttcaacgaggccctcgaac
>PLT.0507 | IBPLT475-24 | PQ138250
gtgaaccatcgagtttttgaacgcaagttgcgcccgaagcttctggctgagggcacgtctgcctgggcgtcacgcatcgcgtctccccctctcccaccccggtgggaaggggaaggacgatggctgcccgtgcctcaccgggcgcggctggcctaaaattggagccttaggcactgagctgccgcggcgataggtggtgaacaaggcctaaaagccgtgcaagcaacccgtcgcgcagccctgtgtccctcggagctcggaggaccctatgttgttgccctgttgcgacacaaaccgtt
>PLT.0556 | IBPLT523-24 | PQ138226
gtgaaccatcgaatttttgaacgcaagttgcgcccgaggcctttttggcctagggcacgcctgcctgggcgtcagttgaccccggcgctccgtgccatgtgtgatctctcacggctggatgcgggcctggccctccgagtccctgagctcggcgggccaaagcgtttggcttgcccatcggggctggctgtggcgagtggtggatcgatcgctcagacgagccgtacgtcgcccagctagaccccctcgggtatatggccttgtcgaaaccccagaatagctgatgccgaatggcattggcggaacc
>PLT.0005 | IBPLT004-24 | PQ138126
gtgaatcatcgagtttttgaacgcaagttgcgcccgaggccttccggccgagggcacgtctgcctgggcgtcacgcatctcgtcaccaccccaacccaagcctgcttcgcgtaggctcgggctggtgcgcggtggatgttggcctcccgttcccgcagcggcgcggatggcccaaatgcgagtcctcggataagggacgtcacgactacaggtggttgaattctcattcattctatctcattagccttgacggcccccggcggatctcaacaaaacctagagccccatcccactcacttgtgattggagtggagccttcgaac
>PLT.0559 | IBPLT526-24 | PQ138064
gtgaatcatcgagtttttgaacgcaagttgcgcccgaagccattcggccgagggcacgtctgcctgggcgtcacgcatctcgtcgccaccccgtctccccccgggagagcggaccgtggcggaagctggcctcccgttcccaccgcggcgcggatggcccaaatgcgagtccttcggataagggacgtcacgactacaggtgattgaactccgtttcattctgctctcgtgtcttgacggcccccgacggtacacaaagaccctagagctcagctcgtccccgggttcctcggaactccgggcgccgggcggagccttcgacc
>PLT.0560 | IBPLT527-24 | PQ138495
gtgaaccatcgagtctttgaacgcaagttgcgcccgatgccattaggttgagggcacgtctgactgggtgtcacatatcgaagccccttgccaatttccctttgactggtattgtgcagggtggatgttggcctcccgtgagctctttcgtctcatggttggttgaaaattgagaccttggtagggtgtgccatgatagatggtggttgtgtgacccacgagaccaatcatgcgctgctctattgaatttggcctcttttacccatatgcgtttctaaacgctcgtgat
>PLT.0561 | IBPLT528-24 | PQ137989
gtgaaccatcgagtctttgaacgcaagttgcgcccgaggccactcggtcgagggcacgcctgcttgggcgtcacgccaaaacacgcttccaactccctcatcggagatagggatgcggcatatggcccctcgtcttgcaagggacggtgagccgaagattgggctgccgatgtatcgtgtcggacacagcgcatggtggacatctttgttttatcaacgcagtgcattcgatgcgtagccggcatgacggcctataaaagacccagctaacggagtgcttgacgctttgatc
>PLT.0562 | IBPLT529-24 | PQ138314
gtgaaccatcgagtttttgaacgcaagttgcgcccgaagccattaggccgagggcacgtctgcctgggcgtcacacgtcgttgcccctcccaaccccttcgggagttggatgggacggatgatggcctcccgtgtgcccggtcacgcggttggcataaataacaggtcctcggcgactaacgccacgacaatcggtggttatcaaacctcggcatcctgtcgcgcgcgcgtcgttcgtggatttcctatccaatgcgtgtcgattcgtcgacgctttcaac
>PLT.0563 | IBPLT530-24 | PQ138027
gtgaaccattgagtctttgaacgcaagttgcgcccgaagccactaggctgagggcacgtctgcctgggtgtcacgcatcttgttgcccctgatcaaaccagtctcctaggagattttgtcatttttggggcggacaatggcctcccgtaccttgttgtgcggatggcgtaaaaatgagtctggtgacggttatcgtgacattggtggttgtcagaagaccttcatgtcttgtcgtgttaatgctcgtcaccttagtaaaagctcattgacccttaagcgccacaaacactgtgcgcttcgatt
>PLT.0564 | IBPLT531-24 | PQ138255
gtgaaccatcgagtctttgaacgcaagttgcgcctgaagccattaggccaagggcacgtctgcctgggcgtcacgcatcgcgtcacccctcctcctatttcggtggacggggtggaatgtgacctcctgtgtcgagaggcgcagctggtcgaaattcgagtccggagcttaggatgtcacggcaagtggtggttggataacaactcgcgtgctgtcgtgtgccgaacctcttgtggctgtaaagaccctgatgcacgttttgcactcttctactgtcgagtggagctcgtgctacgacc
>PLT.0016 | IBPLT013-24 | PQ138125
gtgaatcatcgagtttttgaacgcaagttgcgcccgaggccttccggccgagggcacgtctgcctgggcgtcacgcatctcgtcaccaccccaacccaagtctgcttcgcgtaggctcgggctggtgcgcggtggatgttggcctcccgttcccgcagcggcgcggatggcccaaatgcgagtcctcggataagggacgtcacgactacaggtggttgaattctcattcattctatctcattagccttgacggcccccgatggatctcaacaaaacctagagccccatcccactcacttgtgattggagtggagccttcgaac
>PLT.0566 | IBPLT533-24 | PQ138345
gtgaaccatcgagtctttgaacgcaagttgcgcccgaagccattaggccgagggcacgtctgcctgggcgtcacacgtcgttgcccccccccaaccccctcgggagttggatgggacggatgatggcctcccgtgtgctcagtcacgcggttggcataaataccaagtcctcggcgaccaacgccacgacaatcggtggttgtcaaacctcggtttcctgtcgtgcgcgcgtgttgatcgagtgctttcttaaacaatgcgtgtcgatccgtcgatgcttacaac
>PLT.0567 | IBPLT534-24 | PQ138507
gtgaatcatcgagtctttgaacgcaagttgcgcccgaagccttttggccgagggcacgtctgcctgggtgtcacgcaacgtcgccgccaacgccgccctcaggggcgcgcagttgggggcggaatatggcctcccgtgcgcctcggcgcgcggttggcctaaatatcagcccccggcgaggatcgccacgacaagcggtggttttttcaacgaaggacctcgggtgttgtcgtgcggccttccggagggaacggaccctgcgctctcgagcgcgatctctttc
>PLT.0141 | IBPLT132-24 | PQ138124
gtgaatcatcgagtttttgaacgcaagttgcgcccgaagccactcggccgagggcacgtctgcctgggcgtcacgcatctcgtcaccgccccattcctaagtcctggacttggaccggcgcgcggtggatgttggcctcccgttcccgtagcggcgcggatggcctaaattcgagtccccggacaagggacgccgcgactgaaggtggttgaattctcattcattctcgctctagcgtcgcgacggcccccgtgggaactgaacaagcccagagctccccaaattagcttcaaagctggtccaagggagccttcgaac
>PLT.0295 | IBPLT281-24 | PQ138131
gtgaatcatcgagtttttgaacgcaagttgcgcccgaggccatccggccgagggcacgtctgcctgggcgtcacgcatctcgtcaccaccccaacccaagtctgctttgcgtaggctcgggctggtgcgcggtggatgttggcctcccgttccctcagcggcgcggatggcccaaatgcgagtcctcggataagggacgtcacgactacaggtggttgaattctcattcattctatctcattagccttgacggcccccgacggatctcaacaaaaccctagagccccatcccactcacttgtgattggagtggagccttcgaac
>PLT.0571 | IBPLT538-24 | PQ138493
gtgaaccatcgagtctttgaacgcaagttgcgcccgatgccattaggttgagggcacgtctgactgggtgtcacatatcgaagccccttgccaatttccctttgactggtattgtgcagggtggatgttggcctcccgtgagctctttcgtctcatggttggttgaaaattgagaccttggtagggtgtgccatgatagatggtggttgtgtgacccacgagaccaatcatgcgctgctctattgaatttggcctcttttacccatatgcgtttctaaacgctcgtgat
>PLT.0572 | IBPLT539-24 | PQ138025
gtgaaccatcgagtctttgaacgcaagttgcgcccgaggcttctggccgagggcacgtctgcctgggcgtcacgcatcgcaacccccacaaccactgcggtagttgaggggaggaggatggtttcccgtgcctcaccgggcgcggttggcctaaataaggagcctaaggcatagggttgccgcggcgataggtggagaacaaggcctcggccgtgcaatcaaccggtcgcgcagccctttgaatgtagagctcgaaggacccattgttgtcgccttgttgcgtcacaaacgtt
>PLT.0573 | IBPLT540-24 | PQ138146
gtgaaccatcgagtttttgaacgcaagttgcgcccgaagccattaggccgagggcacgcctgcctgggcgtcacgcgctccgtcgccccgcaaccccaaaccctagacgggccagggtgcttgcggtgcggatattggcctcccgtgggctcgttctcgcggctggcctaaaatcgagtcccgggcgctctgttttgcggccgacggtggttgagaagccctcgaacgcgtgccgcagcattgctgcctgacgtggaccctgtgacccttgcgcgacttctcctctcggggggaaggagcccttact
>PLT.0574 | IBPLT541-24 | PQ138326
gtgaaccatcgagtctttgaacgcaagttgcgcccgaggcctttggccgagggcacgtctgcctgggcgtcacgcatagcaatactccaaacccactctttgtggctaggggcggaagatggtttcccgtgcctcaccaggcatggttggcctaaatttggagcctaaggcaatgtgttgtcgcggcgataggtggtgaacaaggccttggccgtggaatcaaccagccgcgcatccctttgttggtaggagctcgaggaccctatgttgttgcctagttgctacacaaactgtt
>PLT.0320 | IBPLT307-24 | PQ138130
gtgaatcatcgagtttttgaacgcaagttgcgcccgaagccactcggccgagggcacgtctgcctgggcgtcacgcatctcgtcaccgccccattcctaagtcctggacttggaccggcgcgcggtggatgttggcctcccgttcccgtagcggcgcggatggcctaaattcgagtccccggacaagggacgtcacgactaaaggtggttgaattctcattcattctcgctctagcgtcctgacggcccccgtgggaactgaacaagccctagagctccccaaattagcttcaaagctggtccaagggagccttcgaac
>PLT.0576 | IBPLT543-24 | PQ137918
gtgaaccatcgagtctttgaacgcaagttgcgcccgaagccgtcaggccgagggcacgtctgcctgggcgtcacacgtcgttgccccgccccgacacgtcctctcgtaaaagggagggggggtcgggacgggacggatgatggcctcccgtgtgccccgtcacgcggccggcataaacacagagtcctcggcggccaacgcctcgacgatcggtggttgtccagacctcggtttcccgtcgtgcgcgggcgtcgtccgcggggcttcccgatgcgcgtcggtaccgacgctcccaac
>PLT.0577 | IBPLT544-24 | PQ138307
gcgaaccatcgagtctttgaacgcaagttgcgcccgaggcctcttggccaagggcacgcctgcctgggcgtcacgccaaacacgctcccacccctcatcgggttgtgggatgcggcatgtggccccccgcctcgtaagagtcggtgggctaaagatgtggctgccggcgtatcgttccggacacagcgcgtggtgggcgaactcgctttacttatcgcagtgcgttcggaccgtagccgacgtgatggccttaaggaccctatgaacggggcgcatgacgctccgacc
>PLT.0334 | IBPLT321-24 | PQ138129
gtgaatcatcgagtttttgaacgcaagttgcgcccgaggccgttcggccgagggcacgtctgcctgggcgtcacgcatctcgtcaccgccccagcccaagtccttgggccggcgcgcggtggaagttggcctcccgttccctcagcggcgcggctggcctaaatgcgagtcctcggataagggacgtcacgactacaggtggctgaatcctcattcattctcgctcgatagtcctgacggcccccggcggatctcaacgaaaccttagagcccctgccttcctcgcgtccatcgcccgcctcacggttgggtcctttggccgcggggagcggagccttcgaac
>PLT.0348 | IBPLT335-24 | PQ138127
gtgaatcatcgagtttttgaacgcaagttgcgcccgaggccttccggccgagggcacgtctgcctgggcgtcacgcatctcgtcaccaccccaacccaagtctgcttcgcgtaggctcgggctggtgcgcggtggatgttggcctcccgttcccgcagcggcgcggatggcccaaatgcgagtcctcggataagggacgtcacgactacaggtggttgaattctcattcattctatctcattagccttgacggcccccgacggatctcaacaaaacctagagccccatcccactcacttgtgattggagtggagccttcgaac
>PLT.0580 | IBPLT547-24 | PQ138380
gtgaaccatcgagtttttgaacgcaagttgcgcccaaagccatccggccgagggcacgcctgcctgggcgtcacgcatcgcgtcgttcccccatgtatcctatttggaatgcatgttatcggagcggatattggcctcccgtgctctttgtgcggttggcccaaacacgagtcccctgtggtggacgcacgacaagtggtggttgaataggccctcgtcttcggtcgtgcgtcgtttgcgacaaggaaatctctcgtataagaccccaatgcattatcctatggtgatgcttcgacc
>PLT.0497 | IBPLT465-24 | PQ138486
gtgaaccatcgagtctttgaacgcaagttgcgcccgaagccttctggccgagggcacgcctgcctgggcgtcacgcatcgcgtcgccccctccaaaatccctagggatcttggagcgggagcggaaattggtctcccgtgcgcctccgggctcgtggccggcctaaattagatcctgcatcgacggatgcctcgaccagtggtggttgaaaaactctcttgctgtcgagctgcacgtcgcttgctaggcatcgaccaaacccaccggcgcttcgcgtgcctacgacc
>PLT.0582 | IBPLT549-24 | PQ138156
gcgaaccatcgagtctttgaacgcaagttgcgcccgaggccattcggccgagggcacgcctgcctgggcgtcacgccaaacacgctcccaaaccccctcatcggggatcgggatgcggcatgtggccccccgtctcgcaagtggcggtgggccgaagatgtggctgccggtgtatcgtgccggacacagcgcgtggtgggcgacctcgctttactaagcgcagtgcgacggacacgtagccggcgttacggccatgaaggaccctataaacggagcgcatgacgctccgacc
>PLT.0584 | IBPLT551-24 | PQ138361
gtgaaccatcgagtctttgaacgcaagttgcgcccgaggcctcctggtcgagggcacgtctgcctgggtgtcacgcatcgtcgcccccactcccctcggctcacgagggcgggggcggatactggtctcccgcgcgctcccgcccgtggttggcctaaaatcgagtcctcggcgacggtcgccacgacaagcggtggttgagagaccctcggacacggtcgtgcgcgtgcttgtcgcccccgggacctcccggacccccgagcattggctttcaaggatgctctcgtt
>PLT.0036 | IBPLT031-24 | PQ138356
gtgaaccatcgagtctttgaacgcaagttgcgcccgaggcctttcggccgagggcacgtctgtctgggcgtcacgcaccgcgtcgccccccacccccctccgggggggatcgggggcggagactggccccccgtgcgccccggcgcgcggccggcctaaacgcagaccccgcggccgcgagaacggcgcgacgattggtggcgtacttcatggcatcgcgtcgcgccctctgcggccccccgggagatcaccggcccacgcactctaccgtt
>PLT.0155 | IBPLT146-24 | PQ138353
gtgaaccatcgagtctttgaacgcaagttgcgcccgaagccttctggccgagggcacgtctgtctgggcgtcacgcaccgcgtcgccccccctccccccttcgggcggggatcgggggcggagaatggcctcccgtgcgcctcggcgcgcggccagcctaaacgcagaccccgcggccgcgagacggcgcgacgattggtggcgtaaacatggcatcgcgtcgcgccctctgcggtcctcggagaagtcgaggctgaaaaacgcggaccctcgggtccaccgtt
>PLT.0587 | IBPLT554-24 | PQ138221
gtgaaccatcgagtctttgaacgcaagttgcgcccgaaaccattaggttgagggcacgtctgcctgggtgtcacacatcgttgccccaacgccaaacatgctgtgcgacgcgtggggtgaatgttggcctcccgcgagttcaggctcacggttggttgaaaattggatccatggcagggtatgccatgatggatggtggttgaggaatgctcgagaccaatcatggcaaactctacctttgcttgggccctagacccgtatgcgtgcaaccacgctcacaat
>PLT.0588 | IBPLT555-24 | PQ138462
gtgaaccatcgagtctttgaacgcaagttgcgcccgatgccactaggttgagggcacgtctgcctgggcgtcacatatcgaagcctcttgccaatttcctattaataggtattttgcaggatgatgttggcctcccgtgagctccattgtctcatggttggttgaaaattgagaccttggtagggtgtgtgccatgatagatggtggatgtgttacgcatgagaccaaataatcatgtgctgctctatcgaatttagcctctttaacccacatgcgtttctaaacgctcgtgat
>PLT.0589 | IBPLT556-24 | PQ138287
gtgaaccatcgagtttttgaacgcaagttgcgcccgaagccattcggccgagggcacgtctgcctgggcgtcacgcatcgcgtcgcccctgaccacgctttcccaacggggatgcgttcgtctggggcggagaatggtctcctgtgccgttggcgtggttggcctaaaaaagagtccccttcgacggacgcacggctagtggtggttgttatggccttcgtatcgagtcgtgcatcgttagccgcaagggaagtgctctccaaagaccccaatgcgtcgtctcgtgacgacgtttcgacc
>PLT.0590 | IBPLT557-24 | PQ138133
gcgaaccatcgagtctttgaacgcaagttgcgcccgaggccattcggccgagggcacgcctgcctgggcgtcacgcaaaacacgctcccaccccctcatcgggggaccgggacgcgacatatggccccccgtcgcgcaaggggcggtgggccgaagatatggctgccggcgcatcgtgccggacacagcgcgtggtgggcgacctcgctttacttaccgcagtgcatccggtgcgtagccggcgtgatggcctcgaaggaccctatgaacggtgcgcacgacgctccgacc
>PLT.0244 | IBPLT232-24 | PQ138351
gtgaaccatcgagtctttgaacgcaagttgcgcccgaagccttctggccgagggcacgtctgtctgggcgtcacgcaccgcgtcgccccccctccccccttatggcggggatcgggagcggagaatggcctcccgtgcgcctcggcgcgcggccggccttaatgcagaccccgcggccgcgagacggcgcgacgattggtggcgtaaacatggcatcgcgtcgcgccctctgcggtcctcggagaagtcgaggctgaaaaacgcggaccctcgggtccaccgtt
>PLT.0452 | IBPLT421-24 | PQ138357
gtgaaccatcgagtctttgaacgcaagttgcgcccgaagccttctggccgagggcacgtctgtctgggcgtcacgcaccgcgtcgcccccctccccccctccgggggggggctgggggcggagactggcctcccgtgcgcccccgcgcgcggctggcctaaacgcagaccccgcggccgcgagacggcgcgacgactggtggcgtagaacatggcatcgcgtcgcgccctctgcggcccccgggagatcgaggatcgagcatgcgggcatccgtgcccaccgtt
>PLT.0593 | IBPLT560-24 | PQ137955
gtgaaccatcgagtctttgaacgcaagttgcgcccgaggctatttggccgagggcacgcctgcctgggcgtcatgcctcacatcgctccgtgccccccgcctcccacggccacagcattggggagcggcggtgcggatgcggagattgacctcccgtgccttgcggcgcggcgggttgaaatgacggtcgctggcctggtcggacacgacgaatggtggacaaacacaaaggacgctgaacgttgtgtattcgaccctaagccaaagcggcgcgtacaaggagcccatgccgacgagcgctcaagagcgccctcggacc
>PLT.0633 | IBPLT599-24 | PQ138358
gtgaaccatcgagtctttgaacgcaagttgcgcccgaagccttctggccgagggcacgtctgtctgggcgtcacgcaccgcgtcgcccccctcctcccccttttccatgttaaagtggcaagagggagcgagaggggcggagattggccccccgtgcgctccgcgcgcggccggcctaaaagcagaccccgcggccgaatagaatcggcgcgacgattggtggcgtaaacatggcatcgcgtcgcgccctctgcggccaacggaaagtctaggacacagtcacgcggaccctcgagtccgccgtt
>PLT.0596 | IBPLT563-24 | PQ138252
gtgaaccatcgagtctttgaacgcaagttgcgcccgaagccttctggccgagggcacgtctgcctgggcgtcacgcatcgcgtctccccacccgccccgcgcggagtgggaaggatgatggcatcccgcgccccacccggcgcggcttgcctaaaacgggagcccgtggcgatgagctgcgacggcgattggtggtagacgaggcgttggcctgtgtttgcatcgcgccgcccatgcaagtcgtcgggatgagctcgttggacccttaggtgaaaccacaaaccgtt
>PLT.0120 | IBPLT111-24 | PQ138354
gtgaaccatcgagtctttgaacgcaagttgcgcccgaagcttcggccgagggcacgtctgtctgggcgtcacgcaccgcgtcgcccccctccccctcctcggaggaggatccgggggcggagactggccccccgtgcgccccggcgcgcggccggcctaaacgcagaccccgcggccgcgagacggcgcgacgattggtggcgtaaacatggcatcgcgtcgcgccctctgcggcccgcaggaggtccaggaccgagcaagcggaccccggagtccaccgtt
>PLT.0599 | IBPLT565-24 | PQ138032
gtgaaccatcgagtctttgaacgcaagttgcgcccgaagcctttaggtcgagggcacgcctgcctgggcgtcacgcatcgcgtctcccccaacccaccaagcgtgggaggggcggaggaggatggcctcccatgcctcaccgggcgtggatggcctaaatagggagccctcagttacgagatgcgggcgattggtggcctaatataggatgctttgcgccccgcaccacgtagctcttgaggtctcgaaggacccttagttgtctgccctaacgggtgacaaaaccgtt
>PLT.0123 | IBPLT114-24 | PQ138352
gtgaaccatcgagtctttgaacgcaagttgcgcccgaagcttcggctgagggcacgtctgtctgggcgtcacgcaccgcgtcgccccccctccccctcctcggaggaggagccgggggcggagactggccccccgtgcgccccggcgcgcggccggcttaaacgcagaccccgcggccgcgagacggcgcgacgattggtggcgtaaacatggcatcgcgtcgcgccctctgcggcccgcaggaggtccaggaccgagcaagcggaccccggagtccaccgtt
>PLT.0603A | IBPLT568-24 | PQ138394
gtgaaccatcgagtttttgaacgcaagttgcgcccgaagcctccggctgagggcacgtctgcctgggcgtcacgcatcgcgtctcccccacattccaccttggtggaggggaaggaggatggtttcccgcgactcaccggtcgcggctggccaaaatttggagcccacggcatcgggatgccgcggcgataggtggtgaacaaggcctcggccaagcaagcaacccgtcgcgcatgccgtgccaatgcgggctcgaaggaccctttgtcgttgtccttgaggcaaccaaaccgtt
>PLT.0603b | IBPLT569-24 | PQ138212
gtgaaccatcgagtttttgaacgcaagttgcgcccgaagccatttggttgagggcacgtctgcctgggcgtcacgcatcgtgtcgccccctaccactcatcttatagatgtttggtgaggggcggagattggtctcccgattctttgatccggttggccaaaataggagtccccatcgatggacgcacgactagtggtggttgacaaaaccttcgtcttgtgttgtgcgtcttgagtcgtacgggaagatctctttaaagaccccaatgtgttatctttcgatgacacttcgacc
>PLT.0147 | IBPLT138-24 | PQ138355
gtgaaccatcgagtctttgaacgcaagttgcgcccgaagcttcggctgagggcacgtctgtctgggcgtcacgcaccgcgtcgccccccctccccctcctcggaggaggagccgggggcggagactggccccccgtgcgccccggcgcgcggccggcctaaacgcagaccccgcggccgcgagacggcgcgacgattggtggcgtaaacatggcatcgcgtcgcgccctctgcggcccgcaggaggtcgaggaatcagcaagcggacctcggagtccaccgtt
>PLT.0605 | IBPLT571-24 | PQ138233
gtgaaccatcgagtctttgaacgcaagttgcgcccgaagccatcaggccgagggcacgcctgcctgggcgtcacacgccgttgcccccccgcacatccctcgggagcgtcggggggcggacgatggcctcccgtgcgtcaccacgcgcggttggcataaatgtcgggtcctcggcgacgaacgccacgacaatcggtggtcgtcgaacctcggttgccagttgtgcgctttcgtcgcgcttcgagcggcccgcgacgctcgttgctctcgcttcggcggagctttcaac
>PLT.0606 | IBPLT572-24 | PQ137924
gcgaaccatcgagtctttgaacgcaagttgcgcccgaggccattcggccgagggcacgcctgcctgggcgtcacgcaaaacacgctcccaaacccctcatcggggagcgggacgcggcatgtggccccccgtcgcgcaagtggcggtgggccgaagatatggctgccggcgtatcatgccggacacagcgcgtggtgggcgacctcgctttacttaccgcagtgcatccggcgcgtagccgacgcgatggcctcgaaggaccctatgaacggtgcgcacgacgctccgacc
>PLT.0607 | IBPLT573-24 | PQ137943
gtgaaccatcgagtttttgaacgcaagttgcgcccgaagccttttggccgagggcacgtctgcctgggcgtcacgcatcgcgtcgcccccaacaaatcattgttgggggcggatattggtctcccgtgctcatggtgtggttggccaaaataggagtcccttcgatggacgcacgaactagtggtggatgtaaaaaccctcgttctttgttctgtgtcagtcgcaaggaaaaactctttgaatacccccaatgtgttatcttttgatgacgcttcgacc
>PLT.0608 | IBPLT574-24 | PQ138029
gtgaaccatcgagtttttgaacgcaagttgcgcccgaagccttttggctgagggcacgtctgcctgggcgtcacgcatcgcgtcgccccctgcaaatctttgttgggggcggatattggtctcccgtgctaatggcgtggttggccaaaataggagtcccttcgatgggcgcacaaactagtggtggtcgtaaaaaccctcgttctttgttttgtgtcgcacgttgctaggaagcactctctaaataacccattgtgttgtcttaggatgacgcttcgacc
>PLT.0513 | IBPLT481-24 | PQ138185
gtgaatcattgaatctttgaacgcaacttgcgcccggggcttgtccgagggcatgtctggctgagcgtctaatcgtcccaatcgctcgcgaatgcgaagcgcacgttggccgtccatggcaaccgcctggtcggctggagttcatcgggaggacgtcgcacactaaatgcgtcgcgtgactggcgtggtttggttcaggcagccgtctagatcctaggcgttgccaccagctgccgacacgttgctcgtcgctggaggtgtcggcatgttcccttgtggctgctacccaa
>PLT.0637 | IBPLT603-24 | PQ138279
gtgaaccatcgagtctttgaacgcaagttgcgcccgaagccttcgggccaagggcacgtctgcctgggcgtcacgcaccgcgtcgccccccacccaaaccattgggatggggggcggactgtggccccccgtgcgctcctcgctcgcggtcggcctaaacacagaccccgtggccgcgaaacgccgcgacgtttggtggtttactcgtggccctgcgcctcgagcatcgcgtcgcggccttggcggcccatgggagctcaaaggaccctgaggaggaccgtgtcaccctcgagtggcgccggaacctcctaaccgtt
>PLT.0568 | IBPLT535-24 | PQ138309
gtgaaccatcgagtctttgaacgcaagttgcgcccgaggcttttagctgagggcacgtctgcctgggcgtcacgcatcgcgtctcccccaccaccaccctgcgtgcggggcgggggaggaagatggtctcccgagcctcaccgggcgcggttggcctaaatacggagcctaaggcgtggagcctcggcattaggtggtaacatatctcaatgtcgtgcgcctcaccgccaacgtgagctcgaaggacccttgtgcgctgcctcgttgcagcccaaaccgtt
>PLT.0472 | IBPLT440-24 | PQ138108
gtgaaccatcgagtctttgaacgcaagttgcgcccgaagccctcgtggccagggcacgtctgtctgggcgtcacgcaccgcgtcgcccccaccccctccggggggatcggggcggagactggccccccgtgcgcccccgcgcgcggccggcctaaacgcagaccccgcggccgcgaaacggcgcgacgattggtggagtagtccctacgcatcgcgtcgcgccccgagcggtccccggaggccaagggaggacccctaacaaccgtt
>PLT.0614 | IBPLT580-24 | PQ138362
gtgaaccatcgagtctttgaacgcaagttgcgcccgaggcctcctggtcgagggcacgtctgcctgggtgtcacgcatcgtcgcccccactcccctcggctcacgagggcgggggcggatactggtctcccgcgcgctcccgcccgtggttggcctaaaatcgagtcctcggcgacggtcgccacgacaagcggtggttgagagaccctcggacacggtcgtgcgcgtgcttgtcgcccccgggacctcccggacccccgagcattggctttcaaggatgctctcgtt
>PLT.0615 | IBPLT581-24 | PQ138308
gcgaaccatcgagtctttgaacgcaagttgcgcccgaggcctcttggccaagggcacgcctgcctgggcgtcacgccaaacacgctcccacccctcatcgggttgtgggatgcggcatgtggccccccgcctcgtaagagtcggtgggccaaagatgtggctgccggcgtatcgttccggacacagcgcgtggtgggcgaactcgctttacttatcgcagtgcgtccggaccgtagccgacgtgatggccttaaggaccctatgaacggggcgcatgacgctccgacc
>PLT.0616 | IBPLT582-24 | PQ138109
gcgaaccatcgagtctttgaacgcaagttgcgcccgaggccttctggccgagggcacgcctgcctgggcgtcacgccaaacacgctcctaccccactaaatatggggcaggatgcggcatgtggctccccgtctcgcaaggggcggtgtgccgaagatccggctgccggtgtatcgtgccggacacagcgcgtggtaggcgatctcgctatactaaacgcagtgcatccggggcgtagccgacgcaatgccttcatggaccctataactggagcgcacgacgcttctacc
>PLT.0617 | IBPLT583-24 | PQ138201
gtgaaccatcgagtctttgaacgcaagttgcgcccgaagcctttaggccgagggcacgtctgcatgggcgtcacgcatcgcgtcgcctcctaaagcatcttgcacctccaagtgctagcttgcttgacggggagcgtacattggcctcccgtgcctaaccgtgcggctggtttaaaaatggagtcccccgtgaaggacgcacgacaagtggtggttgataacaaggccctcgcgttatgtcgtgcggtaatcctttgcgggatttgactcgttgagtaatgaccccgatgacatgcctccacggtcacgccctagtggtgcccgatcgtggagatgtgctccgacc
>PLT.0618 | IBPLT584-24 | PQ138161
gtgaaccatcgagtctttgaacgcaagttgcgcccgaagcctcggctgagggcacgtctgcctgggcgtcacgcatcgcgtctccccctcaccccacaccggggcaggggggaggaggatggcctcccgtgcctcaccgggcgcggctggcctaaatagggagcccacggagcagagctgccgcggcgattggtggcatcatctcgtcgcgctgcgctgccctcaagggagctcgaaggaccctgaagcgtcgccccgttgcgacctcaaccgtt
>PLT.0619 | IBPLT585-24 | PQ137933
gtgaaccatcgagtttttgaacgcaagttgcgcccgaagcctttggccagggcacgtctgcctgggcgtcacgcactgcgtctcccccaacccgcctagctgtgggaggggcgaggaggatggtctcccatgcctcaccgggcgtggatggcctaaaacaggagcccacggtttcgagctgctgcggcgattggtggtgtgcaaggcctagcctagaatgcaatcgcgtcgcacagtgcgtagaccttgtggccttgaggaccctagagcgttgcccgagggcgaccaaccact
>PLT.0620 | IBPLT586-24 | PQ138284
gcgaaccatcgagtctttgaacgcaagttgcgcccgaggccattcggccgagggcacgcctgcctgggcgtcacgctaaacacgctccaacctgccctcatcaggtagcgggatgcggcatgtggctttccgtcacgcacgtggcggtgggctgaagatatggctgccggtgttttgtgtcggacacagcgcgtggtgggcgtcctcgctttacttaccgcagtgtattcggcacgtagctgacgtgatggccttgacggaccctataacggagcgcattatgctctgacc
>PLT.0621 | IBPLT587-24 | PQ138240
gtgaaccatcgagtctttgaacgcaagttacgcccgaggccattaggccgagggcacgtctgcctgggcatcacgcatcgtgtcgcccccctcccccacggggtgggggcagagattggccccccgcgcgcggccggcctaaatgccaatccgccgtcaactcacatcgcgaccagtggtggttgaactatcaactcgcgtgctgtcgcgctccacggtgtcgtcggtccggaaacagtaacataacccaatggcgcgagcacgcatcgtgcccacgacc
>PLT.0622 | IBPLT588-24 | PQ138509
gtgaaccatcgagtttttgaacgcaagttgcgcccgaagccatccggttgagggcacgtctgcctgggcgtcacacatcacgtcgcccccaccacgcctcccttccggggacgtctttggttggggcggagattggtctcccgtgcccacgcgtggttggcctaaataggagccctgcttaagaggggcgcacggctagtggtggttgataacacagtcgtctcgtgtcgtgcgtcttcgttctttggttgagatgctcttaaagtacaccccgttgcgttgtcttgcgacgatgcttcgatc
>PLT.0623 | IBPLT589-24 | PQ138159
gtgaaccatcgagtttttgaacgcaagttgcgcccgaagccattcggccgagggcacgcctgcctgggcgtcacgcatcgcgtcgccatccaccataattacccaacaggtactcatggtgatgtggcggagaatggtctcccgtacatgtggcggttggcctaaaaaggagtccccttcagcggacacacgactagtggtggttgaacagaccctcgtctttatcgtgtgtcgtgagctacgaagggaagccctcataaaagaccctatcgtatcgtttgaggacggtgcttcgacc
>PLT.0414 | IBPLT394-24 | PQ138311
gtgaaccatcgagtctttgaacgcaagttgcgcccgaagccctcgtggccagggcacgtctgtctgggcgtcacgcaccgcgtcgcccccacccccctccggggggtacggggcggagattggccccccgtgtgcctcgtggcgcgcggccggcccaaacatagaccccgcgaccgctggacggcgcgacgatcggtggagtagaccctacgcatcccgtcgcgccccgagcggccctcggaggccatgatcgacccttggtaaaactaccgtt
>PLT.0625 | IBPLT591-24 | PQ138189
gtgaaccatcgagtttttgaacgcaagttgcgcccgaggccatctggccgagggcacgcctgcctgggcgtcagttgcactcgaacgctccgtgcccatattcatgttgccggacgcgaaccctggccctccgagccctcgggcttgacgggccgaagagcgtggcttgccgattggggccggctgtggcgagtggtggacaaatcgctcacgcgacccgtacgtcgccctccgtccccgttggggagaagccctaagcattaccccggacatgagggtgccgaccggcaacctcggaca
>PLT.0626 | IBPLT592-24 | PQ138231
gtgaaccatcgagtctttgaacgcaagttgcgcccaaagcttcggctgagggcacgtctgcctgggtgtcacgcatcatgtcgcccccaagacccttgcctccctcccttcccgggagtttggcaagtggtagggcgcggaagatggcctcccgttgcatcccgctgcggctggcctaaaagtgagcatgggagcgatgtactccgcggcgcgcggtggtggtaatattgcccctcggcctagtgtccggactgtccctccctttgttgctcggtggcctcacaaccaacacat
>PLT.0463 | IBPLT432-24 | PQ138327
gtgaaccatcgagtttttgaacgcaagttgcgcccgagaccattaggttgagggcacgtctgcctgggcgtcacacacagcgtcgctcccaaccaatttagttggtaaagagcggagattggccccccgagtcctttgggcacggtcggcataaatattggtcctcgacagcgagtgtcgcggtcagcggtggttgtatttcctccaaagacaaaatgacgcgttactcattgcatgttggatcgaaacgacccttggaagccgttttcggcattcaccct
>PLT.0628 | IBPLT594-24 | PQ138088
gtgaatcatcgagtctttgaacgcaagttgcgcccgaagccattaggccgagggcacgtctgcctgggcgtcacgcatcgcgtcgccccccaccgcgccttctcccacgggagcgcgcgtgaagtgggggtgcggacaatggcctcccgtaccccgcgtgcggttggtccaaaatcgagtcccccgacggcggacgtcacgacgagtggtggttgaacaagccttcttatcgagtcgtgcgcctccccgtcgccagggagactgttagaccctgttgcgtcgtccccggacgtcgctccgacc
>PLT.0629 | IBPLT595-24 | PQ138090
gcgaaccatcgagtttttgaacgcaagttgcgcccgaggccttctggccgagggcacgcctgcctgggcgtcacgccaacagacactcccaccccatcatcgggtgtaggatgtggcgtttggctccccgtgcctgaaggtgcggtgggccgaagttggggctgccggcataccgtgtcgggcacagcacgtggtgggcgactacaagttgttctcggtgcagcgtcccggcacgcagctagcttgatggccctaaggacccatgtacaaccgaagcgcactgtcgctcggacc
>PLT.0630 | IBPLT596-24 | PQ138390
gcgaaccatcgagtttttgaacgcaagttgcgcccgaggccttctggttgagggcacgcctgcctgggcgtcacgccaaaagacactcccaacccaaacctggggaaggacgtggtgtttggctccccgtgctgcaaggcgcggtgggccgaagtttgggctgccggcataacttgtcgggcaccgcacgtggtgggcgacatctagttgttctcggtgcagtgtcctggcatgcagctggcttattggcctcaaggacccatacacgaccgaagcgtttaggcgctcggacc
>PLT.0468 | IBPLT437-24 | PQ138049
gtgaaccatcgagtctttgaacgcaagttgcgcccgaagccattaggccgagggcacgtctgcctgggtgtcacgcattgtcttgcccacaaacacagacactcctcaaggatttgtgcctggtttgggggcggaaattggcctcccgtgacttgttgcgcggttggcaaaaaaatgagtctccggcgacggacgtcgtgacaacggtggttgtaaaagaccctcttgaattgttgcgcgaatccgcgtcatcttagcgagctctaggacccttaggcgacacacactctgtgcgcttcaact
>PLT.0246 | IBPLT234-24 | PQ138280
gtgaaccatcgagtttttgaacgcaagttgcgcccgaagcctcggctaagggcacgtctgcctgggcgtcacgcatcgcgtctcccccatcaatcatattggaggggaaggaggatggcttcccgtgtctcaccgggtgcggttggcctaaaattggagcccacggtaaatattaccgcggcgataggtggtgaacttggctaaggccgtgtaaacaacccgttgcggtgtgttattgtggactcgttggacccttttgttttgccgcgtgcgatacaaaccttt
>PLT.0346 | IBPLT333-24 | PQ138503
gtgaaccatcgagtctttgaacgcaagttgcgcccgatgccattaggttgagggcacgtctgcctgggtgtcacatatcgaagcctccttgactattctgcagggtggatgttggcctcccatgagctctttcgtctcatggttggttgaaaattgagaccttggtagggtgtgccatgatagatggtggttgtgtgacccacgagaccaatcatgcgcttctctattgaattcggcctcttttacccatatgcgtttctaaacgctcgtgat
>PLT.0634 | IBPLT600-24 | PQ138120
gtgaatcatcgagtctttgaacgcaagttgcgccctaggccgtcaggccgagggcacgcctgcctgggcgtcacgcaccgagtcacccccacccgccccccgaaagggaccgggagggagcggagaatggccccccgtgcccccgcgcgcggccggcccaaacaaaggccccgggaggccggcgtcacgatccgtggtggttgtaaaagacacgccctagcaaccggatcacgtgcacgccgcgccgcagcccggaacgccacagcgaccccaacgagtaccgtccccggacggcacccactct
>PLT.0635 | IBPLT601-24 | PQ138401
gtgaaccatcgagtttttgaacgcaagttgcgcccgaagcctttggctgagggcacgtctgcctgggcgtcacgcatcgcgtctcccccaaatccacccttggtggaggggaaggaggatggtctcccgcggctcaccggtcgcggctggcctaaaattagagccctcggcattgggatgccgcggcgataggtggtgaacaaggcctcggccaagcaagcaacccgtcgcgcatcgctgtgccaacgtgagctcggaggaccctttggcgttgtcttaaggcaaccaaaccgtt
>PLT.0485 | IBPLT453-24 | PQ138505
gtgaaccatcgagtctttgaacgcaagttgcgcccgatgccattaggttgagggcacgtctgcctgggtgtcacatatcgaagcctccttgactattgtgcagggtggatgttggcctcccgtgagctgtttcgtctcatggttggttgaaaattgagaccttggtagggtgtgccatgatagatggtggttgtgtgacccacgagaccaatcatgcgcttcttctctattgaattcggcctcttttacccatatgcgtttctaaacgctcgtgat
>PLT.0504 | IBPLT472-24 | PQ138504
gtgaaccatcgagtctttgaacgcaagttgcgcccgatgccattaggttgagggcacgtctgcctgggtgtcacatatcgaagcctccttgactattgtgcagggtggatgttggcctcccgtgagctgtttcgtctcatggttggttgaaaattgagaccttggtagggtgtgccatgatagatggtggttgtgtgacccacgagaccaatcatgcgcttcttctctattgaattcggcctcttttacccatatgcgtttctaaacgctcgtgat
>PLT.0639 | IBPLT604-24 | PQ138277
gtgaaccatcgagtctttgaacgcaagttgcgcccgaagtcgttaggctgagggcacgcctgcctgggcgtcacgcaccgtcgcccccccaaaccacactctacctgctttcgggcgggaagtttgtggtggcggggggcgtagaatggcctcccgcttgaatctccaagcggttggcctaataatctagccatcggcttcggaaccggcgacattctgtgactgccaaatatttggctccccgtcgcccgcacccaagtcgttggtctgttgcaaaagcccattgtcggcctattcttgtaggacgaccttgat
>PLT.0359 | IBPLT346-24 | PQ137995
gcgaaccaccgagtctttgaacgcaagttgcgcccggagccttctggccgagggcacgtctgcctgggcgtcacgcatcgctgcccccccacgcaacccccactcgggatcgttgcgcgggcgggggcacacgctggcctcccgtgcgctccgccgcgcggatggcttaaattcgagtcctcggcgcctgtcgtcgcgacactacggtggttgatccaacctcggtaccgcgtcgcgacgccagcacgcgcgcctcctcctcgcgagcgagcggggactcccataacgaccctctgaacgtcgtccccaaagacgatgctctcgac
>PLT.0641 | IBPLT606-24 | PQ138281
gtgaaccatcgagtctttgaacgcaagttgcgcccgaagccattaggccgagggcacgcctgcctgggcgtcacgcaatgtgatgccccccatccaaactagaatggggggcgaagcttggcctcccgtgagcccaactcgcggatggcttaaaaacgagcctcgagatgatgagtcgtcgcgacaagtggtggttaaaggacttcgtcccttggtactttgcgtgttgcgtccctctcattttcgtatctctgaagtaacctcgaagtagcgccttggcgctgccagcatc
>PLT.0642 | IBPLT607-24 | PQ138083
gcgaaccatcgagtctttgaacgcaagttgcgcccaaggccattcggccgagggcacgcctgcctgggcgtcacgccaaacacgctcccaccccctcatcggggatcgggatgcggcatgtggccccccgtcacgcaagtgacggtgggccgaagatgtggctgccggtgtttcgtgccggacacagcgcgtggtgggcgatctcgctttacttaccgcagtgcatccggcgcgtagccgacgtgatggccccaaaggaccctataaacggagcgcacgacgctacgacc
>PLT.0643 | IBPLT608-24 | PQ138190
gtgaaccatcgagtttttgaacgcaagttgcgcccgaggccatctggccgagggcacgcctgcctgggcgtcagttgcactcgaacgctccgtgcccatattcatgttgccggacgcgaaccctggccctccgagccctcgggcttgacgggccgaagagcgtggcttgccgattggggccgggctgtggcgagtggtggacgaatcgctctcgcgacccgtacgtcgccctccgtccccgttaggtagaagccctaaggataccccggacatgagggtgccgaccggcaacctcggaca
>PLT.0644 | IBPLT609-24 | PQ138272
gtgaatcaccgagtctttgaacgcaagttgcgcccaaagcctttaggctgagggcacgtctgcctgggcgtcacgtattccgtcgcacccccaacccgtcccaacgcgggcacgatggttggtgggagcggatattggcctcccgtgtactcgcgtcacggttggtctaaaatcgagccccgagcgacgaacgtcacgacaagcggtggtctgtaatagctatttcgtgttgtgcgttgtctcgtcgcccgtgtgagttcacaaagaccccaaagcatcgtcacgatgatgtatccacc
>PLT.0645 | IBPLT610-24 | PQ138148
gtgaaccatcgagtttttgaacgcaagttgcgcccgaagccatctggccgagggcacgtctgcctgggcgtcacacgtcgttgccccccttagcctcctcggatgctgggtgggacggatgatggcctcccgtgtgcttggtcacccggttggcataaatatcaagtccttggtgactaacgccacgacaatcggtggttgtcaaacctctgttgcctgtcgtgtgcgtgcatcgctcggggccttgttgacccatgtgcaccactttgtgtggtgctttcaac
>PLT.0632 | IBPLT598-24 | PQ137954
gtgaaccatcgagtctttgaacgcaagttgcgcccgaagccttttggccgagggcacgtttgcctgggcgtcacgcattgcgtcgctccccacttaccttttgttgggttagaggggcggagagtggtctcccgtgtgcttcttgcacggatgacttaaacttggagcttacggcagtgagcgccgtgatgattggtggttggttgggcttagatcccaaaagcatctcgtcatgaagcgtcgtgcctttttgttcggattacttgagtggtttgatgtcattgtttgtaaaattcattttgcttcttccaccctt
>PLT.0647 | IBPLT612-24 | PQ137975
gcgaaccatcgagtctttgaacgcaagttgcgcccgaggccacccggtcgagggcacgcctgcctgggcgtcacgccaaaacacgctcccaccccccctcgtggggagcaggacgcggcttatggctccccgtgcctttgggcgcggttggccgaagatcgggctgccggcgtatcgtgccgggcacagcgcgtggtgggcgatctcgctttactcagcgcagcgctgcgggtgcgtagccggtgtaatggcctccaaggacccccaaaaacggagtgcgcgtcgctccgacc
>PLT.0648 | IBPLT613-24 | PQ138008
gtgaaccatcgagtctttgaacgcaagttgcgcccgagggaccctcccgagggcacgcctgcctcatgggcgttagaagcccatccacgctcggttgccgaactaacggcaaaagatgcggacattggccctccgaaccggaaggcgcggtgggcctaagtgtgcggccgtcgtacgtggccgggagcggcgagtggtgggctactgcgcacgtcaccccgagccccgtaccgacgcagggccttgtttgaacccctaacgaggagcacgtcgctgcggcttccgccgagcggcgccttcggacc
>PLT.0649 | IBPLT614-24 | PQ138136
gtgaaccatcgagtctttgaacgcaagttgcgcccgaagccattaggccgagggcacgcctgcctgggtgttgcacatcgttgcccctgtgccttggccatgtgctaggcaccaagcgggcgaatgttggcttcccgcgagcaacgtctcacggttggttgaaaattgagagtccgcggtggagggcaccgtgatggatggtggctgagttaagtctcgagaccgatcgtgcgtgtcacccccaccagctttgtgactctgtgacccatgggggtttgttggccgcctaagacg
>PLT.0113 | IBPLT104-24 | PQ138431
gtgaaccatcgagtctttgaacgcaagttgcgcccgaagccattaggccgagggcacgtctgcctgggcgtcacgcatcgcgtcgccccctttccccgtgctgaatgccgggcggtcgggggcggacattggcctcccgtgcacctccgtgcgcggctggcccaaatgcgatccccgggcgactggcgtcacgacaagtggtggttgaacatctcaatctctctcgtcgtcgtgccgtcctgtcgtcattacgggaatagtcataaacgacccaatggtgccggtgcttaactgcacctcaccttcgacc
>PLT.0651 | IBPLT616-24 | PQ138369
gtgaaccatcgagtttttgaacgcaagttgcgcccgaagccttttggccgagggcacgtctgcctgggcgtcacgcatcgcgtcgccccccgcaaatctatgtcgggggcggatattggtctcccgtgctcatggcgtggttggccaaaacaggagtcccttcgatggacgcacaaactagtggtggtcgtaaaaaccctcgttctttgttttgtgtcgtacgtcgataaggaaacactctctaaaaaccccaacgtgttgtcttatgatgacgcatcgacc
>PLT.0225 | IBPLT213-24 | PQ138430
gtgaaccatcgagtctttgaacgcaagttgcgcccgaagccattaggccgagggcacgtctgcctgggcgtcacgcatcgcgtcgccccccttccccgcgctgaatgccgggcggtcgggggcggacattggcctcccgtgcacctccgtgtgcggctggcccaaatgcgatccccgggcgactggcgtcacgacaagtggtggttgaacatctcaatctctctcgtcgtcgtgccgtcctgtcgtcattacgggaatagtcataaacgacccaacggtgccggtgcttaactgcacctcaccttcgacc
>PLT.0449 | IBPLT418-24 | PQ138264
gtgaaccatcgagtctttgaacgcaagttgcgcccgaagccattaggctgagggcacgtctgcctgggcgtcacgcatcgcgtcgccccccttccccgcgctcaaagccgggtgttagggggcggacattggcctcccgtgtacttcggtgtgcggctggcccaaatgcgatccccgggcgactagcgtcacgacaagtggtggttgaacatctcaatctctctcgtagtcgtgcagctgtgtcgtcattacgggcacaatcacaaatgacccaacggtgtcggtgcgtaactgcaccccatcttcgacc
>PLT.0654 | IBPLT619-24 | PQ138310
gtgaaccatcgagtctttgaacgcaagttgcgcccgacgccttttggttgagggcacgtctgcttgggtgtcacgcatcgtcgccttcctcgccctcggctcatcaacgggtcgaggtgcttggggcggttgatggtctcccgtgtgcctcggcatgcggttggctgaaaatcgcagggccatggtgtacaacgccacgtcgcatggtggacgagtgaatctctaagaccggacgtttgcgtcgccgttgccccccgagacccacagcgctgcaatgcagtgccctccgac
>PLT.0655 | IBPLT620-24 | PQ138402
gtgaaccatcgagtttttgaacgcaagttgcgcccgaagcctttggctgagggcacgtctgcctgggcgtcacgcatcgcgtctcccccaaatccacccttggtggaggggaaggaggatggtctcccgcgactcaccggtcgcggctggcctaaaattggagccctcggcattgagatgccgcggcgataggtggtgaacaaggcctcggccaagcaagcaacccgtcgcgcatcgctgtgccaacgtgagctcggaggaccctttggcgttgtcttaaggcaaccaaaccgtt
>PLT.0656 | IBPLT621-24 | PQ138425
gtgaaccatcgagtctttgaacgcaagttgcgcccgaggccttctggtcgagggcacgtctgcctgggcgtcacgcacagcgtcgcccccaaccacacatgatgtggaaggggagcggagattggccccccgagccccaccgggcacggtcggcacaaatgcctgtccctggcagcggtcgccgcggtcaagtggtggcttcaaataccatttcggtgaccggttggcgccgcggccctagttgggacagaatcgacccgcagaggccgttccgacggcgtttcaccct
>PLT.0657 | IBPLT622-24 | PQ138222
gtgaaccatcgagtctttgaacgcaagttgcgcccgaaaccattaggttgagggcacgcctgcctgggtgtcacgcatcgttgccccaacgccaaacgcctcggttgtgcggcgtgtggggcgaatgttggcctcccgcgagcccaggctcacggttggtttaaaattgggtccatggtagcgtatgccatgatggatggtggttgagtgacgctcgagaccaatcatggggaaccctatcttgcttgggccctcgaaacccgcatgcgtggtgtaaccgcgctcacaat
>PLT.0658 | IBPLT623-24 | PQ138220
gtgaaccatcgagtctttgaacgcaagttgcgcccgaaaccattaggttgagggcacgtctgcctgggtgtcacacatcgttgccccaacgccaaatgcttcgtgctatgcggcgtgtggggtgaatgttggcctcccgcgagctaaggctcacggttggtttaaatttgggtccatggtagggtatgccatgatggatggtggttgagtaacgctcgagaccaatcatgggtaaccttatcatgcttgggacctacagacccgcatgcgtggtgtaaccactctcacaat
>PLT.0659 | IBPLT624-24 | PQ138022
gtgaaccatcgagtttttgaacgcaagttgcgcccgaagccattcggccgagggcacgtctgcctgggcgtcacgcatcgcgtcgccccagaccatgctcccccagagggacgtttggtttgggacggatattggcctcccgtgcccatggtgcggttggcctaaaaaggagtcccctttggcggacgcacggctagtggtggttgtcaagaccttcgtatcgagccgtggtgatgctagggagatgctctctagagaccctaacgtgtcgtcttacgacgatgcttcgacc
>PLT.0660 | IBPLT625-24 | PQ138342
gtgaaccatcgagtctttgaacgcaagttgcgcccgaagccattaggccgagggcacgcctgcctgggtgttgcacatcgttgcccctgtgcgttggccatgtgccaggcaccgagcggggcgaatgttggcttcccgtgagcagcgtctcacggttggttgaaaactgagtccgcggtggagggcaccgtgatggatggtggctgagttaaagctcgagaccgatcgtgcgtgtcacccccaccagctttgcgactctgtgacccatgggggtcagttggccgcctaagacg
>PLT.0514 | IBPLT482-24 | PQ137952
gtgaaccatcgagtttttgaacgcaagttgcgcccaaagcttctggctgagggcacgtctgcctgggcgtcacgcatcgcatctccccccacacccacctttatgggaagggggaaggaggatggcttcccatgcctcaccgggcacggttggcctaaaaacggagccttaggcactgagctgccgcggcgataggtggtgaacaaggcatctgccatgcaagcaacccgtcgcgcagcactttgtcatttggagctcgaaggaccctgctgagttgctcttggcaacctaaccgtt
>PLT.0662 | IBPLT627-24 | PQ138243
gtgaaccatcgagtttttgaacgcaagttgcgcccgatgccattaggttgagggcacgtctgcctgggtgtcacatatcgaatccccttgccaatttcctatttattaggtattgcgtgcagggtgaatatgttggcctcccgtgagctctgtctcgtggttggttgaaaattgagaccttggtagggtgtgccatgatagatggtggatgtgtgacccacgagaccaaatcatgtgcagctctattgaacgtggactcttttacccacatgtgttttataacgctcgtgat
>PLT.0592 | IBPLT559-24 | PQ138432
gtgaaccatcgagtctttgaacgcaagttgcgcccgaagccattaggccgagggcacgtctgcctgggcgtcacgcatcgcgtcgccccctttccccgtgctgaatgccgggcggtcgggggcggacattggcctcccgtgcacctccgtgcgcggctggcccaaatgcgatccccgggcgactggcgtcacgacaagtggtggttgaacatctcaatctctctcgtcgtcgtgccgtcctgtcgtcattacgggaatagtcataaacgacccaatggtgccggtgcttaactgcacctcaccttcgacc
>PLT.0664 | IBPLT629-24 | PQ138213
gcgaaccatcgagtctttgaacgcaagttgcgcccgaggcctcttggccgagggcacgcctgcctgggcgtcacgcaaaacacgctcccaacccactaacctggtgcgggacgcggcatgtggctacccgtctcgcaaggggcggttggccgaagattcggctgccggcgtatcgtgccggacacagcgcgtggtaggcgacctcgctttactaaacgcagtgcatccggcgcgtagccaaagcgatagcctcaatggacccttttaacggagcgcatgacgcttcgacc
>PLT.0665 | IBPLT630-24 | PQ138096
gtgaaccatcgagtttttgaacgcaagttgcgcccgaggccttctggccgagggcacgtctgcctgggcgtcacgccaaaagacactccccaccaatcatggtgcggatgtggaatttggctccccgtgccacacggcgcggtgggccgaagttggggctgccggcttaaggtaccggtcacagcacaaggtgggtgacacatagtgctctcgctgttgtggcctggactattgccgtgcaatggctctcatgacccatcaatcgaagcgcatgctcggacc
>PLT.0594 | IBPLT561-24 | PQ138467
gtgaaccatcgagtctttgaacgcaagttgcgcccgatgccattaggttgagggcacgtctgcctgggcgtcacatatcgaagcctcttgccaatttcctatccataggcattgtgcagggtgaatgttggcctcccgtgagctatattgtctcatggttggttgaaaactgagtcgttgctagggtgtgccatgatagatggtggatgtgttacgcacgagagaccaaatcatgtgtgtactctatcgaatttagcctcttttacccacatgcgtttctaaacgctcgtgat
>PLT.0668 | IBPLT633-24 | PQ138257
gtgaaccatcgagtctttgaacgcaagttgcgcccgaaaccacttggttgagggcacgcctgcctgggcgtcacgcatcgcgtcgtcccttaactcttccacaataagtgaagattgagtttggggatggatattggccccccgtgtacctttgtacgtggtcggcctaaattagaacccgcgacgacttgtgtcacgataagtggtggttgatgaatcaactgtaagtgctatcgtgttgaacgtagttgcatgtcgggcgtagtaataaacccacaacttgatctaatcgagttttcgacc
>PLT.0669 | IBPLT634-24 | PQ138198
gtgaaccatcgagtctttgaacgcaagttgcgcccgatgccattaggttgagggcacgtctgcctgagtgtcacatatcgaagcctcctgccaatttccttttgacaggtattgtgcagggtggatgttggcctcccgtgagctctttcgcctcatggttggttgaaaattgagaccttggtagggtgtgccatgataaatggtggttgtgtgacccacgagaccaatcatgcgctgctctattgaatttggcctcttttacccatatgcgtttctaaacgctcgtgat
