# Supplementary material for: The InBIO Barcoding Initiative Database: contribution to the knowledge of DNA barcodes of the vascular plants of north-eastern Portugal
Source: Biodivers Data J. 2025 Jan 24;13:e142020. doi: 10.3897/BDJ.13.e142020 (PMC11786190; doi:10.3897/BDJ.13.e142020)
Supplement: Supplementary material 5 — IBPLT DNA barcoding of Portuguese plants – DNA sequences trnL-ef [file bdj-13-e142020-s005.fasta]

>PLT.0001 | IBPLT001-24 | PQ149870
caaaagcccttttttttttttaattctctaattttttataccccccctttattttcattttaattaataaagtttttattagttgacatagactcaagtaatttcttaaaattaggatggtgcgtcaagaatggtcgggatagctcagccggtagagcagaggactgaaaatc
>PLT.0136 | IBPLT127-24 | PQ138754
caaaaagaccatttgactccctaattatttatcgtatcctttttctttttttcttagcggttcaaaactccttatctttctctttcactactctttatacaatacaaatggatctgagcagaaatgctgttctcttatcacatcacatgtcacatgtgatatatatgatacatgtacaaatgaatatctttgaggaaggaatccccatttgaatgattcacgatgatatttttttttcatactgaaacttacaaagttgttattttgacaaattatatgacctggctgagactttgtaacaccctttcaattgacatagacccacgttctctagtaaaatgaaaataaggatgagacatcaggaatagccgggatagctcagtcggtagagcagaggactgaaaatc
>PLT.0006 | IBPLT005-24 | PQ138677
caaaccctcctttattccctaacttatagtatttatcctctttttttctttttatcaatgggtttaagattcattagctttctcattctactctttcacaaaggagtgcgaagagaactcaatggatcttatcctagaatatatttcttttttattagagtatcgggaaggaatcccggttatttactctatttttcagtattattaagtaagccttgtacaatgcataggactaccccccccctcattttccaatttagaatttaaaatactttatttaatatttaattgattttttagtccctttaattgacatagatacaaatactctactaggatgatgcacaagaaaaggtcaggatagctcagttggtagagcagaggactgaaaatc
>PLT.0212 | IBPLT200-24 | PQ138803
caaaaagaccttttgactccctaattatttatcgtatcctttttctttttccttttttcgttagcggttcaaaactccttatctttctctttcactactctttatacaaatggatctgagcagaaatgctgttctcttatcacacacatgtgatatatatgatacatgtacaaatgaacatctttgaggaaggaatccccatttgaatgattcacgatgatatttttattcatactgaaacttacaaagttgttcttttgacaaattatagaacctggatgagactttgtaataccctttcaattgacatagacccacgttctctagtaaaatgaaaatgaggatgagacatcaggaatagtcgggatagctcagtcggtagagcagaggactgaaaatc
>PLT.0008 | IBPLT007-24 | PQ138521
caaaccctcttttattccctaactatagtatttatcctcttttttcctttttatcaatgggtttaagattcattagctttctcactctactctttcccaaaggagtgcgaagagaactaaatggatcttatcctagaatagatttcttttttattcgagtatcgggaaggaatcccggttattcactctatttttaagtattattaagtaagccatatacaatgcgtaggactaccctcccattttcaaatttcgaatttgaaatactttatttaattgattttttagtccctttaattgacatagatacaaatcctctactaggatgatgcacaagaaaaggtcaggatagctcagttggtagagcagaggactgaaaatc
>PLT.0009 | IBPLT008-24 | PQ139003
catcactccctaactaattatcttttctttttgaagctagttatgttcttcgttttttccaaaaaaaaggataggaagcgtttttttcttatcacaagtcttgtgatatatatgatagacagataaaaaaatatctttgatttgagcaagtagtactcagttgagtaattcacaatccatattattattaatttattacttgttttataaaattaataacttaagtcaaattcaaagttcttctttttgaagacccccagtacctaatagaagactttataatacttttttttcatccttttaattgacacagactcaagttatctcgtaaaatggggagatgctgcgggtaatggtcgggatagctcagttggtagagcagaggactgaaaatc
>PLT.0213 | IBPLT201-24 | PQ138715
caaaaagaccatttgactccctaattatttatcgtatcctttttctttttccttttttcgttagcggttcaaaactccttatctttctctttcactactctttatacaaatggatctgagcagaaatgctgttctcttatcacatcacatgtgatatatatgatacatgtacaaatgaacatctttgaggaaggaatccccatttgaatgattcacgatgatatttttattcatactgaaacttacaaagttgttcttttgacaaattatagaacctggatgagactttgtaataccctttcaattgacatagacccacgttttctagtaaaatgaaaatgaggatgacacatcaggaatagtcgggatagctcagtcggtagagcagaggactgaaaatc
>PLT.0011 | IBPLT010-24 | PQ138818
caaaaggacctttttattctctaaactaattactaatttttttctatatgaatgatgatgattaacaatacataatcattactactattgagtttttccaaagtcctttttttttatttagttgacatagacttaagtcattttataaactgaagatgattcgtcaagaatggtcgggatagctcagctggtagagcagaggactgaaaatc
>PLT.0241 | IBPLT229-24 | PQ138755
caaaaagaccatttgactccctaattatttatcgtatcctttttctttttttcttagcggttcaaaactccttatctttctctttcactactctttatacaatacaaatggatctgagcagaaatgctgttctcttatcacatcacatgtcacatgtgatatatatgatacatgtacaaatgaatatctttgaggaaggaatccccatttgaatgattcacgatgatatttttttttcatactgaaacttacaaagttgttattttgacaaattatatgacctggctgagactttgtaacaccctttcaattgacatagacccacgttctctagtaaaatgaaaataaggatgagacatcaggaatagccgggatagctcagtcggtagagcagaggactgaaaatc
>PLT.0314 | IBPLT301-24 | PQ138661
caaacccccctttattccctaacttattttattccctaacttaatagtatttatcctcttttttttctttttatccatgggtttaagattcattagctttctcattctactctttcacaaaggagtacgaagagaacagaactcaatggatcttatcctagaatatattccttttttattagagtatcgggaaggaatcccggttattcactctatttttcagtattattaagtaagccatgtacaatgcataggactacccccccccccattttcaaatttagaatttgaaatactttatttaattgatttttgagtctctttaattgacatagatacaaatactctactaggatgatgcacaagaaaaggtcaggatagctcagttggtagagcagaggactgaaaatc
>PLT.0324 | IBPLT311-24 | PQ138804
caaaaagaccttttgactccctaattatttatcgtatcctttttctttttccttttttcgttagcggttcaaaactccttatctttctctttcactactctttatacaaatggatctgagcagaaatgctgttctcttatcacacacatgtgatatatatgatacatgtacaaatgaacatctttgaggaaggaatccccatttgaatgattcacgatgatatttttattcatactgaaacttacaaagttgttcttttgacaaattatagaacctggatgagactttgtaataccctttcaattgacatagacccacgttctctagtaaaatgaaaatgaggatgagacatcaggaatagtcgggatagctcagtcggtagagcagaggactgaaaatc
>PLT.0017 | IBPLT014-24 | PQ149871
caaaagcccttttttttttttaattctctaattttttataccccccctttattttcattttaattaataaagtttttattagttgacatagactcaagtaatttcttaaaattaggatggtgcgtcaagaatggtcgggatagctcagccggtagagcagaggactgaaaatc
>PLT.0018 | IBPLT015-24 | PQ138675
caaaccctcctttattccctaacttatagtatttatcctctttttttctttttatcaatgggtttaagattcattagctttctcattctactctttcacaaaggagtgcgaagagaactcaatggatcttatcctagaatatatttcttttttattagagtatcgggaaggaatcccggttatttactctatttttcagtattattaagtaagccttgtacaatgcataggactaccccccccctcattttccaatttagaatttaaaatactttatttaatatttaattgattttttagtccctttaattgacatagatacaaatactctactaggatgatgcacaagaaaaggtcaggatagctcagttggtagagcagaggactgaaaatc
>PLT.0019 | IBPLT016-24 | PQ138667
caataaaaagcccatttgatttcctaaatttttcttctttttttttgattttgatgaaaaagtgaaaaaagatttactaaactttctaattcattctagtttttcatttggcaaatagatcttcaaaaaaaatgcattttatacaatatttctatatgcttttattttaaaagcatatgaaaagaatctaagcataggcaaagaatctctatattgaaataattaccaattattattaatattaataataccaattaatataaatattttaacatttttttaattgacgtagatacaagggtataggtacgagtattctactcaggtgattcacaagaaatttatgaggatagccgggatagctcaggtggtagagcagaggactgaaaatc
>PLT.0385 | IBPLT370-24 | PQ138765
caaaaagaccatttggctccctaattctttatcgtatcctttttatttatccttttttggttagcggttcaaaactccttatctttctcattcacgactctttatagttatagaaatggatctgagcggaaatgctattctcgtatcacatgtgatatatatgatacatgtacaaatgaacatctttgagcaaggaatccccatttgaatgattcacgatcgctatttttattcagactgaaacttacaaagtgggtcttttgacaaattataggcccgggatgaggctttggaataccctttcaattgacatagacccaagttctctagtaaaatgaggatgagacatgaggaatagttgggatagctcagttggtagagcagaggactgaaaatc
>PLT.0387 | IBPLT372-24 | PQ138662
caaacccccctttattccctaacttattttattccctaacttaatagtatttatcctcttttttttctttttatccatgggtttaagattcattagctttctcattctactctttcacaaaggagtacgaagagaacagaactcaatggatcttatcctagaatatattccttttttattagagtatcgggaaggaatcccggttattcactctatttttcagtattattaagtaagccatgtacaatgcataggactaccccccccccattttcaaatttagaatttgaaatactttatttaattgatttttgagtctctttaattgacatagatacaaatactctactaggatgatgcacaagaaaaggtcaggatagctcagttggtagagcagaggactgaaaatc
>PLT.0022 | IBPLT019-24 | PQ138572
caaatccttttttattccctaacttttatcctcttttttttttctttttatcaatgggtttaagattcattagctttctcattctactctttcacaaaggagtgcgaagagaactcaatggatcttatcctattcattgaatagatttcttttttattagagtatctgcaaggactctcggttattaactctatttttaagtattattaagtaagccatgcacaatgcataggaccaccccccattttccaatttggaatttgaaatactttaattgatttttgagtctctttaattgacatagatacaaatactctactaggatgatgcacaagaaaaggtcaggatagctcagttggtagagcagaggactgaaaatc
>PLT.0023 | IBPLT020-24 | PQ138769
caaaccctcctttattccctaacttatagtatttatatttatcctcttttttttctttttatcaatgggtttaagattcattagctttctcattctactctttcacaaaggagtgcgaagagaactcaatggatcttatcctagaatatatttttttttattagagtatcgggaaggaatcccggttattcactctatttttcagtattattaagtaagccatgtacaatgcatagaactaccccccccattttccaatttagaatttgaaatactttatttaatttatttttgagtctctttaattgacatagatacaaatactctactaggatgatgcacaagaaaaggtcaggatagctcagttggtagagcagaggactgaaaatc
>PLT.0024 | IBPLT021-24 | PQ138663
caaaccctcctttattccctaacttatagtatttatcctctttttttctttttagcaatgggtttaagattcattagctttctcattctactctttcacaaaggaatacgaagagaactcgatggatcttatcctagaatatatttcttttttatttattagagtatcgggaaggaatcccggttattcactctgtttttcagtattattaagtaagccatgtacaatgcataggactaaccccccactttccaaatttagaattggaaatactttctttaattaatttttgagtccctttaattgacatagatacaactagtctactaggatgatgcacaagaaaaggtcaggatagctcagttggtagagcagaggactgaaaatc
>PLT.0025 | IBPLT022-24 | PQ138520
caaaccctcttttattccctaactatagtatttatcctcttttttcctttttatcaatgggtttaagattcattagctttctcactctactctttcccaaaggagtgcgaagagaactaaatggatcttatcctagaatagatttcttttttattcgagtatcgggaaggaatcccggttattcactctatttttaagtattattaagtaagccatatacaatgcgtaggactaccctcccattttcaaatttcgaatttgaaatactttatttaattgattttttagtccctttaattgacatagatacaaatcctctactaggatgatgcacaagaaaaggtcaggatagctcagttggtagagcagaggactgaaaatc
>PLT.0026 | IBPLT023-24 | PQ139004
catcactccctaactaattatcttttctttttgaagctagttatgttcttcgttttttccaaaaaaaaggataggaagcgtttttttcttatcacaagtcttgtgatatatatgatagacagataaaaaaatatctttgatttgagcaagtagtactcagttgagtaattcacaatccatattattattaatttattacttgttttataaaattaataacttaagtcaaattcaaagttcttctttttgaagacccccagtacctaatagaagactttataatacttttttttcatccttttaattgacacagactcaagttatctcgtaaaatggggagatgctgcgggtaatggtcgggatagctcagttggtagagcagaggactgaaaatc
>PLT.0028 | IBPLT024-24 | PQ138626
caaaaagaccgtttgactacctaattctttattgtatccttttgatttatcttgtttttcgttagcagttccaaattccttatctttcccattcactactctttatacaattatacaaaaggatctgagcggaaaagctgttctcttatcacatcacacgggatattatatgatacatgtacaaatgaagatctttgagcaaggaatccccgtgtgaatgattcacgatctagatttcatactgaagttattcttttgccaaattataggaccgggatgaggctttgtaataccctttcaattgacatagacccacgttgtctagtaaaatgaaaatgaggatgcgacatcaggaatagttgggatagctcagttggtagagcagaggactgaaaatc
>PLT.0448 | IBPLT417-24 | PQ138802
caaaaaagtcctgtttgactaccaaattatttatatcctattctctcttttcgttaaccggtttcaattccttatctttctcattcaaagaattcttttccaaaattctttggagtgaattgtttttctttattccaagttaagtcttggaatagagataatacacatagaaatgaacatcttttttttgaacaaaactaaggaccccttggaacttgtaaggattaacaatccgaatcattatcttgacaaagtttttcgatcaatttttaattgacatagccccaatccatttagtaaagtgaagaagtcgtcgcgtcgaaaatggccgggatagctcagcaggtagagcagaggactgaaaatc
>PLT.0031 | IBPLT026-24 | PQ138828
caacccccaaaagcccgtttgctatctatttattttatcctaccctttttttttattggttcaaagttccttatgtttctcattcatcctattcttttttacaaacgtatcctagcagaattttgttctcttatcacaagtcttgtgatatattgtgatatatatatattatatacgtacaaatctcttgagcaaggaatacctatttgaatgattcataatccatatgattactcatatggaaatttacaaagtctttcttttgaagatcaaagaaattcctgttcgagactttaaatttaatacgttttcgttttttttgttttcattttgaattgacatagacccaagtcgtctagtattatgataatgcgttggtagtggtcgggatagttcagttggtagagcagaggactgaaaatc
>PLT.0032 | IBPLT027-24 | PQ138634
caaaaagaccatttggctccctaattctttatagtatccttttttttatcctttttcgttagcggctcaaaactccttatctttctcattcactactctttatacaaatggatccgcgcggaaatgctgttctcttatcacatgtgatatatacgatacatgtacaaatgaacatctttgagcaaggaatccccatttgaatgattcacgatcgagatttttattcatactgaaacttacaaagttgttcttttgacaaattataggcccgggatgaggctttgtaataccctttcaattgacatagacccaagttctctagtaaaataaaaatgaggatgagacatgaagaatagttgggatagctcagttggtagagcagaggactgaaaatc
>PLT.0455 | IBPLT424-24 | PQ138704
caaaaaaggatggctcggctccttaattcgttttatcccattctctcgtttcgttaacggttcaaatttcgttatgtttctcactcattctattcttttacaaacatatttgggctggatttattttcccaaatcttgggatagatatgatacacctacaaatgcccatctttgggcaaaacaacaaattccctttcattggaaattgaaatgattaacaatccaaatcattattcgaattgaaaattacgaagttattttttttttttaagatacaaagcatttgaggtctgggtaagactttcgaatattttttcgtcttttttgaattgacataggcccaagttttttactaaaatttagtaaaatgaggaagacgacgcggttaaaatggtcgggatagctcagttggtagagcagaggactgaaaatc
>PLT.0034 | IBPLT029-24 | PQ138655
caaaaagaccctttggctccctaattctttatcgtatccttttttcgttagcgattcaaaactcctttctcatttactactctttatacaatgagcggaaatgctgttctcttatcacatttgatatatatatatattacaaatgaacatctttgagcaaggaatccccatttgaatgattcacgatcgatatttttattcatactgaaacttacaaagttgttcttttgacaaattataggcccgggatcaggctttgtaataccctttcaattgacatagaccccagttctctagtaaaatgaaaatgaggatgagacatgaggaatagttgggatagctcagttggtagagcagaggactgaaaatc
>PLT.0505 | IBPLT473-24 | PQ138716
caaaaagaccatttgactccctaattatttatcgtatcctttttctttttccttttttcgttagcggttcaaaactccttatctttctctttcactactctttatacaaatggatctgagcagaaatgctgttctcttatcacatcacatgtgatatatatgatacatgtacaaatgaacatctttgaggaaggaatccccatttgaatgattcacgatgatatttttattcatactgaaacttacaaagttgttcttttgacaaattatagaacctggatgagactttgtaataccctttcaattgacatagacccacgttttctagtaaaatgaaaatgaggatgacacatcaggaatagtcgggatagctcagtcggtagagcagaggactgaaaatc
>PLT.0543 | IBPLT510-24 | PQ138778
caaaaaggccaaaagattccctaattatttatcctctcattccgttagcgatttctaatttgttatgtttctcgttcattctaactctacaaccggacctgaacggccttttttttattatcacaagccttgtgatatatatgaaagacctacaaatgaacataaggaatcccaatgtgcaatttgaataattaacaatgtaatccccctttcgtctttttaattgacatagtccaagtcctctagtaaaatgatgatgatgcattatgaatggtcgggatagctcagttggtagagcagaggactgaaaatc
>PLT.0037 | IBPLT032-24 | PQ138910
caaaaagaccatttgactccctaattatttatcgtatccttttgatttatcctttttcgttagcggttctccatatctttctcattcactactttttatacaaatggatctgagcggaaatgctgttctcttatcacatgccacatgtgacatatatgatacttgtacaaatgaacatctttgagcaaggaatccccatttgaatgatttacgattattcatactgaaacaaagttgttcttttgataaattataggacctggatgaggctttgtaataccctttcaattgacatagacccacgttctctagtaaaatgaaaatgaggatgagacatcaggaatagtcgggatagctcagttggtagagcagaggactgaaaatc
>PLT.0038 | IBPLT033-24 | PQ138539
caaaaagaccatttggctccctaattctttatcgtatcctttttatttatccttttttggttagcggttcaaaactccttatctttctcattcactactctttatagttatagaaatggatctgagcggaaatgctattctcgtatcacatgtgatatatatgatacatgtacaaatgaacatctttgagcaaggaatccccatttgaatgattcacgatcgctatttttattcatactgaaacttacaaagttgttcttttgacaaattataggcccgggatgaggctttggaataccctttcaattgacatagacccaagttctctagtaaaatgaaaatgaggatgagacatgaggaatagttgggatagctcagttggtagagcagaggactgaaaatc
>PLT.0548 | IBPLT515-24 | PQ138717
caaaaagaccatttgactccctaattatttatcgtatcctttttctttttccttttttcgttagcggttcaaaactccttatctttctctttcactactctttatacaaatggatctgagcagaaatgctgttctcttatcacatcacatgtgatatatatgatacatgtacaaatgaacatctttgaggaaggaatccccatttgaatgattcacgatgatatttttattcatactgaaacttacaaagttgttcttttgacaaattatagaacctggatgagactttgtaataccctttcaattgacatagacccacgttttctagtaaaatgaaaatgaggatgacacatcaggaatagtcgggatagctcagtcggtagagcagaggactgaaaatc
>PLT.0040 | IBPLT035-24 | PQ138674
caaaccctcctttattccctaacttatagtatttatcctctttttttctttttatcaatgggtttaagattcattagctttctcattctactctttcacaaaggagtgcgaagagaactcaatggatcttatcctagaatatatttcttttttattagagtatcgggaaggaatcccggttatttactctatttttcagtattattaagtaagccttgtacaatgcataggactacccccccctcattttccaatttagaatttaaaatactttatttaatatttaattgattttttagtccctttaattgacatagatacaaatactctactaggatgatgcacaagaaaaggtcaggatagctcagttggtagagcagaggactgaaaatc
>PLT.0041 | IBPLT036-24 | PQ138631
caaaagatttttttactccctaagtggttctctttttcattaaagggttgaaggcggttatacctctttttcttttcaaaatggatatgaagggaaatgcttttctcttatcacaagtcttgtgatatatatatgattacaaatcaatatttttgagcaaggagtactcagtttagtgattcacaattcatattattactcgtactaaaacttaaatcaacttaattatagaaaaatttgcaaaacccaaggaattctggtacgcatataagactttgtaatcctttttgtccgtttaattgacataaacccgagttatcgagtaaaatgaaattagaaaatggtgcgccaaaaaggtgaatgaatggtcgggatagctcagctggtagagcagaggactgaaaatc
>PLT.0042 | IBPLT037-24 | PQ138690
caaaccttcttttattccctaaccttattccctaaccatagtagttatcctttttttcttttatcaatgggtttaagattcattagctttctcattctactctttcacaaaggagtgcgacgagaactcaatgaatcttatgctattcattaaatagatgatttcctttttattagagtagcggcaaggaatctcgattattaattcgattttttagtccctttaattgacatagatgcaaatactctactaggatgatgcacaagaaagggtcaggatagctcagttggtagagcagaggactgaaaatc
>PLT.0043 | IBPLT038-24 | PQ138768
caaaccctcctttattccctaacttatagtatttatatttatcctcttttttttctttttatcaatgggtttaagattcattagctttctcattctactctttcacaaaggagtgcgaagagaactcaatggatcttatcctagaatatattttttttattagagtatcgggaaggaatcccggttattcactctatttttcagtattattaagtaagccatgtacaatgcatagaactaccccccccgttttccaatttagaatttgaaatactttatttaatttattttttagtctctttaattgacatggatacaaatactctactaggatgatgcacaagaaaaggtcaggatagctcagttggtagagcagaggactgaaaatc
>PLT.0557 | IBPLT524-24 | PQ138559
caacgagacgcttttgctaatccgttttagtcggaaacagaatctgggaaccacttcaacttagtatatccttggcttttcctaaaaaatttacaattgagtgagccattcaagcttttaacacgcgtgactggctcacccgaccccccccccccttttttttaggttttagttatacggcttgactagttcaaaaacctgaaaagtaaaaatgaacctaactgattttactgatttttaagtcttacccttaaatgagttggccgagatagctcagtcggtagagcagaggactgaaaatc
>PLT.0045 | IBPLT040-24 | PQ139056
caatttgattccctaattatttatcgtatcctttttatttattttatccttttttcgttagcggtttaaaagtacttatctttctcattcactactctttatacaaatggatctgagcggaaatgtatcacatgtcacatgtgacatatatgatacatgtacaaatgaacatctttgagcaaggaatccccatttgaatgattcacgatcgatatttttattcatattgaaacttacaaagttgttcttttggtaaattctaggacctggatgaggctttgtaatacccgttcaattgacatagacccacgttctctagtaaaatgaaaattaagatgagacatcaggaatagtcgggatagctcagttggtagagcagaggactgaaaatc
>PLT.0046 | IBPLT041-24 | PQ138542
caaaaagaccgtttgactccctaattctttattgtatccttttgatttatcttgtttttcgttaggggttcaaaattccttatctttcccattcactactctttatacaattatacaaaggaaaaggatctgagcggaaaagctgttcccttatcacaccacacgggatatatatgatacatacaaatgaacatctttgagcaaggaatccccgtgtgaatgattcacgatcgagatttttattcatactgaagttattcttttgccaaattataggacctggacgaggctttgtaataccctttctattgacatagaccacgttgtctagtaaaatgaggatgcgacatcaggaatagttgggatagctcagttggtagagcagaggactgaaaatc
>PLT.0047 | IBPLT042-24 | PQ138672
caaaagtccgggttcactctctaattatttctcctaaatcctctttttttttattcgttatgtgtcttattcagtccattctttcacaaatggatctgagtagaatttttctttttcttatcacaatcacaagtcttgggatatgtaattatatgtaattgaaatattaaatatattataaacatacaatttttttatagtaaacctacaaacgaacatattatccttgagcaagcaagcctcatattaatgattaacaatacataatgattactactactgaaaataaaaaacaaaattcaaaaagaaaaaaagtcttttttatttagttgacatagattcattgacatatattcaagtaatctcttaaaatggagatgctgcgcaaagaatggtcgggatagctcagccggtagagcagaggactgaaaatc
>PLT.0048 | IBPLT043-24 | PQ138980
caaaagatttttttactttttaaaaaattctcttttttttgcattatccctttaaagttaaagatggttatgttcctccttttttttttttcaaaagagggttttttttatcttctcacaaatcttataatctatatgataggcggataaataaatatcttttatttgagcaggtagtattccgttgagtaattcataatccatatttttacatttttatataaaacttatgtaaaattatatacagagttcctccttttgaagacccccaaaattccggtacctatataattgtaatactttttatccttttaattggttgactaactaattgacacaaacccaagttatctcgtaaaatgggaagatggtgcaccagaaaagggaatggtcgggatagctcagcgggtagagcagaggactgaaaatc
>PLT.0585 | IBPLT552-24 | PQ149915
cagtctcctcgcctttttttttttttgatctgattctttcttttcgttaacgcttgaatattcattatctttttcattgattcgattgtttcataaacgtatccaggcttcctttttctttttttatgaaagtgagaaagacgaccccttgaaaatggtcgggatagctcagccggtagagcagaggactgaaaatc
>PLT.0586 | IBPLT553-24 | PQ138733
caaaaagaccatttaactccctaattatttatcgtatcccttttctttttccttttttcgttagcggttcaaaactccttatctttctctttcactactctttagacaaatggatctgagcagaaatgctgttctcttatcacatcacatgtgatatatatgatacatgtacaaatgaacatctttgaggaaggaatccccatttgaatgattcacgatgatatttttattcatactgaaacttacaaagttgttcttttgacaaattatagaacctggatgagactttgtaataccctttcaattgacatagacccacgttctctagtaaaatgaaaatgaggatgagacatcaggaatagtcgggatagctcagtcggtagagcagaggactgaaaatc
>PLT.0600 | IBPLT566-24 | PQ138558
caacgagacactttagttaacccgtctcaggttgtttagatacaaacaattcgttcggaagcagaatatggcactccaacttagtatatccttggcttttcctaaaaaatttacaattgagtgagccattcaggcctttaacacgcgtgactggctcacccaatggaccccccccccccttcctttaggctttctttatttggggagaatattaaagaggtcaatgaaatcgagatccacggcttgacttttttcaaaaatctaaaggttaaaaatgaacctaaccaattttactgatttgtgggtgagtcttacccgtaaatgagttggccgagatagctcagtcggtagagcagaggactgaaaatc
>PLT.0624 | IBPLT590-24 | PQ138878
caaaaagaccatttggctccctaattctttatcgtatcctttttatttatccttttttggttagcggttcaaaactccttatctttctcattcactactctttatagttagagaaatggatctgagcggaaatgctattctcgtatcacatgtgatatatatgatacatgtacaaatgaacatctttgagcaaggaatccccatttgaatgattcacgatcgctatttttattcatactgaaacttacaaagttggtcttttgacaaattataggcccgggatgaggctttggaataccctttcaattgacatagacccaagttctctagtaaaatgaaaatgaggatgagacatgaggaatagttgggatagctcagttggtagagcagaggactgaaaatc
>PLT.0054 | IBPLT049-24 | PQ138628
caacaaaataaaaaggcccgttttactccctaactatttctttatactctttttttgtcagcgcttccaaatttgctatgtttctcatccactctactctttcacaaatggatcggagcagaaaggcttctctcttatcacaagccttgtgatatataagatatacgtacaaaataacatctatgagcaaggaatccccatttgaatcattcacagcccatatcattatccttaattaaacttacaaagttttacccaggccctggaatttctggaatcttcaaaaagaagactttgtaatgcttttttattctcttgaattgacatatacccaagccctctagtaggatgaggatgctgcctcgagaagggtcgggatagctcagctggtagagcagaggactgaaaatc
>PLT.0012 | IBPLT011-24 | PQ138781
cagtctcctcgcctttttttttgatctgattctttcttttcgttaacgcttgaatattcattatctttttcattgattcgattgtttcacaaacgtatccaggcttcctttttcttttttttttttattgacatcgatccaagtcattttttttttttaatgaaagtgagaaagacgaccccttgaaaatggtcgggatagctcagccggtagagcagaggactgaaaatc
>PLT.0057 | IBPLT052-24 | PQ138969
caaatcccctaaaaagtaacatttgattacctaattctttttctcatactctcgtttcttggcatagtattttcaagcttgttatgtttctcattcaacctatttttttttttttttttactttttacaaataaatcctataaaagtgggattcccttatcccaaacttagaaagtctagggactatctaagactttaatttaataaataccctttcatgtttttttattgacatagcctcaagtcatatcgtaaaattagactgatacggaaaagatggtcgggatagctcagctggtagagcagaggactgaaaatc
>PLT.0062 | IBPLT057-24 | PQ138921
caataaaaggttcgagatccactcctacctattttttcgatcttttttcattttaaacttaacttacaaatacaaagtttcctttttgaagatccaagccaagaccaagaaattacagggtttcggtaatatttttgaatgctatgcttagtctatttaattgactgacatatagccaacaagccttttaaatagtatggggatgatgctatcagaaagagtcaggatagctcagttggtagagcagaggactaaaaatc
>PLT.0110 | IBPLT101-24 | PQ138563
caaaccctcttttattcgctaactatagtatttatcctcttttttcctttttatcaatttaagattcattagctttctcattctactctttcccaaaggagtgcgaagagaactcaatggatcttatcctagaatagatttcttttttattcgagtgtagggaaggaatcccggttattcactctatttttaagtattattaagtaagccatatacaatgcgtaggactaccccccccattttcaaatttcgaatttaaaatactttatttaattgattttggaatccctttaattgacatagatacaaatcctctactaggatgatgcacaagaaaaggtcaggatagctcagttggtagagcagaggactgaaaatc
>PLT.0060 | IBPLT055-24 | PQ138744
caacaaagtctccctcaactccctatccctaactctttgctgcctttcaatttggaaagggtttccaaatttattatctttctcatttcttctctttaattttaccttttcacaaaaaaagtacccaatagactctttttttcctcttatcacaggtcttgcggtatatatgacacatgtacaaagggggtggcccaggaaccctcatgtgatttgttgaaggattcataatccatattattacattacgccttttgtccaaagtcttcttttttttaaggtaaggatctaagaaatgcggggcgtggaaaagactcaaaataccttggttcgtcatttctttgaattgacataaactcaagtcatctaataaaataagggatgatgcgttagaaatggtcgggatagctcagctggtagagcagaggactgaaaatc
>PLT.0111 | IBPLT102-24 | PQ138707
caaaaaaggacggctcggctccttaattctttttatcccattctcttttttcgttaacggttcaaatttcgttatgtttctcagtcattctatttttttacaaacatatttgagttggatttcttttcccaaattttgtgatagatatgatacacatacaaacgcccatctttgggcaaaacaatgaattcccttttattggaaattgaaatgattaacaatccaaatcattattcgaattgaaatttacgaagttatttttttttaagatacgaaacatttcaggtctgggtaagactttagaatattttttcgtctttttttaattgacataggcccaagttttttacgacaatttagtaaaacgaggaagacgacgtggctaaaatggtcgggatagctcagttggtagagcagaggactgaaaatc
>PLT.0112 | IBPLT103-24 | PQ138702
cagctctactcccccaaaaggtctgtttgacaccttacctttttttcgttattattgagttgaattatttagaatctatatcatttttcagtttcaaacttagaaagtcttcttttatttagaagatccaagaaattcccggtccaaaactttttgaatttactacttttaagtttcttttcattgacatagacctaagtaatatattaaaatgatactgatacttcagtagatgatccttcggtaatggtcggcatagcttaattgcggaggactgaaaatc
>PLT.0063 | IBPLT058-24 | PQ138581
cacccccaatcctcttttattccctaactatattattaatcctcttttttttctttttatcaatgggtttaagattcattagctttctcattctactctttcacaaaggaatgcgaagagaactcaatggatcttatcctattcattgaatagatttcttttttattagagtatcggcaagaaatcttggttattggttattcactctatttttaagtattgtttaagtaaaccatgcacaatgcataggactacccccccattttccaattttgaatttgaaatactttaattgattttttagttcctttaattgacatagatacaaatactctactaggatgatgcacaagaaaaggtcaggatagctcagttggtagagcagaggactgaaaatc
>PLT.0064 | IBPLT059-24 | PQ138766
caaaccctcctttattccctaacttatagtatttatatttatcctcttttttttttctttttatcaatgggtttaagattcattagctttctcattctactctttcacaaaggagtgcgaagagaactcaatggatcttatcctagaatatattttttttattagagtatcgggaaggaatcccggttattcactctatttttcagtattattaagtaagccatgtacaatgcatagaactaccccccccgttttccaatttagaatttgaaatactttatttaatttattttttagtctctttaattgacatggatacaaatactctactaggatgatgcacaagaaaaggtcaggatagctcagttggtagagcagaggactgaaaatc
>PLT.0133 | IBPLT124-24 | PQ138560
caaaccctcttttattcgctaactatagtatttatcctcttttttcctttttatcaatttaagattcattagctttctcattctactctttcccaaaggagtgcgaagagaactcaatggatcttatcctagaatagatttcttttttattcgagtgtagggaaggaatcccggttattcactctatttttaagtattattaagtaagccatatacaatgcgtaggactaccccccccccattttcaaatttcgaatttaaaatactttatttaattgattttggaatccctttaattgacatagatacaaatcctctactaggatgatgcacaagaaaaggtcaggatagctcagttggtagagcagaggactgaaaatc
>PLT.0066 | IBPLT061-24 | PQ138724
caatcacaatcaaaaaggcccatccccctaactctatcctctttttcagcagcggttccacgatatgtttctcattcactctacgctgtcacaaatggatcggagcagaaatgctcctctgttatcttgagatgtacgatatacgtacacaaagaacatctatgattaaggaacccccgtttgaatcatttacagtacatatcatgattcttaattcaatgaaacttacattacaaagtagtctttttgaagatcccagaaattctaggggtaagactttgtaatttttaatgctttttgattatctttcatttgaattgacagagacctaatccatctagtaggatggggatgatgcgtcgggaagggtcgggatagctcagctggtagagcagaggactgaaaatc
>PLT.0067 | IBPLT062-24 | PQ138997
caaaaagaccatttggctccctaattctttatcgtatccttttttcgttatcggttcaaaactccttttctcattcactactctttatacaatgagcataaatgctgttctcttatcacatgtgatatgtattatattatacatgtaaaaatgaatatctttgagcaaggaatccctatttgaatgattcacgatcgatatttttattcatactgaaacttacaaagtggttcttttgacaaattctaggcccgggatgaggctttgtaataccctttcaattgacatagacccaagttctctagtaaaatgaaaatgaggatgagacatgatgaatagttgggatagctcagttggtagagcagaggactgaaaatc
>PLT.0068 | IBPLT063-24 | PQ138972
caataaaaagcccattttacttcctcaatctattctttcacaaatggatccgaatatcaattttcgtatattcttccaattgcaatccaatttcatttgtatagatacgatacctgcacaaatgaacatatatgttcaaggaatcaaagaaagttttctttttgaagatctaagaaattcagaaattcagggggctaggtcaaatttgttaagactgttttgttaagactgtcttttttagttcttttcattgacatagatacaagtactctgctaggatgatgcacggaaaatggtcgggatagctcagttggtagagcagaggactgaaaatc
>PLT.0069 | IBPLT064-24 | PQ138855
caataaattatccccaataaaaagcccattttactatactatttatcctcttttttttcgtaagcggttcaaagaaaattcaatatttttttcattcattctactctttcgcaaatggatccggatagaaatttttggaccttatccctattaggtttgaatagatacctgtacaaataaacatatatggtcaaggaatttccattattgaattattcacagcctatatcattatccttacattcacaaaaaaaatcttctttttaaagatttaagaaattcggggactagacccaaatttggaatagtttttttagtctatttaatttacatacatattacatagatacaagtactctactaggatgatgcgcgggaaatggtcgggatagctcagttggtagagcagaggactgaaaatc
>PLT.0071 | IBPLT066-24 | PQ149872
caataaaaagaaagcccatttgacttcctaaaggatttatttttgttaataggtcaaaaaaaattaactatagccaggatagctcagttggtagagcagaggactgaaaatc
>PLT.0072 | IBPLT067-24 | PQ138961
caataaaaagcccatttgatttcctaaatttttcttcttttttttgattttgatgaaaaagtgaaaaaagaatttactaaactttctaattcattctatttttttatttggcaaatagatcttcaaaaaaaaatgcattttatgcaatatttctatatgcttttaaaataaaagcatatgaaaagaatctaagcataggcaaagaatctctatattgatataattactaattaatatcaatattttaacatttactattcaatttttttgaataaattttttgttgggctcaattttttaattgacgtagatacaagggtataggtacgagtattctactcaggtgattgataagaaatttggtggggatagccgggatagctcagttgggagagcagaggactgaaaatc
>PLT.0073 | IBPLT068-24 | PQ149873
caaaagcccttttttttttttaattctctaattttttataccccccctttattttcattttaattaataaagtttttattagttgacatagactcaagtaatttcttaaaattaggatggtgcgtcaagaatggtcgggatagctcagccggtagagcagaggactgaaaatc
>PLT.0074 | IBPLT069-24 | PQ138657
caaaaagaccctttggctccctaattctttatcgtatcctttttatttatccttttttcgttagcgattcaaaactcctttctcatttactactctttatacaatgagcggaaatgctgttctcttatcacatgtgatatatatatatattacaaatgaacatctttgagcaaggaatccccatttgaatgattcacgatcgatatttttattcatactgaaacttacaaagttgttcttttgacaaattataggcccgggatcaggctttgtaataccctttcaattgacatagaccccagttctctagtaaaatgaaaatgaggatgagacatgaggaatagttgggatagctcagttggtagagcagaggactgaaaatc
>PLT.0075 | IBPLT070-24 | PQ138568
caaaagggccatttgactccctaattctttatcatatccttttttttatcctttttcgttagcggttcaaaactccttatctttctcattcacttttagacaaaaggatctgagcgaaaaagctgttctcttatcacatgtcgcattatatatgaaacatgtacaaatgaacatctttgagcaaggaatccccgtttgaatgattcacgatcgagatttttattcatactgaaacttacaaagttgttcttttgacaaattataggaactggatgaggttttgtaataacctttcaattgacatagacccacgttctctagtaaaatgaaagaggatgagacatcaggaatagttgggatagctcagttggtagagcagaggactgaaaatc
>PLT.0165 | IBPLT156-24 | PQ138562
caaaccctcttttattcgctaactatagtatttatcctcttttttcctttttatcaatttaagattcattagctttctcattctactctttcccaaaggagtgcgaagagaactcaatggatcttatcctagaatagatttcttttttattcgagtgtagggaaggaatcccggttattcactctatttttaagtattattaagtaagccatatacaatgcgtaggactaccccccccattttcaaatttcgaatttaaaatactttatttaattgattttggaatccctttaattgacatagatacaaatcctctactaggatgatgcacaagaaaaggtcaggatagctcagttggtagagcagaggactgaaaatc
>PLT.0077A | IBPLT072-24 | PQ138586
caccccaaatcctcttttattccctaactatattattaatcctcttttttttctttttatcaatgggtttaagattcattagctttctcattctactctttcacaaaggaatgcgaagagaactcaatggatcttatcctattcattgaatagatttcttttttattagagtatcggcaagaaatcttggttattggttattcactctatttttaagtattgtttaagtaaaccatgcacaatgcataggactaccccccccccattttccaattttgaatttgaaatactttaattgattttttagttcctttaattgacatagatacaaatactctactaggatgatgcaaaagaaaaggtcaggatagctcagttggtagagcagaggactgaaaatc
>PLT.0077B | IBPLT073-24 | PQ138590
caccccaaatcctcttttattccctaactatattattaatcctcttttttttctttttatcaatgggtttaagattcattagctttctcattctactctttcacaaaggaatgcgaagagaactcaatggatcttatcctattcattgaatagatttcttttttattagagtatcggcaagaaatcttggttattggttattcactctatttttaagtattgtttaagtaaaccatgcacaatgcataggactaccccccccccattttccaattttgaatttgaaatactttaattgattttttagttcctttaattgacatagatacaaatactctactaggatgatgcaaaagaaaaggtcaggatagctcagttggtagagcagaggactgaaaatc
>PLT.0078 | IBPLT074-24 | PQ138753
caaaaagaccatttggctccctaattctttatcgtattctttttctttatccttttttcgttagcggttcaaaattccttatctttctcattcactactctttatacaatgagtggaaatgctgttctcttatcacatgtgatatatatatgatacatgtacaaatgaacttatttgagcaaggaatccctatttgaatgattcacgatcgatatttttattcatactgaaacttacaaagttgttcttttgacaaattataggcccgggatggggctttgtaataccctttcaattgacatagacccgagttctctagtaaaatgaaaatgaggatgagacatgaggaattgttgggatagctcagttggtagagcagaggactgaaaatc
>PLT.0303 | IBPLT289-24 | PQ138639
caaaaagcctatttgacccctaaaatatttaccttatcccccttctttttcgttagcggttccaaattcccttacccttctgattctttgtttgacaaaggtatttgggcgtaaatgactttctcttatcacacgtgatatagaatacacattccaaatgaagcaatgaatgccgatatgaatgaatagccaggactcggagaaaactttataatcccccgtatccctttaattgacatcgactccagtcatctaataaaatgagggtgggatgctacattggaaatggtcgggatagctcagctggtagagcagaggactgaaaatc
>PLT.0081 | IBPLT077-24 | PQ138745
caacaaagtctccctcaactccctatccctaactctttgctgcctttcaatttggaaagggtttccaaatttattatctttctcatttcttctctttaattttaccttttcacaaaaaaagtacccaatagactctttttttcctcttatcacaggtcttgcggtatatatgacacatgtacaaagggggtggcccaggaaccctcatgtgatttgttgaaggattcataatccatattattacattacgccttttgtccaaagtcttcttttttttaaggtaaggatctaagaaatgcggggcgtggaaaagactcaaaataccttggttcgtcatttctttgaattgacataaactcaagtcatctaataaaataagggatgatgcgttagaaatggtcgggatagctcagctggtagagcagaggactgaaaatc
>PLT.0343 | IBPLT330-24 | PQ149894
cagtctcctcgcctttttttttttgatctgattctttcttttcgttaacgcttgaatattcattatctttttcattgattcgattgtttcacaaacgtatccaggcttcctttttctttttttatgaaagtgagaaagacgaccccttgaaaatggtcgggatagctcagccggtagagcagaggactgaaaatc
>PLT.0083 | IBPLT079-24 | PQ138582
cacccccaatcctcttttattccctaactatattattaatcctcttttttttctttttatcaatgggtttaagattcattagctttctcattctactctttcacaaaggaatgcgaagagaactcaatggatcttatcctattcattgaatagatttcttttttattagagtatcggcaagaaatcttggttattggttattcactctatttttaagtattgtttaagtaaaccatgcacaatgcataggactacccccccattttccaattttgaatttgaaatactttaattgattttttagttcctttaattgacatagatacaaatactctactaggatgatgcacaagaaaaggtcaggatagctcagttggtagagcagaggactgaaaatc
>PLT.0086 | IBPLT080-24 | PQ138600
cagctctactccccgaaaaaaggttgacaccttacctttttttcgttattatatatttgagttatttagaatctatatcatttttcattttaaaacttagaacgtcttattttatttagaagatccaagaaattcccgatccaaaactttttgaatttactacttttgaggttcttttcattgacatagacctaagtcatatattaaaatgatactgatacttcagtagatgatacctcagtaatggtggacatagcgtaattgcgggggactttaaatccttgtgtcaccattcgtaaaccgaggatgatccttcgccgggatagctcagttggtagagcagaggactgaaaatc
>PLT.0361 | IBPLT348-24 | PQ138594
caactctactcccccaaaaagtctgtttgacaccttactttttttagttattcaaaaattcattatcttttttcattcatcctacgcttttacaaactataatttcttttcttattatatacaagtcttgtgggatatatcatacatgtacaaatgagaaagaaatatcgatttgaatggtttagaatctatatcatttttcattttaaaacttagaaagtcttcttttcgaagatccaagaaattcccggtacaaaacttttttaatttactacttttgagtttcttttaattgacataggcctaagtcatctagtaaaatgaggatgatacttcggcaatggccgggatagctcagttggtagagcagaggactgaaaatc
>PLT.0088 | IBPLT082-24 | PQ138960
caataaaataaaaagcccatttgacttcttaactatttatcctccttttttcgtaaacgattcaaagaaattcaatatctttctcattcattctactctttcgcaaatagattcggacagaaatctttggatcttatccctattaggtttgaatagatacgatacctgtacaaatgaacatatatggtcaaggaattcccattattgaattattcacagcctatatcattatctttccattcacaaaaaaattcttctttttgaagatctaagaaattcggggagtaggtcaaaatttttaatagttttttagtctatttaatttatctacatattacatagatacaagtactctactaagataatgcacgggaaatggttgggatagctcagttggtagagcagaggactgaaaatc
>PLT.0089 | IBPLT083-24 | PQ138584
caataaaaagcccattttacttcctaactattgtaccaacctctatttttcattaatggttcaaacaagattcactatctttcttattctactctttcacaaacggatccgaactgacttctttggatcttatcccattcatacaaatgaacatattatagtataggcaagtaatccctattattaagtaagtcattcacaatccatatcattatcctgatatttactaagtccaattttagaatacttttttcttttttagtccctttaattgacatagatacaagtactctactaggatgatgcacaataaatagtcaggatagctcagttggtagagcagaggattgaaaatc
>PLT.0090 | IBPLT084-24 | PQ138892
caaaccctcctttattccctaacttatagctttattccctaacttatagtatttatcctctttttttctttttatcaatgggtttaagattcattagctttttcattctactctttcacaaaggagtgcgaagagaactcaatggatcttatcctagaatatatttcttttttattagagtatcgggaaggaaccccggttattcaatctattttttcagtattattaagtaaaccatgtacaatgcataggactactcccccgtttttcaaatttagaatttgaaatactttatttaattgattttttagtccctttaattgacatagatacaaatactctactaggattatgcacaagaaaaggtcaggatagctcagttggtagagcagaggactgaaaatc
>PLT.0371 | IBPLT357-24 | PQ138780
cagtctcctcgcctttttttttgatctgattctttcttttcgttaacgcttgaatattcattatctttttcattgattcgattgtttcacaaacgtatccaggcttcctttttcttttttttttttattgacatcgatccaagtcattttttttttttattgacatcgatccaagtcattttttttttttttatgaaagtgagaaagacgaccccttgaaaatggtcgggatagctcagccggtagagcagaggactgaaaatc
>PLT.0092 | IBPLT086-24 | PQ138591
cacccccaatcctcttttattccctaactatattattaatcctcttttttttttctttttatcaatgggtttaagattcattagctttctcattctactctttcacaaaggaatgcgaagagaactcaatggatcttatcctattcattgaatagatttcttttttattagagtatcggcaagaaatcttggttattggttattcactctatttttaagtattgtttaagtaaaccatgcacaatgcataggactacccccccattttccaaattttgaatttgaaatactttaattgattttttagttcctttaattgacatagatacaaatactctactaggatgatgcacaagaaaaggtcaggatagctcagttggtagagcagaggactgaaaatc
>PLT.0093 | IBPLT087-24 | PQ138866
cacaaaaaggcccgttttactccctaactgtttatttatacttctactcttttttcttttcggcaacgcccgaaaattagctatatttctcattcactatattatttcacaaaaggatcggagcataaaagcctctctcgtatcacaagtcttgtggtatatatgtacaaaggaaactctatgatcaaggaatccctgtttgaatcattcacagttcacatcattattttcaactctaaaagttttcttttttgaagattccgaaaattccagggcctgggtaagattttgtaatgcttttttattctcttgaattgacatatacccaagccctctagtaggatggggatggtgcctcaagaagggttgggatagctcagttggtagagcagaggactgaaaatc
>PLT.0094 | IBPLT088-24 | PQ138741
caacaaaatatccttcgattcgcttccctaactctttgctgcttgtcaattttaaagaggtttaaaaatttgttatctttctcaattcttctcgttttttcctttttcacaaaacaaagtacccaatggaccctttttgcctcttatcacaggtcttgcggtatatatgacacacgtagaaaggggtggctgagtagccctcatgtgatttgttgaaggattcagaatccatattattatattacgcgttttgtacaaagtattctttgttttaaagatctaagaaatgagggtcgtcgaaaagacttaaaatacctttttcggcattttaattgacagaaactcaagtcatctaataaaataagggatgcgttggaaatggtcgggatagctcagctggtagagcagaggactgaaaatc
>PLT.0095 | IBPLT089-24 | PQ138812
caaaaggatctttttattctctaaactaattactaatttttttctatatgaatgattaacaatacataatcattactactattgagtttttccaaagtcctttttttatttagttgacatagacttaagtcattttataaactgaagatgattcgtcaagaatggtcgggatagctcagctggtagagcagaggactgaaaatc
>PLT.0372 | IBPLT358-24 | PQ138846
caactctactcccaaaaaagtctggttgacgccttagctttttttagttattcaagaattcattatcttttttcattcatcctacgcttttacaaacaaattgattttctgattatatacaagtcttgtgggatatatcatacacgtacaaatgagaaagaaatattgatttgaatgatttagaatctatatcagttttcattttcaaactgagaaggtctttttttatttagaagatccaataaattaccggtccaaaactttttgaatttattacttttgagtttctttttattgacattttttaagttatctattaaaatgataatgatacttcggtagatgataattcgctaatggtcgacatagcttagttgcagaggactgaaaatc
>PLT.0437 | IBPLT406-24 | PQ138561
caaaccctcttttattcgctaactatagtatttatcctcttttttcctttttatcaatttaagattcattagctttctcattctactctttcccaaaggagtgcgaagagaactcaatggatcttatcctagaatagatttcttttttattcgagtgtagggaaggaatcccggttattcactctatttttaagtattattaagtaagccatatacaatgcgtaggactaccccccccattttcaaatttcgaatttaaaatactttatttaattgattttggaatccctttaattgacatagatacaaatcctctactaggatgatgcacaagaaaaggtcaggatagctcagttggtagagcagaggactgaaaatc
>PLT.0098 | IBPLT092-24 | PQ138705
caaaaaaggacggctcggctccttaattcgttttatcccattctctcgtttcgttaacggttcaaatttcgttatgtttctcactcattctattcttttacaaacatatttgggctggatttcttttcccaaatcttgtgatagatatgatacacctacaaatgcccatctttgggcaaaacaacaaattccatttcattggaaattgaaatgattaacaatccaaatcattattcgaattgaaaattacgaagttcttttttttaagatacaaagcatttgaggtctgggtaagactttcgaatattttttcgtcttttttgaattgacataggcccaagttttttactaaaatttagtaaaatgaggaagacgacgcggttaaaatggtcgggatagctcagttggtagagcagaggactgaaaatc
>PLT.0099 | IBPLT093-24 | PQ139031
caaatcccctaaaaagtcttatttgattacctaattctttttctcatactcgcttttcattagtggtttcaagcttgttatgtttctcattcaccctattattttacaaggagatcctagcaaaatgggatttgcttttcacaaacttagaaagtctcgggactgtataagactttaataaataccctttcatttttttaattgacatagcctcaagtcatatagtaaaatgatacggagaggatggtcgggatagctcagctggtagagcagaggactgaaaatc
>PLT.0461 | IBPLT430-24 | PQ138527
caaaaagacccggctgcctcactaattatttatcttcttattttgttagtgactcaaaagaggttgatagttatcagtcattctcactcgactattttcttcacatttcacaaactgatctgagcataatttttttcttatcacatcataagccttgtgtgtgatatatatgatacgtgttcaaattcaaatgaatctttgaataatatttttattttaaacaattaaaaacccatacctttttttgtattatttgtactgtattgaaatttataaagttttcatttttaagatacaaaaaattcgaccagagcctggatattactttgtaatatctttttaatttttttaattgacatatacccaagtggtatattaaaatataatggggtggtgtatcatgaatggtcgggatagctcagctggtagagcagaggactgaaaatc
>PLT.0478 | IBPLT446-24 | PQ138528
caaaaagacccggctgcctcactaattatttatcttcttattttgttagtgactcaaaagaggttgatagttatcagtcattctcactcgactattttcttcacatttcacaaactgatctgagcataatttttttcttatcacatcataagccttgtgtgtgatatatatgatacgtgttcaaattcaaatgaatctttgaataatatttttattttaaacaattaaaaacccatacctttttttgtattatttgtactgtattgaaatttataaagttttcatttttaagatacaaaaaattcgaccagagcctggatattactttgtaatatctttttaatttttttaattgacatatacccaagtggtatattaaaatataatggggtggtgtatcatgaatggtcgggatagctcagctggtagagcagaggactgaaaatc
>PLT.0107 | IBPLT098-24 | PQ138955
cctcaaaaagggcccgtttgactgcttaaactatttagttgatctgatcctatacttacttcgatgttttttttgcaagaatcctagtccatcatactgaaacttacaaattttctttacatacaaaaaatgcaaggcctgaagaaaaccttgccagtttttctaattgacatagaaccaagtcatctcgtaatctagtaaaatgagaatgataagtcgggaatagtcgggatagctcagttggtagagcagaggactgaaaatc
>PLT.0108 | IBPLT099-24 | PQ138668
caaaagtccgggttcactctctaattatttctcctaaatcctctttttttttattcgttatgtgtcttattcagtccattctttcacaaatggatctgagtagaatttttctttttcttatcacaatcacaagtcttgggatatgtaattatatgtaattgaaatattaaatatattataaacatacaatttttttatagtaaacctacaaacgaacatcttatccttgagcaagcaagcctcatattaatgattaacaatacataatgattactactactgaaaataaaaaacaaaattcaaaaagaaaaaaagtcttttttatttagttgacatagattcattgacatatattcaagtaatctcttaaaatggagatgctgcgcaaagaatggtcgggatagctcagccggtagagcagaggactgaaaatc
>PLT.0482 | IBPLT450-24 | PQ139054
caaaaaggcccttcgactccataatttttaatcttatttttccttttggttaacggttcaaaatgaattatccttctcattcggttcgttgacaaagtttttttttaagtcttatgatagatccgatacatatgcaaatgagcatctttgagtaaataaagtaatccctgttgaaaattggaatgattaacaatcaaaatacaaatcattacttggattgaaacatacgaagtcatcgttttttatagattccaagtcctagataagactttagaatactttttcgtctttcttttttaattgacatagacccaagccgtttagtaaaatgaggaagacggcgcatcggaaatggtcgggatagctcagctggtagagcagaggactgaaaatc
>PLT.0492 | IBPLT460-24 | PQ138837
caaaccctcctttattccctaacttatactattttagtaaacttatactattttagtaaacttatactattttagtatttatcctctttttttctttttatcaatgggtttaagattcattagctttctcattctactctttcacaaaggagtgggaagagaactcaatggatcttatcctagaatagatttcttttttattagagtatcgggaaggaatcccggttattcactctatttttcatattaagtaagccaagccctctacaatgcataggactacccccctcattttccaatttcgaattggaaatactttatttaattgattttttagttcctttaattgacatagatacaaatactctactaggatgatgcacaagaaaaggtcaggatagctcagttggtagagcagaggactgaaaatc
>PLT.0503 | IBPLT471-24 | PQ139036
caaaaacctatatggagtccctaattatatagctttttttcttttttcttaagtcttattgatccaagataagacgtgtacaaatgagcatctttacgtaaagaatcattatatgaataattcataatgaatatcattattcatactgaaacttacaaagtctttgaagatccaagaaattactggatcaggataagactttgtaagaccccttcagttgacatagacccgagttctctagcaaaatgagaatgcagcgtcggcaatggtcgggatagctcagttggtagagcagaggactgaaaatc
>PLT.0517 | IBPLT485-24 | PQ138876
caaaccctcctttattccctaacttttagtatttatcctctttttttctttttatcaatgggtttaagattcattagctttttcattctactctttcacaaaggagtgcgaagagaactcaatggatcttatcctagaatataatatatttctttttattagagtatcgggaaggaatcccggttattcactctatttttcagtattattaagtaaaccatgtacaatgcataggactgcccccccattttaaaattgagaatttgaaatactttatttaatttattttttagtccctttaattgacatagatacaaatactctactaggattatgcacaagaaaaggtcaggatagctcagttggtagagcagaggactgaaaatc
>PLT.0518 | IBPLT486-24 | PQ138922
caataaaaggttcgatctactccctacctatttttctaacttttttatttttagcagttccacattagttatgtttctcagccattcgactctttcacaaatggatcggattgtgggagaaaagtttctcttttatcacaagtcttttgatctagatatacaatatatatgcaaatcaacatctatgagaaaggaatacctatttgaatcattcacagttaacataaatttttttagttaaacttacaaagttttctttttgaagatccaagccaagaccaataaattacagggtttgggtaagactttttaatgctatgcttagtctatttaattgactgacatatacccaacaagccttcgaaatagtatggggatggtgcatcgggaaaagtcgggatagctcagttggtagagcagaggactgaaaatc
>PLT.0114 | IBPLT105-24 | PQ138820
caaaagtccgggttcactctcgaattatttctcctaaattatctttttttttattcgttatgtgtcttattcattcagtccattcttttacaaatggatctgagtggaatttttattttttttattacaatcacaacacaagtctttgaatatgtttctaatatatatatatatgaaacatacaattttttttatattatatgataaacaaacctacaaacaaacatcttatccttgagcaatgagcaagcaagcctcatattaatgattaacaatacataatgattactactactgaaaaaaaacaaaattaaattaaaaaatacaaaagtattttttatttagttgacatagattcattgacatatattaaagtaatctcttaaaatggagatgctgcgccaagaatggtcgggatagctcagctggtagagcagaggactgaaaatc
>PLT.0530 | IBPLT497-24 | PQ139037
caaaaacctatatggagtacctaattatttagccttttgttagtgaaaatctttttttcttaagtcgtatgatctaaatgaatatcattattcatactgaaacttacaaagtctttcttttgaagatccaataaattgctggatcaggataagactttgtaagaccccttcagttgacatagacccgagttatctagcaaaatgagaatgcagcgtcggcaatggtcgggatagctcagttggtagagcagaggactgaaaatc
>PLT.0116 | IBPLT107-24 | PQ138671
caaaagtccgggttcactctctaattatttctcctaaatcctcttttttttttattcgttatgtgtcttattcagtccattctttcacaaatggatctgagtagaatttttccttttcttatcacaatcacaagtcttgggatatgtaattatatgtaattgaaatattaaatatattataaacatacaatttttttttatggtaaacctacaaacgaacatcttatccttgagcaagcaagcctgatattaatgattaacaatacataatgattactactactgaaaagaaaaaacaaaatttaattaaaaaagaaaaaaaagtcttttttatttagttgacatagattcattgacatatattcaagtaatctcttaaaatggagatgctgcgccaagaatggtcgggatagctcagctggtagagcagaggactgaaaatc
>PLT.0117 | IBPLT108-24 | PQ138641
caaaaagaccgtttgactccctaattctttattgtatccttttgatttatcttgttttgcgttagcggttcaaaattccttatctttcccattcactattctttatacaattatacaaaaggatctgagcggaaaagttgttctcttatcacatcacacgggatatatatgatacatgtacaaatgaacatctttgagcaaggaatctccgtgtgaatgattcacgatcgatatttcatactgaagttattcttttgccaaattctcggacctggataaggctttgtaataccctttcaattgacatagacccacgttgtctagtaaaatgaaaatgaggatgtgacatcaggaatagttgggatagctcagtcggtagagcagaggactgaaaatc
>PLT.0118 | IBPLT109-24 | PQ138819
caaaagtccgggttcactctcgaattatttctcctaaattatctttttttttattcgttatgtgtcttattcattcagtccattcttttacaaatggatctgagtggaatttttattttttttattacaatcacaacacaagtctttgaatatgtttctaatatatatatatatgaaacatacaattttttttatattatatgataaacaaacctacaaacaaacatcttatccttgagcaatgagcaagcaagcctcatattaatgattaacaatacataatgattactactactgaaaaaaaacaaaattaaattaaaaaatacaaaagtattttttatttagttgacatagattcattgacatatattaaagtaatctcttaaaatggagatgctgcgccaagaatggtcgggatagctcagctggtagagcagaggactgaaaatc
>PLT.0119 | IBPLT110-24 | PQ138842
caataaaataaaaagcccgttttacttccttttttcgtaagcggttcaaagaaatttaatatctttctcattcattctactctttcgcaaatagattcggacagaaatctttggatcttatccctattaggtttgaatagatacgatacctgtacaaatgaacatatatggtcaaggaactcccattattgaattattcacagcccatatcactatctttacattcacaaaaaagtcttctttttgaagatctaagaaattcggggactcggtcaaaatttgtaatagttttttagtctatttaatttacatacatattacatagatataagtactctactaagatgatgcacgggaaatggtcgggatagctcagttggtagagcagaggactgaaaatc
>PLT.0546 | IBPLT513-24 | PQ139038
caaaaacctatatggagtacctaattatttagccttttgttagtgaaaatctttttttcttaagtcgtatgatctaaatgaatatcattattcatactgaaacttacaaagtctttcttttgaagatccaaaaaattgctggattaggataagactttgtaagaccccttcagttgacatagacccgagttatctagcaaaatgagaatgcagcgtcggcaatggtcgggatagctcagttggtagagcagaggactgaaaatc
>PLT.0121 | IBPLT112-24 | PQ149874
caaaagcccttttaattctctaattttttatcctatatccccttttttaatttaaattcataaagttttttttagttgacatagactcaagtaatttcttaaaattaagatggtgcgtcaagaatggtcgggatagctcagccggtagagcagaggactgaaaatc
>PLT.0122 | IBPLT113-24 | PQ138843
caaaagcctatttggttggcatcccaacgatttctcttatatctattatctatttatatatctattatctatttagtggttccaaattcctcatctttatcattcactctatttattgttttacaaacggatctgactggaaacgcctttttacacaagttttgtgagatacgtatgatatatacacatacaaatgaacatctttttgaagatccaagaaattacagtaaagttggtaatcttctttcatactttttattgacatagaccccagtcatctaataaaataaggatgatacattgggaatggtcgggatagctcagctggtagagcagaggactgaaaatc
>PLT.0612 | IBPLT578-24 | PQ138564
caaaccctcttttattcgctaactatagtatttatcctcttttttcctttttatcaatttaagattcattagctttctcattctactctttcccaaaggagtgcgaagagaactcaatggatcttatcctagaatagatttcttttttattcgagtgtagggaaggaatcccggttattcactctatttttaagtattattaagtaagccatatacaatgcgtaggactacccccccccattttcaaatttcgaatttaaaatactttatttaattgattttggaatccctttaattgacatagatacaaatcctctactaggatgatgcacaagaaaaggtcaggatagctcagttggtagagcagaggactgaaaatc
>PLT.0124 | IBPLT115-24 | PQ139000
caaaagcttctttccttacataactagctctctttttttgcattagcgttttgaaggtggttatgttactcctttttggaaaaaaggaactctattaaaactttttaagacgtttcatccttttaattgactaattgacacagaccctagttatctagtaaaatggggagatgatgcaccagaaagcagaatagtcgggatagctcagctggtagagcagaggactgaaaatc
>PLT.0661 | IBPLT626-24 | PQ138779
cagtctcctcgccttttttttttgatctgattctttcttttcgttaacgcttgaatattcattatctttttcattgattcgattgtttcacaaacgtatccagacttcctttttcttttcttttttattgacatcgatccaagtcattttttttttttaatgaaagtgagaaagacgaccccttgaaaatggtcgggatagctcagccggtagagcagaggactgaaaatc
>PLT.0126 | IBPLT117-24 | PQ138739
caacaaagtctccttcaactcccttccctaactctttgctgcctttccattttgaaagggtttccaaatttgttatctttctcattattttccttttttcacaaaaaaagtacccaatagatcttttttttcctcttatcacaggtcggtcttgcgatatatatgacacacgtacaaagcggatagcccaggaaccctcatgtgatttgttgaaggattcagaatccatatttatacattacgcgttttgtacaaagtctgcttttttttaagaatctaagaaatgcgaggcgtggaaaagactaaaaataccttgtttcgtcatttttttgaattgacataaactcaagttatctaataaaataagggatgatgcgttggaaatggtcgggatagctcagctggtagagcagaggactgaaaatc
>PLT.0127 | IBPLT118-24 | PQ138865
cacaaaaaggcccgttttactccctaactgtttatttatacttctactcttttttcttttcggcagcgcccgaaaattagctatatttctcattcactatattatttcacaaaaggatcggagcagaaaagcctctctcgtatcacaagtcttgtggtatatatgtacaacggaaactctatgatcaaggaatccctgtttgaatcattcacagttcacatcattattttcaattctaaaagttttcttttttgaagattccggaaattccagggcctgggtaagattttgtaatgcttttttattctcttgaattgacatatacccaagtcctctagtaggatggggatggtgcctcaagaagggttgggatagctcagttggtagagcagaggactgaaaatc
>PLT.0044 | IBPLT039-24 | PQ138775
caaatcctcttttttttttctttttatcaatgggtttaagattcattagctttctcattctactctttcacaaaggaaaggaatgcgaagagaactcaatggatcttatcctattcattgaatagatttcttttttattagagtatcggcaagaaatcttggttattcgctctatttttaagtattatttaagtaaaccatgcacaatgcataggactactccccccattttcaaatttggaatttgaaatactttaattgattttttagtccttttaattgacatagatacaaatactctactaggatgatgcacaagaaaaggtcaggatagctcagttggtagagcagaggactgaaaatc
>PLT.0130a | IBPLT120-24 | PQ138840
caaaccctcctttattccctaacttatagtatttctcctctttttttctttttatcaatgggtttaagattcattagttttctcattatactctttcagaaaggagtgcgaagagaactcaatggatcttatcctagaatatcttttttttttattagagtattgggaaggaatcctggttattcactctatttttgaatataattaagttattaagtaagccgtgtataatgcataggactaccccgccccattttcaaattctaaatttgaaatactttatttaattgattttttagttcctttatttgacatagatacaaatactctactaggatggtgcataagaaaaggtcaggatagctcagttggtagagcagaggactgaaaatc
>PLT.0130b | IBPLT121-24 | PQ138611
caataaaaagcccatttgattttcaaaatatttcttctttatttttattttgatgaaaaattcaaataaaactcactatcttttctttttaattcgttctattttctcatttcgcaaatagatctgaaaaaaaatgtttattattcaaaataataaaatataagcatatgaaaagattctaagcatatgcaaagaatcattcttctataatgaaatcattaccaatcatatcattatcttaaacatagattattcaatttttttgaataaatttttattttatttttatttgagctcctttatttaattgacctagatacaagggcataggtacgagtattctactcgagtgatccacaagaaatagtcgggatagctcagtcggtagagcagaggactgaaaatc
>PLT.0131 | IBPLT122-24 | PQ138767
caaaccctcctttattccctaacttatagtatttatatttatcctctttttttttctttttatcaatgggtttaagattcattagctttctcattctactctttcacaaaggagtgcgaagagaactcaatggatcttatcctagaatatattttttttattagagtatcgggaaggaatcccggttattcaatctatttttcagtattattaagtaagccatgtacaatgcatagaactaccccccccgttttccaatttagaatttgaaatactttatttaatttattttttagtctctttaattgacatggatacaaatactctactaggatgatgcacaagaaaaggtcaggatagctcagttggtagagcagaggactgaaaatc
>PLT.0132 | IBPLT123-24 | PQ138583
caccccaaatcctcttttattccctaactatattattaatcctcttttttttctttttatcaatgggtttaagattcattagctttctcattctactctttcacaaaggaatgcgaagagaactcaatggatcttatcctattcattgaatagatttcttttttattagagtatcggcaagaaatcttggttattggttattcactctatttttaagtattgtttaagtaaaccatgcacaatgcataggactacccccccccattttccaattttgaatttgaaatactttaattgattttttagttcctttaattgacatagatacaaatactctactaggatgatgcacaagaaaaggtcaggatagctcagttggtagagcagaggactgaaaatc
>PLT.0134 | IBPLT125-24 | PQ138592
cacccccaatcctcttttattccctaactatattattaatcctctttttttttctttttatcaatgggtttaagattcattagctttctcattctactctttcacaaaggaatgcgaagagaactcaatggatcttatcctattcattgaatagatttcttttttattagagtatcggcaagaaatcttggttattggttattcactctatttttaagtattgtttaagtaaaccatgcacaatgcataggactacccccccattttccaaattttgaatttgaaatactttaattgattttttagttcctttaattgacatagatacaaatactctactaggatgatgcacaagaaaaggtcaggatagctcagttggtagagcagaggactgaaaatc
>PLT.0135 | IBPLT126-24 | PQ138580
cacccccaatcctcttttattccctaactatattattaatcctcttttttttctttttatcaatgggtttaagattcattagctttctcattctactctttcacaaaggaatgcgaagagaactcaatggatcttatcctattcattgaatagatttcttttttattagagtatcggcaagaaatcttggttattggttattcactctatttttaagtattgtttaagtaaaccatgcacaatgcataggactacccccccattttccaattttgaatttgaaatactttaattgattttttagttcctttaattgacatagatacaaatactctactaggatgatgcacaagaaaaggtcaggatagctcagttggtagagcagaggactgaaaatc
>PLT.0053 | IBPLT048-24 | PQ138796
caactctactccccaaaagagagaggctgtttgacaccttaccttttttttagttattaaagaattcattatttttttttcattcatcctacgcttttacaaactacaatttagtttctgattagatacaagtcttgtgggatatatcatacacgtacaaatgagaaagaaatatcgatttgaatgatttagaatctatatcatttttcattttcaaacttagaaagtcttcttttatttagaagatccaagaaattcccggtccaaaactttttgaagttactctttttgagtttcttttagttgacatagacctaagtcatctagtaaaattagaatgatactaatggtcggcacagctcactcggtagagcagaggactgaaaatc
>PLT.0137 | IBPLT128-24 | PQ138546
caaaaggacctttttcttctctaaactagttactcattttttctatatgaatgattaacaatacataatcattattactattgaggatttaggatttctaaagtcccccccccccctttttttttagttgacatagacttaggtaattttctaaaatgaagatgattcgtcaagaacggtcgggatagctcagctggtagagcagaggactgaaaatc
>PLT.0076 | IBPLT071-24 | PQ138774
caaatcctcttttttttttctttttatcaatgggtttaagattcattagctttctcattctactctttcacaaaggaaaggaatgcgaagagaactcaatggatcttatcctattcattgaatagatttcttttttattagagtatcggcaagaaatcttggttattcgctctatttttaagtattatttaagtaaaccatgcacaatgcataggactactccccccattttcaaatttggaatttgaaatactttaattgattttttagtccttttaattgacatagatacaaatactctactaggatgatgcacaagaaaaggtcaggatagctcagttggtagagcagaggactgaaaatc
>PLT.0139 | IBPLT130-24 | PQ138577
caagccctcttttattcccgaactagagtatttctcctcttttttcctttttatcaatgggtttaagattcattagctttctcattctactctttctcaaaggagtgtgaagagaactaaatggatcttatcctagaatagatttctttttgattcgagtatcgggaagggaaggaatcccggttattcattctatttttaagtattattaagtaagccatatccaatgcgtaggactacccccccattttaaaatttcgaatttgaaatattttatttaattgattttttagtccctttaattgacagagatacaaatcctctactaggatgatgcacaagaaaaggtcaggatagctcagttggtagagcagaggactgaaaatc
>PLT.0140 | IBPLT131-24 | PQ139002
caaaagcgtctttcactccttaagtagttctcttttttttcattagcgatttgaaggtggttatgttattccgttttgccaaatagtaagcgtttttttcttatcacaagtcttgttatatatatgatagacggacaaaaaaagatcctttatttgagcaagtagtactcagttgagtaattcacaatagctattattacttaaattattattacttaatactattattattcgttttctatacaaaggttatgtttttgaaggccccctaaagtctggtacttgtattatattaatacttttttagacttttcatccttttaattgacacagaccctagttatctagtaaaatgggtagatgatgcactagaaaggggaatagtcgggatagctcagctggtagagcagaggactgaaaatc
>PLT.0080 | IBPLT076-24 | PQ138958
caaaaagcccattccactacttaactctattatcttatcctttttttcgttagtagttcaaaattcgttatctttcttattcaccttactcttttacaaatggatccgagagaaaaatttgtctcttatgacaagtcttgtgatatatgatacatgtacaaatggccatctttgaccaaagactccccatttgaacgagtcatggtcgatataattattcatactgaaactgacaaagtcttcctttttttaagatccaagaagttagagcacgtggataataccctttgaattgacatagacctaagttatctagtaaaatgaggatgcggtatcgggaatgggaatggtcgggatagctcaactggtagagcagaggactgaaaatc
>PLT.0150 | IBPLT141-24 | PQ138544
caaaaagcccattcaactccttaactatttatcttatccttttttttttcgttaggtagttaaaaattcgttatctttattattcaccctactcttttacaaatggatccgagagaaaatttgtctcttatgacaagtcttgtgatatatgatacatgtacaaatgaccgtctttgaccaaagactccccatttgaacgagtcatggtcgatatcattattcatactgaaactgacaaagtcttccttttttgaagatccaagaaattggagcacgtggataataccctttgaattgacatagacctaagttatctcataaaatgaggatgcggtatcgggaatgggaatggtcgggatagctcagctggtagagcagaggactgaaaatc
>PLT.0166 | IBPLT157-24 | PQ138776
caaatcctcttttttttttctttttatcaatgggtttaagattcattagctttctcattctactctttcacaaaggaaaggaatgcgaagagaactcaatggatcttatcctattcattgaatagatttcttttttattagagtatcggcaagaaatcttggttattcgctctatttttaagtattatttaagtaaaccatgcacaatgcataggactactccccccattttcaaatttggaatttgaaatactttaattgattttttagtccttttaattgacatagatacaaatactctactaggatgatgcacaagaaaaggtcaggatagctcagttggtagagcagaggactgaaaatc
>PLT.0144 | IBPLT135-24 | PQ138872
caaatcccctaaaagtctcattggattacctaattctttttctcatactcccgtttcttttcattagtaggttcaagcgtgttatgtttctcattaaccccctatttttttacaaagagatcctataaaaattagattctcttatcacaaacttagaaagtctcaggattgtataagactttaataaataccctttcatttttttttattgacatagcctcaagtcctatagtaaaattaaactgatacggaaagggtggtcgggatagctcagctggtagagcagaggactgaaaatc
>PLT.0145 | IBPLT136-24 | PQ138914
caaaaaggcccgtttgattccccaattatttatccgatccgctcttttcgtttcgttagcggtttaaaattcgttatgtttttcaatcattctactcttttacaaatggatctgattggaatttttttttttcttattacaatatttgtgatatatatgatacgcgtacaaatgaacatctttgaggaaggtatccccacttccaatttgaatgattaacaatacatatcatttcttgtactgtattaaaacttataaagttttctttttgaagatccaagaaattacagggtctggataaagctttgtaaaacttttttttgtctttttaattgacataaactcaagttatctattaaaataaggacgatgcacggataatggtcgggatagctcagctggtagagcagaggactgaaaatc
>PLT.0192 | IBPLT180-24 | PQ138957
caaaaagcccattccactacttaactctattatcttatcctttttttcgttagtagttcaaaattcgttatctttcttattcaccttactcttttacaaatggatccgagagaaaaatttgtctcttatgacaagtcttgtgatatatgatacatgtacaaatggccatctttgaccaaagactccccatttgaacgagtcatggtcgatataattattcatactgaaactgacaaagtcttcctttttttaagatccaagaagttagagcacgtggataataccctttgaattgacatagacctaagttatctagtaaaatgaggatgcggtatcgggaatgggaatggtcgggatagctcaactggtagagcagaggactgaaaatc
>PLT.0217 | IBPLT205-24 | PQ138782
cagtctcctcgcctttttttttgatctgattctttcttttcgttaacgcttgaatattcattatctttttcattgattcgattgtttcacaaacgtatccaggcttcctttttcttttttttttattgacatcgatccaagtcattttttttttttaatgaaagtgagaaagacgaccccttgaaaatggtcgggatagctcagccggtagagcagaggactgaaaatc
>PLT.0269 | IBPLT256-24 | PQ138777
caaatcctcttttttttttctttttatcaatgggtttaagattcattagctttctcattctactctttcacaaaggaaaggaatgcgaagagaactcaatggatcttatcctattcattgaatagatttcttttttattagagtatcggcaagaaatcttggttattcgctctatttttaagtattatttaagtaaaccatgcacaatgcataggactactccccccattttcaaatttggaatttgaaatactttaattgattttttagtccttttaattgacatagatacaaatactctactaggatgatgcacaagaaaaggtcaggatagctcagttggtagagcagaggactgaaaatc
>PLT.0149 | IBPLT140-24 | PQ138649
caaaaggaccttttattctctaaactaattactcattttttctatatgaatcattaacaatacataatcattactactattcagggtttccaaagtcctccctttttatttagttgacatagactgaaataattttaaaaaatgaagatgatgcgtcaagcaagaatggccgggatagctcagccggtagagcagaggactgaaaatc
>PLT.0281 | IBPLT268-24 | PQ138924
caataaaaggttcgatctactccctacctatttttctaacttttttttagtggttccacattagttatgtttctcagccattcgactctttcacaaatggatcgggttgtgggagaaaagtttctctcttatcacaagtcttttgatctagatatacaatatataatatatgcaaatcaacatctatgaatacctatttgaatcagtcacagttaacatcaatttttttagttaaacttacaaagttttatttttgaagatccaagccaaaaccaataaattacagggtttgggtaagactttttaatgctatgcttagtctatttaattgactgacatatacccaacaagtcttcgaaatagtatggggatggtgcatcgggaaaagtcgggatagctcagttggtagagcagaggactgaaaatc
>PLT.0151 | IBPLT142-24 | PQ138698
caaaaagtatccttcgactacctaactctttgctgcttttgaattgaaaagcagtttccaaatttgttatctttctcatttcttctcctttttcacaaaaggacccaatggacccttttttcctcttatcaccgagcttgcggtatatatgacacacgtacaaagggggtggcccaggaaccctcatttgatttcttgaaagattcagaatccatattatttcattacgcgttttgtataatgtcctcttttttttttgttaaggatctactaaataaggggcgtggaaaagacttcaaactgcttttcgtcattttaattgacagaaacttaagccatttaataaaataaaggatgatgtattggaaatggtcgggatagctcagccggtagagcagaggactgaaaatc
>PLT.0152 | IBPLT143-24 | PQ149875
caaaagcccttttaattctttaattttttatcctataccccccccttttttaataatttatttaataatttaaaattcatcaagtttttttatttagttgacatagactcaagtaatttattaaaattagggtggtgcgtcaagaatggtcgggatagctcagccggtagagcagaggactgaaaatc
>PLT.0296 | IBPLT282-24 | PQ138772
caaatcctctttttttttttctttttatcaatgggtttaagattcattagctttctcattctactctttcacaaaggaaaggaatgcgaagagaactcaatggatcttatcctattcattgaatagatttcttttttattagagtatcggcaagaaatcttggttattcactctatttttaagtattatttaagtaaaccatgcacaatgcataggactaccccccctttttcaaattttgaatttgagaaatactttaattgattttttagtccttttaattgacatagatacaaatactctactaggatgatgcacaagaaaaggtcaggatagctcagttggtagagcagaggactgaaaatc
>PLT.0154 | IBPLT145-24 | PQ149876
caaaagccgattaaattcgctcatttttttggccctttagtttttattgagttgacatagactcaagtaatttcttaaaattaggatggtgcgtcaagaatggtcgggatagctcagccggtagagcagaggactgaaaatc
>PLT.0297 | IBPLT283-24 | PQ138646
caaaaagcccattcaactccttaactatttatcttatccttttttttttttcgttagtggttcaaaattcgttatctttcttattcaccctactcttttacaaacgtatccgagataaaaatttgtctcttatgacaagtcttgtgatatatgatacatgtacaaatgaccgtctttgaccaaagactccccatttgaacgagtcatggtcgatatcattattcatactgaaactgacaaagtcctccttttttgaagatccaagaaattatagcacctggataataccctttgaattgacatagacctaagttatctagtaaaatgaggatgcggtatcgagaatgggaatggtcgggatagctcagctggtagagcagaggactgaaaatc
>PLT.0156 | IBPLT147-24 | PQ138785
caaaaagaccatttgactgtctaactctgtttctttcgatttatccttttcgtgcgcgctttcaaattccttatctttcccatcgccccgcctctttttcgaaactgatctgagcgagcggaaggctttttcgcttatcacaagatatatgatatatctctcatacatgtacaaatgaagagagcaaggaatgccgatttgactgattcacgatcgatattcttagtcagactgaaacttagcaagttatgcttgtgccgatccaagaaattctagaacccggatgagactttgtaatatcctttcaattgacatcgacttaagttatcgcctaaaatgaggatagaacattgggcatagtcgggatagctcagctggtagagcagaggactgaaaatc
>PLT.0327 | IBPLT314-24 | PQ138531
cagtaaaaagtccgttttacttctttactataattctcttttttttataagtggttcaaagaaaattcaatatctttcttattcattttactctttcacaaatagacccaaagtgaattattcacagcccatctcattttccttacattcacaaagaaagtcctctttttgaaaatcgaaaaaattagggaatagctcagttgtgtagagcaggggcttgaaaatc
>PLT.0158 | IBPLT149-24 | PQ138861
cacaaaaaggcccatctgctttgtctccctaactttttatcttttttatcctaccttctgttagcggatcaaaattcattatattttgcattcattctactctttcacaaacagagccgatcgaaaatgtgtttctcttatcacaagttttgtgatatatatactacatgtacaaatgaacatctttgaacaaggactgcctatttgaatgattcacagttcatattacgactcatactgaaacttgaagcttacaaagttttctttttgaaaatccaataaatttcagggattgaataagactttgtaatacatgtctttttatccttttaattgacatagacccaagccatctagtaaaatgatgcgtcaggaacggtcgggatagctcagttggtagagcagaggactgaaaatc
>PLT.0159 | IBPLT150-24 | PQ138712
caaaccctcctttattccctaactttatagtatttatcctctttttttctttttatcaatgggtttaagattcattagctttctcattctactctttcacaaaggagtgcgaagagaactcaatggatcttatcctagaatatatttcttttttattagagtatcgggaaagaatcccagttattcactctattttatcagtattattaagaaagccatgtacaatccatagaactaccccccccccaattttccaatttagaatttgaaatactttatttaattgattttttagtccctttaattgacatagatacaaatactctactaggatgatgcacaagaaaaggtcaggatagctcagttggtagagcagaggactgaaaatc
>PLT.0160 | IBPLT151-24 | PQ138525
caaaccctactttattccctaacttatagtatttatcctctttttttctttttatcaatgggtttaagattcattatctttctcattctcctctttcacaaaggagtgcgaagagaactcaatggatcttatcctagaatataatatatttcttttttattagagtatcgggaaggaatcccgattattcactctatttttcagtattattaagtaagccatgtacaatgcatagggctacccttccccattttccaatttagaatttagaattttaaatactttatttaattgattttttagtccctttaattgacatagatacaaatcctctactaggatgatgcacaagaaaaggtcaggatagctcagttggtagagcagaggactgaaaatc
>PLT.0162 | IBPLT153-24 | PQ138891
caaaccctcctttattccctaacttatagtatttatcctctttttttctttttatcaatgggtttaagattcattagctttttcattctactctttcacaaaggagtgcgaagagaactcaatggatcttatcctagaatatatttcttttttattaattagagtatcgggaaggaatcccggttattcaatctattttttcagttttttcagtattattaagtaaaccatgtacaatgcataggactacccccccccttttttcaaatttagaatttgaaatactttatttaattgattttttagtccctttaattgacatagatacaaatactctactaggattatgcacaagaaaaggtcaggatagctcagttggtagagcagaggactgaaaatc
>PLT.0163 | IBPLT154-24 | PQ138587
caccccaaatcctcttttattccctaactatattattaatcctcttttttttctttttatcaatgggtttaagattcattagctttctcattctactctttcacaaaggaatgcgaagagaactcaatggatcttatcctattcattgaatagatttcttttttattagagtatcggcaagaaatcttggttattggttattcactctatttttaagtattgtttaagtaaaccatgcacaatgcataggactacccccccattttccaattttgaatttgaaatactttaattgattttttagttcctttaattgacatagatacaaatactctactaggatgatgcacaagaaaaggtcaggatagctcagttggtagagcagaggactgaaaatc
>PLT.0164 | IBPLT155-24 | PQ138676
caaaccctcctttattccctaacttatagtatttatcctctttttttctttttatcaatgggtttaagattcattagctttctcattctactctttcacaaaggagtgcgaagagaactcaatggatcttatcctagaatatatttcttttttattagagtatcgggaaggaatcccggttatttactctatttttcagtattattaagtaagccttgtacaatgcataggactacccccccctcattttccaatttagaatttaaaatactttatttaatatttaattgattttttagtccctttaattgacatagatacaaatactctactaggatgatgcacaagaaaaggtcaggatagctcagttggtagagcagaggactgaaaatc
>PLT.0351 | IBPLT338-24 | PQ138959
caaaaagcccattccactacttaactctattatcttatcctttttttcgttagtagttcaaaattcgttatctttcttattcaccttactcttttacaaatggatccgagagaaaaatttgtctcttatgacaagtcttgtgatatatgatacatgtacaaatggccatctttgaccaaagactccccatttgaacgagtcatggtcgatataattattcatactgaaactgacaaagtcttcctttttttaagatccaagaagttagagcacgtggataataccctttgaattgacatagacctaagttatctagtaaaatgaggatgcggtatcgggaatgggaatggtcgggatagctcaactggtagagcagaggactgaaaatc
>PLT.0358 | IBPLT345-24 | PQ138987
caaaagcttttttcactccttaacaaattatcttttttgcattaccgttttaaagttaaagatggttatgttgctatatatatttttttatcttatcacaagtcttataatatatatgataggaggacaaaaaaatatcttttatttgagcaggcagtactccgttgagtaattcataatccatattcttacatttttttatattattattaatataaaacttatgtaaaattatatacagagttcctctttttgaagacctaaaaaattccggtacctatataattgtaatacttttcatccttttaattgattgactaattgacacaaacccaagttatctcgtaaaatggggagatgatgcaccaaaaaagggaatggtcgggatagctcagctggtagagcagaggactgaaaatc
>PLT.0167 | IBPLT158-24 | PQ138808
caaaccctcctttattccctaacttatagtatttatcctcttttttctttttatcacagggtttaagattcattagctttctcattctactctttcacaaaggagtgcgaagagaactcaatggatcttatcctagaatatatttgttttttattagagtatcgggaaagaatcccggttattcgctctatttttcagtattattaagtaagccatgtacaatgcataggactaccccccccattttacaatttcgaatttgaaatcctttatttaatttattttttagtccctttaattgacatagatacaaatactctactaggatgatgcacaagaaaaggtcaggatagctcagttggtagagcagaggactgaaaatc
>PLT.0168 | IBPLT159-24 | PQ138911
caaaaaggcccgtttgattccccaattatttatccgatccgctcttttcgtttcgttagcggtttaaaattcgttatgtttttcaatcattctactcttttacaaatggatctgattggaaatttttttttttcttattacaatatttgtgatatatatgatacgcgtacaaatgaacatctttgaggaaggtatccccacttccaatttgaatgattaacaatacatatcatttcttgtactgtattaaaacttataaagttttctttttgaagatccaagaaattacagggtctggataaagctttgtaagactttttttgtctttttaattgacataaactcaagttatctattaaaataaggacgatgcacggataatggtcgggatagctcagctggtagagcagaggactgaaaatc
>PLT.0583 | IBPLT550-24 | PQ138773
caaatcctctttttttttttctttttatcaatgggtttaagattcattagctttctcattctactctttcacaaaggaaaggaatgcgaagagaactcaatggatcttatcctattcattgaatagatttcttttttattagagtatcggcaagaaatcttggttattcactctatttttaagtattatttaagtaaaccatgcacaatgcataggactaccccccctttttcaaattttgaatttgagaaatactttaattgattttttagtccttttaattgacatagatacaaatactctactaggatgatgcacaagaaaaggtcaggatagctcagttggtagagcagaggactgaaaatc
>PLT.0653 | IBPLT618-24 | PQ138529
cagtaaaaagcccgttttacttctttactataattctcctttttttttataagtggttcaaagaaaacaaagaaaattcaatatctttcttattcattttactctttcacaaatagacccaaagtgaattattcacagcccatctcattttccttacattcacaaagaaagtcttctttttgaaaatcgaaaaaattagggaatagctcagttgtgtagagcagagacttgaaaatc
>PLT.0175 | IBPLT163-24 | PQ138720
caaaaagcctatttgactccccaaatatttatcctatccctttttcattagcggttccaaattccttatctttctcattcactctataaacgtattcgagcataaatgattttctcttctcacatgtgatatataatacacatccaaattaagcaaggaatccccatttgaatgattcacagtcaatatcattactcatactgaaatttacaaagtcgtctttttgaagatccaagaaattccaggacttggagaaaactttgtaatccccccttgtccttttaattgacatagaccccagtcatctaataaaatgaggatgggatgttacattgggaatggtcgggatagctcagctggtagagcagaggactgaaaatc
>PLT.0176 | IBPLT164-24 | PQ138557
caataaaaagcccattttttaattaactatttatttatcctctttttttttcataagaagttcaaagaaaattcaatatctgtctcattcattcgactctttcaaaaacggattcgaacagaaatctttggatcttatcctaatttggtttgaatagataccatacatgtacaaatgaacatatatggtcaaggaattaccattattgaattattcacagtccatatcacttagaacttacagaaagtcttctttttgaagatctaagaaatcggggactaggttaaattttgaaatactttttttagtctatttaatttccatagatacaagtactctactaggatcatacgcaggaaatggtcgggatagctcagttggtagagcagaggactgaaaatc
>PLT.0177 | IBPLT165-24 | PQ138642
caaaaagaccgtttgactccctaattctttattgtatccttttgatttatcttgttttgcgttagcggttcaaaattccttatctttcccattcactattctttatacaattatacaaaaggatctgagcggaaaagttgttctcttatcacatcacacgggatatatatgatacatgtacaaatgaacatctttgagcaaggaatctccgtgtgaatgattcacgatcgatatttcatactgaagttattcttttgccaaattctcggacctggataaggctttgtaataccctttcaattgacatagacccacgttgtctagtaaaatgaaaatgaggatgtgacatcaggaatagttgggatagctcagtcggtagagcagaggactgaaaatc
>PLT.0002 | IBPLT002-24 | PQ138644
caacaagcccattcaactccttaactttttatcttatcctttttttcgttagtagttcaaaattcgttatcttttttattcaccctactcttttacaaatggatccgagagaaaaatttgtctcttatgacaagtcttgtgatatatgatacatgtacaaatgaccgtctttaaccaaagactccccatttgaacgaatcatggtcgatatcattattcatactgaaactgacaaagtcttccttttttgaagatccaagaaattagagcatgtggtggataataccctttgaattgacatagacctaagtgaattgacatagacctaagttatctagtaaaatgaggatgcggtatcgggaatggtcgggatagctcagctggtagagcagaggactgaaaatc
>PLT.0179 | IBPLT167-24 | PQ138810
caaaaaaaccatattgactccctaattatttatcctctccttttttatcctttttttgttagcggttcaaaattcgttatatttatcatccaccttactcttttacaaagagatctgagcggaaatgtttttctcttatcataagtcttgtgatctaagataatatgtgtacaaatgaacatctttgagtaaggaatccccatttgaatgattcacggccaatatcattattcatactgaaacttacaaagtcttccttttgaagatccaagaaattccaggacctggataagactttgtaataccttttaaattgacatagaccctagttatctagtaaaatgaggatgcagcgtcaggagtggtcgggatagctcagccggtagagcagaggactgaaaatc
>PLT.0180 | IBPLT168-24 | PQ149878
caaaagcccttttaattctttaattttttatcctataccccccccttttttaataatttatttaataatttaaaattcatcaagtttttttatttagttgacatagactcaagtaatttattaaaattagggtggtgcgtcaagaatggtcgggatagctcagccggtagagcagaggactgaaaatc
>PLT.0065 | IBPLT060-24 | PQ138603
caaaaagaccatttgactccctaattatttctcgtatcctttttatttattttatccttttttccttagcggttcaaaattccttatcttttctttctcattcactactctttatacaaatggatctgagcggaaatgctgttctcttatcacatatgatatatatgatacatgtacaaatgaacatctttgagcaaggaatccccatttgaatgattcacgatcgatatttttattcatactgaaacttacaaagttgttcttttgacaaattataggacctggatgaggctttgtaataccctttcaattgacatagacccaagttatctagtaaaatgaaaatgaggatgagacatcaggaatagtcgggatagctcagttggtagagcagaggactgaaaatc
>PLT.0182 | IBPLT170-24 | PQ138569
caaaagggccatttgactccctaattctttatcatatcctttttttatcctttttcgttagcggttcaaaactccttatctttctcattcacttttagacaaaaggatctgagcgaaaaagctgttctcttatcacatgtcacattatatatgaaacatgtacaaatgaacatctttgagcaaggaatccccgtttgaatgattcacgatcgagatttttattcatactgaaacttacaaagttgttcttttgacaaattataggaactggatgaggttttgtaataacctttcaattgacatagacccacgttctctagtaaaatgaaagaggatgagacatcaggaatagttgggatagctcagttggtagagcagaggactgaaaatc
>PLT.0172 | IBPLT162-24 | PQ138604
caaaaagaccatttgactccctaattatttctcgtatcctttttatttattttatccttttttccttagcggttcaaaattccttatcttttctttctcattcactactctttatacaaatggatctgagcggaaatgctgttctcttatcacatatgatatatatgatacatgtacaaatgaacatctttgagcaaggaatccccatttgaatgattcacgatcgatatttttattcatactgaaacttacaaagttgttcttttgacaaattataggacctggatgaggctttgtaataccctttcaattgacatagacccaagttatctagtaaaatgaaaatgaggatgagacatcaggaatagtcgggatagctcagttggtagagcagaggactgaaaatc
>PLT.0184 | IBPLT172-24 | PQ138742
caacaaaatatccttcgattcgcttccctaactctttgctgcttgtcaattttaaagaggtttaaaaatttgttatctttctcaattcttctcgttttttcctttttcacaaaacaaagtacccaatggaccctttttgcctcttatcacaggtcttgcggtatatatgacacacgtagaaaggggtggctgagtagccctcatgtgatttgttgaaggattcagaatccatattattatattacgcgttttgtacaaagtattctttgttttaaagatctaagaaatgagggtcgtcgaaaagacttaaaatacctttttcggcattttaattgacagaaactcaagtcatctaataaaataagggatgcgttggaaatggtcgggatagctcagctggtagagcagaggactgaaaatc
>PLT.0230 | IBPLT218-24 | PQ138864
caaaaagaccatttgactccctaattatttatcgtatccttttgatttatccttttttcgttagcggttcaaaaatccttatctttctcattcactactctttatacaaatggatctgagcggaaatgctgttctcttatcacatgccacatgtgacatatatgatatgatacatgtacaaatgaacatctttgagcaaggaatccccatttgaatgattcacgattattcatactcaaacttacaaagttgttctttgtgataaattataggacctggatgaggctttgtaataccctttcaattgacatagacccacgttctctagtaaaatgaaaatgaggatgagacatcaggaatagtcgggatagctcagttggtagagcagaggactgaaaatc
>PLT.0186 | IBPLT174-24 | PQ149879
caaaagcccttttaattctctaattttttatcccttttttttaattcataaagttttttatttagttgaaatagactcaagtaatttcctaaaattaggatggtgcgtcaagaatggtcgggatagctcagccggtagagcagaggactgaaaatc
>PLT.0187 | IBPLT175-24 | PQ138624
catcactccccaactagttatcctttctttttgaagctagttatgttcctcgtttttttcaaatagatagaaagcgttttttttattatcacaaggcttgttatatatatgatagacggacaaaaaaatatctttgatttgagcaagtagtactcagttgagtaattcacaatccatattattaatttaatttataacttaagtaaaattatattcaaagttcttctttttgaatacccccagtacctatataagactttataatacttttaatcctttgtaattgattgactaattgacacagactccagttatctcgtaagtaaaatagggagatactgcaccagtaaagggtaatggtcgggatagctcagttggtagagcagaggactgaaaatc
>PLT.0188 | IBPLT176-24 | PQ138956
cctcaaaaagggcccgtttgactgcttaaactatttagttgatctgatcctatacttacttcgatgttttttttgcaagaatcctagtccatcatactgaaacttacaaattttctttacatacaaaaaatgcaaggcctgaagaaaaccttgccagtttttctaattgacatagaaccaagtcatctcgtaatctagtaaaatgagaatgataagtcgggaatagtcgggatagctcagttggtagagcagaggactgaaaatc
>PLT.0263 | IBPLT250-24 | PQ138605
caaaaagaccatttgactccctaattatttctcgtatcctttttatttattttatccttttttccttagcggttcaaaattccttatcttttctttctcattcactactctttatacaaatggatctgagcggaaatgctgttctcttatcacatatgatatatatgatacatgtacaaatgaacatctttgagcaaggaatccccatttgaatgattcacgatcgatatttttattcatactgaaacttacaaagttgttcttttgacaaattataggacctggatgaggctttgtaataccctttcaattgacatagacccaagttatctagtaaaatgaaaatgaggatgagacatcaggaatagtcgggatagctcagttggtagagcagaggactgaaaatc
>PLT.0284 | IBPLT271-24 | PQ138535
caataaaaagcccattttacttcctcactctgtctcactctgttctttcacaaatggatccgaatatcaatttttgtatattcttccaattgcaatccaatttcatttgtatagatacgatacctgcacaaatgaacatatatgttcaaggaatcaaagaaagtttttttttgaagatctaaaaaattaagggggctagatcgaatttgttaagactgtcttttttagttcttttcattgacatagatacaagtactttgctaggattatgcacgtaaaatggtcgggatagctcagttggtagagcagaggactgaaaatc
>PLT.0191 | IBPLT179-24 | PQ138845
caaaagcctatttggcatcccaacgatttctcttatatctattatctatttatatatctattatctatttagtggttccaaattcctcatctttatcattcactctatttattgttttacaaacggatctgactggaaacgcctttttacacaagttttgtgagatacgtatgatatatacacatacaaatgaacatctttttgaagatccaagaaattacagtaaagttggtaatcttctttcatactttttattgacatagaccccagtcatctaataaaataaggatgatacattgggaatggtcgggatagctcagctggtagagcagaggactgaaaatc
>PLT.0310 | IBPLT296-24 | PQ138988
caaaaagaccatttgactccctaattatttctcgtatcctttttatttattttatccttttttccttagcggttcaaaattccttatcttttctttctcattcactactctttatacaaatggatctgagcggaaatgctgttctcttatcacatatgatatatatgatacatgtacaaatgaacatctttgagcaaggaatccccatttgaatgattcacgatcgatatttttattcatactgaaacttacaaagttgttcttttgacaaattataggacctggatgaggctttgtaataccctttcaattgacatagacccaagttatctagtaaaatgaaaatgaggatgagacatcaggaatagtcgggatagctcagttggtagagcagaggactgaaaatc
>PLT.0360 | IBPLT347-24 | PQ138595
caaaaaaagcccattttactccttaactatttagcttatccttttttttagtagttcaaaaatagttatctttctcattcaccctactattttacaaatgtatccgagataaaaatttgtctattatgccaagtcttatgatatatgatacatggacaaatgaccctcttaggctctccgaacgagtcacggttgctatcgttcttcatcctgaaacttacaacgtctcctttttttgaagctccaagaaattctaacacctggacaagactttgtaataccctttgaattgacatagacctaagttatctagtaatatgagaatgtggtatcggtatcgggaatgggaatggtcgggatagctcagctggtagagcagaggactgaaaatc
>PLT.0194 | IBPLT182-24 | PQ138856
caataaattatccccaataaaaagcccattttactatactatttatcctcttttttttcgtaagcggttcaaagaaaattcaatatttttttcattcattctactctttcgcaaatggatccggatagaaatttttggaccttatccctattaggtttgaatagatacctgtacaaataaacatatatggtcaaggaatttccattattgaattattcacagcctatatcattatccttacattcacaaaaaaaatcttctttttaaagatttaagaaattcggggactagacccaaatttggaatagtttttttagtctatttaatttacatacatattacatagatacaagtactctactaggatgatgcgcgggaaatggtcgggatagctcagttggtagagcagaggactgaaaatc
>PLT.0195 | IBPLT183-24 | PQ138541
caaaaagaccgtttgactccctaattctttattgtatccttttgatttatcttgtttttcgttaggggttcaaaattccttatctttcccattcactactctttatacaattatacaaaggaaaaggatctgagcggaaaagctgttcccttatcacaccacacgggatatatatgatacatacaaatgaacatctttgagcaaggaatccccgtgtgaatgattcacgatcgagatttttattcatactgaagttattcttttgccaaattataggacctggacgaggctttgtaataccctttctattgacatagaccacgttgtctagtaaaatgaggatgcgacatcaggaatagttgggatagctcagttggtagagcagaggactgaaaatc
>PLT.0366 | IBPLT353-24 | PQ138635
caaaaagaccatttgactccctaattatttctcgcatcctttttatttattttatccttttttccttagcggttcaaaattccttatcttttctttctcattcactactctttatacaaatggatctgagcggaaatgctgttctcttatcacatatgatatatatgatacatgtacaaatgaacatctttgagcaaggaatccccatttgaatgattcacgatcgatatttttattcatactgaaacttacaaagttgttcttttgacaaattataggacctggatgaggctttgtaataccctttcaattgacatagacccaagttatctagtaaaatgaaaatgaggatgagacatcaggaatagtcgggatagctcagttggtagagcagaggactgaaaatc
>PLT.0197 | IBPLT185-24 | PQ138743
caacaaagtctccctcaactccctatccctaactctttgctgcctttcaatttggaaagggtttccaaatttattatctttctcatttcttctctttaattttaccttttcacaaaaaaagtacccaatagactctttttttcctcttatcacaggtcttgcggtatatatgacacatgtacaaagggggtggcccaggaaccctcatgtgatttgttgaaggattcataatccatattattacattacgccttttgtccaaagtcttcttttttttaaggtaaggatctaagaaatgcggggcgtggaaaagactcaaaataccttggttcgtcatttctttgaattgacataaactcaagtcatctaataaaataagggatgatgcgttagaaatggtcgggatagctcagctggtagagcagaggactgaaaatc
>PLT.0198 | IBPLT186-24 | PQ138973
caataaaaagcccattttacttcctcaatctattctttcacaaatggatccgaatatcaattttcgtatattcttccaattgcaatccaatttcatttgtatagatacgatacctgcacaaatgaacatatatgttcaaggaatcaaagaaagttttctttttgaagatctaagaaattcagaaattcagggggctaggtcaaatttgttaagactgttttgttaagactgtcttttttagttcttttcattgacatagatacaagtactctgctaggatgatgcacggaaaatggtcgggatagctcagttggtagagcagaggactgaaaatc
>PLT.0199 | IBPLT187-24 | PQ139006
caaaaagaccatttggctccctaattctttatcgtatccttttttcgttagcggttcaaaactcctttatgacatgtgatatatattacaaatgaacatctttgagcaaggaatccccatttgaatgattcacgatcaatatttttagtcatattataggcccgggatgagactttgtaatactctttctattgacatagacccaagttatctataaaataaaaataaggatgagacatgaggaatacctgggatagctcagtcggtagagcagaggactcaaaatctttgtgcaccagttcgaatctggttccttcaggaatagttgggatagctcagttggtagagcagaggactgaaaatc
>PLT.0200 | IBPLT188-24 | PQ138654
caaaacgatccggttgactccctaattatttattttcattttatcattttgttagcgattcaaatcaaaattcgttatatttatcattcattctcattctactcttttctttcacaaatggatctgagcgaaaatttttttcttatcacaagacttgtgtgtgatatatatgatacgtgatacgcgtacagtacaaatgatttgagcaaggaatccattaaatttgaataattaacaatacatatcattacttgtactgtactgaaactttgaaaattttttttgaagatccaagaaattctattagatcctgtataatactttgtaatactttttcgtttttctaattgactaattgacatagacccaagtcctatattaaaataaaatgaggatgatgcgtcgtgaatggtcgggatagctcagctggtagagcagaggactgaaaatc
>PLT.0201 | IBPLT189-24 | PQ138950
caaaaaggggcccacccgactccctaattgtttatcttattctctcttttcgttaacgattcaaaattcgttatctttctcatttatttttctcatttattcgagtttttcacaaatgtatccgggctgcattttttcttttcatttcttttcacaagttttgtgatagataggatagacatccaaacgaacttctttgagtaaaacaaggaatcccttttaaaataaaattggaatgattaacaatgataagactttagaatagctttagaatatcttttttttttttattgacttttattgacatagactcaagtcatttactaaaattagaaagaaggtgcgtcggaaatggtcgggatagctcagcaggtagagcagaggactgaaaatc
>PLT.0202 | IBPLT190-24 | PQ138540
caaaaagaccatttggctccctaattctttatcgtatcctttttatttatccttttttggttagcggttcaaaactccttatctttctcattcactactctttatagttatagaaatggatctgagcggaaatgctattctcgtatcacatgtgatatatatgatacatgtacaaatgaacatctttgagcaaggaatccccatttgaatgattcacgatcgctatttttattcatactgaaacttacaaagttgttcttttgacaaattataggcccgggatgaggctttggaataccctttcaattgacatagacccaagttctctagtaaaatgaaaatgaggatgagacatgaggaatagttgggatagctcagttggtagagcagaggactgaaaatc
>PLT.0203 | IBPLT191-24 | PQ139018
caaaaagaccatttggcttcctaattctttatcgtatcctttttatttatccttttttcgttagcggttcaaaactccttatctttctcattgactactctttagacaatgagccgaaatgctgttctcttatcacatgtgatatatatgatacatgtacaaatgaacttctttgagcaaggaatccccatttgaatgattcacgatcgatatttttattcatactgaaacttacaaagttgttcttttgacaaattataggcccgggatgaggctttgtaataccctttcaattgacatagacccaagttctctagtaaaatgaaaatgaggatgagatatgaggaatagtcgggatagctcagttggtagagcagaggactgaaaatc
>PLT.0393 | IBPLT376-24 | PQ138601
caaaaagaccatttgactccctaattatttctcgtatcctttttatttattttatccttttttccttagcggttcaaaattccttatcttttctttctcattcactactctttatacaaatggatctgagcggaaatgctgttctcttatcacatatgatatatatgatacatgtacaaatgaacatctttgagcaaggaatccccatttgaatgattcacgatcgatatttttattcatactgaaacttacaaagttgttcttttgacaaattataggacctggatgaggctttgtaataccctttcaattgacatagacccaagttatctagtaaaatgaaaatgaggatgagacatcaggaatagtcgggatagctcagttggtagagcagaggactgaaaatc
>PLT.0205 | IBPLT193-24 | PQ138633
caaaaaggccatttggctccctaattctttatcgtatcctttcgttttattttatttatccttttttcgttagcggttcaaaactccttatctttctcattcactactctttctacaacgagcggaaatgatgttctcttatcacatgtgatatatatattacaaatgaacatctttgagcaaggaatccccatttgactgattcacgatcgatatttttattcatactgaaacttacaaagttgttattttgacaaaatataggcccgggatgaggctttgtaataccctttcaattgacatagacccaagttctctagtaaaatgaaaatgaggatgagacatgaggaatagttgggatagctcagttggtagagcagaggactgaaaatc
>PLT.0206 | IBPLT194-24 | PQ138622
caaatcccccaaaaagcctttgtttacttcgtttacttccccgacccttttcccatctcccttttcttttcattagaggttgaaaattcctgatgcactcgccccatatctatattctattttattcttttagtttagaaatagatctgggcataaatgcctttcccttattacatgttagatatgagaatatagacaaatgaacatctttgagaaaaaaccccatttgaacgattttgaatcagtatcattacggataatgaaatttacaaaatttttttaagatcaaagaacttctaggacctagataaaacttcttaatcttctttcacactgttaattgacaaagatcccgttctctaataaaatgaaaatgaggatgctacattgggactggtcgggatagctcagctggtagagcagaggactgaaaatc
>PLT.0418 | IBPLT398-24 | PQ138602
caaaaagaccatttgactccctaattatttctcgtatcctttttatttattttatccttttttccttagcggttcaaaattccttatcttttctttctcattcactactctttatacaaatggatctgagcggaaatgctgttctcttatcacatatgatatatatgatacatgtacaaatgaacatctttgagcaaggaatccccatttgaatgattcacgatcgatatttttattcatactgaaacttacaaagttgttcttttgacaaattataggacctggatgaggctttgtaataccctttcaattgacatagacccaagttatctagtaaaatgaaaatgaggatgagacatcaggaatagtcgggatagctcagttggtagagcagaggactgaaaatc
>PLT.0457 | IBPLT426-24 | PQ138530
cagtaaaaagcccgttttacttctttactataattctcctttttttttataagtggttcaaagaaaacaaagaaaattcaatatctttcttattcattttactctttcacaaatagacccaaagtgaattattcacagcccatctcattttccttacattcacaaagaaagtcttctttttgaaaatcgaaaaaattagggaatagctcagttgtgtagagcagagacttgaaaatc
>PLT.0211 | IBPLT199-24 | PQ139017
caaaaagaccatttggcttcctaattctttatcgtatcctttttatttatccttttttcgttagcggttcaaaactccttatctttctcattgactactctttagacaatgagccgaaatgctgttctcttatcacatgtgatatatatgatacatgtacaaatgaacttctttgagcaaggaatccccatttgaatgattcacgatcgatatttttattcatactgaaacttacaaagttgttcttttgacaaattataggcccgggatgaggctttgtaataccctttcaattgacatagacccaagttctctagtaaaatgaaaatgaggatgagatatgaggaatagtcgggatagctcagttggtagagcagaggactgaaaatc
>PLT.0565 | IBPLT532-24 | PQ138696
caaaagcccgtttgactccttaactatttatcctatcctttatttagttaatttagttagccgttccaaattcgttatctttttgattcactcaactgtttcacaaaacaaacggatcatagcggaaattcttttctctgatcacaagtcttgtgatatttgatacacgtacaaataaacatctttgagcaaggaatctccatttgaatgattcatgatctatatcattattcggaattcggactgaaataaaaaaaaatttctttttgaaaatcaaagaaattccaggacctgtatacgactttagaataccctttcgttctatctaattgacatagacccaaatcactagtaaaatgatgcatcgggaatggtcaggatagctcagtccggtagagcagaggactgaaaatt
>PLT.0631 | IBPLT597-24 | PQ138797
caaaaagaccgtttgactccctaattctttattgtatacttttgatttattttgttttttgttagtggttcaaaattccttatctttcccattcactactctttatacaattatacaaatacaaaaagatctgaacggaaaagctgttctcttctcacatcacatcacacgggatatatatgatacatgtacaaatgaacatctttgagcaaggaatccccgtgtgaatgattaacgatcgagatttttttcatactggcgttattattttgccaaattctagaacctggatgaggctttgtaataccctttcaattgacacagacccgccatgtctagtaaaatgaaaatgaggatgggacatcaggaatagttgggatagctcagtcggtagagcagaggactgaaaatc
>PLT.0214 | IBPLT202-24 | PQ138764
caaaagtctatttaaccccctaactagttatctttttttcattaattagcgtttttaaggtggttatattcctaattttttttttttccaaatcgatccggacgataacgtttttctcttatcacaacaaaagtcttgtaatatatctgatagacatacatacaattgaacaagtggtactcagttgagtaattcacaatctatattattacattactcattttaaaactaaaaaaaaattatagactcaaaggccttcttttttaagacccaagaaattccggtaactcgaaaatacttcactttgtaagactttttatccttttaattgacttttattgactaattgacacagacccaagttatctagtaaaatggggagatgatgcaccataagggggaacggtcgggatagctcagttggtagagcagaggactgaaaatc
>PLT.0215 | IBPLT203-24 | PQ138522
caaaccctcttttattccctaactatagtatttatcctcttttttcctttttatcaatgggtttaagattcattagctttctcactctactctttcccaaaggagtgcgaagagaactaaatggatcttatcctagaatagatttcttttttattcgagtatcgggaaggaatcccggttattcactctatttttaagtattattaagtaagccatatacaatgcgtaggactaccctcccattttcaaatttcgaatttgaaatactttatttaattgattttttagtccctttaattgacatagatacaaatcctctactaggatgatgcacaagaaaaggtcaggatagctcagttggtagagcagaggactgaaaatc
>PLT.0007 | IBPLT006-24 | PQ138848
caaaaagcccattcgactccttaactatttatcttatctttttttctttttcgttagtagttcaaaattcgttatctttcttattcaccctactcctttacaaaaggatccgagagaaaaatttgtttcttatgacaagccttgtgatatatgatacatgtacaaatgaccgtctttgaccaaagactccccatttgaacgagtcatggtcgatatccttattcatactgattatagcacctggataagaccttgtaatactctttgaattgacatagacctaagttatctagtaaaatgaggatgcggtatcgggaatgggaatggtcgggatagctcagctggtagagcagaggactgaaaatc
>PLT.0010 | IBPLT009-24 | PQ139048
caaaagccaatttcatttctttattttgatgtccctttttttttttttagactttagctttagttaaccaagtaattttctcaaatgatcttagaaaagcatggtggggatagctcagccacctttcattaactaagtaattttctcaaatgatcttagaaaatcatggttgggtcgggatagctcagtaggtagagtatgagactgaaagt
>PLT.0218 | IBPLT206-24 | PQ149880
caaaagcccttttaattctctcattttttatccgatatccccccctttttttttcatttttatttataaagttttttttagttgacatagactcaagtaatttcctaaaattaggatggtgcgtcaagaatggtcgggatagctcagccggtagagcagaggactgaaaatc
>PLT.0219 | IBPLT207-24 | PQ138915
caaaaaggcccgtttgattccccaattatttatccgatccgctcttttcgtttcgttagcggtttaaaattcgttatgtttttcaatcattctactcttttacaaatggatctgattggaatttttttttttcttattacaatatttgtgatatatatgatacgcgtacaaatgaacatctttgaggaaggtatccccacttccaatttgaatgattaacaatacatatcatttcttgtactgtattaaaacttataaagttttctttttgaagatccaagaaattacagggtctggataaagctttgtaaaacttttttttgtctttttaattgacataaactcaagttatctattaaaataaggacgatgcacggataatggtcgggatagctcagctggtagagcagaggactgaaaatc
>PLT.0220 | IBPLT208-24 | PQ138621
caaaaagaccctttgactccctaattatttctcctatcctttattgtttattttatcctttttccttagcagttcaaaattccttatcttttctttctcattcactactctttatacaaatgggtctgagcggaaatgctgttctcttatcacatgtgatatagatgatacatatacaaatgaacatctttgagcaaggaatccccatttgaatgaatcacgatcgatatttttattcatactgaaacttacaaagttgttcttttgacaaattataggacctggatgaggctttgtaataccctttcaattgacatagacccaagttatctagtaaaatgaaaatgaggatgaggcatcaggaatagttgggatagctcagttggtagagcagaggactgaaaatc
>PLT.0021 | IBPLT018-24 | PQ139021
caaaaagcccattcaacgccttaactatttatcttatcctttttttcgttagtagtttaaaattcgttatctttcttattcacccaaacggatccgagagaaaaatttgtctcttatgacaagtcttgtgatatatgatacatgtacaaatgaccgtctttgaccaaagactccccatttgaacgagtcatggtcgatatcattattcatactgaaactgataaagtctttcttttttgaagatccaagaaattatagcacctggataataccctttgaattgacatagacctaagttatctagtaaaatgaagatgcggtatcgggaatgggaatggtcgggatagctcagctggtagagcagaggactgaaaatc
>PLT.0222 | IBPLT210-24 | PQ138613
caaaaaggccatttgactccctaattatttatcgtatcctttttatttattttatactttttttcgttagcggttcaaaattccttatctttctcattcactactctttatacaaatggatctgggcgaaaatgctgttctcttgatatataacaaatgaacatctttgagcaaggaatccccatttgaatgattcacgatcgatatttttattcatactgaaacttacaaagttgttcttttgttttgacaaattataggacctggatgaggctttgtaataccctttcaattgacatagacccaagttatctagtaaaatgaaaatgaggatgagacatcaggaatagttgggatagctcagttggtagagcagaggactgaaaatc
>PLT.0039 | IBPLT034-24 | PQ138758
caaaaagtctatttgatttcccaaccatttatcttatccctcttttcgttagcgcttccaaattccttagctattcttagctttctcatccactctattcttttagaaacggatctgagtggaaatgcctttatcttatcacaagtcttgtgagatacgtatgatacacataaaaatgaacatctttgaacaaggactccccattgaacattgaacgagccacaattgatatcatttctcatactgaaacttacaaagtcgtcttattgaagatccaagaaattccaggacccggataaaactttggaatcttctttcatccttttaattgacatagaccccagtcatctaataaaattaggacgatacgttgggaatggtcgggatagctcagctggtagagcagaggactgaaaatc
>PLT.0224 | IBPLT212-24 | PQ138670
caaaagtccgggttcactctctaattatttctcctaaatcctctttttttttattcgttatgtgtcttattcagtccattctttcacaaatggatctgagtagaatttttctttttcttatcacaatcacaagtcttgggatatgtaattatatgtaattgaaatattaaatatattataaacatacaattttttttatggtaaacctacaaacgaacatcttatccttgagcaagcaagcctgatattaatgattaacaatacataatgattactactactgaaaacaaaataaaaaagaaaaaaagtcttttttattttgttgacatagattcattgacatatattcaagtaatctcttaaaatggagatgctgcgccaagaatggtcgggatagctcagctggtagagcagaggactgaaaatc
>PLT.0226 | IBPLT214-24 | PQ138906
caaaacgaaacggttgactccctaattatttatcttttatcattttgttagcgattcaaaattcgttatgtttctcattcattctactctttcacaaacggatctgagcggaaatttttttcttatcacaagcctcgtgtgttatatatatgatacacgtacaaacgaacatctttgagcaaggaatccccattaaaaatttaatttgaataattaacaatatatatcattacttgtactgaaacttagaattttttttgaagatccaagaaattctatacagggcctgtataatactttgtaatacttttttcgtttttctaattgacatagacccaagtcctatattaaaataaaatgaggatgatgcgatgtgtcgtgactggtcgggatagctcagctggtagagcagaggactgaaaatc
>PLT.0227 | IBPLT215-24 | PQ138934
caaaaagacctggttgcctccctaattatttatcttctcattttattttgttagtgactcaaaattggttatggttcgcagtgattctcactctactatttcattcacaaaccgatctgagcggaaattttttttcttatcacatcataagccttgtgtgtgatatatatgatacgtgtacaaatgcaaatgagcatctttgaataatgtattaaattaaaataattaacaatctatatcattatttgtattatttgtactgtattgaaacttacaaggttttctttttgaagatacaagaaattctaccagggcctggataatactttggaatatcttttcgttttttaattgacatagacccaagtcctatattaaaataaaatgaggatgatgcgtcgtgaatggtcgggatagctcagctggtagagcagaggactgaaaatc
>PLT.0109 | IBPLT100-24 | PQ139049
caaaagccaatttcatttctttattttgatgtccctttttttttttttagactttagctttagttaaccaagtaattttctcaaatgatcttagaaaagcatggtggggatagctcagccacctttcattaactaagtaattttctcaaatgatcttagaaaatcatggttgggtcgggatagctcagtaggtagagtatgagactgaaagt
>PLT.0143 | IBPLT134-24 | PQ139010
caaaaagcccattcaactccttaactatttatcttatccttttttcgttagtagttcaaaattagttatctttcttattcaccctactcttttacaaacggatccgagagaagaatttgtctcttatgacaagtcttgtgatatatgatacatgtacaaatgaccgtctttgaccaaagactccccatttgaacgagtcatggtcgatatcattattcatactgaaactgacaaagtcttccttttttgaagatccaagaaattatagcacctggataataccctttgaattgacatagacctaagttatctagtaaaatgaggatgtggtatcgggaaggggaatggtcgggatagctcagctggtagagcagaggactgaaaatc
>PLT.0146 | IBPLT137-24 | PQ138880
caaaaagcccatttgattccttaactatttatcttattttttttgttagtagttcaaaactcgttatctttcttattcaccccactcttttacaaacggatccgagagaaagatttgtctcttatcacaagtcttgtgatatgatacatgtacagatgaccgtctttgaccaaagactccctatttgaacgagtcatggtcgatatcattattcataccgaagctgacaaagtcttccttttttgaagatccaagaaattctagcacctggataagactttgtaatactctttgaattgacatagacctaaattatttagtaaaatgaggatgcggtatcgggaatggtcgggatagctcagctggtagagcagaggactgaaaatc
>PLT.0231 | IBPLT219-24 | PQ138669
caaaagtccgggttcactctctaattatttctcctaaatcctcttttttttttattcgttatgtgtcttattcagtccattctttcacaaatggatctgagtagaatttttctttttcttatcacaatcacaagtcttgggatatgtaattatatgtaattgaaatattaaatatattataaacatacaatttttttatagtaaacctacaaacgaacatcttatccttgagcaagcaagcctcatattaatgattaacaatacataatgattactactactgaaaataaaaaacaaaattcaaaaagaaaaaaagtcttttttatttagttgacatagattcattgacatatattcaagtaatctcttaaaatggagatgctgcgcaaagaatggtcgggatagctcagccggtagagcagaggactgaaaatc
>PLT.0232 | IBPLT220-24 | PQ138811
caaaaaaaccatattgactccctaattatttatcctctccttttttatcctttttttgttagcggttcaaaattcgttatatttatcatccaccttactcttttacaaagagatctgagcggaaatgtttttctcttatcataagtcttgtgatctaagataatatgtgtacaaatgaacatctttgagtaaggaatccccatttgaatgattcacggccaatatcattattcatactgaaacttacaaagtcttccttttgaagatccaagaaattccaggacctggataagactttgtaataccttttaaattgacatagaccctagttatctagtaaaatgaggatgcagcgtcaggagtggtcgggatagctcagccggtagagcagaggactgaaaatc
>PLT.0233 | IBPLT221-24 | PQ149881
caaaagccgattaaattcgctcatttttatggccctttagtttttattgagttgacatagactcaagtaatttcttaaaattaggatggtgcgtcaagaatggtcgggatagctcagccggtagagcagaggactgaaaatc
>PLT.0234 | IBPLT222-24 | PQ138556
caataaaaagcccattttttaattaactatttatttatcctctttttttttcataagaagttcaaagaaaattcaatatctgtctcattcattcgactctttcaaaaacggattcgaacagaaatctttggatcttatcctaatttggtttgaatagataccatacatgtacaaatgaacatatatggtcaaggaattaccattattgaattattcacagtccatatcacttagaacttacagaaagtcttctttttgaagatctaagaaatcggggactaggttaaattttgaaatactttttttagtctatttaatttccatagatacaagtactctactaggatcatacgcaggaaatggtcgggatagctcagttggtagagcagaggactgaaaatc
>PLT.0235 | IBPLT223-24 | PQ138862
cacaaaaaggcccatctgctttgtctccctaactttttatcttttttatcctaccttctgttagcggatcaaaattcattatattttgcattcattctactctttcacaaacagagccgatcgaaaatgtgtttctcttatcacaagttttgtgatatatatactacatgtacaaatgaacatctttgaacaaggactgcctatttgaatgattcacagttcatattacgactcatactgaaacttgaagcttacaaagttttctttttgaaaatccaataaatttcagggattgaataagactttgtaatacatgtctttttatccttttaattgacatagacccaagccatctagtaaaatgatgcgtcaggaacggtcgggatagctcagttggtagagcagaggactgaaaatc
>PLT.0157 | IBPLT148-24 | PQ149877
caaaatttttatggttttatttttatttagttgacatagattcaagtaatttcttaaaattaggatattgcataaaaatgattgggatggctcagccggtagagcagaggagtgtatatc
>PLT.0196 | IBPLT184-24 | PQ138849
caaaaagcccattcgactccttaactatttatcttatctttttttctttttcgttagtagttcaaaattcgttatctttcttattcaccctactcctttacaaaaggatccgagagaaaaatttgtttcttatgacaagccttgtgatatatgatacatgtacaaatgaccgtctttgaccaaagactccccatttgaacgagtcatggtcgatatccttattcatactgattatagcacctggataagaccttgtaatactctttgaattgacatagacctaagttatctagtaaaatgaggatgcggtatcgggaatgggaatggtcgggatagctcagctggtagagcagaggactgaaaatc
>PLT.0238 | IBPLT226-24 | PQ138912
caaaaaggcccgtttgattccccaattatttatccgatccgctcttttcgtttcgttagcggtttaaaattcgttatgtttttcaatcattctactcttttacaaatggatctgattggaaatttttttttttcttattacaatatttgtgatatatatgatacgcgtacaaatgaacatctttgaggaaggtatccccacttccaatttgaatgattaacaatacatatcatttcttgtactgtattaaaacttataaagttttctttttgaagatccaagaaattacagggtctggataaagctttgtaagactttttttgtctttttaattgacataaactcaagttatctattaaaataaggacgatgcacggataatggtcgggatagctcagctggtagagcagaggactgaaaatc
>PLT.0239 | IBPLT227-24 | PQ149882
caacccccaaaacccgttgacgccctacctgtttttttttctttttaattgacatagacgccagtcctctattaaaatgaggatgatgtcttggtaatggtcgggatagctcagttggtagagcagaggactgaaaatc
>PLT.0240 | IBPLT228-24 | PQ138947
caataaaaagcccattttacttcttaactatttagttattctcttttttttttataagaagttcaaagaaaattcaatatctttctcattcattctactctttcccaaacggatccgaacagaaatcttttgatcttatcctaatttggtttgaatagatacgatacctgtacaaataaacatatataattgacataattgaagtccatatcacttacaacttacattcaaaaagaaagtcttctttttgaagatctaagaaattcgaggactaggtcaaattttggaatactttttttagtctatgtaatttccatagatacaagtactccgctagtatgatgcgcgggaaatggtcgggatagctcagttggtagagcagaggactgaaaatc
>PLT.0204 | IBPLT192-24 | PQ138881
caaaaagcccatttgattccttaactatttatcttattttttttgttagtagttcaaaactcgttatctttcttattcaccccactcttttacaaacggatccgagagaaagatttgtctcttatcacaagtcttgtgatatgatacatgtacagatgaccgtctttgaccaaagactccctatttgaacgagtcatggtcgatatcattattcataccgaagctgacaaagtcttccttttttgaagatccaagaaattctagcacctggataagactttgtaatactctttgaattgacatagacctaaattatttagtaaaatgaggatgcggtatcgggaatggtcgggatagctcagctggtagagcagaggactgaaaatc
>PLT.0242 | IBPLT230-24 | PQ138599
caaaaagcccatttgactgtctaactatttttctttcgatttatcctttttggttagcggtttcaaattccttatcttttccattcacccgactcttttagaaactgatctgaacggaaagcttgttctcttatcagaagatatatgatatatctcatacatgtacaaatgaacagagaaaggaatcccgatttgaatgagtcacgctcggtattcttattcatactgaaacttaccaagttgtccttttgctgatccaatcaattctagacctggatgagactttgtaataccctttcaattgacatagacttaagttctctcgtaaaatgagtatagaacaacgggaatagtcgggatagctcagctggtagagcagaggactgaaaatc
>PLT.0221 | IBPLT209-24 | PQ138719
caaaaagcccatttgactccttataactatttatcttatctttttttttcgttagtagttcaaaattcgttatctttcttattcaccctactcttttacaaacggatccgagagaaagatttgtctcttatgacaagtcttgtgatatatgatacatgtacaaatgaccgtctttgaccaaagactccccatttgaacgagtcatggtcgatatcattattcatactgaaactgacaaagtcttccttttttgaagatccaagaaattatagcacctggataagactttgtaataccctttgaattgacatagacctaagttatctagtaaaatgagaatgcggtatcgggaatgggactggtcgggatagctcagctggtagagcagaggactgaaaatc
>PLT.0223 | IBPLT211-24 | PQ138680
caaaaagcccattcaactccttattatcttatcctttttttcgttagtagttcaaaattcgttatctttcttattcaccctactcaacggatccgagagcacaatttttctcttatgacaagtcttgtaatatatgatacatgtacaaatgaccgtctttgaccaaagactccccatttgaacgagtcatggtcgatatcattattcatactgaaacttacaaagtcttccttttttgaagatccaagaaattatagcacctggataataccctttgaattgacatagacctaagttatctagtaaaatgaggatgcggtatcgggaatgggaatggtcgggatagctcagctggtagagcagaggactgaaaatc
>PLT.0245 | IBPLT233-24 | PQ149883
caaaagcccttttaattctctaatttgttatcctatacccccccctttttttttcattgactcaagtaatttcttaccattaggatggtgcgtcaagcaagaatggtcgggatagctcagccggtagagcagaggactgaaaatc
>PLT.0252 | IBPLT240-24 | PQ138681
caaaaagcccattcaactccttattatcttattttttcgttagtagttcaaaattcgttatctttcttattcaccctactcaacggatccgagagcgcaatttttctcttatgaggagtcttgtgatatatgatacatgtacaaatgaccgtctttgaccaaagactccccatttgaacgagtcatggtcgatatcattattcatactgaaacttacaaagtcttccttttttgaagatccaagaaattatagcacctggataataccctttgaattgacatagacctaagttatctagtaaaatgaggatgtggtatcgggaatggtcgggatagctcagctggtagagcagaggactgaaaatc
>PLT.0247 | IBPLT235-24 | PQ138795
caaaaagaccatttggctccctaattctttatcgtatcctttttctttatccttttttcgttagcggttcaaaattccttatctttctcattcactactctttatacaatgagcggaaatgctgttctcttatcacatgtgatatatatgatacatgtacaaatgaacttatttgagcaaggaatccctatttgaatgatttacgatcgatatttttattcatactgaaacttacaaagttgttcttttgacaaattataggcccgggatggggctttgtaataccctttcaattgacatagacccaagttctctagtaaaatgaaaatgaggatgagacatgaggaattgttgggatagctcagttggtagagcagaggactgaaaatc
>PLT.0248 | IBPLT236-24 | PQ138982
caaaagatttttttactttttaaaaaattctcttttttttgcattatccctttaaagttaaagatggttatgttcctccttttttttttttcaaaagagggttttttttatcttctcacaaatcttataatctatatgataggcggataaataaatatcttttatttgagcaggtagtattccgttgagtaattcataatccatatttttacatttttatataaaacttatgtaaaattatatacagagttcctccttttgaagacccccaaaattccggtacctatataattgtaatactttttatccttttaattggttgactaactaattgacacaaacccaagttatctcgtaaaatgggaagatggtgcaccagaaaagggaatggtcgggatagctcagcgggtagagcagaggactgaaaatc
>PLT.0249 | IBPLT237-24 | PQ138998
caaaaagaccatttggctccctaattctttatcgtatccttttttcgttatcggttcaaaactccttttctcattcactactctttatacaatgagcataaatgctgttctcttatcacatgtgatatgtattatattatacatgtaaaaatgaatatctttgagcaaggaatccctatttgaatgattcacgatcgatatttttattcatactgaaacttacaaagtggttcttttgacaaattctaggcccgggatgaggctttgtaataccctttcaattgacatagacccaagttctctagtaaaatgaaaatgaggatgagacatgatgaatagttgggatagctcagttggtagagcagaggactgaaaatc
>PLT.0250 | IBPLT238-24 | PQ138809
caaaccctcctttattccctaacttatagtatttatcctcttttttctttttatcacagggtttaagattcattagctttctcattctactctttcacaaaggagtgcgaagagaactcaatggatcttatcctagaatatatttgttttttattagagtatcgggaaagaatcccggttattcgctctatttttcagtattattaagtaagccatgtacaatgcataggactaccccccccattttacaatttcgaatttgaaatcctttatttaatttattttttagtccctttaattgacatagatacaaatactctactaggatgatgcacaagaaaaggtcaggatagctcagttggtagagcagaggactgaaaatc
>PLT.0257 | IBPLT245-24 | PQ139023
caaaaagcccattcaacgccttaactatttatcttatcctttttttcgttagtagtttaaaattcgttatctttcttattcacccaaacggatccgagagaaaaatttgtctcttatgacaagtcttgtgatatatgatacatgtacaaatgaccgtctttgaccaaagactccccatttgaacgaatcatggtcgatatcattattcatactgaaactgataaagtctttcttttttgaagatccaagaaattatagaacctggataataccctttgaattgacatagacctaagttatctagtaaaatgaagatgcggtatcgggaatgggaatggtcgggatagctcagctggtagagcagaggactgaaaatc
>PLT.0253 | IBPLT241-24 | PQ138618
caaaaagaccctttgactccctaattatttctcctatcctttattgtttattttatcctttttccttagcggttcaaaattccttatcttttctttctcattcactactctttatacaaaggggtctgagcggaaatgctgttctcttatcacatgtgatatatatgatacatatacaaatgaacatctttgagcaaggaatccccatttgaatgattcacgatcgatatttttattcatactgaaacttacaaagttgttcttttgacaaattataggacctggatgaggctttgtaataccctttcaattgacatagacccaagttatctagtaaaatgaaaatgaggatgagacatcaggaatagttgggatagctcagttggtagagcagaggactgaaaatc
>PLT.0254 | IBPLT242-24 | PQ138908
caaaacggttgactccctaattatttatcttttatcattttgttagcgattcaaaattcgttatgtttctcattcattctactctttcacaaacggatctgagcggaaatttttttcttatcacaagcctcatgtgttatatatatgatatgatacacgtacaaacgaacatctttgagcaaggaatccccatttaaaatttaatttgaataattaacaatatatatcattatttgtactgaaacttagaatttttttttgaagatccaagaaattctatacagggcctgtataatactttgtaatacttttttcgtttttctaattgacatagacccaagtcctatattaaaataaaatgaggatgatgcgatgtgtcgtgactggtcgggatagctcagctggtagagcagaggactgaaaatc
>PLT.0255 | IBPLT243-24 | PQ149884
caaaagccaatttaattccctcatttttatggcccttttttgatttagttgacatagattctagtaatttcataaatttaggatggtgcgtcaagaatggtcgggatagctcagccggtagagcagaggactgaaaatc
>PLT.0256 | IBPLT244-24 | PQ139050
caaaagccaatttcatttctttattttgatgtcccttttttttttttttagactttagctttagttaaccaagtaattttctcaaatgatcttagaaaagcatggtggggatagctcagccacctttcattaactaagtaattttctcaaatgatcttagaaaatcatggttgggtcgggatagctcagtaggtagagtatgagactgaaagt
>PLT.0264A | IBPLT251-24 | PQ139022
caaaaagcccattcaacgccttaactatttatcttatccttttttcgttagtagtttaaaattcgttatctttcttattcacccaaacggatccgagagaaaaatttgtctcttatgacaagtcttgtgatatatgatacatgtacaaatgaccgtctttgaccaaagactccccatttgaacgagtcatggtcgatatcattattcatactgaaactgataaagtctttcttttttgaagatccaagaaattatagcacctggataataccctttgaattgacatagacctaagttatctagtaaaatgaagatgcggtatcgggaatgggaatggtcgggatagctcagctggtagagcagaggactgaaaatc
>PLT.0258 | IBPLT246-24 | PQ138678
caaaccctcctttattccctaacttatagtatttatcctctttttttctttttatcaatgggtttaagattcattagctttctcattctactctttcacaaaggagtgcgaagagaactcaatggatcttatcctagaatatatttcttttttattagagtatcgggaaggaatcccggttatttactctatttttcagtattattaagtaagccttgtacaatgcataggactacccccccccctcattttccaatttagaatttaaaatactttatttaatatttaattgattttttagtccctttaattgacatagatacaaatactctactaggatgatgcacaagaaaaggtcaggatagctcagttggtagagcagaggactgaaaatc
>PLT.0259 | IBPLT247-24 | PQ138735
caaaccctcttttattccctaactatagtcttttattccctaactatagtatttatcctcttttttcctttttatcaatgggtttaagattcattagttttctcactctactctttcccaaaggagtgcgaagagaactaaatggatcttatcctagaatagatttcttttttattcgagtatcgggaaggaatcccggttattcactctatttttaagtattattaagtaagccatatacaatgcgtaggactaccctcccattttcaaatttcgaatttgaaatactttatttaattgattttttagtccctttaattgacatagatacaaatcctctactaggatgatgcacaagaaaaggtcaggatagctcagttggtagagcagaggactgaaaatc
>PLT.0260 | IBPLT248-24 | PQ138627
caaaaagaccgtttgactacctaattctttattgtatccttttgatttatcttgtttttcgttagcagttccaaattccttatctttcccattcactactctttatacaattatacaaaaggatctgagcggaaaagctgttctcttatcacatcacacgggatattatatgatacatgtacaaatgaagatctttgagcaaggaatccccgtgtgaatgattcacgatctagatttcatactgaagttattcttttgccaaattataggaccgggatgaggctttgtaataccctttcaattgacatagacccacgttgtctagtaaaatgaaaatgaggatgcgacatcaggaatagttgggatagctcagttggtagagcagaggactgaaaatc
>PLT.0262 | IBPLT249-24 | PQ138792
caaaaagaccatttggctccctaattctttatcgtatcctttttttttctttatccttttttcgttagcggttcaaaactccttatctttctcattcactactctttatacaatgagcgtaaaatcacatgtgatatatatgatacatgtacaaatgaacatctttgagcaaggaatccccatttgactgattcacgatcgatatttttattcatactgaaacttacaaagttgttcttttaacaaattataggcccgggatgaggctttgtaataccctttcaattgacatagacccaagttctctagtaaaatgaaaatgagtatgagacatgaggaatagttgggatagctcagttggtagagcagaggactgaaaatc
>PLT.0265 | IBPLT252-24 | PQ139024
caaaaagcccattcaacgccttaactatttatcttatccttttttcgttagtagtttaaaattcgttatctttcttattcacccaaacggatccgagagaaaaatttgtctcttatgacaagtcttgtgatatatgatacatgtacaaatgaccgtctttgaccaaagactccccatttgaacgagtcatggtcgatatcattattcatactgaaactgataaagtctttcttttttgaagatccaagaaattatagcacctggataataccctttgaattgacatagacctaagttatctagtaaaatgaagatgcggtatcgggaatgggaatggtcgggatagctcagctggtagagcagaggactgaaaatc
>PLT.0289 | IBPLT275-24 | PQ139011
caaaaagcccattcaactccttaactatttatcttatccttttttcgttagtagttcaaaattagttatctttcttattcaccctactcttttacaaacggatccgagagaagaatttgtctcttatgacaagtcttgtgatatatgatacatgtacaaatgaccgtctttgaccaaagactccccatttgaacgagtcatggtcgatatcattattcatactgaaactgacaaagtcttccttttttgaagatccaagaaattatagcacctggataataccctttgaattgacatagacctaagttatctagtaaaatgaggatgtggtatcgggaaggggaatggtcgggatagctcagctggtagagcagaggactgaaaatc
>PLT.0300 | IBPLT286-24 | PQ139051
caaaagccaatttcatttctttattttgatgtcccttttttttttttttagactttagctttagttaaccaagtaattttctcaaatgatcttagaaaagcatggtggggatagctcagccacctttcattaactaagtaattttctcaaatgatcttagaaaatcatggttgggtcgggatagctcagtaggtagagtatgagactgaaagt
>PLT.0266 | IBPLT253-24 | PQ139032
caaaaagaccgtttggctccctaattatttatcgtatcctttttatttatccttttttcgttagcggttcaaaactccttatctttctcattcactactctttctacaatgagcggaaatgctgatctcttatcagatgtgatatatatgatacatgtacaaattcacatctttgagcaaggaatccccatttgaatgattcaccatcgatatttttattcatactgaaacttacaaagttgttcttttaacaaattataggcccgggatcaggctttttaatacccttttaattgacatagacccaagttctctagtaaaatgaaaatgaggatgagacatgagaaatagttgggatagctcagttggtagagcagaggactgaaaatc
>PLT.0267 | IBPLT254-24 | PQ139033
caaaaagaccgtttggctccctaattatttatcgtatcctttttatttatccttttttcgttagcggttcaaaactccttatctttctcattcactactctttctacaatgagcggaaatgctgatctcttatcagatgtgatatatatgatacatgtacaaattcacatctttgagcaaggaatccccatttgaatgattcaccatcgatatttttattcatactgaaacttacaaagttgttcttttaacaaattataggcccgggatcaggctttttaatacccttttaattgacatagacccaagttctctagtaaaatgaaaatgaggatgagacatgagaaatagttgggatagctcagttggtagagcagaggactgaaaatc
>PLT.0268 | IBPLT255-24 | PQ138665
caaaccctcctttattccctaacttatagtatttatcctctttttttctttttagcaatgggtttaagattcattagctttctcattctactctttcacaaaggaatacgaagagaactcgatggatcttatcctagaatatatttcttttttatttattagagtatcgggaaggaatcccggttattcactctgtttttcagtattattaagtaagccatgtacaatgcataggactaaccccccactttccaaatttagaattggaaatactttctttaattaatttttgagtccctttaattgacatagatacaactagtctactaggatgatgcacaagaaaaggtcaggatagctcagttggtagagcagaggactgaaaatc
>PLT.0307 | IBPLT293-24 | PQ138850
caaaaagcccattcgactccttaactatttatcttatctttttttctttttcgttagtagttcaaaattcgttatctttcttattcaccctactcctttacaaaaggatccgagagaaaaatttgtttcttatgacaagccttgtgatatatgatacatgtacaaatgaccgtctttgaccaaagactccccatttgaacgagtcatggtcgatatccttattcatactgattatagcacctggataagaccttgtaatactctttgaattgacatagacctaagttatctagtaaaatgaggatgcggtatcgggaatgggaatggtcgggatagctcagctggtagagcagaggactgaaaatc
>PLT.0270 | IBPLT257-24 | PQ138748
caacaaagtctccttcaactcccttccctaactctttgctgcctttcaattttgaaagggtttccaaatttgttatctttctcatttcttctctttattttcctttttcacaaaaaaagtacccaatagatcctttttttcctcttatcacaggtcggtcttgcgatatatatgacacacgtacaaaggggatgacccaggaaccctcatgtgatttgttgaaggattcagaatccatatttgtacattacgcgttttgtacaaagtcttcttttttttaaggatctaagaaatgcggggcgtggaaaagactcaaaataccttgtttcgttatttttttgaattgacataaactcaagccatctattaaaataagggatgatgcgttggaaatggtcgggatagctcagctggtagagcagaggactgaaaatc
>PLT.0271 | IBPLT258-24 | PQ138834
caaaccctcttttattccctaacctatagtatttatcctctttttttctttttatcaatgggtttaagattcattacttttctcattctactctttcaaaaaagagtgcaaagagaactcaatggatcttatcctcctattcattgaatagatttcttttttattagagtatctgcaaagaatctcggttattaattctatttttaagtattattaaataagccatgcacaatgcataggattacccctccgattttcaaattccaaatttgaaatactttaatttatttttgagtccctttaattgacatagatacaaatactctactaggatgatgcacaagaaaaggtcaggatagctcagttggtagagcagaggactgaaaatc
>PLT.0272 | IBPLT259-24 | PQ149885
caaaagccgctttaattctctcattttttatcctatacccctcccctttttttttcattttaattcataaagttttttttgagttgacataaactcaagtaatttcttaaaattaggatggtgcgtcaagaatggtcgggatagctcagccggtagagcagaggactgaaaatc
>PLT.0273 | IBPLT260-24 | PQ138736
caaaccctcttttattcgctaactatattcttttattcgctaactatataactatatatagtatttatcctcttttttcctttttatcaatttaagattcattagctttctcattctaccctttcccaaaggagtgcgaagagaactcaatggatcttattctagaatagatttcttttttattcgagtatcgggaaggaatcccggttattaactctatttttaagtattattaagtaagccatatacaatgcgtaggactacctccccccatttttaaattggaaataatttatttaattgattttttaatccgtttaattgacatagatacaaatcctctactaggatgatgcacaataaaaggtcaggatagctcagttggtagagcagaggactgaaaatc
>PLT.0274 | IBPLT261-24 | PQ138664
caaaccctcctttattccctaacttatagtatttatcctctttttttctttttagcaatgggtttaagattcattagctttctcattctactctttcacaaaggaatacgaagagaactcgatggatcttatcctagaatatatttcttttttatttattagagtatcgggaaggaatcccggttattcactctgtttttcagtattattaagtaagccatgtacaatgcataggactaaccccccactttccaaatttagaattggaaatactttctttaattaatttttgagtccctttaattgacatagatacaactagtctactaggatgatgcacaagaaaaggtcaggatagctcagttggtagagcagaggactgaaaatc
>PLT.0275 | IBPLT262-24 | PQ138746
caacaaagtatccttcgattcccttcccgaactctttgctgcttatcaattttaaagaggtttcaaaaatttgttatctttcttatttcttcttcttttttcctttttaacaaaaaaaagtacccaatggaccctttttgcctcttatcacaggtcttgcggtatatatgacacacgtacaaagggggtggaccaggagccctcatgtgatttgttgaaggattcagaatacatattattacattacgccttttgtattgtataaagtcctctttgttttaagtatctaagaaatgcggggcgtcaaaaagactgaaaaaattttttcagtcattttaattgacagaaactcaagtcagctaataaaataagggatgatgcgttggaaatggtcgggatagctcagctggtagagcagaggactgaaaatc
>PLT.0276 | IBPLT263-24 | PQ138895
caaaccccctttattccctaacgtatagtatttatcctcttttttctttttatcaatgtcaatgggtttaagattcattagctttttcattctactctttcacaaaagagtacgaagagaactcaatggatcttatcctagaatatatttcttttttatttcagtattattaagtaaaccatgtacaatgcataggactacctccccgtttttcaaatttagaatttgaaatactttatttaattgcttttttagtccctttaattgacatagatacaaatactctactaggattatgcacaagaaaaggtcaggatagctcagttggtagagcagaggactgaaaatc
>PLT.0277 | IBPLT264-24 | PQ149886
caaaaaaaagtttactgtaccccccaactatttagttaattaattctttttttttttcttttttctaagactttttaatgcttttttagtctatttaattgatatacccaacaagcactctaaatagagtggggatgccgcatcgggaagagtcgggatagctcagttggtagagcagaggactgaaaatc
>PLT.0278 | IBPLT265-24 | PQ149887
caaaagcccctttaattctctaattttttattctatatccctttatttttttttttttcaatttaattcataaagtttttttagttgacatagactcaagtaatttcctaaaattagaatggtgggtcaagaatggtcgggatagctcagctggtagagcagaggactgaaaatc
>PLT.0279 | IBPLT266-24 | PQ138570
caaaagggccatttgactccctaattctttatcatatcctttttttatcctttttcgttagcggttcaaaactccttatctttctcattcacttttagacaaaaggatctgagcgaaaaagctgttctcttatcacatgtcacattatatatgaaacatgtacaaatgaacatctttgagcaaggaatccccgtttgaatgattcacgatcgagatttttattcatactgaaacttacaaagttgttcttttgacaaattataggaactggatgaggttttgtaataacctttcaattgacatagacccacgttctctagtaaaatgaaagaggatgagacatcaggaatagttgggatagctcagttggtagagcagaggactgaaaatc
>PLT.0280 | IBPLT267-24 | PQ138894
caaaccccctttattccctaacgtatagtatttatcctcttttttctttttatcaatgtcaatgggtttaagattcattagctttttcattctactctttcacaaaagagtacgaagagaactcaatggatcttatcctagaatatatttcttttttatttcagtattattaagtaaaccatgtacaatgcataggactacctccccgtttttcaaatttagaatttgaaatactttatttaattgcttttttagtccctttaattgacatagatacaaatactctactaggattatgcacaagaaaaggtcaggatagctcagttggtagagcagaggactgaaaatc
>PLT.0282 | IBPLT269-24 | PQ149888
caaaagcccttttaattctctccttttttatcctatatcccctttatcttttttaatttaaattcataaagttttttttagttgacatagactcaagtaatttcttaaaattaagatggtgcgtcaacaatggtcgggatagctcagccggtagagcagaggactgaaaatc
>PLT.0283 | IBPLT270-24 | PQ138713
caaaccctcctttattccctaacttttaactttatagtatttatcctcttttttttctttttatcaatgggtttaagattcattagctttctcattctactctttgacaaaggagtgcgaagagaactcaatggatcttatcctagaatagatttctttttttttattagagtatcgggaaagaatcccagttattcactctattttatcagtattattaagaaagacatgtacaatgcatagaactacccccccctattttccaatttagaatttgaaatactttatttaatttattttttagtccctttaattgacatagatacaaatactctactaggatgatgcacaagaaaaggtcaggatagctcagttggtagagcagaggactgaaaatc
>PLT.0316 | IBPLT303-24 | PQ139028
caaaaagcccattcgactccttaactatttatcttatcttttttcgttagtagttcaaaattcgttatctttcttattcaccctactcttttacaaatgtatcggagagaaaaatttgtttcttatgacaagccttgtgatatatgatacatgtacaaatgaccgtctttgaccaaagactccccatttgaacgagtcatggtagatatccttattcatactgattatagcacctggataagactttgtaatactctttgaattgacatagacctaagttatctagtaaaatgaggatgcggtatcgggaatgggaatggtcgggatagctcagctggtagagcagaggactgaaaatc
>PLT.0285 | IBPLT272-24 | PQ149889
caaaagcctattaaatttcctcatttttatgctttttttttttttatttagttgacatagactcgagtaatttcctaaaattaggatagtgcgtcaagaatggtcgggatagctcagccggtagagcagaggactgaaaatc
>PLT.0286 | IBPLT273-24 | PQ138553
caataaaataaaaggcctattttactccctaagcatttatcctcttttttttttcatcagtggttcaaaattagatatgtttttcacttactctactctttcacaaaaggatacgaccagaaatctttctctcttctcactgtgatagatatgatatacgtacaaatgcccatccatatatagatgggcaaagaatctctattacggaacccttcgcagttcatatcattactcttgcacttccatttacaaagtctcctttttgtttttgaagatccaagaaattaccgactttatttattaggtaagttaatgctttttgagtacctttcattgacatagacccaagccttttcttttagtaggatcatgcatcgagaatggtcgggatagctcagctggtagagcagaggactgaaaatc
>PLT.0342 | IBPLT329-24 | PQ139052
caaaagccaatttcatttctttattttgatgtccctttttttttttttttagactttagctttagttaaccaagtaaatttctcaaatgatcttagaaaagcatggtggggatagctcagccacctttcattaactaagtaattttctcaaatgatcttagaaaatcatggttgggtcgggatagctcagtaggtagagtatgagactgaaaat
>PLT.0370 | IBPLT356-24 | PQ138760
caaaaagcccattcaactccttaactatttattttttttttgttagtagttaaaaattcgttatctttcttattcaccttactcttttacaaatggatccgagagaaaaatttttcttatgactgtgatatatgatacatgtacaaatgaccgtctttaaccaaagactccctatttgaacgagtcatggtcgatatccttattcatactgattagagcacctggataagaccttgtaatactctatgaattgacatagacctaagttatctagtaaaatgagggtggggtatcggaaatgggaatggtcgggatagctcagctggtagagcagaggactgaaaatc
>PLT.0291 | IBPLT277-24 | PQ138523
caaaccctcttttattccctaactatagtatttatcctcttttttcctttttatcaatgggtttaagattcattagctttctcactctactctttcccaaaggagtgcgaagagaactaaatggatcttatcctagaatagatttcttttttattcgagtatcgggaaggaatcccggttattcactctatttttaagtattattaagtaagccatatacaatgcgtaggactaccctcccattttcaaatttcgaatttgaaatactttatttaattgattttttagtccctttaattgacatagatacaaatcctctactaggatgatgcacaagaaaaggtcaggatagctcagttggtagagcagaggactgaaaatc
>PLT.0292 | IBPLT278-24 | PQ138831
caacccccaaaagcccgtttgctatctatttattttatcctacccttttttttattggttcaaagttccttatgtttctcattcatcctattcttttttacaaacgtatcctagcagaattttgttctcttatcacaagtcttgtgatatatatatatcatatacgtacaaatctcttgagcaaggaatacctatttgaatgattcataatccatatgattactcatatggaaatttacaaagtcttccttttgaagatcaaataaattcctgttcgagacttgaaatttaatacgttttcgttttttttttgttttcattttgaattgacatagacccaagtcgtctagtattatgatgataatgcgttggtaatggtcgggatagctcagttggtagagcagaggactgaaaatc
>PLT.0294a | IBPLT279-24 | PQ138718
caaaaatacctggttgacgccctaattatttttttctttctcattttgttagcgattcaaaatgggttatatttatcattaattcttactatactcttttacaaattaatctgagcggaaattttttttcttatcacatcacaagccttgtgaatgatacgcgtacaaatgtaaatgaacatctttgaacaaggtgttaaatttgaataattaacaatacaatatcattatttgtactgtactgaaacttacaaagttttcctttttagttttgaagatccaagaaattctaccaggtcctggataatactttgtactactttttagtttttttaattgacatagaaccaaatcctatattaaaataaaatgaggatgatgcgtcgtgaatggtcgggatagctcagctggtagagcagaggactgaaaatc
>PLT.0294b | IBPLT280-24 | PQ138714
caaaccctcctttattccctaactttatagtatttatcctctttttttctttttatcaatgggtttaagattcattagctttctcattctactctttgacaaaggagtgcgaagagaactcaatggatcttatcctagaatagatttctttttttttattagagtatcgggaaagaatcccagttattcactctattttatcagtattattaagaaagacatgtacaatgcatagaactacccccccccctattttccaatttagaatttgaaatactttatttaatttattttttagtccctttaattgacatagatacaaatactctactaggatgatgcacaagaaaaggtcaggatagctcagttggtagagcagaggactgaaaatc
>PLT.0399 | IBPLT382-24 | PQ138826
caaaaagcccatttgactccttaactattaactatttatcttatctttttttttcgttagtagttcaaaattcgttatctttcttattcaccctactcttttacaaacggatccgagagaaagatttgtctcttatgacaagtcttgtgatatatgatacatgtgcaaatgaccgtctttgaccaaagactctccatttgaacgagtcatggtcgatatcattattcatactgaagctgacaaagtcttcattttttgaagatccaagaaattctagcacctggataagactttgtaataccctttgaattgacatagacctaagttatctagtaaaatgaggatgcggtatcgggaatgggaatggtcgggatagctcagctggtagagcagaggactgaaaatc
>PLT.0412 | IBPLT392-24 | PQ138822
caaaagtttgtttgactccttaactatttatcctatgctatttatactattactatactcttttttttgagcaaggaattcccatttgaataattcacggcccatatgattattcgtactgaaacttacacaattttgaaaatgcaagaaattacagggcttttaataatacccccttttttttaattgacatagacccaagtcatctagtaaaattaggatgatgcatcgggagtagtcgggatagctcagctggtagagcagaggactgaaaatc
>PLT.0458 | IBPLT427-24 | PQ138693
caagaaaaagcccattttacttcctcactctttatttatcctcatcctcttttttttaatcagtggttcagttcaaacaaaattcaatatctttttcatttcattcactctgttcttttgcaactggatccaaatagaaatcctcgtatcttcttccaatcttgtatagtacgatacctgtacaaatgaacatatatgttcaaggaatctccgttattgaatcattcacagtccatatcattatacaaagaaagtcttctttttgaagacctaagaaattcaggggctaggtccaatttgttaagacttttttagttcctttcattgacatagatacaagtactttgctaggatgatgcacgggaaatggtcgggatagctcagttggtagagcagaggactgaaaatc
>PLT.0298 | IBPLT284-24 | PQ149890
caaaagcccttttaattctttaattttttatcctataccccccccttttttaataatttatttaataatttaaaattcatcaagtttttttatttagttgacatagactcaagtaatttattaaaattagggtggtgcgtcaagaatggtcgggatagctcagccggtagagcagaggactgaaaatc
>PLT.0299 | IBPLT285-24 | PQ138598
caaaaagcccatttgactgtctaactatttttctttcgatttatcctttttggttagcggtttcaaattccttatcttttccattcacccgactcttttagaaactgatctgaacggaaagcttgttctcttatcagaagatatatgatatatctcatacatgtacaaatgaacagagaaaggaatcccgatttgaatgagtcacgctcggtattcttattcatactgaaacttaccaagttgtccttttgctgatccaatcaattctagacctggatgagactttgtaataccctttcaattgacatagacttaagttctctcgtaaaatgagtatagaacaacgggaatagtcgggatagctcagctggtagagcagaggactgaaaatc
>PLT.0460 | IBPLT429-24 | PQ138824
caaaagtttgtttgactccttaactatttatcctatgctatttatactattactatactctttttttttttgagcaaggaattcccatttgaataattcacggcccatatgattattcgtactgaaacttacacaattttgaaaatgcaagaaattacagggcttttaataatacccccttttttttaattgacatagacccaagtcacctagtaaaattaggatgatgcatcgggagtagtcgggatagctcagctggtagagcagaggactgaaaatc
>PLT.0301 | IBPLT287-24 | PQ138770
caaaccctcctttattccctaacttatagtatttatatttatcctcttttttttttctttttatcaatgggtttaagattcattagctttctcattctactctttcacaaaggagtgcgaagagaactcaatggatcttatcctagaatatattttttttattagagtatcgggaaggaatcccggttattcactctatttttcagtattattaagtaagccatgtacaatgcatagaactaccccccccgttttccaatttagaatttgaaatactttatttaatttattttttagtctctttaattgacatggatacaaatactctactaggatgatgcacaagaaaaggtcaggatagctcagttggtagagcagaggactgaaaatc
>PLT.0302 | IBPLT288-24 | PQ149891
caaaagcccttttaattctctccttttttatcctatatcccctttatcttttttaatttaaattcataaagttttttttagttgacatagactcaagtaatttcttaaaattaagatggtgcgtcaacaatggtcgggatagctcagccggtagagcagaggactgaaaatc
>PLT.0464 | IBPLT433-24 | PQ138823
caaaagtttgtttgactccttaactatttatcctatgctatttatactattactatactcttttttttgagcaaggaattcccatttgaataattcacggcccatatgattattcgtactgaaacttacacaattttgaaaatgcaagaaattacagggcttttaataatacccccttttttttaattgacatagacccaagtcatctagtaaaattaggatgatgcatcgggagtagtcgggatagctcagctggtagagcagaggactgaaaatc
>PLT.0304 | IBPLT290-24 | PQ138643
caaaaagaccgtttgactccctaattctttattgtatccttttgatttatcttgttttgcgttagcggttcaaaattccttatctttcccattcactattctttatacaattatacaaaaggatctgagcggaaaagttgttctcttatcacatcacacgggatatatatgatacatgtacaaatgaacatctttgagcaaggaatctccgtgtgaatgattcacgatcgatatttcatactgaagttattcttttgccaaattctcggacctggataaggctttgtaataccctttcaattgacatagacccacgttgtctagtaaaatgaaaatgaggatgtgacatcaggaatagttgggatagctcagtcggtagagcagaggactgaaaatc
>PLT.0305 | IBPLT291-24 | PQ138783
caaaaagaccatttggccccccaattctttatcgtatcctttttctttatccttttttcattagcggctcaaaactccttatctttctcattcactactctttatacaatgagcggaaatgctgttctcttatcacatgtaatatatatatgtacaaatgaacatctttgagcaaggaatccctatttgaataattcacgatcgatatttttattcatactgaaacttacaaagtggttcttttgacaaattataggcccgggatggggctttgcaataccccttcaattgacataaaccaaagttctctagtaaaatgaaaatgaggatgagacatgcggaattgttgggatagctcagttggtagagcagaggactgaaaatc
>PLT.0306 | IBPLT292-24 | PQ138589
caccccaaatcctcttttattccctaactatattattaatcctcttttttttctttttatcaatgggtttaagattcattagctttctcattctactctttcacaaaggaatgcgaagagaactcaatggatcttatcctattcattgaatagatttcttttttattagagtatcggcaagaaatcttggttattggttattcactctatttttaagtattgtttaagtaaaccatgcacaatgcataggactacccccccccattttccaattttgaatttgaaatactttaattgattttttagttcctttaattgacatagatacaaatactctactaggatgatgcacaagaaaaggtcaggatagctcagttggtagagcagaggactgaaaatc
>PLT.0500 | IBPLT468-24 | PQ149906
caaaagccaatttcatttctttattttaatgtcccctttttttatatagactttaactttagttaactacgtaatttgatttgctcaaattatcttagaaaatcatggttaagttggttaagttggttaagtcgggatagctcagtaggtagagtttaggactgaaaatc
>PLT.0308 | IBPLT294-24 | PQ149892
caaaagcccctttttttaattctctaattttttataccctcccctttattttcattttaattcataaagtttttattagttgacatagactcaagtaatttcttaaaattgggatggtgcgtcaagaatggtcgggatagctcagccggtagagcagaggactgaaaatc
>PLT.0309 | IBPLT295-24 | PQ138873
caaatcccctaaaagtctcattggattacctaattctttttctcatactcccgtttcttttcattagtaggttcaagcgtgttatgtttctcattaaccccctatttttttacaaagagatcctataaaaattagattctcttatcacaaacttagaaagtctcaggattgtataagactttaataaataccctttcatttttttttattgacatagcctcaagtcctatagtaaaattaaactgatacggaaagggtggtcgggatagctcagctggtagagcagaggactgaaaatc
>PLT.0520 | IBPLT488-24 | PQ138974
caaaaaacccatttgactccttaactattaactatttatcttatcttttttttcgttagtagttcaaattcgttatctttcttattcaccctactcttttacaaaccgatccgagagaaagatttgtctcttatgacaagtcttgtgatatatgatacatgtacaaatgaccgtctttgaccaaagactccccatttgaacgagtcatggtcgatatcattattcatactgaagctgacaaagtcttccttttttgaagatccaagaaattctagcacctggataagactttgtaataccctttgaattgacatagacctaagttatctagtaaaatgaggatgcggtatcgggaatgggaatggtcgggatagctcagctggtagagcagaggactgaaaatc
>PLT.0569 | IBPLT536-24 | PQ139025
caaaaagcccattcaacgccttaactatttatcttatcctttttttcgttagtagtttaaaattcgttatctttcttattcacccaaacggatccgagagaaaaatttgtctcttatgacaagtcttgtgatatatgatacatgtacaaatgaccgtctttgaccaaagactccccatttgaacgagtcatggtcgatatcattattcatactgaaactgataaagtctttcttttttgaagatccaagaaattatagcacctggataataccctttgaattgacatagacctaagttatctagtaaaatgaagatgcggtatcgggaatgggaatggtcgggatagctcagctggtagagcagaggactgaaaatc
>PLT.0609 | IBPLT575-24 | PQ139019
caaaaagcccatttgactccttaactattaactatttatcttatctttttttttttcgttagtagttcaaattcgttatctttcttattcaccctactcttttacaaacggatccgagagaaagatttgtctcttatgacaagtcttgtgatatatgatacatgtacaaatgaccgtctttgaccaaagactccccatttgaacgagtcatggtcgatatcattattcatactgaagctgacaaagtcttcctttttttaagatccaagaaattatagcacctggataagactttgtaataccctttgaattgacatagacctaagttatctagtaaaatgaggatatgaggatatgcggtatcgggaatgggaatggtcgggatagctcagctggtagagcagaggactgaaaatc
>PLT.0313A | IBPLT299-24 | PQ138609
caataaaaataaaaagcccatttgattttcaaaatatttcttctttattttgattttgatgaaaaattcaaataaaactcactatcttttctttttaattcgttctattttctcatttcgcaaatagatctgaaaaaaaatgtttattattattatgcaaaataataaaatataagcatatgaaaagattctaagcatatgcaaagaatcattcttctataatgaaatcattaccaatcatatcattatcttaaacattgattattcaatttttttgaataaatttttattttatttttatttgagctcctttatttaattgacctagatacaagggcataggtacgagtattctactcgagtgatccacaagaaatagtcgggatagctcagtcggtagagcagaggactgaaaatc
>PLT.0313B | IBPLT300-24 | PQ138612
caataaaaagcccatttgattttcaaaatatttcttctttatttttattttgatgaaaaattcaaataaaactcactatcttttctttttaattcgttctattttctcatttcgcaaatagatctgaaaaaaaatgtttattattcaaaataataaaatataagcatatgaaaagattctaagcatatgcaaagaatcattcttctataatgaaatcattaccaatcatatcattatcttaaacatagattattcaatttttttgaataaatttttattttatttttatttgagctcctttatttaattgacctagatacaagggcataggtacgagtattctactcgagtgatccacaagaaatagtcgggatagctcagtcggtagagcagaggactgaaaatc
>PLT.0610 | IBPLT576-24 | PQ139020
caaaaagcccattcaacgccttaactatttatcttatcctttttttcgttagtagtttaaaattcgttatctttcttattcacccaaacggatccgagagaaaaatttgtctcttatgacaagtcttgtgatatatgatacatgtacaaatgaccgtctttgaccaaagactccccatttgaacgagtcatggtcgatatcattattcatactgaaactgataaagtctttcttttttgaagatccaagaaattatagcacctggataataccctttgaattgacatagacctaagttatctagtaaaatgaagatgcggtatcgggaatgggaatggtcgggatagctcagctggtagagcagaggactgaaaatc
>PLT.0613 | IBPLT579-24 | PQ138757
caaaaagtctatttgatttcccaaccatttatcttatccctcttttcgttagcgcttccaaattccttagctattcttagctttctcatccactctattcttttagaaacggatctgagtggaaatgcctttatcttatcacaagtcttgtgagatacgtatgatacacataaaaatgaacatctttgaacaaggactccccattgaacattgaacgagccacaattgatatcatttctcatactgaaacttacaaagtcgtcttattgaagatccaaggaattccaggacccggataaaactttggaatcttctttcatccttttaattgacatagaccccagtcatctaataaaattaggacgatacgttgggaatggtcgggatagctcagctggtagagcagaggactgaaaatc
>PLT.0640 | IBPLT605-24 | PQ139009
caaaaagcccattcaactccttaactatttagcttatcctttttttcgttagtagttcaaaattagttatctttcttattcaccctactcttttacaaacggatccgagagaaaaatttgtctcttatgacaagtcttgtcatatatgatacatgtacaaatgaccgtctttgaccaaagactccccatttgaacgagtcatggtcgatatcattattcatactgaaactgacaaagtcttccttttttgaagatccaagaaattatagcacctggataataccctttgaattgacatagacctaagttatctagtaaaatgaggatgcggtatcaagaatgggaatggtcgggatagctcagctggtagagcagaggactgaaaatc
>PLT.0020 | IBPLT017-24 | PQ138836
caaaaagcctatttgaccctaaaatatttaccctatcccccttctttttcgttagcggttccaaattcccttatccttctgattctttgacaaacgtatttgggcgtaaatgactttctcttatcacatgtgatatagaatacacattccaaatgaagcaatgaatgccgatatgaatgaatagcattgaaattacaggactcggagaaaactttgtaatcccccgtctttaattgacatcgactccagtcatctaataaaatgagggtgggatgctacattggaaatggtcgggatagctcagctggtagagcagaggactgaaaatc
>PLT.0318 | IBPLT305-24 | PQ138937
caaaaagacctggttgcctcgttgcctccctaattatttatcttctctttttattagcgactcgaaattggttatgtttctcagtcattctcactctactctttcacaaacctatccgagcagaaaattgttttcttatcacatcacaagccttgtgtgtgatatatatgataatgatacgtgtacaaatgtaaatcagcatctttgaataatgtgttaaatttgaataattaacaatccatatcattatttgtactgtattgaaacttacaaagttttctttttgaagatacaagaaattctacaagggccgggataatactttgtaatatcttttcgtttttttaattgacatagacccaagtcctatattaaaataaaatgaggatgatgcgtcgtgaatggtcgggatagctcagctggtagagcagaggactgaaaatc
>PLT.0091 | IBPLT085-24 | PQ138929
caactttatccctccaaaagagtctgtttgatgctctacctaattttattttttagttattcaacaattcattatcatttgcgttgatcctacttttttacaaacgtatctcagcagaattttatatcttattacaagtcttgtaggatatataagactcatacaaatgagcaaaaaaaaccgatttgactgatttacaatctatagcattattcattttaaaacttagaaagtattccttttgaagatctaagaaattcccggtccaagacttaatacttttatttttcttttcattgacatagacctaagtcatcgcgtaaaatgaagatgatgcttcggtaatggtcgggatagctcagttggtagagcagaggactgaaaatc
>PLT.0321 | IBPLT308-24 | PQ138638
caaaaagaccgtttgactccctaattctttcttgtatccttttgatttatcttgtttttcattagcggttcaaaattccttatctttacattcactactctttatacaaaaggatctgagcggaaaagctgttctctatcacatcacagggatatatatgatacatgtacaaatgaacatctttgagcaaggaatccccgtgtgaatgattcacgatcgagatttcatactgaagttattcttttgccaaattataggacctggatgaggctttgtaataccctttcaattgacatagacccacgttgtctagtaaaatgaaaatgaggatgcgacatcaggaatagttgggatagctcagttggtagagcagaggactgaaaatc
>PLT.0322 | IBPLT309-24 | PQ138857
caaaaggacctttttattctctaaactaattactaatttttttctatatgaatgattaacaatacaaaatcattactactattgaggatttccaaagtcctttttttatttagttgacatagacttaagtaattttataaaatgaagatgattcgtcaagaatggtcgggatagctcagctggtagagcagaggactgaaaatc
>PLT.0323 | IBPLT310-24 | PQ138692
caaaaaaagatcgtttgattccttaactatttatccttattttgttctttttgttttgttatcggttcaaaattcgtcacgtgcaaaagaacttcgttttagcgaggaatcatccaccatttgaatcattcacaatcaataatatcattactcgaactcacacttacaaagtcttttttttttttttttaattcaagaaagatttggtcctgggtaagacttttcatacctttttggtctttttattaattgacatagaatgaagccgtctagtaaaatgcctaaggaagggtcgggatagctcagttggtagagcagaggactgaaaatc
>PLT.0104 | IBPLT096-24 | PQ138952
caaaaagcctatttgacccctaaaatatttactctatccccccttttcgttagcggttccaaattcccttatccttcggattctttgacaaacgtatttgggcgtaaatgattttctcttattgatatagaatacacattgcaaatgaagcaagaaatgtcgatatgaatgaataccattgaaattataggacttggagaaaactttgtaaccccccgtgtccctttaattgacatcgactccagtaatctcataaaatgagggtgggatgctacattggaaatggtcgggatagctcagctggtagagcagaggactgaaaatc
>PLT.0325 | IBPLT312-24 | PQ138981
caaaagatttttttactttttaaaaaattctcttttttttgcattatccctttaaagttaaagatggttatgttcctcctttttttttttcaaaagagggttttttttatcttctcacaaatcttataatctatatgataggcggataaataaatatcttttatttgagcaggtagtattccgttgagtaattcataatccatatttttacatttttatataaaacttatgtaaaattatatacagagttcctccttttgaagacccccaaaattccggtacctatataattgtaatactttttatccttttaattggttgactaactaattgacacaaacccaagttatctcgtaaaatgggaagatggtgcaccagaaaagggaatggtcgggatagctcagcgggtagagcagaggactgaaaatc
>PLT.0326 | IBPLT313-24 | PQ138830
caacccccaaaagcccgtttgctatctatttattttatcctaccctttttttttattggttcaaagttccttatgtttctcattcatcctattcttttttacaaacgtatcctagcagaattttgttctcttatcacaagtcttgtgatatattgtgatatatatattatatacgtacaaatctcttgagcaaggaatacctatttgaatgattcataatccatatgattactcatatggaaatttacaaagtctttcttttgaagatcaaagaaattcctgttcgagactttaaatttaatacgttttcgttttttttgttttcattttgaattgacatagacccaagtcgtctagtattatgataatgcgttggtagtggtcgggatagttcagttggtagagcagaggactgaaaatc
>PLT.0142 | IBPLT133-24 | PQ138992
caaaaagcccattcgattccttattatcttatcctttttttcgttagtagttaaaaattagttatccttcttattcaccctactcttttacaaatggatccgagaaaaaatttgtctcttatgacaagccttgtgatatatgatacatgtacaaatggccgtctttgaccaaagactccccatttgaacgagtcatggtcgatatcattattcatactgaaactgacaaagtcttccttttttgaagatccaagaaattatagcacctggataagactttgtaataccctttgaattgacatagacctaagttatctagtaaaatggggatgcggtatcgggagtgggaatggtcgggatagctcagctggtagagcagaggactgaaaatc
>PLT.0216 | IBPLT204-24 | PQ138701
caaaaaagcccatttgactccttaactatttatcttatcttttttttcgttagtagttcaaaattcgttatctttctcattcaccctactcttttacaaatttacaaatggatctgagtgaaaaattgttatcttatgacaagtcttgtgatatatgatacatgtacaaataaacatctttgaccaaagactccccatttggacgagtcgcggtcgatatcattattcatactgaaacttacaacgtcttcctttttttgaagatccaagaaattctagcacctggataagactttgtaataccccttgaattgacatagacccaagttatctagtaaactgagaatgcggtatctggaatggtcgggatagctcagctggtagagcagaggactgaaaatc
>PLT.0329 | IBPLT316-24 | PQ138932
cataaaaggcccgttttactccctaactgtttatttagacttctactttcggcagcgccccaaaattagctgtatttctcgttcaccgcactatttcacaaaaggatcggggagcataaaagcccctctcgtatcacaagtcttgtgggcgatatgtacacaataaaatggatgatcaaggaatccccctttgaatcattcacagttcacatcattattttcaacttcaaaagttttctcttttgaagattctggaaattccagggcctgggtaagagtttgtaatgctttttttctcttgaattgacatatacccaagccctctagtaggattgggatggtgcctcaagaagggttgggatagctcagttggtagagcagaggactgaaaatc
>PLT.0330 | IBPLT317-24 | PQ138999
caaaaagaccatttggctccctaattctttatcgtatccttttttcgttatcggttcaaaactccttttctcattcactactctttatacaatgagcataaatgctgttctcttatcacatgtgatatgtattatattatacatgtaaaaatgaatatctttgagcaaggaatccctatttgaatgattcacgatcgatatttttattcatactgaaacttacaaagtggttcttttgacaaattctaggcccgggatgaggctttgtaataccctttcaattgacatagacccaagttctctagtaaaatgaaaatgaggatgagacatgatgaatagttgggatagctcagttggtagagcagaggactgaaaatc
>PLT.0331 | IBPLT318-24 | PQ138893
caaaccctcctttattccctaacttatagctttattccctaacttatagtatttatcctctttttttctttttatcaatgggtttaagattcattagctttttcattctactctttcacaaaggagtgcgaagagaactcaatggatcttatcctagaatatatttcttttttattagagtatcgggaaggaaccccggttattcaatctattttttcagtattattaagtaaaccatgtacaatgcataggactactcccccgtttttcaaatttagaatttgaaatactttatttaattgattttttagtccctttaattgacatagatacaaatactctactaggattatgcacaagaaaaggtcaggatagctcagttggtagagcagaggactgaaaatc
>PLT.0332 | IBPLT319-24 | PQ138579
caaaccctcttttattcccgaactatagtatttatcctcttttttcctttttatcaatgggtttaagattcattagctttctcattctactttttaccaaaggagtgcgaagagaactaaatggatcttatcctagaatatattttttttttatttgagtattgggaagggaaggaatcccggttattcactctatttttaagtattattaagtaagccatatacaatgcgtaggattaccccccattttcaaatttcgaatttgaaatactttatttaattgattttttagtccctttaattgacatagatacaaatcctctactaggatgatgcacaagaaaaggtcaggatagctcagttggtagagcagaggactgaaaatc
>PLT.0333 | IBPLT320-24 | PQ138597
caaaaagcccatttgactgtctaactatttttctttcaatttatcctttttggttagcggtttcaaattccttatcttttccattcacccgactcttttagcaactgatctgaacggaaagcttgttctcttatcagaagatatatgatatatctcatacatgtacaaatgaacagagaaaggaatcccgatttgaatgagtcacgctcggtattcttattcatactgaaacttacgaagttgtccttttgctgatccaatcaattgtagacctggatgagactttgtaataccctttcaattgacatagacttaagttctctcgtaaaatgagtatagaacaacaggaatagtcgggatagctcagctggtagagcagaggactgaaaatc
>PLT.0337 | IBPLT324-24 | PQ138927
caactttatccctccaaaagagtctgtttgatgctctaccaaattttattttttagttattcaacaattcattatcatttgcgttgatcctacttttttacaaacgtatctgagcagaattttatatcttattacaagtcttgtaggatatataagactcatacaaatgagcaaaaaataccgatttgactgatttacaatctatagcattattcattttaaaacttataaagtattccttttgaaaatctaagaaattcccggtccaagacttaatactttgatttttcttttcattgacatagacctaagtcatcgcgtaaaatgaagatgatgcttcggtaatggtcgggatagctcagttggtagagcagaggactgaaaatc
>PLT.0335 | IBPLT322-24 | PQ138963
caaaagcttatttcactccctaactagttcgttttttttgcattagcattttgaaggtagttatgttcctgctcttgttttaaaaatagtaagctcttttctcttattatattataagtcttatgatatatatgatatacagacaaatcaatatgtttaacttgagcaagtaggactcagttgagtcattcacaatccataattattaatagttttagaaaacggaaagtcaaattctacacaaaactcttctttttgaagaccccaaaagtttggtacctatataagactttgtaatacttttcatttgactaattgacagagaccaaaattatctcataaaatgaggagatgatgccctagaaaggggaatcgtcgggatagctcagttggtagagcagaggactgaaaatc
>PLT.0345 | IBPLT332-24 | PQ138835
caaaaagcctatttgaccctaaaatatttaccctatcccccttctttttcgttagcggttccaaattcccttatccttctgattctttgacaaacgtatttgggcgtaaatgactttctattatcacatgtgatatagaatacacattccaaatgaagcaatgaatgccgatatgaatgaatagcattgaaattacaggactcggagaaaactttgtaatcccccgtctttaattgacatcgactccagtcatctaataaaatgagggtgggatgctacattggaaatggtcgggatagctcagctggtagagcagaggactgaaaatc
>PLT.0488 | IBPLT456-24 | PQ138928
caactttatccctccaaaagagtctgtttgatgctctacctaattttattttttagttattcaacaattcattatcatttgcgttgatcctacttttttacaaacgtatctcagcagaattttatatcttattacaagtcttgtaggatatataagactcatacaaatgagcaaaaaaaaccgatttgactgatttacaatctatagcattattcattttaaaacttataaagtattccttttgaagatctaagaaattcccggtccaagacttaatacttttatttttcttttcattgacatagacctaagtcatcgcgtaaaatgaagatgatgcttcggtaatggtcgggatagctcagttggtagagcagaggactgaaaatc
>PLT.0339 | IBPLT326-24 | PQ138751
caaaaagaccgtttgactccctaattctttattgtatccttttgatttatcttgtttttcattagcggttcaaaattccttatctttcccattcactactgtttatacaattatacaaaaggatctgggcggaaaagctgttctcttatcacattacacgggatacatgtacaaatgaacatctttgagcaaggaatccccgtgtgaatgattcacgatcgagatttcatactgaagttattattttgccaaattataggacctggaggaggctttgtaataccctttcaattgacatagacccacgttgtctagtaaaatgaaaatgagaatgcgacatcaggaatagttgggatagctcagttggtagagcagaggactgaaaatc
>PLT.0340 | IBPLT327-24 | PQ149893
caaaagcccttttaattctctaattttttatcctatatccccttttttaatttaaattcataaagttttttttagttgacatagactcaagtaatttcttaaaattaagatggtgcgtcaagaatggtcgggatagctcagccggtagagcagaggactgaaaatc
>PLT.0636 | IBPLT602-24 | PQ139044
caaaaaggcctatatttatcctaccccctttttcgttagcgattccaaacgtctttctctttcttttaccaatgtattgggcataaataactttctcttatcatcatgtgatatagaatatacatccaaatgaagcaaggaatccctatgtgaatgattcacactcaatagcattactcatactgaaacttacaaagccatctttttgaagatccaagaaattacatacaggacttggagaaaactttctaattcctcgttgtacctttaattgacatagacaccagtcctctaataaaatgaggatggaatgttccattggaaacggtcgggatagctcagctggtagagcagaggactgaaaatc
>PLT.0033 | IBPLT028-24 | PQ139043
caaaaaagcctatttgcctctcaaactttttatcctatcccccttttcgttagcggtttcaaattcctttctctttcggattgtttgacaaacgccttggggcgtactttctcttatcacatgtgatatagaatatacgtccaaattaagcaccctacttgaacgattcccaatcaatagcattactcatactgaaacttataaagtcgtcttttggaagatccaagaaattaccggacttacagaaactttgtaatcccccttgtccctttaattgacatagaccccagtcatctaataaaatgagcatgggatgctacattggaaatggtcgggatagctcagctggtagagcagaggactgaaaatc
>PLT.0344 | IBPLT331-24 | PQ138660
caaaccctcctttattccctaaccatagtatttatcctcttttctcttttatcaatggttcaagacaagattcattagcttgctttctcattctactctttcacaaaggagtgcaaagagaactcaatagatcttatgctattcattaaatagatttcttttttattagagtatccgcaaaaaatctcaattattaattcaatttataagtattattaagtaagccatccacaatgcataggactatcccccccccatttccaaattaggaatggaatactttattgattttttagtctctttaattgacatagatgcaaatactctactaggatgatgcacaagaaagggtcaggatagctcagttggtagagcagaggactgaaaatc
>PLT.0061 | IBPLT056-24 | PQ138918
caataaaaggttcgatccactctctacctatttttctaacttttttatttttagcggttccacattagttatgtttctcagccattcgactctttcacaaatggatcgaattgtgggagaaaagtttctctcttatcacaagtcttttgatctagatataaatatatatacaaatcaacatctatgaatacctatttgaatcagtcacagttaacataaatttttttagttaaacttacaaagttttctttttgaagatccaagccaaaccaagaaattctaaattacaaggtttgcgtaagactttttaatactatgcttagtctatttaattgactgacatatacccaacaagtcttcgaaatagtatggggatggtgcatcgggaaaagtcgggatagctcagttggtagagcagaggactgaaaatc
>PLT.0082 | IBPLT078-24 | PQ138887
caaaaatctattttctagctatcctaccctttttgcttttttggtaacggttaaaaattcccttttatcattctttttcaaacgtattggggcgtaaatgactttctcttatcacatgcgatatagaatacacatcgaaatttagaaaggaatccttaattgaatgattcacaatcaatagcattactcataccgaaacttacaacttgcaaaattgtctttttaaagacctattacatacaggacttggggaaaactttgtaattccccctgtacctttaattgacatagaccccagtcctctcataaaatgaggatggactggtacattggaaatggtcgggatagctcagctggtagagcaggggactgaaaatc
>PLT.0087 | IBPLT081-24 | PQ138889
caaaaatctattttctagctatcctaccctttttgcttttttggtaacggttaaaaattcccttttatcattctttttcaaacgtattggggcgtaaatgactttctcttatcacatgcgatatagaatacacatcgaaatttagaaaggaatccttaattgaatgattcacaatcaatagcattactcataccgaaacttacaacttgcaaaattgtctttttaaagacctattacatacaggacttggggaaaactttgtaattccccctgtacctttaattgacatagaccccagtcctctcataaaatgaggatggactggtacattggaaatggtcgggatagctcagctggtagagcaggggactgaaaatc
>PLT.0349 | IBPLT336-24 | PQ138784
caaaaagaccacttgactccctaattatttatcgtatccttttgatttatcctttttcgttagcggttcaaaactccttatctttctcattcactactctttatacaaatggatctgaacggaaatactgttctgttatcacatcacaatggatatatgatacatgtacaaatgaacatctttgagcaaggaatccgcatttgaatgagatttttttattcagactgaaacttccaaagttgttcttttgacaaattataggacctgcatgagactttgtaataccctttcaattgacatagaagcatgttctctagtaaaatgaaaatgaggatgagacatcaggaatagttgggatagctcagttggtagagcagaggactgaaaatc
>PLT.0350 | IBPLT337-24 | PQ139005
caaatcctcttttattccctaactatactatattattattatttatcctcttttttttctttttatcaatgggtttaagattcattagctttctcattctactctttcacaaaggaatgcgaagagaactcaatggatcttatcctattcattgaatagatttcttttttattagagtatcggcaagaaatcttggttattcactctatttttaagttttatttaagtaaaccatgcacaatgcataggactacccccccattttcaaatttaaaattggaaatactttaattaatttttagtccttttaattgacatagatacaaatactctactaggatgatgcacaagaaaaggtcaggatagctcagttggtagagcagaggactgaaaatc
>PLT.0125 | IBPLT116-24 | PQ138888
caaaaatctattttctagctatcctaccctttttgcttttttggtaacggttaaaaattcccttttatcattctttttcaaacgtattggggcgtaaatgactttctcttatcacatgcgatatagaatacacatcgaaatttagaaaggaatccttaattgaatgattcacaatcaatagcattactcataccgaaacttacaacttgcaaaattgtctttttaaagacctattacatacaggacttggggaaaactttgtaattccccctgtacctttaattgacatagaccccagtcctctcataaaatgaggatggactggtacattggaaatggtcgggatagctcagctggtagagcaggggactgaaaatc
>PLT.0352 | IBPLT339-24 | PQ138615
caaaaagaccctttgactccctaattatttctcctatcctttattgtttattttatcctttttccttagcggttcaaaattccttatcttttctttctcattcactactctttatacaaatgggtctgagcggaaatgctgttctcttatcacatgtgatatatatgatacatatacaaatgaacatctttgagcaaggaatccccatttgaatgattcacgatcgatatttttattcatactgaaacttacaaagttgttcttttgacaaattataggacctggatgaggctttgtaataccctttcaattgacatagacccgagtcatctagtaaaatgaaaatgaggatgagacatcaggaatagttgggatagctcagttggtagagcagaggactgaaaatc
>PLT.0353 | IBPLT340-24 | PQ138771
caaaccctcctttattccctaacttatagtatttatatttatcctcttttttttctttttatcaatgggtttaagattcattagctttctcattctactctttcacaaaggagtgcgaagagaactcaatggatcttatcctagaatatatttttttttattagagtatcgggaaggaatcccggttattcactctatttttcagtattattaagtaagccatgtacaatgcatagaactaccccccccattttccaatttagaatttgaaatactttatttaatttatttttgagtctctttaattgacatagatacaaatactctactaggatgatgcacaagaaaaggtcaggatagctcagttggtagagcagaggactgaaaatc
>PLT.0190 | IBPLT178-24 | PQ139045
caaaaaggcctattttatatttatcctaccgccttttttccttagcggttcaaaattcctttatctttctcatttttttattggggcgtaaataactttcttttatcacatgtgatatagaatacacatccaaatgaagcaaggaattcctatgtgaatgattcacaatgaatagcattctttttgaagatccaagaaattacatttccatacaggactttgagaaaactttctaattcttcgttgtacctttaattgacatagaccccagtcatctaataaaatgggaatagaatgttccatcggaaatggtcgggatagctcagctggtagagcagaggactgaaaatc
>PLT.0355 | IBPLT342-24 | PQ138614
caaaaaggccatttgactccctaattatttatcgtatcttttttatttattttatactttttttcgttagcggttcaaaattccttatctttctcattcactactctttatacaaatggatctgagcgaaaagaaaatgatgttctcttgatatataacaaatgaacatctttgagcaaggaatccccgtttgaatgattcacgatcgatatttttattcatactgaaacttacaaagttgttcttttgttttgacaaattataggacctggatgaggctttgtaataccctttcaattgacatagacccgagttatctagtaaaatgaaaatgaggatgagacatcaggaatagttgggatagctcagttggtagagcagaggactgaaaatc
>PLT.0356 | IBPLT343-24 | PQ138666
caaaccctcctttattccctaacttatagtatttatcctctttttttctttttagcaatgggtttaagattcattagctttctcattctactctttcacaaaggaatacgaagagaactcgatggatcttatcctagaatatatttcttttttatttattagagtatcgggaaggaatcccggttattcactctgtttttcagtattattaagtaagccatgtacaatgcataggactaaccccccactttccaaatttagaattggaaatactttctttaattaatttttgagtccctttaattgacatagatacaactagtctactaggatgatgcacaagaaaaggtcaggatagctcagttggtagagcagaggactgaaaatc
>PLT.0357 | IBPLT344-24 | PQ138986
caaaaaaatttttcaccttttaacaaattatctttttttgcattaccgttttaaagttaaagatggttatgttcctccttttttttttcaaaagcggatttgtttttatcttatcacaaatcttataatatatatgataggcggacaactaaatatcttttatttgagcaggtagtactccgttgagtaattcataatccatatttttacattattatataaaacttatgtaaaattatatacagagttcctctttttgaagaccccaaaaattccggtacctatataattgtaatactttttatccttttaattggttgactaattgacacaaacccaagttatctcgtaaaatgggtagatgatgcaccagaaaagggaatggtcgggatagctcagctggtagagcagaggactgaaaatc
>PLT.0193 | IBPLT181-24 | PQ138920
caataaaaggttcgatccactctctacctatttttctaacttttttatttttagcggttccacattagttatgtttctcagccattcgactctttcacaaatggatcgaattgtgggagaaaagtttctctcttatcacaagtcttttgatctagatataaatatatatacaaatcaacatctatgaatacctatttgaatcagtcacagttaacataaatttttttagttaaacttacaaagttttctttttgaagatccaagccaaaccaagaaattctaaattacaaggtttgcgtaagactttttaatactatgcttagtctatttaattgactgacatatacccaacaagtcttcgaaatagtatggggatggtgcatcgggaaaagtcgggatagctcagttggtagagcagaggactgaaaatc
>PLT.0288 | IBPLT274-24 | PQ138919
caataaaaggttcgatccactctctacctatttttctaacttttttatttttagcggttccacattagttatgtttctcagccattcgactctttcacaaatggatcgaattgtgggagaaaagtttctctcttatcacaagtcttttgatctagatataaatatatatacaaatcaacatctatgaatacctatttgaatcagtcacagttaacataaatttttttagttaaacttacaaagttttctttttgaagatccaagccaaaccaagaaattctaaattacaaggtttgcgtaagactttttaatactatgcttagtctatttaattgactgacatatacccaacaagtcttcgaaatagtatggggatggtgcatcgggaaaagtcgggatagctcagttggtagagcagaggactgaaaatc
>PLT.0341 | IBPLT328-24 | PQ138886
caaaaatctattttctagctatcctaccctttttgcttttttggtaacggttaaaaattcccttttatcattctttttcaaacgtattggggcgtaaatgactttctcttatcacatgcgatatagaatacacatcgaaatttagaaaggaatccttaattgaatgattcacaatcaatagcattactcataccgaaacttacaacttgcaaaattgtctttttaaagacctattacatacaggacttggggaaaactttgtaattccccctgtacctttaattgacatagaccccagtcctctcataaaatgaggatggactggtacattggaaatggtcgggatagctcagctggtagagcaggggactgaaaatc
>PLT.0364 | IBPLT351-24 | PQ139042
caaaaaaacctatttgcctctcaaactttttatcctatcccccttttcgttagcggtttcaaattcctttctctttcggattgtttgacaaacgccttggggcgtactttctcttatcacatgtgatatagaatatacgtccaaattaagcaccctacttgaacgattcccaatcaatagcattactcatactgaaacttataaagtcgtcttttggaagatccaagaaattaccggacttacagaaactttgtaatcccccttgtccctttaattgacatagaccccagtcatctaataaaatgagcatgggatgctacattggaaatggtcgggatagctcagctggtagagcagaggactgaaaatc
>PLT.0369 | IBPLT355-24 | PQ138925
caataaaaggttcgatccactctctacctatttttctaacttttttatttttagcggttccacattagttatgtttctcagccattcgactctttcacaaatggatcgaattgtgggagaaaagtttctctcttatcacaagtcttttgatctagatataaatatatatacaaatcaacatctatgaatacctatttgaatcagtcacagttaacataaatttttttagttaaacttacaaagttttctttttgaagatccaagccaaaccaagaaattctaaattacaaggtttgcgtaagactttttaatactatgcttagtctatttaattgactgacatatacccaacaagtcttcgaaatagtatggggctggtgcatcgggaaaagtcgggatagctcagttggtagagcagaggactgaaaatc
>PLT.0363 | IBPLT350-24 | PQ138619
caaaaagaccctttgactccctaattatttctcctatcctttattgtattgtttattttatcctttttccttaggggttcaaaattccttatcttttctttctcattcactactctttatacaaatgggtctgagcggaaatgctgttctcttatcacatgtgatatatatgatacatatacaaatgaacatctttgagcaaggaatccccatttgaatgattcacgatcgatatttttattcatactgaaacttacaaagttgttcttttgacaaattataggacctggatgaggctttgtaataccctttcaattgacatagacccaagttatctagtaaaatgaaaatgaggatgagacatcaggaatagttgggatagctcagttggtagagcagaggactgaaaatc
>PLT.0365 | IBPLT352-24 | PQ138699
caaaaagtatccttcgactacctaactctttgctgcttttgaattgaaaagcagtttccaaatttgttatctttctcatttcttctcctttttcacaaaaggacccaatggacccttttttcctcttatcaccgagcttgcggtatatatgacacacgtacaaagggggtggcccaggaaccctcatttgatttcttgaaagattcagaatccatattatttcattacgcgttttgtataatgtcctcttttttttttgttaaggatctactaaataaggggcgtggaaaagacttcaaactgcttttcgtcattttaattgacagaaacttaagccatttaataaaataaaggatgatgtattggaaatggtcgggatagctcagccggtagagcagaggactgaaaatc
>PLT.0462 | IBPLT431-24 | PQ138923
caataaaaggttcgatccactctctacctatttttctaacttttttatttttagcggttccacattagttatgtttctcagccattcgactctttcacaaatggatcgaattgtgggagaaaagtttctctcttatcacaagtcttttgatctagatataaatatatatacaaatcaacatctatgaatacctatttgaatcagtcacagttaacataaatttttttagttaaacttacaaaattacaaggtttgcgtaagactttttaatactatgcttagtctatttaattgactgacatatacccaacaagtcttcgaaatagtatggggatggtgcatcgggaaaagtcgggatagctcagttggtagagcagaggactgaaaatc
>PLT.0368 | IBPLT354-24 | PQ138786
caaacaaaaaaggcccggttgactccgtaattatttatccgatctgctcttttcttttcgttagcggtttcaaatttgttatgtttctcactgatttgactcttttacaaatggagccaattgggaattttttttcttattttttcttcttacaatatttgtgatatatatgatacaagtacaaataaacatctttgagtaaggtatccccacttcaaattttaatgattaacaatacatatcatctctggtactgtactaaaacttatcaagttttctttttaaagatccaagaaattccaggatctagataagattttgtaatatttattttgtctttttaattgacataaacccaagtcatctattaaaataaggatgatacgccagaaatggtcgggatagctcagctggtagagcagaggactgaaaatc
>PLT.0551 | IBPLT518-24 | PQ138694
cactcaaatttaagaaatttagtaattaaacggataaataacaaaatccaaaaaggttaacaagtaaccgatcaaataaaaaacatagaaaaatcattaaattagacaaatttaataaattttttaaacattagacaaagaactattaggtagagaaagaaaaaaatagaactaaatttcaattgcatttatcatgaactttttaaattgacaatatttccaaaaatcatttacaagattatttaagaagccgggatagctcagttggtagagcagaggattgaaaatc
>PLT.0555 | IBPLT522-24 | PQ138926
caataaaaggttcgatccactctctacctatttttctaacttttttatttttagcggttccacattagttatgtttctcagccattcgactctttcacaaatggatcgaattgtgggagaaaagtttctctcttatcacaagtcttttgatctagatataaatatatatacaaatcaacatctatgaatacctatttgaatcagtcacagttaacataaatttttttagttaaacttacaaagttttctttttgaagatccaagccaaaccaagaaattctaaattacaaggtttgcgtaagactttttaatactatgcttagtctatttaattgactgacatatacccaacaagtcttcgaaatagtatggggctggtgcatcgggaaaagtcgggatagctcagttggtagagcagaggactgaaaatc
>PLT.0579 | IBPLT546-24 | PQ139007
caaaaaagcctatttgactcctaaaatattgatcctatccccttttttcgttagagactccaaattcctttatctttatgattctttgacaaacgtatttgggcctaaatgactttctcttatcacacgtgatatagaatatatatatgaaaattaagcaaggaatccctgtatgaatgattcacaatcaatagcattgaaattatacaggacttggacaaaactttgtaatccccctgtccctttaattgacatagactccggccatctaataaaattaaaatgaggatgggatgctacattcggaatggtcgggatagctcagctggtagagcagaggactgaaaatc
>PLT.0373 | IBPLT359-24 | PQ138789
caataaaaagaaagcccatttgacttcctaaaggatttatttttgttaatagttcaaaaaaaactaactatctttctcattcactcaactctttaacaaatggatctgaaaaaaaaaagatttggattgtatcttatataaaagaatacatataaacaaggaatctctataatgaaataatgaaatcattcccaatacatatcattatcctaacattaactgactcagtccaaattttatactaaattgttattggaaattgacataggtacaagaatataaatacaaatattccactaggatgatgtacaaacaatagccaggatagctcagttggtagagcagaggactgaaaatc
>PLT.0374 | IBPLT360-24 | PQ138817
caaaaggacctttttattctctaaactaattactaatttttttctatatgaatgatgatgattaacaatacataatcattactactattgagtttttccaaagtcctttttttttatttagttgacatagacttaagtcattttataaactgaagatgattcgtcaagaatggtcgggatagctcagctggtagagcagaggactgaaaatc
>PLT.0376 | IBPLT361-24 | PQ138752
caataaaaagcccattttacttcctaactattgtaccaacctctatttttcattaatggttcaaacaagattcactatctttcttattctactctttcacaaacggatccgaacttacttctttggatcttatcccattcatacaaatgaacatattaaagtataggcaagtaatccctattattaagtaagtaattcacaatccatatcattatcctgacatttactaagtccaattttagaagacttttttctttttgagtccctttaatttacatagatacaagtactctactaggatgatgcacaagaaatggtcaggatagctcagttggtagagcagaggactgaaaatc
>PLT.0377 | IBPLT362-24 | PQ138962
caataaaaagcccatttgatttcctaaatttttcttcttttttttgattttgatgaaaaagtgaaaaaagaatttactaaactttctaattcattctatttttttatttggcaaatagatcttcaaaaaaaaatgcattttatgcaatatttctatatgcttttaaaataaaagcatatgaaaagaatctaagcataggcaaagaatctctatattgatataattactaattaatatcaatattttaacatttactattcaatttttttgaataaattttttgttgggctcaattttttaattgacgtagatacaagggtataggtacgagtattctactcaggtgattgataagaaatttggtggggatagccgggatagctcagttgggagagcagaggactgaaaatc
>PLT.0378 | IBPLT363-24 | PQ138897
caaaccccctttattccctaacgtatagtatttatcctcttttttctttttatcaatgtcaatgggtttaagattcattagctttttcattctactctttcacaaaagagtacgaagagaactcaatggatcttatcctagaatatatttcttttttatttcagtattattaagtaaaccatgtacaatgcataggactacctccccgtttttcaaatttagaatttgaaatactttatttaattgcttttttagtccctttaattgacatagatacaaatactctactaggattatgcacaagaaaaggtcaggatagctcagttggtagagcagaggactgaaaatc
>PLT.0379 | IBPLT364-24 | PQ138740
caacaaagtctccttcaactcccttccctaactctttgctgcctttccattttgaaagggtttccaaatttgttatctttctcattattttccttttttcacaaaaaaagtacccaatagatcttttttttcctcttatcacaggtcggtcttgcgatatatatgacacacgtacaaagcggatagcccaggaaccctcatgtgatttgttgaaggattcagaatccatatttatacattacgcgttttgtacaaagtctgcttttttttaagaatctaagaaatgcgaggcgtggaaaagactaaaaataccttgtttcgtcatttttttgaattgacataaactcaagttatctaataaaataagggatgatgcgttggaaatggtcgggatagctcagctggtagagcagaggactgaaaatc
>PLT.0595 | IBPLT562-24 | PQ138596
caaaaaaggcctatttgatatttatcctatcccctttttttcttctagacggttccaaattctctttcttattctttgacagacgtaattgagtgtaaatgactttctcttatgacatgggatctagactacatatccaaatttatcaaggaatccctatttgaatgattcacaatcaatagtattattcatactgaaactcacaatttacaaacgggtgtttttgaagatccaataaattacatcacagggcttggagaaaattttgtaatcgctccttgtagctttaattgacatagcccccagtcattgaataaactgagtatgggatgttagattcgaaatggccgggatagctcagttggtagagcagaggactgaaaatc
>PLT.0381 | IBPLT366-24 | PQ138790
caataaaaagaaagccctttttacttcctaagtatttatttattattttctctccatagttcaaacaaaattttcttattcattaaactctttaccaaatggatctgaagaaaaaattttggattgtatcttatataaaagaatacaaggaatctatataatgaaataatcactaatacatatcattatactaaaattaagtggccttagcccaaatttttgaataaatttttatttgagttcttttataggtaaaaatatatagatacaagtattccactaggatgatgcaaaagaagtggccaggatagctcaattggtttggtagagcagaggactgaaaatccttgtgtggccaggatagctcagttggtagagcagaggactgaaaatc
>PLT.0382 | IBPLT367-24 | PQ139035
caaaaaaaccatatggactcctcaattatttatccttttcttattattagcggagttatctttctcattcaccctactcttttatcttttacaaagagatccgagtgaaaatgtttttttcttatcacaagtcttatgatctaagataatacgtgtacaaatgcgcatctttacgtaagcgaatccctatttgaataattcatgatgaatatcattattcatactgaaacttataaagtctttcttttgaagatccaataaattaccggatgaggataagactttgtaataccccttcagttgacatagacccgagttatctagcaaaatgagaatgcagcggtgggaatggtcgggatagctcagttggtagagcagaggactgaaaatc
>PLT.0383 | IBPLT368-24 | PQ138706
caaaaaaggacggctcggctccttaattcgttttatcccattctctcgtttcgttaacggttcaaatttcgttatgtttctcactcattctattcttttacaaacatatttgggctggatttcttttcccaaatcttgtgatagatatgatacacctacaaatgcccatctttgggcaaaacaacaaattccatttcattggaaattgaaatgattaacaatccaaatcattattcgaattgaaaattacgaagttcttttttttaagatacaaagcatttgaggtctgggtaagactttcgaatattttttcgtcttttttgaattgacataggcccaagttttttactaaaatttagtaaaatgaggaagacgacgcggttaaaatggtcgggatagctcagttggtagagcagaggactgaaaatc
>PLT.0384 | IBPLT369-24 | PQ138578
caagccctcttttattcccgaactagagtatttctcctcttttttcctttttatcaatgggtttaagattcattagctttctcattctactctttctcaaaggagtgtgaagagaactaaatggatcttatcctagaatagatttctttttgattcgagtatcgggaagggaaggaatcccggttattcattctatttttaagtattattaagtaagccatatccaatgcgtaggactacccccccattttaaaatttcgaatttgaaatattttatttaattgattttttagtccctttaattgacagagatacaaatcctctactaggatgatgcacaagaaaaggtcaggatagctcagttggtagagcagaggactgaaaatc
>PLT.0663 | IBPLT628-24 | PQ138905
caaaaagcctatttgacccctaaaaaatttaccctatcccccctttttcgttagcggttccaaattcccgtatccttatgattctttgacaaacgtatttgggcgtaaatgactttctcttatcacatgtgatatagaatacacattgcaaatgaagcaaggaatgctgatatgaatgaatagcattgaaattacaggacttggagaaaactttgtaatcccccgtgtccctttaattgacatcgactcctgtcatctaataaaatgagggtgggatgctagattggagcaaatggtcgggatagctcagctggtagagcagaggactgaaaatc
>PLT.0178 | IBPLT166-24 | PQ138537
caaaaagcgcctttatccctttttttagcggttctcctttatctttctcattcttttagaaacgtcttggggtataagtaaatgactttctcttatcacatgtgatatagaatgtacatccaaattaaggaaggaatccctgtttgaatgattcacaatccatagcattactcacactgaaacttacaaagacgtctttttgaagatccaataaattacatacgggacttggagaaaacttcggaatccccttgaattgacatagaccccagtcacctcataaaatgaggatgggatgctacattggaaatggtcgggatagctcagctggtagagcagaggactgaaaatc
>PLT.0181 | IBPLT169-24 | PQ138867
ccccaagaacctattggactcccaaaatatttatcctatccccttttttcttttcgttattccttagtggttccaaattccttttctgattctttttcccaaacgtatttgggcgtaaatgattttctctcatcacatgggatatagaatccacatcccaattaagcaaggaattcctatgtgaatgattcataatcaataacattactcccactgaaactttttaaagtcgtctttttaaagatccaagtttttacagggcttgtaaaaactttgtaatttccccttgacatagaccccagccatctaataaaattagcatgggatgctacactggaaacggccgggatagctcagctggtagagcagaggactgaaaatc
>PLT.0390 | IBPLT374-24 | PQ149896
caaaagcctatttaattctctcattttttatcctatatcccccctttttttttataattcataaagtctttttttatttagttgacatagactcaactaatttattaaaattaggatggtacgtcaaaaatggtcgggatagctcagccggtagagcagaggactgaaaatc
>PLT.0391 | IBPLT375-24 | PQ138913
caaaaaggcccgtttgattccccaattatttatccgatccgctcttttcgtttcgttagcggtttaaaattcgttatgtttttcaatcattctactcttttacaaatggatctgattggaaatttttttttttcttattacaatatttgtgatatatatgatacgcgtacaaatgaacatctttgaggaaggtatccccacttccaatttgaatgattaacaatacatatcatttcttgtactgtattaaaacttataaagttttctttttgaagatccaagaaattacagggtctggataaagctttgtaagactttttttgtctttttaattgacataaactcaagttatctattaaaataaggacgatgcacggataatggtcgggatagctcagctggtagagcagaggactgaaaatc
>PLT.0183 | IBPLT171-24 | PQ138691
caaaagcctatttgacatcccaacgatttctcctatatctattttcgttagtggttccaaattcctcacctttctcattcactctattcttttacaaacggatctgtccgaaaacgcctttcatcttacacaagtcttgtatgatacacatacaaatgaccatctttgaacaaggaatgaatcgccttttgaatttgaatgattcacgatggatattatttctcagactgaaacttacaaagtcgtcttattgaagatccaagaaattacagtacccgaaagttgggaatcttctttcatacttttaattgacatagaccccagtcatctaataaaataaggatgatacgttgggagtggtcgggatagctcagctggtagagcagaggactgaaaatc
>PLT.0207 | IBPLT195-24 | PQ138536
caaaaagcgcctttatccctttttttagcggttctcctttatctttctcattcttttagaaacgtcttggggtataagtaaatgactttctcttatcacatgtgatatagaatgtacatccaaattaaggaaggaatccctgtttgaatgattcacaatccatagcattactcacactgaaacttacaaagacgtctttttgaagatccaataaattacatacgggacttggagaaaacttcggaatccccttgaattgacatagaccccagtcacctcataaaatgaggatgggatgctacattggaaatggtcgggatagctcagctggtagagcagaggactgaaaatc
>PLT.0210 | IBPLT198-24 | PQ138565
cccccaagaacctattggactcccaaaatatttatcctatccccttttttcttttcgttattccttagcggttccaaattccttttctgattctttttcccaaacgtatttgggcgtaaatgattttctctcatcacatgtgatatagaatccacatcccaattaagaaaggaattcctatgtgaatgattcataatcaataacattactcccactgaaactttttaaagtcgtctttttaaagatccaagtttttacagggcttggaaaaactttgtaatttccccttgacatagaccccagccatctaataaaattagcatgggatgctacactggaaacggtcgggatagctcagctggtagagcagaggactgaaaatc
>PLT.0396 | IBPLT379-24 | PQ138630
caaaagatttttttactccctaagtggttctctttttcattaaagggttgaaggcggttatacctctttttcttttcaaaatggatatgaagggaaatgcttttctcttatcacaagtcttgtgatatatatatgattacaaatcaatatttttgagcaaggagtactcagtttagtgattcacaattcatattattactcgtactaaaacttaaatcaacttaattatagaaaaatttgcaaaacccaaggaattctggtacgcatataagactttgtaatcctttttgtccgtttaattgacataaacccgagttatcgagtaaaatgaaattagaaaatggtgcgccaaaaaggtgaatgaatggtcgggatagctcagctggtagagcagaggactgaaaatc
>PLT.0397 | IBPLT380-24 | PQ138547
caaaaggacctttttcttctctaaactagttactcattttttctatatgaatgattaacaatacataatcattattactattgaggatttaggatttctaaagtccccccccctttttttttagttgacatagacttaggtaattttctaaaatgaagatgattcgtcaagaacggtcgggatagctcagctggtagagcagaggactgaaaatc
>PLT.0398 | IBPLT381-24 | PQ138545
caaaaggacccttttattctctaaactaatgactcattttttctatatgaatgattaacaatacataatcattatgactattgaggatttaggatttttaaagcccccccctttttttttagttgacatagacttaggtaattttataaaatgaagatgattcgtcaagaacggtcgggatagctcagctggtagagcagaggactgaaaatc
>PLT.0236 | IBPLT224-24 | PQ138935
caaatagactagttgactccccaattatctatttacctatctccttttttattttttatccgttcaaaatgctttaggcattgacgctattctcttagaagcgatcggggcgaaaatgtccttttgtatcacatctatatgatatagataaaaatgaacgtgtttgagcaagaaatccccattttgataatttataatctatataattactcatacttaaattcccaaagtcctcttttttaatatacaagccaaacaattgcagtacctaaataagaattgggaattccctttccttcttttaattgacacagtccccatttttgagtaaaatcaggatgctatattgggacgggtcgggatagctcagctggtagagcagaggactgaaaatc
>PLT.0312 | IBPLT298-24 | PQ138566
cccccaagaacctattggactcccaaaatatttatcctatccccttttttcttttcgttattccttagcggttccaaattccttttctgattctttttcccaaacgtatttgggcgtaaatgattttctctcatcacatgtgatatagaatccacatcccaattaagaaaggaattcctatgtgaatgattcataatcaataacattactcccactgaaactttttaaagtcgtctttttaaagatccaagtttttacagggcttggaaaaactttgtaatttccccttgacatagaccccagccatctaataaaattagcatgggatgctacactggaaacggtcgggatagctcagctggtagagcagaggactgaaaatc
>PLT.0401 | IBPLT384-24 | PQ138651
caaaaggttatttcactccctaactcgttatctttcttttttcattaccattttgaaggtggttatgtttctcattttttattttcaaaatggatccggacggaaacatttttatcttatcacaagtcttgtgatatatttgatataggtacaaatgaatagatttaagcaagtagtactcagttgagtaattcacaatcgatattattactcgtactaaaacttaaataaaattaaagtccttcccttcttcttgaagaccaaagaaattctggtacctagataaaactttgtaatacgtttcgtccttttaattgactaattgacacagacccaagttatctagtaaaatggggagatgctgcaccagaaaggggaatagccgggatagctcagttggtagagcagaggactgaaaatc
>PLT.0328 | IBPLT315-24 | PQ138794
caaaaaagcctatttgactcctaaaatagttatcccgtccccccttttcgttagcggttccaaattcctttatctttctgatcctttgactttcgtagttgggcgtaaataactttctcttatcacatgtgatatagaatatacatccacattaagcaaggaatccctatttgaataattcacaatcaatagctgcaggacttggagaaaactttgtaatcccccctgtccctttaattgacagagactcccgtcatctaataaaatgaagatgggatgctacagtgggaatggtcgggatagctcagctggtagagcagaggactgaaaatc
>PLT.0404 | IBPLT387-24 | PQ138617
caaaaagaccctttgactccctaattatttctcctatcctttattgtttattttatcctttttccttagcggttcaaaattccttatcttttctttctcagtcactactctttatacaaatgggtctgagcggaaatgctgttctcttatcacatgtgatatatatgatacatatacaaatgaacatctttgagcaaggaatggaatccccatttgaatgattcacgatcgatatttttattcatactgaaacttacaaagttgttcttttgacaaattataggacctcgacgaggctttgtaataccctttcaattgacatagacccaagttatctagtaaaatgaaaatgaggatgagacatcaggaatagttgggatagctcagttggtagagcagaggactgaaaatc
>PLT.0405 | IBPLT388-24 | PQ138652
caaaccctactttattccctaacttatagtatttatcctcttttttctttttatcaatgggtttaagattcattatctttctcattctactctttcacaaaggagtgcgaagagaactctcaatggatcttatcctagaatatatttttttttattagagtatcgggaaggaatcccggttattcactctattttgcagtattattaagtaagccatgtacaatgcatagggctaccctcccccattttctaatttagaatttaaaatactttatttaattgattttttagtccctttaattgacatagatacaaatactctactaggatgatgcacaagaaaaggtcaggatagctcagttggtagagcagaggactgaaaatc
>PLT.0336 | IBPLT323-24 | PQ138838
caaaaagggcctttatcctatcccttgttttagtggttctcctttatctttctcattcttttagaaacgtattggggcgtaaatgactttatcttatcacatgtgatatagaatgcacatccaaattaagcaaggaatccctatgtgaatgattcacaatcaatagcattactcacactgaaacttacaaagacgtttttttgaaaatccaagaaattacatacaggacttgagcaaaactttgcaatcccccttgtacctttaattgacatagaccccagtcagctcataaaatgagcatgggatgctacattggaaatggtcgggatagctcagctggtagagcagaggactgaaaatc
>PLT.0407 | IBPLT390-24 | PQ138519
caaaagttcactccttaactaattatctttttttacattagcgttttaaagttaaagagagaatggttatgttccgcctttttaaaaaagaggattcatttttatcttatcacaagtcttgtgatatatattataggcggacaaataaatatctttgatttgagcaggtagtactccgttcagtaattcataatccatatttttacattattatataaaacttaagttaaagtaaaattatatacagagttcctatttttgaagacccccaaaattacggtacctatattattgtaaaagaattgtaatacttttcatccttttaattgattgactaattgacacaaacccaagttatctcgtaaaatggggagacgatgcaccagaaaagggaatggtcgggatagctcagctggtagagcagaggactgaaaatc
>PLT.0380 | IBPLT365-24 | PQ138728
caaatagactatttgactccccaactatctatttacccatctcctttttgtattttttatacgttcaaaatgctttatgcattcacgatattctcttagaagcggtcggggcggaagtgtccttttcttatcacatctatatgatatacataaaaatgaacgtgtttgagcaagaaatccccatttgaataatctatactcatacttatacttaaattaccaaagtcctcttttttaagatacaaaccaaacaatttcagtacctaaataagacttgggaattccctttccttcttttaattgacacagtccccatttttgagtaaaatcaggatgctgcattggggcgggtcgggatagctcagctggtagagcagaggactgaaaatc
>PLT.0386 | IBPLT371-24 | PQ138658
caaatagactatttgactccccaactatctatttacctacccccttttttttttgtattttttatccgttcaaatgacgatattctcttagaagcgattggggcgaaagtgtacttttcttatcacacctaatatgatatacataaaaatgaatgtgtttgagcaagaaatccccatttgaataatttataatctatataattactcatacttaaatcttaaattaccaaaatcctcttttttaagatacaagccaaataatttcagtacctaaataagacttgggaattccctttccttcttttaattgacacagtccctatttttgagtaaaatcaggatgctacattgggacgggtcgggatagctcagctggtagagcagaggactgaaaatc
>PLT.0413 | IBPLT393-24 | PQ149897
caaaagcccatttaattcgctaattttttatcctatatccctttttttaattaaaattcaaaaagtattttttttttatttagttgacatagactcaagtaatttcctaaaattagggtggtgtgtcaagaatggtcgggatagctcagccggtagagcagaggactgaaaatc
>PLT.0444 | IBPLT413-24 | PQ138550
caaaaagggcctttatcctatcccttttttagtggttctcctttatctttctcattcttttagaaacgtattggggcgtaaatgactttatcttatcacatgtgatatagaatgcacatacaaattaagcaaggaatccctatgtgaatgattcacaatcaatagcattactcacactgaaacttacaaagacgtctttttgaaaatccaagaaattacatacaggacttgagcaaaactttccaatccccccttgtacctttaattgacatagaccccagtcatctcataaaatgagcatgggatgctagattggaaatggtcgggatagctcagctggtagagcagaggactgaaaatc
>PLT.0415 | IBPLT395-24 | PQ139001
caaaagcttctttccttacataactagctctctttttttgcattagcgttttgaaggtggttatgttactcctttttggaaaaaaggaactctattaaaactttttaagacgtttcatccttttaattgactaattgacacagaccctagttatctagtaaaatggggagatgatgcaccagaaagcagaatagtcgggatagctcagctggtagagcagaggactgaaaatc
>PLT.0416 | IBPLT396-24 | PQ138903
caaaagctttttttattccctaactagttatcctttttttattaacggtttgaaggtgtttatgttcctcatttttttgttttcaatttcaaaaaggcttcggacggaaatacttttcccttatcacaagtcttgtgatatacgtacaaatgaatatctttgagcaagaaataataatttgagtgattcacaattaatatcattatgtgtactaaaacttaaataaacttagagacaaagtccttcccaaagaaattactacggtccctagataagactttgtaatacttttcgtccttttaattgacatagacccgagttctctattaaaatgagtagaggatgcgctagaaaggggaatggtcgggatagctcagctggtagagcagaggactgaaaatc
>PLT.0417 | IBPLT397-24 | PQ139016
caaaaagaccatttggcttcctaattctttatcgtatcctttttatttatccttttttcgttagcggttcaaaactccttatctttctcattgactactctttagacaatgagccgaaatgctgttctcttatcacatgtgatatatatgatacatgtacaaatgaacttctttgagcaaggaatccccatttgaatgattcacgatcgatatttttattcatactgaaacttacaaagttgttcttttgacaaattataggcccgggatgaggctttgtaataccctttcaattgacatagacccaagttctctagtaaaatgaaaatgaggatgagatatgaggaatagtcgggatagctcagttggtagagcagaggactgaaaatc
>PLT.0483 | IBPLT451-24 | PQ138538
caaaaagcgcctttatccctttttttagcggttctcctttatctttctcattcttttagaaacgtcttggggtataagtaaatgactttctcttatcacatgtgatatagaatgtacatccaaattaaggaaggaatccctgtttgaatgattcacaatccatagcattactcacactgaaacttacaaagacgtctttttgaagatccaataaattacatacgggacttggagaaaacttcggaatccccttgaattgacatagaccccagtcacctcataaaatgaggatgggatgctacattggaaatggtcgggatagctcagctggtagagcagaggactgaaaatc
>PLT.0493 | IBPLT461-24 | PQ139047
caaaaaggcctattttctatttatcctacccccctttttttcgttagcggctccaaattactttatctttctccttttttaatgtattggggcgtaaatcactttacatgggatatatgatataatatatatagaatgatttctaattcctcgttgtacctttaattgacatagaccccagtcatctaataaaatgaggatggaatgttctattagaaatggtcgggatagctcagctggtagagcagaggactgaaaatc
>PLT.0666 | IBPLT631-24 | PQ138902
caaaagctttttttattccctaactagttatcctttttttattaacggtttgaaggtgtttatgttcctcatttttttgttttcaatttcaaaaaggcttcggacggaaatacttttcccttatcacaagtcttgtgatatacgtacaaatgaatatctttgagcaagaaataataatttgagtgattcacaattaatatcattatgtgtactaaaacttaaataaacttagagacaaagtccttcccaaagaaattactacggtccctagataagactttgtaatacttttcgtccttttaattgacatagacccgagttctctattaaaatgagtagaggatgcgctagaaaggggaatggtcgggatagctcagctggtagagcagaggactgaaaatc
>PLT.0035 | IBPLT030-24 | PQ139039
caaaaaaagcctatttgactcccaaaatatttatcctatccccttttttcgttaagggttccaaattcctttatctttctgattcttttacaaacgtatttgggcgtaaatgaattgattttatcacatatgatatagaatagacatccaaattaagcaaggaatccctatttgaataattcacaatcaatagcattactcatacttactgaaactcacaaagtcgtctttttgaagatccaagaaattacaggacttggagaaaacgttgtaatccccccttgtctctttaattgacatagaccccagtaatctaataaaatgagaatgggatgctacagtgggaatggtcgggatagctcagctggtagagcagaggactgaaaatc
>PLT.0433 | IBPLT402-24 | PQ149898
caaaagccaattgaattccctcctttttatggccctttttggattgagttgacatagactcaagtaatttcttagatttcggatggtgcgtcaagaatggtcgggatagctcagacggtagagcagaggactgaaaatc
>PLT.0434 | IBPLT403-24 | PQ138832
caacccccaaaagcccgtttgctatctatttattttatcctacccttttttttattggttcaaagttccttatgtttctcattcatcctattcttttttacaaacgtatcctagcagaattttgttctcttatcacaagtcttgtgatatatatatatcatatacgtacaaatctcttgagcaaggaatacctatttgaatgattcataatccatatgattactcatatggaaatttacaaagtcttccttttgaagatcaaataaattcctgttcgagacttgaaatttaatacgttttcgttttttttttgttttcattttgaattgacatagacccaagtcgtctagtattatgatgataatgcgttggtaatggtcgggatagctcagttggtagagcagaggactgaaaatc
>PLT.0435 | IBPLT404-24 | PQ138965
caaaaagaccattcggctccctaattctttatcgtatcctttttatttatccttttttcgttaggggttcaaaactccttatctttctcattcactactctttatacaaatggctctgagcggaaatgctgttctctcttatcacatgttatatatatgatacatgtacaaatgaacatctttgagcaaggaatccccatttgaatgattcacgatcgatatttttattcagactgaaacttataaagttgttcttttgaaaaattataggacctggatgaggctttgtaataccctttcaattgacataggcccaagttctctagtaaaatgaaaatgaggatgagacatcagaaatagtcgggatagctcagttggtagagcagaggactgaaaatc
>PLT.0436 | IBPLT405-24 | PQ138516
caaaagtccgggttcactctttaattatttctcctaaatcctctttttttttttttattcgttatgtgtcttatttagtccattctttcacaaatggatctgagtggaatttttatttttcttatcacaatcacaagtcttgggatattcaattgaaatatgaaatatatattataaacatacaatgttttttttatggtaaacctacaaacgaacatcttatccttgagcaagcaagcctgatattaatgattaacaatacataatgattactactactgaaaataaaaaaacaaaattaaatttaaaaagaaaaaaaaaaaaactcttttttatttagttgacatagattcattgacatatattcaagtaatctcttaaaatggagatgctgcgccaagaatggtcgggatagctcagctggtagagcagaggactgaaaatc
>PLT.0138 | IBPLT129-24 | PQ139030
cagcccccttttgacatcttaacttttttttgcctaccctatctttttcaaaattgcttatggtcgtcctattattttaaagttgacaagtgtataggaaggtacctttttttattctcccatatgagacataaatcttgtcatagatatgatctacggacaaatcagcatctgaatactcagttgaattatttacaagtacttatagttatactaacaaagtatttttttttaagatttaaagataaaagagattcccgcttattgtagaagtacaatacttatttaatacttattactttagaatccttaagactttgtccctttctttttttaattgatctagacccaagcgctcggctcgcgtaaaatgaggatggtgcctcagatcaggatagctcaggcggtagagcagaggactgaaaatc
>PLT.0438 | IBPLT407-24 | PQ138703
caaaaaaggatagctcggctccttaattttttttatcccattctctcttttcgttaacggttccaatttcgctatgtttctcagttattctattctttatacaaacatatttgagctggatttcttttccaaaattttgtgatagatatgatacacatacaaacgcccatctttgctttgggcaaaacaatgaattccctttcattggaaattgaattgaaatgattaacaatccaaatcattattcgaattgcaatttacgaagttctttttttttttttttttagatacaaaacatttcaggtctgggtaagactttagaatagtaagactttagaatattttttcttatttttttaattgacataggcccaagttttttactaaaattgagtaaaacgaggaagacggcatgtctaaaatggtcgggatagctcagttggtagagcagaggactgaaaatc
>PLT.0439 | IBPLT408-24 | PQ138879
caaaaagaccatttggctccctaattctttatcgtatcctttttatttatccttttttggttagcggttcaaaactccttatctttctcattcactactctttatagttatagaaatggatctgagcggaaatgctattctcgtatcacatgtgatatatatgatacatgtacaaatgaacatctttgagcaaggaatccccatttgaatgattcacgatcgctatttttattcatactgaaacttacaaagttgttcttttgacaaattataggcccgggatgaggctttggaataccctttcaattgacatagacccaagttctctagtaaaatgaaaatgaggatgagacatgaggaatagttgggatagctcagttggtagagcagaggactgaaaatc
>PLT.0440 | IBPLT409-24 | PQ138673
caaaagtccgggttcactctctaattatttctcctaaatcctcttttttttttattcgttatgtgtcttattcagtccattctttcacaaatggatctgagtagaatttttctttttcttatcacaatcacaagtcttgggatatgtaattatatgtaattgaaatattaaatatattataaacatacaatttttttatagtaaacctacaaacgaacatcttatccttgagcaagcaagcctcatattaatgattaacaatacataatgattactactactgaaaataaaaaacaaaattcaaaaagaaaaaaagtcttttttatttagttgacatagattcattgacatatattcaagtaatctcgtaaaatggagatgctgcgcaaagaatggtcgggatagctcagccggtagagcagaggactgaaaatc
>PLT.0441 | IBPLT410-24 | PQ138882
caaatcccccaaaaaaggcccatttaactccctaacgatttatcctatgttagtggttccaaattcgttatgtttcttattcatcctactcttttccatttacaaacgtatccgagcagaattttttctcttatcacacacaagtcgtgtggtatataggatacacgtacaaatgaacacttttgagcaaggaatctacatgtgaatgattcacaatccatatcattgctcatactgaaactgacaaagtcttctttttgaatattcaagaaatgcaattccccgtccaagacttttaagactgaatttcgtcttttttaattgacatagacccaagccatctagtaaaatgaaaatgatgcgtcggtaatggtcgggatagctcagctggtagagcagaggactgaaaatc
>PLT.0442 | IBPLT411-24 | PQ138983
caaaagttttttcactttttaacaaattatctttttttgcattacctttttaaagtggttatgttactcctttttttttcaaaagaagatttctttttatcttatcacaaatcttataatataatatatatgataggcggacaaaaaaatatcttttatttgagcaggtagtactccgttgagtaattcaaaatccatatttttacattattatattatataaaacttatgtaaaattatacacagagttcctctttttgaagaccccaaaacggtacctatataattataataataatactttttatctttttaattgattgactaattgacacaaacccaagttatctcgtaaaatggggagatgatgtacccgaaaagggaatggtcgggatagctcagctggtagagcagaggactgaaaatc
>PLT.0148 | IBPLT139-24 | PQ139029
cagcccccttttgacatcttaactttttttgcctaccctatctttttcaaaattgcttatggtcgtcctattattttaaagttgacaagtgtataggaaggtacctttttttattctcccatatgagacataagtcttgtcatagatatgatctacggacaaatcagcatctgaatactcagttgaattatttacaagtacttatagttatactaacaaagtatttttttttaagatttaaagataaaagagattcccgcttattgtagaagtacaatacttatttaatacttattactttagaatccttaagactttgtccctttctttttttaattgatctagacccaagcgctcggctcgcgtaaaatgaggatcgtgcctcagatcaggatagctcaggcggtagagcagaggactgaaaatc
>PLT.0445 | IBPLT414-24 | PQ138948
cacccccaaaaaggctcattgattcctgaaccatttcgcctaccctctgctttccttttctttttttgttagtagttcagaattcaatctattcgaccctagattccatttacaaaaagatctgggcagcatttttttatcttttcttatcacaagttgtgtggtatatatgatatacatataaatgagcacctttgagcaagaaatccccgtttgaatgattcgcaattcatattattgctcagactgaaacttacaaagtcttctttttgaattgaaggattcaagaaatgaaattcccctcccaagacttttaagcctttttttttttttaattgacatagacccaagtcatttagtaagatgaggagggtggggcggaaattgtcgggatagctcagctggtagagcagaggactgaaaatc
>PLT.0347 | IBPLT334-24 | PQ139041
caaaaaaagcctatttgactcccaaaatatttatcctatccccttttttcgttaagggttccaaattcctttatctttctgattcttttacaaacgtatttgggcgtaaatgaattgattttatcacatatgatatagaatagacatccaaattaagcaaggaatccctatttgaataattcacaatcaatagcattactcatacttactgaaactcacaaagtcgtctttttgaagatccaagaaattacaggacttggagaaaacgttgtaatccccccttgtctctttaattgacatagaccccagtaatctaataaaatgagaatgggatgctacagtgggaatggtcgggatagctcagctggtagagcagaggactgaaaatc
>PLT.0389 | IBPLT373-24 | PQ139040
caaaaaaagcctatttgactcccaaaatatttatcctatccccttttttcgttaagggttccaaattcctttatctttctgattcttttacaaacgtatttgggcgtaaatgaattgattttatcacatatgatatagaatagacatccaaattaagcaaggaatccctatttgaataattcacaatcaatagcattactcatacttactgaaactcacaaagtcgtctttttgaagatccaagaaattacaggacttggagaaaacgttgtaatccccccttgtctctttaattgacatagaccccagtaatctaataaaatgagaatgggatgctacagtgggaatggtcgggatagctcagctggtagagcagaggactgaaaatc
>PLT.0402 | IBPLT385-24 | PQ138686
caaaaggcctattttctatttctcctacccccttttttcgttagcggttcaaaattcctttatctttctcattcttttacaaacatattggggcctaaatgactttctattatcacatgtgatatagaattcacatcaaaatttagcaaagaatccctatttgaatgctattgaatgattcacaatcaatagcattactcatactgaaacttacaacttacaaagccgtctttttaaagatccaagaaattacatacaggacttggataaaactttgtaattcccccctttacctttaattgacatagaccccagtcatctaataaaatgaggatggaatgttacattggaaatggtcgggatagctcagctggtagagcagaggactgaaaatc
>PLT.0406 | IBPLT389-24 | PQ138800
caaaaagggcccttatcctatccctttttttagtcgttctcctttatctttctcattcttttagaaccgtattggggcgtaaatggatttctcttatcacatgtgatatagaatgcacatccaaattaagcaagaaatccctatattgaatgattcacaatcaatagctcacactgaaacttccaaagacatctttttgaaagatccaagaaattacatattacctaaaggatttttggaaaactttgcaatcccccttgtacttttcattgacatagaccccaattagctcataaaatgagcatgggatgctacattagaaatagtcgggatagctcagctggtagagcagaggactgaaaatc
>PLT.0450 | IBPLT419-24 | PQ138517
caaatcctcttttattccctaactatactatattattattatttatcctctttttttttctttttatcaatgcacttttttttctttttatcaatgcaatgggtttaagattcattagctttctcattctactctttcacaaaggaatgcgaagagaactcaatggatcttatcctattcattgaatagatttcttttttattagagtatcggcgagaaatcttggttattcactttatttttaagttttatttaagtaaaccatgcacaatgcataggactacccccccattttcaaatttaaaatttgaaatactttaattaatttttagtccttttaattgacatagatacaaatactctactaggatgatgcacaagaaaaggtcaggatagctcagttggtagagcagaggactgaaaatc
>PLT.0451 | IBPLT420-24 | PQ138549
caaaaaaaaggacctttttattctctaaactaattactcattttttctatatgaatgattaacaatacataatcattactactattgagtattgaggatttcttttctaaggtcccccttttttatttagttgacataggcttaagtaattttataaaatgaagatgattcgtcaagaatggtcgggatagctcagctggtagagcagaggactgaaaatc
>PLT.0453 | IBPLT422-24 | PQ138723
caatcacaatcaaaaaggcccatccccctaactctatcctctttttcagcagcggttccacgatatgtttctcattcactctacgctgtcacaaatggatcggagcagaaatgctcctctgttatcttgagatgtacgatatacgtacacaaagaacatctatgattaaggaacccccgtttgaatcatttacagtacatatcatgattcttaattcaatgaaacttacattacaaagtagtctttttgaagatcccagaaattctgggggtaagactttgtaatttttaatgctttttgattatctttcatttgaattgacagagacctaatccatctagtaggatggggatgatgcgtcgggaagggtcgggatagctcagctggtagagcagaggactgaaaatc
>PLT.0454 | IBPLT423-24 | PQ138656
caaaaagagcctttggctccctaattatttatcgtatcctttttatttatccttttttcgttagcgattcaaaactcctttctcatttactactctttatacaatgagcggaaatgctgttctcttatcacatgtgatatatatatattacaaatgaacatctttgagcaaggaatccccatttgaatgattcacgatcgatttttttattcatactgaaacttacaaagttgtttttttgacaaattataggcccgggatcaggctttgtaataccctttcaattgacatcgaccccagttctatagtaaaatgaaaatgaggatgagacatgaggaatagttgggatagctcagttggtagagcagaggactgaaaatc
>PLT.0496 | IBPLT464-24 | PQ138799
caaaaagggcccttatcctatccctttttttagtcgttctcctttatctttctcattcttttagaaccgtattggggcgtaaatggatttctcttatcacatgtgatatagaatgcacatccaaattaagcaagaaatccctatattgaatgattcacaatcaatagctcacactgaaacttccaaagacatctttttgaaagatccaagaaattacatattacctaaaggatttttggaaaactttgcaatcccccttgtacttttcattgacatagaccccaattagctcataaaatgagcatgggatgctacattagaaatagtcgggatagctcagctggtagagcagaggactgaaaatc
>PLT.0456 | IBPLT425-24 | PQ138793
caaaaagaccatttggctccctaattctttatcgtatcctttttttttctttatccttttttcgttagcggttcaaaactccttatctttctcattcactactctttatacaatgagcgtaaaatcacatgttatatatatgatacatgtacaaatgaacatctttgagcaaggaatccccatttaactgattcacgatcgatatttttattcatactgaaaattacaaagttgttcttttaacaaattataggcccgggatgaggctttgtaatacccttttaattgacatagacccaagttctctagtaaaatgaaaatgagtatgagacatgaggaatagttgggatagctcagttggtagagcagaggactgaaaatc
>PLT.0508 | IBPLT476-24 | PQ138637
caaccccctttgacaccttaactatttttttgcctaccctctctttttcaaaattgcttatggtcatcctattattttatagttgacaagtgcctagtaaggtacctttttctattatccgatatcagacacaactcttgtcatagatatgatctacggaaaaataagcatccgaataccaagttggattatttacaatccatatcattactcatactcatactaacaaagtattttttttttaagatttgaagatcaaagagattcccgcttcttaattaatataatacttaattaatacttaatactttagaatgcttaagactttgcccctttcttttttaattgacatagacccaagccctcgcgtaaaatgagtatgatgcatcagatcagatcaggtcaggatagctcaggcggtagagcagaggactgaaaatc
>PLT.0538 | IBPLT505-24 | PQ138890
caaaagcctattttctatctatcctaccctttttgcttttttgctagtggttccaaattccttttctcattctttttccaacgtattggggcgtaaatgactttctcttagcacatgtgatatagaatacacatctaaatttagaaaggaatccctaattggacgattcacaatcaatagcattactcagaccgaaacttacaacttgcaaagtcgtctttttaaagacctaagaaattacatacaggacttggggaaaactttgtcattccccctgtacctttaattgacatagacccccgtcctctcataaaatgaggatggaatgttacattggaaatggtctggatagctcagctggtagagcagaggactgaaaatc
>PLT.0459 | IBPLT428-24 | PQ138575
caataaaaagcccattttacttcctaactattgtaccaacctctattttgcattaatggttcaaacaagattcactatctttcttattctactctttcacaaacggatccgaactgacttctttggatcttatcccattcatacaaatgaacatattatagtataggcaagtaatccctattattaagtaagtcattcacaatccatatcattatcctgatatttactaagtccaattttggaatacttttgtcttttttagtccctttaattgacatagatacaagtactctactaggatgatgcacaataaatggtcaggatagctcagttggtagagcagaggactgaaaatc
>PLT.0013 | IBPLT012-24 | PQ138993
caaaaagactatttaactccccaactatttatccgaccccctttccttagcggttgcaaattccttatctttatcattcactctattcttttagaaatggattttttttctaagcgtaaatggttttctcttatcacaagcctttatgatatctatgatacacataaaaatgaacatctttgagcaaggaatccctagttgaatgattcccgatcaatacaatatcattactcatactgaaacttacaaagtcatctttttgaagatcgaagaaattacccggctttgagaaaattttttaatctactttgtgtccttttaattgacatagcccccagttctatgataaaatgaggataccacgcaaaggactaaaaatcctcaggttagcggttccaatcgagattgggaatagccgggatagctcagttggtagagcagaggactgaaaatc
>PLT.0079 | IBPLT075-24 | PQ138883
caaaagcctattttctatctatcctaccctttttgcttttttgctagcggttccagattcctcaacgtattggggcgtaaatgactttctcttagcacatgtgctatagaatacatagctaaatttagaaaggaattcctaattggatgattcacaatcaatcgcatttctcagactgaaacttacaacttgcaaagtcgtctttttaaagacctaagaaattacatagaggacttggggaaaactttgtaattcccctctgtacctttaattgacatacaccccagtcctctcataaaatgaggatggaatgttacattggaaatggtctggatagctcagctggtagagcagaggactgaaaatc
>PLT.0096 | IBPLT090-24 | PQ138636
caaccccctttgacaccttaactattttttttgcctaccctctctttttcaaaattgcttatggtcatcctattattttagagttgacaagtgtctaggaaggtacctttttctattatccgatatcagacacaagtcttgtcatagatatgatctacggaaaaatcagcatccgaatacccagttggattatttacaatccatatcattactcatactcatactaacaaagtattttttttaagatttgaagatcaaagagattcccgcttctttatattacaatacttaattaatacttaatactttagaatgcttaagactttgcccctttctttttttaattgacatagacccaagccctcgcgtaaaatgagtatgatgcatcagatcaggtcaggatagctcaggcggtagagcagaggactgaaaatc
>PLT.0169 | IBPLT160-24 | PQ138884
caaaagcctattttctatctatcctaccctttttgcttttttgctagcggttccagattcctcaacgtattggggcgtaaatgactttctcttagcacatgtgctatagaatacatagctaaatttagaaaggaattcctaattggatgattcacaatcaatcgcatttctcagactgaaacttacaacttgcaaagtcgtctttttaaagacctaagaaattacatagaggacttggggaaaactttgtaattcccctctgtacctttaattgacatacaccccagtcctctcataaaatgaggatggaatgttacattggaaatggtctggatagctcagctggtagagcagaggactgaaaatc
>PLT.0228 | IBPLT216-24 | PQ138791
caggttatctgttttattttcgatttgttaagtgtcttagaacataagaagttttaattgtatgaccaatgtctgcttctcttctatatacatcttttctttgtatataactgtatataacatacacaaataatacacaatatatatattgtgtattatttaatgcacaatatatatattgtgtattatttattgtataaatgatgtttttagttgtatcgttgcttctactcgttcagctagttgacaggagtttggttactgtgctagtatgatgcacaggggaacagccgggatagctcagttggtagagcagaggactgaaaatc
>PLT.0243 | IBPLT231-24 | PQ138858
cccaaaagcccatttaactaccaaaataaaaatatttatcctctacctccttttttgttattcgttaatggtttccaatttttattcttattccttttgacaaaaagtattgcggcgtaaaaatacatttgagcataaataactttatcttagcacatgtgatataaaataacactcaaattaagcaaggaatttctatttgaatcattcatattcaataacattactcatactgaaacttataaagtcgtctttttgaagatccaagaaattacaggacttggggaaactttgtaatcttcccctgttctctttaattgacatatatactagccatcaaataaaataaggatgggatcctaatttaaaatggtcgggatagctcagttggtagagcagaggactgaaaatt
>PLT.0467 | IBPLT436-24 | PQ138938
caaaaagacctggttacctcgttgcctccctaattatttatcttctcattttattagcgactcgaaattggttatgtttctcagtcattctcactctactctttcacaaacctatccgagcagaaaattgttttcttatcacatcacaagccttgtgtgtgatatatatgataatgatacgtgtacaaatgtaaatcagcatctttgaataatgtattaaatttgaataattaacaatccatatcattatttgtactgtattgaaacttacaaagttttctttttgaagatacaagaaattctacaagggccgggatattactttgtaatatcttttcgttttttttattttaattgacatagaaccaagtcctatattaaaataaaatgaggatgatgcgtcgtgaatggtcgggatagctcagctggtagagcagaggactgaaaatc
>PLT.0354 | IBPLT341-24 | PQ138885
caaaagcctattttctatctatcctaccctttttgcttttttgctagcggttccagattcctcaacgtattggggcgtaaatgactttctcttagcacatgtgctatagaatacatagctaaatttagaaaggaattcctaattggatgattcacaatcaatcgcatttctcagactgaaacttacaacttgcaaagtcgtctttttaaagacctaagaaattacatagaggacttggggaaaactttgtaattcccctctgtacctttaattgacatacaccccagtcctctcataaaatgaggatggaatgttacattggaaatggtctggatagctcagctggtagagcagaggactgaaaatc
>PLT.0469 | IBPLT438-24 | PQ138978
caaaagcttttttcactccttaacaaattttatttttttgcattaccgttttaaagttaaagatggttatgttcctatatatatattttttgatcttatcacaagtcttataatatatatgataggaggacaaaaaaatatcttttatttgagcaggcagtactccgttgagtaattcataatccatatttttacatttttatatattattattaatataaaacttatgtaaaattatatacagagttcctctttttgaagaccccaaaaattccggtacctatataattgtaatacttttcatccttttaattgattgactaattgacacaaacccaagttatctcgtaaaatggggagatgatgcaccagaaaagggaatggtcgggatagctcagctggtagagcagaggactgaaaatc
>PLT.0394 | IBPLT377-24 | PQ138996
caaaaagactatttaactccccaactatttatccgaccccctttccttagcggttccaaattccttatctttctcattcactctattcttttagaaatggatttttttctaagcgtaaatggttttctcttatcacatttgatatctatgatacacatagaaatgaacatctttgagcaaggaatccctagttgaatgattcccgatcaatacaatatcattactcatactgaaacttacaaagtcgtctttttgaagatcgaagaaattccccggctttgataaaaaattttaatctacttttgcccttttaattgacatagaccccagttctatgataaaatgaggataccacgcaaaggactgaaaatcctcatgttcatgttagcggttccaatcgagattgggaatagccgggatagctcagttggtagagcagaggactgaaaatc
>PLT.0395 | IBPLT378-24 | PQ138801
caaaaagggcccttaatcctatccctttttttagccgttctcctttatctttctcattcttttagaaccgtattggggcgtaagtggatttctcttatcacatgtgatatagaatgcacatccaaattaagcaaagaatccctatattgaatgattcacaatcaatagctcacaccgaaacttccaaagacgtctttttgaaagatccaagaaattacataaaggatttttggaaaactttgcaatcccccttgcacttttcattgacataaaccccaattagctcataaaatgagcatgggattctacattagaaatggtcgggatagctcagctggtagagcagaggactgaaaatc
>PLT.0473 | IBPLT441-24 | PQ138721
caatcacaatcaaaaaggcccatccccctaactctatcctctttttcagcagcggttccacgatatgtttctcattcactctacgctgtcacaaatggatcggagcagaaatgctcctctgttatcttgagatgtacgatatacgtacacaaagaacatctatgattaaggaacccccgtttgaatcatttacagtacatatcatgattcttaattcaatgaaacttacattacaaagtagtctttttgaagatcccagaaattctaggggtaagactttgtaatttttaatgctttttgattatctttcatttgaattgacagagacctaatccatctagtaggatggggatgatgcgtcgggaagggtcgggatagctcagctggtagagcagaggactgaaaatc
>PLT.0411 | IBPLT391-24 | PQ138967
caaaaaaagcctatttgactcccaaaatatttatcctatccccctttttcgttaggagtttcaaattcctttatctttctgattcttttacaaacgtatttgggcgtaaatgaatttcttttatcacatatgatatagaatagacatccaaattaagcaaggaatccctatttgaatcatgcataatcaatagcattactcatacttactgaaacttacaaagtcgtctttttgaagatccaagaaattacaggacttggagaaaacgttgtaatccccccttgtctctttaattgacatagactccagtaatctaataaaatgagaatgggatgctacatttggaatggtcgggatagctcagctggtagagcagaggactgaaaatc
>PLT.0430 | IBPLT399-24 | PQ138679
caaaaagactatttcactccccaactatttatccgaccccctttccttagcggttcaaaattccttatctttctcattcactctattctttgagaaatggattttagcgtaaatggcattctcttatcacaagtcttgtgatatatgatacacatagaaatgaacatctttgagcaaggaatccctagttgaatgattcccgatcaatacaatatcattactcatactgaaacttacaaagtcatctttttgaagatcgaagaaattccccggctttgataaaattttttaatcgacttttgtacttttacttgacaagttctataaccagtattatactaataatgaggataccgcattcattgggaatagccgggataactcagaggactgaaaatc
>PLT.0476 | IBPLT444-24 | PQ138687
caaaaaagtccattttacttacttcctaattatttatactcttttttttttttgaagatcgaagaaattcagggactggataagattttaaaatattttttgagtccccttaattgagatagatataagtactctagcaggatgatgcgagaaaagaaaatggtcgggatagctcagttggtagagcagaggactgaaaatc
>PLT.0477 | IBPLT445-24 | PQ138907
caaaacgaaacggttgactccctaattatttatcttttatcattttgttagcgattcaaaattcgttatgtttctcattcattctactttttcacaaacgtatctgagcggaaatttttttcttatcacaagcctcgtgttatatatatatgatacacgtacaaacgaacatctttgagcaaggaatccccatttaaaatttaatttgaataattaacaatatatatcattacttgtactgaaacttagaatttttttttttgaagatccaagaaattctatacagggcctgtataatactttgtaatacttttttagtttttctaattgacatagacccaagtcctatattaaaataaaatgaggatgatgcgatgtgtcgtgactggtcgggatagctcagctggtagagcagaggactgaaaatc
>PLT.0479 | IBPLT447-24 | PQ139026
caaaaagaccattcggctccctaattctttatcgtatcctttttatttatcctttcggttcaaaactccttatctttctcattcactactctttatacaaatggctctgagcggaaatgctgtcctctcttatcacatgtgatatatatgatacatgtacaaatgaacatctttgagcaaggaatccccatttgaattgaatgattcacgatcgatatttttattcagactgaaacttacaaagctgttcttttgaaaaattataggacctggatgaggctttgtaataccctttcgattgacatagacccaagttctctagtaaaatgaaaatgaggatgagacatcaggaatagtcgggatagctcagttggtagagcagaggactgaaaatc
>PLT.0480 | IBPLT448-24 | PQ149899
caaaagccaattaaattccctcatttttctggcccttttttgatttagttgacatagactcaagtaatttcttaaaattagtatggtgtgtcaagaatggtcgggatagctcagccggtagagcagaggactgaaaatc
>PLT.0481 | IBPLT449-24 | PQ149900
caaaagccgtttaaattccttcatttttatggcctttttttttatttcgttgacatagactcaagtaatttcttaaaattaggatggtgcgtcaagaatggtcgggatagctcagtcggtagagcagaggactgaaaatc
>PLT.0432 | IBPLT401-24 | PQ138995
caaaaagactatttaactccccaactatttatccgaccccctttccttagcggttccaaattccttatctttctcattcactctattcttttagaaatggatttttttctaagcgtaaatggttttctcttatcacatttgatatctatgatacacatagaaatgaacatctttgagcaaggaatccctagttgaatgattcccgatcaatacaatatcattactcatactgaaacttacaaagtcgtctttttgaagatcgaagaaattccccggctttgataaaaaattttaatctacttttgcccttttaattgacatagaccccagttctatgataaaatgaggataccacgcaaaggactgaaaatcctcatgttcatgttagcggttccaatcgagattgggaatagccgggatagctcagttggtagagcagaggactgaaaatc
>PLT.0498 | IBPLT466-24 | PQ138860
cccaaaagcccatttaactaccaaaataaaattatcctctacctccttttttgttattcgttaatggttcccaattcttattcttttttacaaaaagtattggggcgtaaaaatacatttgagcataaataactttctcttagcacatgtgatataaaataacactcaaattaagcaaggaatttctatttgaatcattcatattcaataacattactcatactgaaacttataaagtcgtctttttgaagatccaataaattacaggacttggggaaactttgtaatcttcccctgttctctttaattgacatatatcctagccatcaaataaaaaataaggatgggatcctaatttaaaatggtcgggatagctcagttgggtagagcagaggactgaaaatt
>PLT.0484 | IBPLT452-24 | PQ138971
caaatcccctaatctaataaagtatcatttgattacctaattctttttctcagactctcgtttcttttcatagtagtttcaagcttgttatgtttctcattcaacctatttttttttacaaaaaaatcctaaaaaagttggattctattatcacaaacttagaaagtctagggactgtataagattttatttaataaataccctttcatttttttattgacatagcctcaagtcatatggtaaaattagactgatacggaaaggatggtcgggatagctcagctggtagagcagaggactgaaaatc
>PLT.0487 | IBPLT455-24 | PQ149902
caaaagaccttttaattctctaatttttgatcctatatccccccctttatttattttttttttttcatattaattcataaagtttttttttgttgacatagactcaagtaatttcttaaaataaggatggtgcgtcaagaatggtcgggatagctcagccggtagagcagaggactgaaaatc
>PLT.0545 | IBPLT512-24 | PQ138859
cccaaaagcccatttaactaccaaaataaaaatatttatcctctacctccttttttgttattcgttaatggtttccaatttttattcttattccttttgacaaaaagtattgaggcgtaaaaatacatttgagcataaataactttatcttagcacatgtgatataaaataacactcaaattaagcaaggaatttctatttgaatcattcatattcaatactcatactgaaacttataaagtcgtctttttgaagatccaataaattacaggacttggggaaactttgtaatcttaccctgttctctttaattgacatatatactagccatcaaataaaataaggatgggatcctaatttaaaatggtcgggatagctcagttggtagagcagaggactgaaaatt
>PLT.0490 | IBPLT458-24 | PQ138653
caaatcccctaaaaaggatattttgaataaccggatatttagtctagttatatcatactctcttttcttttcgttagtggtttcaggtttgttatgtttttcattcactttattatgtcacaaatagatccgaagaaagttagattctcctatcctatacttcgaaagtatagggactggataagactttcataaatagcctttcatcttattaattgacatagccctaagtcatcaagtaaaatgagatgggtgcgtaggagatggtcgggatagctcagctggtagagcagaggactgaaaatc
>PLT.0491 | IBPLT459-24 | PQ138567
caaaagggccatttgactccctaattctttatcatatcctttttatttatcctttttcgttagcggttcaaaactccttatctttctcattcacttttagacaaaaggatctgagcgaaaaagctgttctcttatcacatgtcacatcacattatatatgatacatgtacaaatgaacatctttgagcaaggaatccccgtttgaatgattcacgatcgagatttttattcatactgaaacttacaaagttgttcttttgacaaattataggaactggatgaggttttgtaataacctttcaattgacatagacccacgttctctagtaaaatgaacgaggatgagacatcaggaatagttgggatagctcagttggtagagcagaggactgaaaatc
>PLT.0575 | IBPLT542-24 | PQ138966
caaaaaaagcctatttgactcccaaaatatttatcctatccccctttttcgttaggagtttcaaattcctttatctttctgattcttttacaaacgtatttgggcgtaaatgaatttcttttatcacatatgatatagaatagacatccaaattaagcaaggaatccctatttgaatcatgcataatcaatagcattactcatacttactctcatacttactgaaacttacaaagtcgtctttttgaagatccaagaaattacaggacttggagaaaacgttgtaatccccccttgtctctttaattgacatagactccagtaatctaataaaatgagaatgggatgctacatttggaatggtcgggatagctcagctggtagagcagaggactgaaaatc
>PLT.0591 | IBPLT558-24 | PQ138994
caaaaagactatttaactccccaactatttatccgaccccctttccttagcggttccaaattccttatctttctcattcactctattcttttagaaatggatttttttctaagcgtaaatggttttctcttatcacatttgatatctatgatacacatagaaatgaacatctttgagcaaggaatccctagttgaatgattcccgatcaatacaatatcattactcatactgaaacttacaaagtcgtctttttgaagatcgaagaaattccccggctttgataaaaaattttaatctacttttgcccttttaattgacatagaccccagttctatgataaaatgaggataccacgcaaaggactgaaaatcctcatgttcatgttagcggttccaatcgagattgggaatagccgggatagctcagttggtagagcagaggactgaaaatc
>PLT.0494 | IBPLT462-24 | PQ149903
caaaagcccatttaattcgctaattttttatcctatatccctttttttaattaaaattcaaaaagtattttttttttatttagttgacatagactcaagtaatttcctaaaattagggtggtgtgtcaagaatggtcgggatagctcagccggtagagcagaggactgaaaatc
>PLT.0495 | IBPLT463-24 | PQ149904
caaaagaccttttaattctctcattttttatcctatattccctttatcttttttaatttaaattcataaagttttttttagttgacatagactcaagtaatttcttaaaattaaggtggtgcgtcaagaatggtcgggatagctcagccggtagagcagaggactgaaaatc
>PLT.0611 | IBPLT577-24 | PQ138968
caaaaaaagcctatttgactcccaaaatatttatcctatccccctttttcgttaggagtttcaaattcctttatctttctgattcttttacaaacgtatttgggcgtaaatgaatttcttttatcacatatgatatagaatagacatccaaattaagcaaggaatccctatttgaatcatgcataatcaatagcattactcatacttactctcatacttactgaaacttacaaagtcgtctttttgaagatccaagaaattacaggacttggagaaaacgttgtaatccccccttgtctctttaattgacatagactccagtaatctaataaaatgagaatgggatgctacatttggaatggtcgggatagctcagctggtagagcagaggactgaaaatc
>PLT.0030 | IBPLT025-24 | PQ138648
caaaagcctagtggactccccaagtttttatctcatcctgtttttcattctcattggcggttcaaaattccttatctttctcattgactctattcttttacaaatggatctgagtggaaatggctttttattatcacacgtcttgtgatggatatttgatacacgtacaaatgaccatctttgagtttgagcaaggaatccccatttgaatgattcacaatcaatagaattactcatactgaaacttacaaagtcatctttttgaagatcgaagaaattccaggacttggataaaactttgtaatccgcttttgttcttttaattgacatagaccccagcatctaataaaattaggatgctacgttaggaatggtcgggatagctcagctggtagagcagaggactgaaaatc
>PLT.0499 | IBPLT467-24 | PQ149905
caaaagcccctattattctctaattttttatcctatatcctcttttttttttatttagttgacatagactcaactaatttcttaaaatgaggatagtgcgtcaagaatggtcgggatagctcagccggtagagcagaggactgaaaatc
>PLT.0059 | IBPLT054-24 | PQ138576
caaccctactccctaaaaaagtctgtttgacaccttaccctttttttagttattcaaaaattcattatcttttttcattcatccgatacttttacaaactcgaatttcttttcttattatatacaagtcttgtgggatatatcatacatatacaaatgagaaagaaatattgatttgaattatttcgaatctaaatcatttttcattctaaaacttagaaagtcttcttttcgaagatccaataaattcccggtccaaaacttttttcatttactacttttgcgtttcttttaattgacatagacctaagtcatctcataaaatgagaatgatacttcggtaatggccgggatagctcagttggtagagcagaggactgaaaatc
>PLT.0501 | IBPLT469-24 | PQ138827
caacccccaaaagcccgtttgctatctatttattttatcctaccctttttttttattggttcaaagttccttatgtttctcattcatcctattcttttttacaaacgtatcctagcagaattttgttctcttatcacaagtcttgtgatatattgtgatatatatatattatatacgtacaaatctcttgagcaaggaatacctatttgaatgattcataatccatatgattactcatatggaaatttacaaagtctttcttttgaagatcaaagaaattcctgttcgagactttaaatttaatacgttttcgttttttttgttttcattttgaattgacatagacccaagtcgtctagtattatgataatgcgttggtagtggtcgggatagttcagttggtagagcagaggactgaaaatc
>PLT.0502 | IBPLT470-24 | PQ138700
caaaaagtatccttcgattacctaactctttgctgcttttgaattgaaaagcagtttcaaaatttgttatctttctcatttcttctcctttttcacaaaaggacccaatggacccttttttcctcttatcaccgagcttgcggtatatatgacacacgtacaaagggggtggcccaggaaccctcatttgatttcttgaaggattcagaatccgtattatttcattacgcgttttgtacaatgtcctcttttttttgttaaggatctactaaataaggggcgtggaaaagacttcaaactgcttttcgtcattttaattgacataaacttaagccatctaataaaataaaggatgatgtattggaaatggtcgggatagctcagccggtagagcagaggactgaaaatc
>PLT.0106 | IBPLT097-24 | PQ138640
caaccctactccctaaaaaagtatgtttgacaccttaccctttttttagttattcaagaattcattatcttttttcattcatccgacacttttacaaactataatttcttttattattatatacaagtcttgtgggatatatcatacacatacaaatgagaaagaaatatcgatttgaattatttagaatctatatcatttttcattctaaaacttagaaagtcttcttttcgaagatccaagaaattcccggtccaaaacttttttcatttactacttttgcgtttcttttaattgacatagacctaagtcatctagtaaaatgagactgatacttcggtaatggccgggatagctcagttggtagagcagaggactgaaaatc
>PLT.0129 | IBPLT119-24 | PQ138852
caaaaagcctatttgactccccaaatatttatcctatccctttttcattagcggttccaaattccttatctttttcattcactctataaacgtatttgagcgtaaatgattttctcttctcacatgtgatatataatacacatccaaattaagcaaggaatccccatttgaatgattcacagtcaatatcattactcatactgaaattgacaaagtcgtctttttgaagatccaagaaattccaggacttggagaaaactttgtaatccccccttgtccttttaattgacatagaccccagtcatctaataaaatgaggatgggatgttaatgttacattgggaatggtcgggatagctcagctggtagagcagaggactgaaaatc
>PLT.0189 | IBPLT177-24 | PQ138989
caaccctactccccaaccaaaaaaagtctgtttgacaccttacccttttttagttattcaagaattcattatcttttttcattcatccgacgcttttacaaactagaatttcttttcttattatatacaagtcttgtgggatatatcatacacgtacaaatgagaaagaaatagtgatttgaattatttagaatctatatcatttttcatttactacttttgcggttcttttaattgacatagacctaagtcatctagtaaaatgaggatgatacttcggtaatggccgggatagctcagttggtagagcagaggactgaaaatc
>PLT.0506 | IBPLT474-24 | PQ149908
caaaagcccttttaattctctaattttttatcctataccctttttttttcattttaattcataaagttttttttagttgacatagactcaagtaatttcttaacattaggatggtgcgtcaagaatggtcgggatagctcagccggtagagcagaggactgaaaatc
>PLT.0209 | IBPLT197-24 | PQ138647
caaaagcctagtggactccccaagtttttatctcatcctgtttttcattctcattggcggttcaaaattccttatctttctcattgactctattcttttacaaatggatctgagtggaaatggctttttattatcacacgtcttgtgatggatatttgatacacgtacaaatgaccatctttgagtttgagcaaggaatccccatttgaatgattcacaatcaatagaattactcatactgaaacttacaaagtcatctttttgaagatcgaagaaattccaggacttggataaaactttgtaatccgcttttgttcttttaattgacatagaccccagcatctaataaaattaggatgctacgttaggaatggtcgggatagctcagctggtagagcagaggactgaaaatc
>PLT.0229 | IBPLT217-24 | PQ138851
caaaaagcctatttgactccccaaatatttatcctatccctttttcattagcggttccaaattccttatctttttcattcactctataaacgtatttgagcgtaaatgattttctcttctcacatgtgatatataatacacatccaaattaagcaaggaatccccatttgaatgattcacagtcaatatcattactcatactgaaattgacaaagtcgtctttttgaagatccaagaaattccaggacttggagaaaactttgtaatccccccttgtccttttaattgacatagaccccagtcatctaataaaatgaggatgggatgttaatgttacattgggaatggtcgggatagctcagctggtagagcagaggactgaaaatc
>PLT.0509 | IBPLT477-24 | PQ138813
caaaaggatctttttattctctaaactaattactaatttttttctatatgaatgattaacaatacataatcattactactattgagtttttccaaagtcctttttttatttagttgacatagacttaagtcattttataaactgaagatgattcgtcaagaatggtcgggatagctcagctggtagagcagaggactgaaaatc
>PLT.0237 | IBPLT225-24 | PQ138875
caaaaagcctatttgactccccaaatatttatcctatccctttttcattagcggttccaaattccttatctttctcattcactctataaacgtatttgagcgtaaatgattttctcttctcacatgtgatatataatacacatccaaattaagcaaggaatccccatttgaatgattcacagtcaatatcattactcatactgaaatttacaaagtcgtctttttgaagatccaataaattccaggacttggagaaaactttgtaatccccccttgtccttttaattgacatagaccccagtcatctaataaaatgaggatgggatgttacattgggaatggtcgggatagctcagctggtagagcagaggactgaaaatc
>PLT.0511 | IBPLT479-24 | PQ138650
caaaaggttatttcactccctaactcgttatctttcttttttcattaccattttgaaggtggttatgtttctcattttttattttcaaaatggatccggacggaaacatttttatcttatcacaagtcttgtgatatatttgatataggtacaaatgaatagatttaagcaagtagtactcagttgagtaattcacaatcgatattattactcgtactaaaacttaaataaaattaaagtccttcccttcttcttgaagaccaaagaaattctggtacctagataaaactttgtaatacgtttcgtccttttaattgactaattgacacagacccaagttatctagtaaaatggggagatgctgcaccagaaaggggaatagccgggatagctcagttggtagagcagaggactgaaaatc
>PLT.0512 | IBPLT480-24 | PQ138526
caaaccctcttttattcccgaactatagtatttatcctcttttttcctttttatcaatgggtttaagattcattagctttctcattctactctttcccaaaggagtgcgaagagaactaaatggatcttatcctagaatagatttcttttttattcgagtatcgggaagggaaggaatcccgtacaatgcgtaggactacccccccattttccaatttctaatttgaaatactttatttaattgattttttagtccctttaattgacatagatacaaatcctctactaggatgatgcacaagaaaaggtcaggatagctcagttggtagagcagaggactgaaaatc
>PLT.0317 | IBPLT304-24 | PQ138798
caaaaagactatttgactccccaaatatttatcctaacccctttttcattaggggttccaaattccttatctttctcattcactctataaacgtatttgagcgtaaatgattttctcttctcacatgtgatatataatacacatccaaattaagcaaggaatccccgaatgattcacaatcaatatcattactcatactgaaatttacaaagtcgtctttttgaagatccaagaaattccaggaaattccaggacttagagaaaactttgtaatccccccttgtccttttaattgacatagaccccggtcatctaataaaatgaggatgggatgctacattgggaatggtcgggatagctcagctggtagagcagaggactgaaaatc
>PLT.0362 | IBPLT349-24 | PQ138990
caaccctactccccaaccaaaaaaagtctgtttgacaccttacccttttttagttattcaagaattcattatcttttttcattcatccgacgcttttacaaactagaatttcttttcttattatatacaagtcttgtgggatatatcatacacgtacaaatgagaaagaaatagtgatttgaattatttagaatctatatcatttttcatttactacttttgcggttcttttaattgacatagacctaagtcatctagtaaaatgaggatgatacttcggtaatggccgggatagctcagttggtagagcagaggactgaaaatc
>PLT.0515 | IBPLT483-24 | PQ138762
caaaagtctatttaaccccctaactagttatctttttttcattaattagcgtttttaaggtggttatattcctaatttttttttccaaatcgatccggacgataacgtttttctcttatcacaacaaaagtattgtaatatatctgatagacatacatacaattgaacaagtggtactcagttgagtaattcacaatctatattattacattactcattttaaaactaaaaaaaaaattatagactcaaaggccttcttttttaagacccaagaaattccggtaactcgaaaatacttcactttgtaagactttttatccttttaattgacttttattgactaattgacacagacccaagttatctagtaaaatggggagatgatgcaccataagggggaacggtcgggatagctcagttggtagagcagaggactgaaaatc
>PLT.0516 | IBPLT484-24 | PQ138607
caataaaaagcccatttgattttcaaaatatctattttttattttgatgaaaaattcaaataaaattcactatcttttctttttaattcgttctattttctcatttcgcaaatagatctgaaaaaaaaatatttattatgcaaaataataaaatataagcatatgaaaagatcctaagcatatgcaaagaatcattcttctataatgaaatcattactaatcatatcatatcattatcttaaacattgattattcaaattttttgaatcaatttttattttaattttattggagctcctttatttaattgacaagggcataggtacgagtattctactcgagtgatccacaagaaatagtcgggatagctcagtcggtagagcagaggactgaaaatc
>PLT.0400 | IBPLT383-24 | PQ138616
caaaccctcttttattccctagtatttatcctattttttcttcaatgggtttaagattcattagctttctcattctactcttttacaaaggagtgcgaagagaactcaatggatcttatcctattcattgaatagatttcttttttattagagtatcggcaaggaatctcggttattaactcgatttttaagtattattaagtaagccatgcacaatgcataggactaccccccccattttcaaatttggaatttgaaatactttaattgattttttagtccctttatttgatatagatacaaatactttactaggatgatgcacaagaaaagtcaggatagctcagttggtagagcagaggactgaaaatc
>PLT.0471 | IBPLT439-24 | PQ138909
caacgagatactccaacttattccatatagactatatggatccacacgagctgctcgcttttttcgtaaaaaaaacctgcaaaccatctcaatttttttttgctttgtctttaaaaaatggttcgcaaatgagccactcaagcagtttaactgcttgagtggcttgatcgagcctcccggctctctagcatctcccgcaagcgttattaaacagattgacaaaatcgagattgccggttcgattaggcaaagatctagaggcaaaggacaaactcaacttatttttaattgagttgtatccgtaaataagacgttggccgggatagctcagtcggtagagcagaggactgaaaatc
>PLT.0519 | IBPLT487-24 | PQ138807
caaaccctcctttattccctaacttatagtatttatcctcttttttctttttatcactgggtttaagattcattagctttctcattctactctttcacaaaggagtgcgaagagaactcaatggatcttatcctagaatatattttttttttattagagtatcgggaaagaatcccggttattcgctctatttttcagtattattaagtaagccatgtacaatgcataggactaccccccccattttacaatttcgaatttgaaatactttatttaatttattttttagtccctttaattgacatagatacaaatactctactaggatgatgcacaagaaaaggtcaggatagctcagttggtagagcagaggactgaaaatc
>PLT.0598 | IBPLT564-24 | PQ138991
caaccctactccccaaccaaaaaaagtctgtttgacaccttacccttttttagttattcaagaattcattatcttttttcattcatccgacgcttttacaaactagaatttcttttcttattatatacaagtcttgtgggatatatcatacacgtacaaatgagaaagaaatagtgatttgaattatttagaatctatatcatttttcatttactacttttgcggttcttttaattgacatagacctaagtcatctagtaaaatgaggatgatacttcggtaatggccgggatagctcagttggtagagcagaggactgaaaatc
>PLT.0522 | IBPLT489-24 | PQ138853
catttactgcaaaaatgtcttaggattcattaagcctgggagggaatccgtcactcagataacactagcatattatcgatctggatatgcatcggatcccgattatgggaagggtcggaaagatacgaaaggccataatggatcatacgatccattccgacccgaaccagctgatatcatacaaaacctataagattcttttcccctccgttaatgaagattccctcctctctttcacccctccatgttttggtacccaaacgtgtatctggtactcgggttgacagccaaaactcctttctattaggatgcatataggagaattaattggccgggatagctcagttggtagagcagaggactgaaaatc
>PLT.0523 | IBPLT490-24 | PQ138738
caacaaagtctccttcaactccgttccctaactctttgctgactttcaattttgaaagggtttccaaatttgttatctttctcatttcttctctttattttcctttttcacaaaaaaagtacccaatagaccctttttttcctcttatcacaggtcggtcttgcgtcttgcggtatatatgacacacgtacaaaggtgatggcccaggaaccctcatgtgatttgttgaaggattcagaatccatatttgtacattacgcgttttgtacaaagtcttcttttttttaaggagctaagaaatgcggggcgtggaaaagacttaaaataccttgtttcgtcatttttttaaattgacataaactcaagtcatctaataaaataagggataatgcgttggaaatggtcgggatagctcagctggtagagcagaggactgaaaatc
>PLT.0524 | IBPLT491-24 | PQ138970
caaatcccctaaaaagtaacatttgattacctaattctttttctcatactctcgtttcttggcatagtattttcaagcttgttatgtttctcattcaacctattttttttttttttactttttacaaataaatcctataaaagtgggattcccttatcccaaacttagaaagtctagggactatctaagactttaatttaataaataccctttcatgtttttttattgacatagcctcaagtcatatcgtaaaattagactgatacggaaaagatggtcgggatagctcagctggtagagcagaggactgaaaatc
>PLT.0527 | IBPLT494-24 | PQ149910
caaaaacccctttaattatctaattttttatcctatacccccccctttttttttcatttttattcataaagtttttttttagttgacatagactcaagtaatttcctaaaattaggatggtgcgtcagtcaagaatggtcgggatagctcagccggtagagcagaggactgaaaatc
>PLT.0528 | IBPLT495-24 | PQ138548
caaaaaaaaggacctttttattctctaaactaattactcattttttctatatgaatgattaacaatacataatcattactactattgagtattgaggatttcttttctaaggtcccccttttttatttagttgacataggcttaagtaattttataaaatgaagatgattcgtcaagaatggtcgggatagctcagctggtagagcagaggactgaaaatc
>PLT.0529 | IBPLT496-24 | PQ138571
caataaaaagcccattttacttcctaactattgtaccaacctctattttgcattaatggttcaaacaagattcactatctttcttattctactctttcacaaacggatccgaactgacttctttggatcttatcccattcatacaaatgaacatattatagtataggcaagtaatccctattattaagtaagtcattcacaatccatatcattatcctgatatttactaagtccaatttttgaatacttttgtcttttttagtccctttaattgacatagatacaagtactctactaggatgatgcacaataaatggtcaggatagctcagttggtagagcagaggactgaaaatc
>PLT.0115 | IBPLT106-24 | PQ138533
caacgctactccccagtctttcttttttttttttttagttatttaagaattcatttttcattcatcctacgcttttacaaactataattttttttcgtattatataaaaatatcatatacgtacaaatgagaaagaaatatcgatttgaatttttgagaatctatatcttttttcatttactacttttgcgtttcttttaattgacatagacctaagtcatctagtaaaatgaggatgatacttcggtaatggccgggatagctcagttggtagagcagaggactgaaaatc
>PLT.0531 | IBPLT498-24 | PQ138711
caaaccctcctttattccctaactttatagtatttatcctctttttttctttttatcaatgggtttaagattcattagctttctcattctactctttcacaaaggagtgcgaagagaactcaatggatcttatcctagaatatatttattttttattagagtatcgggaaagaattccagttattcactctattttatattttatcagtattattaagaaagccatgtacaatgcctagaactaccccccattttacaatttagaatttgaaatactttatttaattgattttttagtccctttaattgacatagatacaaatactctactaggatgatgcacaagaaaaggtcaggatagctcagttggtagagcagaggactgaaaatc
>PLT.0532 | IBPLT499-24 | PQ138829
caacccccaaaagcccgtttgctatctatttattttatcctaccctttttttttattggttcaaagttccttatgtttctcattcatcctattcttttttacaaacgtatcctagcagaattttgttctcttatcacaagtcttgtgatatattgtaatatatatatattatatacgtacaaatctcttgagcaaggaatacctatttgaatgattcataatccatatgattactcatatggaaatttacaaagtctttcttttgaagatcaaagaaattcctgttcgagactttaaatttaatacgttttcgttttttttgttttcattttgaattgacatagacccaagtcgtctagtattatgatgataatgcgttggtagtggtcgggatagttcagttggtagagcagaggactgaaaatc
>PLT.0533 | IBPLT500-24 | PQ139027
caaaaaggcccgtttactccctaattatttatcttagcctctcttttcgttatcagttcaaaattcgttatctttctcattcattctactctttagatccgagcagaaattttttttcttatcaaaagtcttgtgatatatgatatatgtaaaaaagaacatcttttagcaaaggattcccatttttaatttaaatgattcaaatttttgtcttttttaattgacatagaactaagtcctcgagtaaaatgaggatgatgcgttgagaatggtcgggatagctcagttggtagagcagaggactgaaaatc
>PLT.0534 | IBPLT501-24 | PQ138833
caaaccctcttttattccctaacctatagtatttatcctctttttttctttttatcaatgggtttaagattcattacttttctcattctactctttcaaaaaagagtgcaaagagaactcaatggatcttatcctcctattcattgaatagatttcttttttattagagtatctgcaaagaatctcggttattaattctatttttaagtattattaaataagccatgcacaatgcataggattacccctccgattttcaaattccaaatttgaaatactttaatttatttttgagtccctttaattgacatagatacaaatactctactaggatgatgcacaagaaaaggtcaggatagctcagttggtagagcagaggactgaaaatc
>PLT.0536 | IBPLT503-24 | PQ139012
cattattcccaaaagagctgagtttctttgattccttaattatttatcttttttatcctattttctgttttcgttaccggttctaaattcgttctatttgacatttactcgactctttcacaaacggatccgagcataatttttttttattgtgatattgatatatagataatacacgtagaaatgaacatctttgagcaagaaatttccatttgaatgattcacagttcaaatcagtattcatactgaaacttaaaaagttttctttgttttctttttgaaaacacaaagaattccatggactgaatacgcctttgtaattcaaaattatttatacttttaattgataattgacatagactcaagtaatctagtaaaatgaaaatggcgtcacgaatggtcgggatagctcagttggtagagcagaggactgaaaatc
>PLT.0537 | IBPLT504-24 | PQ138931
cataaaaggcccgttttactccctaactgtttatttagacttctactttcggcagcgccccaaaattagctgtatttctcgttcaccgcactatttcacaaaaggatcggggagcataaaagcccctctcgtatcacaagtcttgtgggcgatatgtacacaataaaatggatgatcaaggaatccccctttgaatcattcacagttcacatcattattttcaacttcaaaagttttctcttttgaagattctggaaattccagggcctgggtaagagtttgtaatgctttttttctcttgaattgacatatacccaagccctctagtaggattgggatggtgcctcaagaagggttgggatagctcagttggtagagcagaggactgaaaatc
>PLT.0646 | IBPLT611-24 | PQ138532
caacgctactccccagtctttcttttttttttttttagttatttaagaattcatttttcattcatcctacgcttttacaaactataattttttttcgtattatataaaaatatcatatacgtacaaatgagaaagaaatatcgatttgaatttttgagaatctatatcttttttcatttactacttttgcgtttcttttaattgacatagacctaagtcatctagtaaaatgaggatgatacttcggtaatggccgggatagctcagttggtagagcagaggactgaaaatc
>PLT.0539 | IBPLT506-24 | PQ149911
caaaagcccttttaattttctaattttttatcctatatccccttttttaatttaaattcataaagttttttttagttgacatagactcaagtaatttcttaaaattaagatggtgcgtcaagaatggtcgggatagctcagccggtagagcagaggactgaaaatc
>PLT.0540 | IBPLT507-24 | PQ138750
caaaaagacctgcttgtctcccgaattctttattcattttgttagcaactccaaatttgctatgcttctaagtcactctcaccctactctttcacactttcacaaacacgttttttttcttatcccaccacaagtcttgcgtgtgatatatatgataatgatatatgttcaaatgcaaataaacatctttgaacaatgtattaaacttaaataattaagaatccatatgattgtttgtactgtattgaaactttcaaagttttctttttgaaaatacaagaaattctaatggagcccatatattactttgtaataatttttagtttgtttaattgacatagacccaagtcctctattaaaataaactaaaataaagtgaggatgatgcgtcatgaatggtcgggatagctcagctggtagagcagaggactgaaaatc
>PLT.0552 | IBPLT519-24 | PQ138954
caataagcttatttcactccctaactagttatctttttttgcattagcgttttgaagatgggtatgttcctctttttttttttcaaattgggcccgtttttctattatcataagtctaggtctctatataatagacggacaaataaatacctttgatttgagcaagtagtgctcagttgattaattcacaatccagattattactcgttttataaaacttatgtaaaataatatacaacgctctgctttttgaagacacaagcaattccggtacctaatctaattgtaatacttttcatccttttaattgactaattgacacagacccaagttatctcgtaaaatgggtagatgttgcaccaagaaatgggaatggtcgggatagctcagctggtagagcagaggactgaaaatc
>PLT.0542 | IBPLT509-24 | PQ138936
caaaaagacctggttacctcgttgcctccctaattatttatcttctcattttattagcgactcgaaattggttatgtttctcagtcattctcactctactctttcacaaacctatccgagcagaaaattgttttcttatcacatcacaagccttgtgtgtgatatatatgataatgatacgtgtacaaatgtaaatcagcatctttgaataatgtattaaatttgaataattaacaatccatatcattatttgtactgtattgaaacttacaaagttttctttttgaagatacaagaaattctacaagggccgggatattactttgtaatatcttttcgttttttttattttaattgacatagaaccaagtcctatattaaaataaaatgaggatgatgcgtcgtgaatggtcgggatagctcagctggtagagcagaggactgaaaatc
>PLT.0446 | IBPLT415-24 | PQ138685
caataagcttatttcactccctaactatttatctttttttgcattaggattttgaagatagttatgttccccccctttttccaatataaagggtttttttattatcaaaagtcttgggatataatatatataatagacggacaaataaatatctttgatttgagcaagtattactcagttgagtaattcacaatccagattattactcgttttataaaacttaagtcaaattatgtacaaagttcttctttttgaagacccaagaaattccggtacctaatataattgtaatctttttcatccttttaattgacacagacccaagttatcttgtaaaatggggaaatggtgcaacaggaaagggaaatggtcgggatagctcagctggtagagcagaggactgaaaatc
>PLT.0544 | IBPLT511-24 | PQ138697
caaaaagtctccctaactctttgctgcttttgaattgaaaagcagtttccaaatttgtgatctttctcatttcttctcctttttcacaaaaggacccaatggaccctcttttcctcttatcacagagcttgcggtatatatgaatatatgacacacgtacaaagggggtggcccaggaaccctcattttatttgttgaaggattcagaatccgtattattccattacgcattttgtacaatgtcctctttttttttgttttttttttttgttaaggatctactaaatgaggggcgtggaaaagacttcaaacaacttttcatcattttaattgacagaaaatttagccatctaataaaataagggatgatgcattggaaatggtcgggatagctcagccggtagagcagaggactgaaaatc
>PLT.0554 | IBPLT521-24 | PQ139034
caaaaagtcccatttgatcctctaattattgagcctatcctctcagttcattagtggttcaaaattcgttatgtttatcgttcattctaattggatataagtgcaaatttttttattatccaactattttttcattttaatatattaaaaacgtataaatgaacatctttgataaaacgcccttaatttaaatttaaaattaatttttgaaattactatacgtaaacttacgtagtactctttttgaagatctaaaaaaatccactagagtataagtattactttgtaatacccctttcatctttctttttaattgacatagacccgaatcctcatttaaaatgagaatgatgcgccatctatggtcgggatagctcagctggtagagcagaggactgaaaatc
>PLT.0604 | IBPLT570-24 | PQ138684
caataagcttatttcactccctaactatttatctttttttgcattaggattttgaagatagttatgttctccccctttttccaatataaagggtttttttattatcaaaagtcttgggatatatataaatataatagacggacaaataaatatctttgatttgagcaagtattactcagttgagtaattcacaatccagattattactcgttttataaaacttaagtcaaattatgtacaaagttcttctttttgaagacccaagaaattccggtacctaatataattgtaatctttttcatccttttaattgacacagacccaagttatcttgtaaaatggggagatggtgcaccaggaaggggaaatggtcgggatagctcagctggtagagcagaggactgaaaatc
>PLT.0547 | IBPLT514-24 | PQ138632
caaaagatttttttactccctaagtggttctctttttcattaaagggttgaaggcggttatacctctttttcttttcaaaatggatatgaagggaaatgcttttctcttatcacaagtcttgtgatatatatatgattacaaatcaatatttttgagcaaggagtactcagtttagtgattcacaattcatattattactcgtactaaaacttaaatcaacttaattatagaaaaatttgcaaaacccaaggaattctggtacgcatataagactttgtaatcctttttgtccgtttaattgacataaacccgagttatcgagtaaaatgaaattagaaaatggtgcgccaaaaaggtgaatgaatggtcgggatagctcagctggtagagcagaggactgaaaatc
>PLT.0627 | IBPLT593-24 | PQ138551
caaaagcttagtcccctccctaactagttattttttttcattagcgttttgaaggtagttatgttcctccttttgtttttcaaataggaagcctttttctcttatcataagtaaattttagcaagtagtactcagttgagtaattcacaacccataatattacattattactcattttataatatcaaacgttaagtaaaattatataaaaagttcttctttttgaagaccccaaaaatgccggtacctttataaaactttgtaaggattttaatccttttaatttactaattgacacagactccagttatcttgtaaactggggggctgcggcaccataaaggggaatggtcgggatagctcagttggtagagcagaggactgaaaatc
>PLT.0549 | IBPLT516-24 | PQ138610
caataaaaagcccatttgattttcaaaatatttcttctttattttgattttgatgaaaaattcaaataaaactcactatcttttctttttaattcgttctattttctcatttcgcaaatagatctgaaaaaaaatgttttttattcaaaataataaaatataagcatatgaaaagattctaagcatatgcaaagaatcattcttctataatgaaatcattaccaatcatatcattatcttaaacatagattattcaatttttttgaataaatttttattttatttttatttgagctcctttatttaattgacctagatacaagggcataggtacgagtattctactcgagtgatccacaagaaatagtcgggatagctcagtcggtagagcagaggactgaaaatc
>PLT.0550 | IBPLT517-24 | PQ138588
caccccaaatcctcttttattccctaactatattattaatcctcttttttttctttttatcaatgggtttaagattcattagctttctcattctactctttcacaaaggaatgcgaagagaactcaatggatcttatcctattcattgaatagatttcttttttattagagtatcggcaagaaatcttggttattggttattcactctatttttaagtattgtttaagtaaaccatgcacaatgcataggactacccccccccattttccaattttgaatttgaaatactttaattgattttttagttcctttaattgacatagatacaaatactctactaggatgatgcacaagaaaaggtcaggatagctcagttggtagagcagaggactgaaaatc
>PLT.0650 | IBPLT615-24 | PQ138683
caataagcttatttcactccctaactatttatctttttttgcattaggattttgaagatagttatgttctccccctttttccaatataaagggtttttttattatcaaaagtcttgggatatatataatagacggacaaataaatatctttgatttgagcaagtattactcagttgagtaattcacaatccagattattactcgttttataaaacttaagtcaaattatgtacaaagtttttctttttgaagacccaagaaattccggtacctaatataattgtaatctttttcatccttttaattgacacagacccaagttatcttgtaaaatggggagatggtgcaccaggaaagggaaatggtcgggatagctcagctggtagagcagaggactgaaaatc
>PLT.0153 | IBPLT144-24 | PQ138976
caaatagactatttgactccccaactatctatttacctatcttctttttgtattttttatccgttcaaaatgctttatgcattcacgatattctcttagaagcgatcggggcgaaagtgtccttttcttatcaaacctatatgatatacataaaaatgaatgtatttgagcaagaaatccccatttgaataatttagaatctatataattactcatacttaaattaccaaagtcctcttttttaagatacaagccaaacaatttgagtccataaataagacttgggaattccctttccttcttttaattgacacagtccccgtttttgagtaaaatcaggatgctagatggggacgggtcgggatagctcagctggtagagcagaggactgaaaatc
>PLT.0553 | IBPLT520-24 | PQ138574
caataaaaagcccattttacttcctaactattgtaccaacctctattttgcattaatggttcaaacaagattcactatctttcttattctactctttcacaaacggatccgaactgacttctttggatcttatcccattcatacaaatgaacatattatagtataggcaagtaatccctattattaagtaagtcattcacaatccatatcattatcctgatatttactaagtccaattttggaatacttttgtcttttttagtccctttaattgacatagatacaagtactctactaggatgatgcacaataaatggtcaggatagctcagttggtagagcagaggactgaaaatc
>PLT.0185 | IBPLT173-24 | PQ138977
caaatagactatttgactccccaactatctatttacctatcttctttttgtattttttatccgttcaaaatgctttatgcattcacgatattctcttagaagcgatcggggcgaaagtgtccttttcttatcaaacctatatgatatacataaaaatgaatgtatttgagcaagaaatccccatttgaataatttagaatctatataattactcatacttaaattaccaaagtcctcttttttaagatacaagccaaacaatttgagtccataaataagacttgggaattccctttccttcttttaattgacacagtccccgtttttgagtaaaatcaggatgctagatggggacgggtcgggatagctcagctggtagagcagaggactgaaaatc
>PLT.0507 | IBPLT475-24 | PQ138839
caaaagcttagtccatcccctaactagttttttttcattagcattttgaaggtagttatgttccttctttttttcaaataggaagcgcgttttctcttatcacaagtaaatttgagcaagtagtactcagtttagtaattcacaaccacataatattacattattactcgttttataaaatgtacgtcaaatcatattcaaagttcttctttttgaagaccccaaaaatgccggtacctatacctatataaaactttgtaaggattttcatccttttaattgacacagaccccagttatctcgtaaaatggggggatgcggcaccataaaggggaagcgtcgggatagctcagttggtagagcagaggactgaaaatc
>PLT.0556 | IBPLT523-24 | PQ138821
caataaaaagcccattggacttcctaatttttctccatagccccactcttttacaaatgtatctgaagataaatattattctttatttatattttatacattgtccaaattgtggaataaattgttattctcatctctttacaagaatataaataagagtatctgatacacaagaaatcaccgggatagctcagttggtagagcagaggactgaaaatc
>PLT.0005 | IBPLT004-24 | PQ138726
caaatagactatttgactccccaactgtcgatttacttatctcctttttgtattttttatccgttcaaaatgctttatgcactcacgatattctcttagaagcgatcggggcgaaagtgtccttttcttatcacatctatatgatatacataaaaatgaacgtgtttgagcaagaaatccccatttgaataatttctaatctatataattactcttacttaaattaccaaagtcctcttttttaagatacaagccaaacaatttcagtacctaaataagacttgggagttccctttgccttttttaattgacacagtccccttttttgagtaaaatcaggatgttagattgggacgggtcgggatagctcagctggtagagcagaggactgaaaatc
>PLT.0558 | IBPLT525-24 | PQ138608
caataaaaagcccatttgattttcaaaatatctcttttttattttgatgaaaaataaaaaataaaattcactatcttttctttttaattcgttctattttctcatttcgcaaatagatctgaaaaaaaatatttattatgcaaaataataaaatataagcatatgaaaagatcctaagcatatgcaaagaatcattcttctataatgaaatcattaccaatcatcattatcttaaacatggattattcaatttttttgaataaatttttattttaattttatttgaactcctttatttaattgacaagggcataggtacgagtattctactcgagtgatccacaagaaatagtcgggatagctcagtcggtagagcagaggactgaaaatc
>PLT.0559 | IBPLT526-24 | PQ138659
caaatagactatttgactccccaactatctatttacctatctcttttttgtattttttatacgttcaaaatgctttatgcattcacgatattctcttagaagcgatcggggcgaaagtgtccttttcttatcacgatatacgtaaaaatgaacgtgtttgagcaagaaatccccatttgaagaatttataatctatataattaaatctatataattatatatactcatacttaaatcttaaattaccaaagtcctcttttttaagatacaagccaaacaatttcagtacctaaagaaaactagggaattccctttccttcttttaattgacacagtccccatttttgagtaaaatcaggatgctagattgggacgggtcgggatagctcagctggtagagcagaggactgaaaatc
>PLT.0560 | IBPLT527-24 | PQ149912
caaaagccgtttaaattccttcatttttatggcctttttttttatttcgttgacatagactcaagtaatttcttaaaattaggatggtgcgtcaagaatggtcgggatagctcagtcggtagagcagaggactgaaaatc
>PLT.0561 | IBPLT528-24 | PQ138585
caccccaaatcctcttttattccctaactatattattaatcctcttttttttctttttatcaatgggtttaagattcattagctttctcattctactctttcacaaaggaatgcgaagagaactcaatggatcttatcctattcattgaatagatttcttttttattagagtatcggcaagaaatcttggttattggttattcactctatttttaagtattgtttaagtaaaccatgcacaatgcataggactacccccccccattttccaattttgaatttgaaatactttaattgattttttagttcctttaattgacatagatacaaatactctactaggatgatgcacaagaaaaggtcaggatagctcagttggtagagcagaggactgaaaatc
>PLT.0562 | IBPLT529-24 | PQ138904
caaaaagacctggttgcctccctaattatttatcttctcattttgttagtgattcaaaattgtttatagttctcagtcattctcactctactatattcacaaactgatctgagcggaaatttttttttattatcacatcataagccttgtatgtgatatatatgatacgtgtacaaatgagcatatttgaataatgtaattaatttaaataattaacaatccatatcattatttgtattatttgtactgtattgaaacttacaaagttttctttttgaaaatacaataaattctaccagggcctggatattactttgtaatatcttttcatttttttaattgacagagaccccagtcctatattaaaataaaatgaggatgatgcgtcgtgaatggtcgggatagctcagctggtagagcagaggactgaaaatc
>PLT.0564 | IBPLT531-24 | PQ138844
caaaagcctatttggcatcccaacgatttctcttatatctatttatatatctatatatatatctatttagtggttccaaattcctcatctttatcattcactctatttattgttttacaaacctatctgactggaaacgcctttttacacaagttttgtgagatacgtatgatacacatacaaatgaacatctttttgaagatccaagaaattacagtaaagttggtaatcttctttcatactttttattgacatagaccccagtcatctaataaaataaggatgatacattgggaatggtcgggatagctcagctggtagagcagaggactgaaaatc
>PLT.0016 | IBPLT013-24 | PQ138725
caaatagactatttgactccccaactgtcgatttacttatctcctttttgtattttttatccgttcaaaatgctttatgcactcacgatattctcttagaagcgatcggggcgaaagtgtccttttcttatcacatctatatgatatacataaaaatgaacgtgtttgagcaagaaatccccatttgaataatttctaatctatataattactcttacttaaattaccaaagtcctcttttttaagatacaagccaaacaatttcagtacctaaataagacttgggagttccctttgccttttttaattgacacagtccccttttttgagtaaaatcaggatgttagattgggacgggtcgggatagctcagctggtagagcagaggactgaaaatc
>PLT.0566 | IBPLT533-24 | PQ138933
caaaaagacctggttgcctccctaattatttatcttctcattttattttgttagtgactcaaaattggttatggttcgcagtgattctcactctactatttcattcacaaaccgatctgagcggaaattttttttcttatcacatcataagccttgtgtgtgatatatatgatacgtgtacaaatgcaaatgagcatctttgaataatgtattaaattaaaataattaacaatctatatcattatttgtattatttgtactgtattgaaacttacaaggttttctttttgaagatacaagaaattctaccagggcctggataatactttggaatatcttttcgttttttaattgacatagacccaagtcctatattaaaataaaatgaggatgatgcgtcgtgaatggtcgggatagctcagctggtagagcagaggactgaaaatc
>PLT.0567 | IBPLT534-24 | PQ139053
caaaaaggcccttcgactccataatttttaatcttatttttccttttggttaacggttcaaaatgaattatccttctcattcggttcgttgacaaagtttttttttaagtcttatgatagatccgatacatatgcaaatgagcatctttgagtaaataaagtaatccctgttgaaaattggaatgattaacaatcaaaatacaaatcattacttggattgaaacatacgaagtcatcgttttttatagattccaagtcctagataagactttagaatactttttcgtctttcttttttaattgacatagacccaagccgtttagtaaaatgaggaagacggcgcatcggaaatggtcgggatagctcagctggtagagcagaggactgaaaatc
>PLT.0295 | IBPLT281-24 | PQ138732
caaatagactatttgactccccaactgtcgatttacttatctcctttttgtattttttatccgttcaaaatgctttatgcactcacgatattctcttagaagcgatcggggcgaaagtgtccttttcttatcacatctatatgatatacataaaaatgaacgtgtttgagcaagaaatcccgatttgaataatttctaatctatataattactcttacttaaattaccaaagtcctcttttttaagatacaagccaaacaatttcagtacctaaataagacttgggagttccctttgccttttttaattgacacagtccccttttttgagtaaaatcaggatgttagattgggacgggtcgggatagctcagctggtagagcagaggactgaaaatc
>PLT.0570 | IBPLT537-24 | PQ149913
caaaagccaattaaattccctcatttttctggcccttttttgatttagttgacatagactcaagtaatttcttaaaattagtatggtgtgtcaagaatggtcgggatagctcagccggtagagcagaggactgaaaatc
>PLT.0571 | IBPLT538-24 | PQ149914
caaaagccgtttaaattccttcatttttatggcctttttttttatttcgttgacatagactcaagtaatttcttaaaattaggatggtgcgtcaagaatggtcgggatagctcagtcggtagagcagaggactgaaaatc
>PLT.0572 | IBPLT539-24 | PQ138623
catcactccccaactagttatcctttctttttgaagctagttatgttcctcgtttttttcaaatagatagaaagcgttttttttattatcacaaggcttgttatatatatgatagacggacaaaaaaatatctttgatttgagcaagtagtactcagttgagtaattcacaatccatattattaatttaattaatttattacttgttttataaaattaataacttaagtaaaattatattcaaagttcttctttttgaatacccccagtacctatataagactttataatacttttaatcctttgtaattgattgactaattgacacagactccagttatctcgtaagtaaaatagggagatactgcaccagtaaagggtaatggtcgggatagctcagttggtagagcagaggactgaaaatc
>PLT.0573 | IBPLT540-24 | PQ138747
caacaaagtctccttcaactccctatccctaactctttgctgctttgcaattttgaaagggtttccaaatttgttatctttctcatttcttctctttaattttaccttttcacaaaaaaagtacccaatagacctttttttcctcttagcagaggtcttgcgatatatatgacacacgtacaaagggggtggcccaggaaccctcatggaatttgttgaaggattcagaatccatattattacattacgcgttttgtacaaagtcttcttaaggtaaggatctaagaaatgcggagcgtggaaaagattcaaaataccttgtttcgtcatttttttgaattgacataaactcaagtcatctaataaaataagggatgatgcgttggaaatggtcgggatagctcaggtggtagagcagaggactgaaaatc
>PLT.0574 | IBPLT541-24 | PQ138916
caaaagtctatttcactccctaactagttttctttttgaagctagttatgttcctctttttttcttatcacaagtcttgtgatatatatgatagaagaataaaaaaatatctttgatttgagcaagtagtacttagttgagtaattcacaatttatattatttattattatcttaattacttgttttataaaattaataacttaagtaaaattatattcaaagttcttctttttgaagaccccgagtacctatataagactttataagactttttatccttttcattgcctaattgacacagacccaagttatctcgtaaaaaggggagatgctgcaccagaaagggtaatggtcgggatagctcagttggtagagcagaggactgaaaatc
>PLT.0320 | IBPLT307-24 | PQ138731
caaatagactatttgactccccaactatctatttacctatctcctttttgtattttttttccgttcaaaatgctttatgcactcacgatattatcttagaagcgatcggggcgaaagtgtccttattcttatcacatctatatgatatacataaaaatgaacgtgtttgagcaagaaatccccatttgaataatttataatctatataattactctaccaaagtcctcttttttaagatacaagccaaacaatttcagtacctaaataagacttgggagttccctttcctttttttaattgacacggtccccttttttgagtaaaatcaggatgttacattgggacgggtcgggatagctcagctggtagagcagaggactgaaaatc
>PLT.0576 | IBPLT543-24 | PQ138518
caaaaaaccaggttgcccccctaattatttatcttctcgttttgttagtgactcaaaattggttatggttcttaatcattctcactctactattttacacaccgctctgagcggaaattttatttcttagcacatcataagccttgtgtgttatatatatgatacgggtacaaagtcattatttgtattatttgtactgtattgaaacttacaaagttttctttttaaagatacaagaacttctaccaaggccgggatattactttgtaatatcttttctttttttttttttaattgacatagacccaagtcctatattaaaataatatgaggatgatgcgtcgtgaatggtcgggatagctcagctggtagagcagaggactgaaaatc
>PLT.0577 | IBPLT544-24 | PQ138898
caaaccccctttattccctaacgtatagtatttatcctcttttttctttttatcaatgtcaatgggtttaagattcattagctttttcattctactctttcacaaaagagtacgaagagaactcaatggatcttatcctagaatatatttcttttttatttcagtattattaagtaaaccatgtacaatgcataggactacctccccgtttttcaaatttagaatttgaaatactttatttaattgcttttttagtccctttaattgacatagatacaaatactctactaggattatgcacaagaaaaggtcaggatagctcagttggtagagcagaggactgaaaatc
>PLT.0334 | IBPLT321-24 | PQ138730
caactatctatttacctacctccttttttgtattttttatccgttcaaaatgctttatgcacccacgatattctcttagaagcgatcgggggtgaaagtgttcttttcttatcacatctatatatatatatgatatacataaaacataaaataaaacataaaaacaaacgtgtttgagcaagaaatccccatttgaataatttataatcgatataattactcatacttaacttaaattaccaaagtcctcttttttaagatacaagcgaaacaaattcagtaactaaataagacttgagagttccccttcctttttttaattgacacagtccccttttttgagtaaaatcaggatgttacattgggacgggtcgggatagctcagctggtagagcagaggactgaaaatc
>PLT.0348 | IBPLT335-24 | PQ138727
caaatagactatttgactccccaactgtcgatttacttatctcctttttgtattttttatccgttcaaaatgctttatgcactcacgatattctcttagaagcgatcggggcgaaagtgtccttttcttatcacatctatatgatatacataaaaatgaacgtgtttgagcaagaaatccccatttgaataatttctaatctatataattactcttacttaaattaccaaagtcctcttttttaagatacaagccaaacaatttcagtacctaaataagacttgggagttccctttgccttttttaattgacacagtccccttttttgagtaaaatcaggatgttagattgggacgggtcgggatagctcagctggtagagcagaggactgaaaatc
>PLT.0580 | IBPLT547-24 | PQ138964
caaaaagaccattcggctccctaattctttatcgtatcctttttatttatccttttttcgttaggggttcaaaactccttatctttctcattcactactctttatacaaatggctctgagcggaaatgctgttctctcttatcacatgttatatatatgatacatgtacaaatgaacatctttgagcaaggaatccccatttgaatgattcacgatcgatatttttattcagactgaaacttataaagttgttcttttgaaaaattataggacctggatgaggctttgtaataccctttcaattgacataggcccaagttctctagtaaaatgaaaatgaggatgagacatcagaaatagtcgggatagctcagttggtagagcagaggactgaaaatc
>PLT.0497 | IBPLT465-24 | PQ139046
caaaaaggcctattttatatttatcctacccccccttttttcgttagcggttcaaaattcctttatctttctcattcttttaaaacgtattgggacgtaaataactttcttttatcacatgtgatattgatatagaatacacatccaaataaagcaaggaattcttatgtgaatgattcacaatcaatagccttttttttttttgaagattcaagaaattacatttacatacagtactttgagaaaactttctaattccgcgttgtacctttaattgacatagaccccagtcatctaataaaatggggatggaatgttccattggaaatggtcgggatagctcagctggtagagcagaggactgaaaatc
>PLT.0582 | IBPLT549-24 | PQ138756
caaaccctcctttattccctaacttatagtatttctcctctttttttctttttatcaatgggtttaagattcattagctttctcattctactctttcacaaaggagtgcgaagagaactcaatggatcttatcctagaatatctttcttttttattagagtattgggaagaaatcctggttattcactctatttttcagtattattaagtaagccatgtacaatgcataggactacccccattttcaaatttagaatttgaaatagtttatttaattgattttttagttcctttaattgacatagatacaaatactctactaggatgatgcacaagaaaaggtcaggatagctcagttggtagagcagaggactgaaaatc
>PLT.0652 | IBPLT617-24 | PQ138729
caactagactatttgactccccaactatctatttacctatctcctttttgtattttttatccgttcaaaatgctttatgcactcacgatattctcttagaagcgatcgggggtgaaagtgttcttttcttatcacatctatatttatatgatatacataaaaacgaacgtgtttgagcaagaaatccccatttgaataatttataatcgatataattactcatacttaacgtaaattaccaaagtcctctttttaagatacaagccaaacaatttcagtacctaaataagacttgagagttccctttcctttttttaattgacacagtccccttttttgagtaaaatcaggatgttacattgggacgggtcgggatagctcagctggtagagcagaggactgaaaatc
>PLT.0584 | IBPLT551-24 | PQ138949
caaaaaggggcccacccgactccctaattgtttatcttattctctcttttcgttaacgattcaaaattcgttatctttctcatttatttttctcatttattcgagtttttcacaaatgtatccgggctgcattttttcttttcatttcttttcacaagttttgtgatagataggatagacatccaaacgaacttctttgagtaaaacaaggaatcccttttaaaataaaattggaatgattaacaatgataagactttagaatagctttagaatatcttttttttttttattgacttttattgacatagactcaagtcatttactaaaattagaaagaaggcgcgtcggaaatggtcgggatagctcagcaggtagagcagaggactgaaaatc
>PLT.0036 | IBPLT031-24 | PQ138944
caaaaaagatcaaaagaccgtttgattctctaactaattatcatctttttttgttaacggttcaaaaaaattgggtctcttcttcattgactcttctttcacaaaggtatccgagcataaaagtttttctcttatcacaatgtgatgtatgatgtaaatgatacatgagcagctgcaaggagtactcttactcatttaaatgattcccaatacatatcattactcttactaagaacatacaaagtcttcttttcaagctacaggaaattccggggcctagataagattttgtcataccctttacgcctttttaattgacatagacccctattttctagtaaaatgagtagctgatgcgtagggaatggtcgggatagctcagttggtagagcagaggactgaaaatc
>PLT.0155 | IBPLT146-24 | PQ138940
caaaaaagatcaaaagatttttttattttctaactaattatcagtttttttgttaacggttcaaataaaaattgggtctcttcttcattgactcttctttcacaaaggtatccgagcaggaaagtttttctcttattctcttatcacaagtcttcttatcacaagtcttgtgatgtatgatgtaaatgatacatgagcagctgcaaggagtactcttactcatttgaatgattcccaatacatatcattactcttactaagaacatacaaagtcttcttttcaagctacagaaaatttcggggcctagataacataccctttacgcttttttaattgacatagacccctattttcgactaaaatgagtagctggtgcgtagagaatggtcgggatagctcagttggtagagcagaggactgaaaatc
>PLT.0587 | IBPLT554-24 | PQ138815
caaaaggacctttttattctctaaactaattactaatttttttctatatgaatgatgatgattaacaatacataatcattactactattgagtttttccaaagtcctttttttatttagttgacatagacttaagtcattttataaactgaagatgattcgtcaagaatggtcgggatagctcagctggtagagcagaggactgaaaatc
>PLT.0588 | IBPLT555-24 | PQ149916
caaaagcccttttaattctctcattttttatcctatacccccccctttttttttttcattttaattcataaagttttttttagttgacatagactcaagtaatttcttaaaattaggatggtgcgtgaagaatggtcgggatagctcagccggtagagcagaggactgaaaatc
>PLT.0589 | IBPLT556-24 | PQ138877
caaaaagaccatttgactccctaattatttctcgtatcctttttatttattttatccttttttccttagcggttcaaaattccttatcttttctttctcattcactactctttatacaaatggatctcagcggaaatgctgttctcttatcacatatgatatatatgatacatgtacaaatgaacatctttgagcaaggaatccccatttgaatgattcacgatcgatatttttattcatactgaaacttacaaagttgttcttttgacaaattataggacctggatgaggctttgtaataccctttcaattgacatagacccaagttatctagtaaaatgaaaatgaggatgagacatcaggaatagtcgggatagctcagttggtagagcagaggactgaaaatc
>PLT.0590 | IBPLT557-24 | PQ138734
caaaccctcttttattccctaactatagtcttttattccctaactatagtatttatcctcttttttcctttttatcaatgggtttaagattcattagttttctcactctactctttcccaaaggagtgcgaagagaactaaatggatcttatcctagaatagatttcttttttattcgagtatcgggaaggaatcccggttattcactctatttttaagtattattaagtaagccatatacaatgcgtaggactaccctcccattttcaaatttcgaatttgaaatactttatttaattgattttttagtccctttaattgacatagatacaaatcctctactaggatgatgcacaagaaaaggtcaggatagctcagttggtagagcagaggactgaaaatc
>PLT.0244 | IBPLT232-24 | PQ138941
caaaaaagatcaaaagatttttttattttctaactaattatcagtttttttgttaacggttcaaataaaaattgggtctcttcttcattgactcttctttcacaaaggtatccgagcaggaaagtttttctcttattctcttatcacaagtcttcttatcacaagtcttgtgatgtatgatgtaaatgatacatgagcagctgcaaggagtactcttactcatttgaatgattcccaatacatatcattactcttactaagaacatacaaagtcttcttttcaagctacagaaaatttcggggcctagataacataccctttacgcttttttaattgacatagacccctattttcgactaaaatgagtagctggtgcgtagagaatggtcgggatagctcagttggtagagcagaggactgaaaatc
>PLT.0452 | IBPLT421-24 | PQ138946
caaaaaagatcaaaagatcttttgattctctaacgaattatcagctttttttgttaacggttcaaataaaaattgggtctcttcttcattgactcttctttcacaaaggtatccgagcctaaaagtttttctcttattctcttatccttatcacaagtcttgtgatgtatgatgtaaatgatacatgagcagttgcaatgagtactcttactcatttgaatgattcccaatacatatcattactcttactaagaacatacaaagtcttcttttcaagctacaggaaatttcggggcctagataagactttgtcataccctttatgtctttttaattgacatagacccctattttcgactaaaatgagtagctggtgcgtagggaatagtcgggatagctcagttggtagagcagaggactgaaaatc
>PLT.0593 | IBPLT560-24 | PQ138555
caataaaaagcccattttttaattaactatttatttatcctctttttttttcataagaagttcaaagaaaattcaatatctgtctcattcattcgactctttcaaaaacggattcgaacagaaatctttggatcttatcctaatttggtttgaatagataccatacatgtacaaatgaacatatatggtcaaggaattaccattattgaattattcacagtccatatcacttagaacttacagaaagtcttctttttgaagatctaagaaatcggggactaggttaaattttgaaatactttttttagtctatttaatttccatagatacaagtactctactaggatcatacgcaggaaatggtcgggatagctcagttggtagagcagaggactgaaaatc
>PLT.0466 | IBPLT435-24 | PQ138945
caaaaaagatcaaaagaccgtttgattctctaactaattatcatctttttttgttaacggttcaaaaaaattgggtctcttcttcattgactcttctttcacaaaggtatccgagcataaaagtttttctcttatcacaatgtgatgtatgatgtaaatgatacatgagcagctgcaaggagtactcttactcatttaaatgattcccaatacatatcattactcttactaagaacatacaaagtcttcttttcaagctacaggaaattccggggcctagataagattttgtcataccctttacgcctttttaattgacatagacccctattttctagtaaaatgagtagctgatgcgtagggaatggtcgggatagctcagttggtagagcagaggactgaaaatc
>PLT.0596 | IBPLT563-24 | PQ138841
caaaagcttatttcactccataactaattatcccttttttattaacagtttgaaggtggttatgttcctcatttttttgttttcaatttcaaaaaggctctggacgaaaatgtttttcccctatcacaagtcttgggatatacgtacagattaatatctgaggaatcatttgatttgagtgattcacaatcgatatcattacgcgtactcaaactgaaataaacttagagacaaagtccttttttttgaagaccaaagaaattatggtacctagataagactttttaagacttttcgtccttttaattgacatagacccaagttatctaataaaattagtagatgatgcgccagaaaggggaatggtcgggatagctcagctggtagagcagaggactgaaaatc
>PLT.0120 | IBPLT111-24 | PQ138943
caaaaaagatcaaaagatcttttgattctctaactaattatccgctttttttgttaacggttcaaataaaaattgggcctcttcttcattgactcttctttcacaagggtatccgagtagaaaagtttttctcttatcacaagtcttgtgatgtaatgtatgatgtaaatgatacatgaatagctgcaaggagtactcttactcatttgaattgaatgatttccaatacatataatcttactaagaacatacaaagtcttcttttcaagctacagaaaatttcgggacctagataacatactctttacgcctttttaattgacatagacccctattttcgactaaaatgagtagctggtgcgtagggaatggtcgggatagctcagttggtagagcagaggactgaaaatc
>PLT.0599 | IBPLT565-24 | PQ138629
caaaatatttttttactctctaagtagttctcgttttttcattaaagggttgaaggcggttatacctctttttcttttcaaaatggatatgaacagaaatgcttttctcttatcacaagtcttgtgatatatatatgataggcagacaaagaaatattttggagcaagaagtactcagtttagtgattcacaattcatattattactcgtactaaaacttaaatcaaattatagaaaaatttgcaaaacccaagggagtccggtacgcatataagactttgtaatactttttgtctgtttaattgacataaacccgagttatcgagtaaaataaaatgaaattcgaagatgatgcgccagaaaggtgaatgaatggtcgggatagctcagctggtagagcagaggactgaaaatc
>PLT.0123 | IBPLT114-24 | PQ138939
caaaaaagatcaaaagatcttttgattctctaactaattatccgctttttttgttaacggttcaaataaaaattgggcctcttcttcattgactcttctttcacaagggtatccgagtagaaaagtttttctcttatcacaagtcttgtgatgtaatgtatgatgtaaatgatacatgaatagctgcaaggagtactcttactcatttgaattgaatgatttccaatacatataatcttactaagaacatacaaagtcttcttttcaagctacagaaaatttcgggacctagataacatactctttacgcctttttaattgacatagacccctattttcgactaaaatgagtagctggtgcgtagggaatggtcgggatagctcagttggtagagcagaggactgaaaatc
>PLT.0601 | IBPLT567-24 | PQ138761
cagcgagacacttaaattatttcattccaataaaacccaataattttattatactggcgataaaaagagccattcaggcagtttaaatatctgaatggctcatttaatcggtttaagtgtttccctcggctttttttttattacagatagcattagacaagtcagcagaaacggaaatgctcgttttattggataagcaaaaaccaaaaagaaaagtggcctaacccattttgtttgcagaataattgtatccctcaataaattagccgggatagctcagttggtagagcagaggactgaaaatc
>PLT.0603A | IBPLT568-24 | PQ138979
caaaagtttttttcactttttaacatttaacaaattatctttttttgcattacctttttaaagttaaagatgattatgttcctccttttttttcaaaagaggatttctttttatcttatcacaaatcttataatatatatgataggcggacaaataaatatcttttatttgagcaggtagtactccgttgagtaattcataatccatatttttacattattatattatataaaactgtatgtaaaattatatacagagttcctctttttgaagaccctaaaaattccggtacctaatataattgtaataataatactttttatctttttaattgattgactaattgacacaaacccaagttatctcgtaaaatggggagatgatgcaccagaaaagggaatggtcgggatagctcagctggtagagcagaggactgaaaatc
>PLT.0603b | IBPLT569-24 | PQ138805
caaaaagaccatttgactccctaattatttatcgtatcctttttctttttccttttttcgttagcggttcaaaactccttatctttctctttcactactctttatacaaatggatctgagcagaaatgctgttctcttatcacacacatgtgatatatatgatacatgtacaaatgaacatctttgaggaaggaatccccatttgaatgattcacgatgatatttttattcatactgaaacttacaaagttgttcttttgacaaattatagaacctggatgagactttgtaataccctttcaattgacatagacccacgttctctagtaaaatgaaaatgaggatgagacatcaggaatagtcgggatagctcagtcggtagagcagaggactgaaaatc
>PLT.0147 | IBPLT138-24 | PQ138942
caaaaaagatcaaaagatcttttgattctctaactaattatccgctttttttgttaacggttcaaataaaaattgggcctcttcttcattgactcttctttcacaagggtatccgagtagaaaagtttttctcttatcacaagtcttgtgatgtaatgtatgatgtaaatgatacatgaatagctgcaaggagtactcttactcatttgaattgaatgatttccaatacatataatcttactaagaacatacaaagtcttcttttcaagctacagaaaatttcgggacctagataacatactctttacgcctttttaattgacatagacccctattttcgactaaaatgagtagctggtgcgtagggaatggtcgggatagctcagttggtagagcagaggactgaaaatc
>PLT.0606 | IBPLT572-24 | PQ138524
caaaccctcttttattccctaactatagtatttttccttttcctttttatcaatgggtttaagattcattagctttctcactctactctttcccaaaggagtgcgaagagaactaaatggatcttatcctagaatagatttcttttttattccagtatcgggaaggaatcccggttattcactctatttttaagtattattaagtaagccatatacaatgcgtaggactaccctcccattttcaaatttcgaattttaaatactttatttaattgattttttagtccctttaattgacatagatacaaatcctctactaggatgatgcacaagaaaaggtcaggatagctcagttggtagagcagaggactgaaaatc
>PLT.0607 | IBPLT573-24 | PQ138543
caaaaagaccgtttgactccctaattctttattgtatccttttgatttatcttgtttttcgttagcggttcaaaattccttatctttcccattcactactctttatacaattatacaaaggaaaaggatctgagcggaaaagctgttcccttatcacaccacacgggatatatatgatacatacaaatgaacatctttgagcaaggaatccccgtgtgaatgattcacgatcgagatttttattcatactgaagttattcttttgccaaattataggacctggacgaggctttgtaataccctttctattgacatagacccacgttgtctagtataatgaaaatgaggatgcgacatccggaatagttgggatagctcagttggtagagcagaggaaaatc
>PLT.0608 | IBPLT574-24 | PQ138625
caaaaagaccgtttgactacctaattctttattgtatccttttgatttatcttgtttttcgttagcagttccaaattccttatctttcccattcactactctttatacaattatacaaaaggatctgagcggaaaagctgttctcttatcacatcacacgggatattatatgatacatgtacaaatgaagatctttgagcaaggaatccccgtgtgaatgattcacgatctagatttcatactgaagttattcttttgccaaattataggaccgggatgaggctttgtaataccctttcaattgacatagacccacgttgtctagtaaaatgaaaatgaggatgcgacatcaggaatagttgggatagctcagttggtagagcagaggactgaaaatc
>PLT.0513 | IBPLT481-24 | PQ149909
cattgaaattagatatattttttcaatattgacataattttaattttcatgttaacattgcgtacaataaaagtgccgggatagctcagttggtagagcagaggactgaaaatc
>PLT.0637 | IBPLT603-24 | PQ138869
caaaaagcgcatttgattatctaactaattatcctctttttttgttaacggttaaaataaaaattgggtctcttcctaaaggtattcgagcagaaaagtgttgatcttatcaacagtcttgtgatataaattatacatgaatttgagcaaggagtactccactcatttgaatgatccccaatacatatcattactcgtactaagacttacatacaaagtcttccttttcaagatccgggaaattccggggcctagataagactttgtaataccctttcacctttttaattgacatagaccccagttttctaataaaatgagtagatgatgcgtagggaatggtcgggatagctcagttggtagagcagaggactgaaaatc
>PLT.0568 | IBPLT535-24 | PQ138899
caaaaatttatttcactctataactacttagagtttttttttttcattagcattttgaaattcctcattttttcttttccaaatgggcctttttcttatcacaagtcttgtgatatatatgataataaatatctttgagcaagtagtactcagttgagtaattcacaatccatttaaaacttaaataaaattatagaaaagtccctctttttgaagacccccaaaattacggtatataactaagactttctaattgactaattgacatagatccaagttatctagtaaaatggggatacgatgtaccagaaaagggaatggtcgggatagctcagctggtagagcagaggactgaaaatc
>PLT.0472 | IBPLT440-24 | PQ138708
caaaaacgctcctttgattctctaactaattatcctctttttttgttaacgattcaaataaaagttgggtctcttcctcatttcctcttctttcacaaaggtatccgagcagaaaagtttttctcttatcaccagtcttgtgatgtatgatgtaaatgagacatgagcagctttgagcaaggagtactcttactcatttgaatgattctcaatacatatcattactcatactaagacttacaaaaaaagtcttatttttaagatacaggaaattccgggacctagataagactttgtaatatcctttcgccttttaattgacatagaacctagttttctagtaaaatgagtagacggtgcataggggatggtcgggatagctcagttggtagagcagaggactgaaaatc
>PLT.0541 | IBPLT508-24 | PQ138709
caaaaacgcccctttgattctctaactaattatcctctttttttgttaactattcaaataaaagttgggtcgcttcctcatttcctcttctttcacaaaggtatccgagcagaaaagtttttctcttatcaccagtcttgtgatgtatgatgtaaatgagacatgagcggctttgagcaaggagtactcttactcatttgaatgattctcaatacatatcattactcatactaagacttacaaaaaaagtcttatttttaagatacaggaaattccgggacctagataagactttgtaatatcctttcgcctttaaattgacatagaacctagttttctagtaaaatgagtagacggtgcataggggatggtcgggatagctcagttggtagagcagaggactgaaaatc
>PLT.0614 | IBPLT580-24 | PQ138951
caaaaaggggcccacccgactccctaattgtttatcttattctctcttttcgttaacgattcaaaattcgttatctttctcatttatttttctcatttattcgagtttttcacaaatgtatccgggctgcattttttcttttcatttcttttcacaagttttgtgatagataggatagacatccaaacgaacttctttgagtaaaacaaggaatcccttttaaaataaaattggaatgattaacaatgataagactttagaatagctttagaatatctttttttttttattgacttttattgacatagactcaagtcatttactaaaattagaaagaaggcgcgtcggaaatggtcgggatagctcagcaggtagagcagaggactgaaaatc
>PLT.0615 | IBPLT581-24 | PQ138896
caaaccccctttattccctaacgtatagtatttatcctcttttttctttttatcaatgtcaatgggtttaagattcattagctttttcattctactctttcacaaaagagtacgaagagaactcaatggatcttatcctagaatatatttcttttttatttcagtattattaagtaaaccatgtacaatgcataggactacctccccgtttttcaaatttagaatttgaaatactttatttaattgcttttttagtccctttaattgacatagatacaaatactctactaggattatgcacaagaaaaggtcaggatagctcagttggtagagcagaggactgaaaatc
>PLT.0616 | IBPLT582-24 | PQ138710
caaaccctcctttattccctaactttatagtatttatcctctttttttctttttatcaatgggtttaagattcattagctttctcattctactctttgacaaaggagtgcgaagagaactcaatggatcttatcctagaatagatttctttttttttattagagtatcgggaaagaatcccagttattcactctattttatcagtattattaagaaagacatgtacaatgcatagaactacccccccccctattttccaatttagaatttgaaatactttatttaatttattttttagtccctttaattgacatagatacaaatactctactaggatgatgcacaagaaaaggtcaggatagctcagttggtagagcagaggactgaaaatc
>PLT.0618 | IBPLT584-24 | PQ138763
caaaagtctatttaaccccctaactagttatctttttttcattaattagcgtttttaaggtggttatattcctaattttttttttccaaatcgatccggacgataacgtttttctcttatcacaacaaaagtcttgtaatatatctgatagacatacatacaattgagcaagtggtactcagttgagtaattcacaatctatattattacattactcattttaaaactaaaaaaaaattatagactcaaaggccttcttttttaagacccaagaaattccggtaactcgaaaatacttcactttgtaagactttttatccttttaattgacttttattgactaattgacacagacccaagttatctagtaaaatggggagatgatgcaccataagggggaacggtcgggatagctcagttggtagagcagaggactgaaaatc
>PLT.0619 | IBPLT585-24 | PQ138534
caaaatctttttgactccctaactagttatctttttttcttttaaaaatggatctggacggaagtgtttttctcttataacaagtcttgtgatatatatgatagacatacaaatggatatctttgaacaaggagtactcatttgagtgattcacaattcatatgattactcataataatcaaattatagacaaatttcgaattggaaaaccaaagagatttcgatacctagataagactttgtaataactttcgtcctttttttaattgacatagacccaagttatcgagtaaaatgagaagataatgcaccagaagggtgaatgaatggccgggatagctcagttggtagagcagaggactgaaaatc
>PLT.0620 | IBPLT586-24 | PQ138874
caaaccctcttttattccctaactatagtatttatcctcttttttcctttttatcaatgggtttaagattcattagctttctcattctactctttcccaaaggagtgcgaagagaactcaatggatcttatcctagaatagatttcttttttattcgagtatcgggaaggaatcccagttattcacttttaagtattattaagtaagccatatacaatgcgtaggactacccccccattttcaaatttataattttaaatactttatttaattgattttttagtccctttaattgacatagatacaaatcctctactaggatgatgcacaagaaaaggtcaggatagctcagttggtagagcagaggactgaaaatc
>PLT.0622 | IBPLT588-24 | PQ139055
caatttgattccctaattatttatcgtatcctttttatttattttatccttttttcgttagcggtttaaaagtacttatctttctcattcactactctttatacaaatggatctgagcggaaatgtatcacatgtcacatgtgacatatatgatacatgtacaaatgaacatctttgagcaaggaatccccatttgaatgattcacgatcgatatttttattcatattgaaacttacaaagttgttcttttggtaaattctaggacctggatgaggctttgtaatacccgttcaattgacatagacccacgttctctagtaaaatgaaaattaagatgagacatcaggaatagtcgggatagctcagttggtagagcagaggactgaaaatc
>PLT.0623 | IBPLT589-24 | PQ138759
caaaaagaccatttggctccctaattctttatcgtatcctttttctttatccttttttcgttagcggttcaaaattccttatctttctcattcactactctttatacaatgagcggaaatgctgttctcttatcacatgtgatatatatgatacatgtacaaatgaacttatttgagcaaggaatccctatttgaatgattcacgatcgatatttttattcatactgaaacttacaaagttgttcttttgacaaattataggtccgggatggggctttgtaataccctttcaattgacatagacccaagttctctagtaaaatgaaaatgaggatgagacatgaggaattgttgggatagctcagttggtagagcagaggactgaaaatc
>PLT.0414 | IBPLT394-24 | PQ138901
caaaaaagatcctttgattctctaactaattatcttctttttttgttaacgattcaaataaaacgtgggtctcttcctcatttactcttctttcacaaaggtatccgagcaaaaaagggtttctcttatcacaagtcgatgtatgatgtaaatgagacaggagctgcgcaaggagtactcttactcatttgaatgattcccaatacatatcattactcgtactaagacttaaataaaaaggcttcctttggagatacaggaaattccgggacctagataagacttttttttaataccctttcaccttttaattgacatagacccctgttttatagtaaaatgagtagataatgcgtagggaacggtcgggatagctcagttggtagagcagaggactgaaaatc
>PLT.0625 | IBPLT591-24 | PQ138787
caataaaaagaaagccctttttacttcctaagtatttatttattattttctctccatagttcaaacaaaattttcttattcattaaactctttaccaaatggatctgaagaaaaaattttggattgtatcttatataaaagaatacaaggaatctatataatgaaataatcactaatacatatcattatactaaaattaagtggccttagcccaaatttttgaataaatttttatttgagttcttttataggtaaaaatatatagatacaagtattccactaggatgatgcaaaagaagtggccaggatagctcaattggtttggtagagcagaggactgaaaatccttgtgtggccaggatagctcagttggtagagcagaggactgaaaatc
>PLT.0626 | IBPLT592-24 | PQ138825
caggaccctttgattccttaactatttatcttattctttttgttttgttatcggttcaaaattcgttatgtttcttatttgttctattctttcagaaaggtatgcaggcggattttcttttttctattaacacaagtctagtgttgtatatgatacacgtgcaaaaaaacatcttttagttttagcaaggaattcccatttgaatgattcacaatcagtaatatcattacttgtactaaaacttacaaagtctttttctttttttgaaaatccaagatgcgacctgggtaatgcttttaatacctttttcgtctttttaattgacataaaagcaagtcatctagtaaaattatgatgatacctaagtaatggtcgggatagctcagctggtagagcagaggactgaaaatc
>PLT.0463 | IBPLT432-24 | PQ138917
caataaaaggttcaatctactccctacctatttttctaacttttttctttttagcggttccacattagttatgtttttcagccactcgactctttcacaaatggatcggattatgggagaaaagtttctctcttatcacatttgatctagatatacaatatatatgcaaatcaacatctatgaatacctatttgaatcactcacagttaacataattttttttagttaaacttacaaagttttctttttgaagatccaagccaagaccaataaattacaaggtttgggtaagactttttaatgctatgcttagtctatttaattgactgacatatacccaacaagtcttcgaaatagtatggggatggtgcatcgtgaaaagtcgggatagctcagttggtagagcagaggactgaaaatc
>PLT.0628 | IBPLT594-24 | PQ138688
caaaaaaaccatatggactccctaattatttatcctctccttttatccttttttgttagcggctcaaaattcgttatctttctcattcaccctactcttttacaaatcttttacaaagagatctgagcataaatttttttctcttatcacaagtcttgtgagctaagataatacgtgtacaaatgaacatctttgagtaaggaatccccctttgactgattatcattattcatactgaaactgacaaagtcttccttttgaagatccaagaaattccaggacttggataaaactttggaataccccttccattgacatagacccgagttatctagcaaaatgaggatgcagtgtcgggaagagtcgggatagctcagctggtagagcagaggactgaaaatc
>PLT.0629 | IBPLT595-24 | PQ138689
caaaccttcttttattccctaaccttattccctaaccatagtagttatcctttttttcttttatcaatgggtttaagattcattagctttctcattctactctttcacaaaggagtgcgacgagaactcaatgaatcttatgctattcattaaatagatgatttcctttttattagagtagcggcaaggaatctcgattattaattcgattttttagtccctttaattgacatagatgcaaatactctactaggatgatgcacaagaaagggtcaggatagctcagttggtagagcagaggactgaaaatc
>PLT.0630 | IBPLT596-24 | PQ138975
cacccaaaccctcttttattccctaaccatagtagttatcctttttttttcttttatcaatgggtttaagattcattagctttctcattctactctttctttcacaaaggagtgcgacgagaattcaatgaatcttatgctattcattaaatagatgatttcttttttatttgataggactacctacctcccccattccaaatttggaatggaatactttattgattttttagtccctttaattgacatagatgcaaatactctactaggatgatgcacaagaaagggtcaggatagctcagttggtagagcagaggactgaaaatc
>PLT.0468 | IBPLT437-24 | PQ138645
caaaaatcccatttgactccttaactattaactatttatcttatctttttttttcattagtagttcaaaattcgttatctttcttattcaccctactcttttacaaacggatccgagagaaagatttgtctcttatgacaagtcttgtgatatatgatacatgtgcaaatgaccgtctttaaccaaagactccccatttaaacgagtcatggtcgatatcattattcatactgaagctgacaaagtcttccttttttgaagatacaagaaattatagcacctggataagactttgtaataccctttgaattgacatagacctaagttatctagtaaaatgaggatgcggtatcgggaatggtcgggatagctcagctggtagagcagaggactgaaaatc
>PLT.0246 | IBPLT234-24 | PQ138870
caataagcttatttcactccctaattagttatctttttttgcattagcattttgaagatagttatgttccccccctttttcctttttttcttatcaaaagtcttgggatatatagaatagacggacaaataaatatctttgatttgagcaagtattactcaattgagtaatttacaatccagattattactcgttttataaaacttaagtcaaattatgaacaaagttcttctttttgaagacccaagaaattccggtacctaatataattgtaatctttttcatccttttaattgacacagacctaagttatcttgtaaaatggggagatggtgcaacaggaaaagggaatggtcgggatagctcagctggtagagcagaggactgaaaatc
>PLT.0346 | IBPLT333-24 | PQ149895
caaaagcccattcaattccctttttttattgagttaacatagactcaagtaatttcttaaaatgaggatggtgcgtcaaaaatggtcgggatagctcagccggtagagcagaggactgaaaatc
>PLT.0634 | IBPLT600-24 | PQ138722
caatcacaatcaaaaaggcccatccccctaactctatcctctttttcagcagcggttccacgatatgtttctcattcactctacgctgtcacaaatggatcggagcagaaatgctcctctgttatcttgagatgtacgatatacgtacacaaagaacatctatgattaaggaacccccgtttgaatcatttacagtacatatcatgattcttaattcaatgaaacttacattacaaagtagtctttttgaagatcccagaaattctaggggtaagactttgtaatttttaatgctttttgattatctttcatttgaattgacagagacctaatccatctagtaggatggggatgatgcgtcgggaagggtcgggatagctcagctggtagagcagaggactgaaaatc
>PLT.0635 | IBPLT601-24 | PQ138985
caaaaaattttttcactttttaacaaattatctttttttgcattaccgttttaaagttaaagatggttatgttcctactttttttttttgaagaccccaaaaattccggtacctatataattgtaatactttttatccttttaattggttgactaattgacacaaacccaagttatctcgtaaaatgggtagatgatgcaacagaaaagggaatggtcgggatagctcagctggtagagcagaggactgaaaatc
>PLT.0485 | IBPLT453-24 | PQ149901
caaaagcccattcaattccctttttttattgagttaacatagactcaagtaatttcttaaaatgaggatggtgcgtcaaaaatggtcgggatagctcagccggtagagcagaggactgaaaatc
>PLT.0504 | IBPLT472-24 | PQ149907
caaaagcccattcaattccctttttttattgagttaacatagactcaagtaatttcttaaaatgaggatggtgcgtcaaaaatggtcgggatagctcagccggtagagcagaggactgaaaatc
>PLT.0639 | IBPLT604-24 | PQ138868
caaaaaggcccatttgattttctaattatttatcctatcttctctcttctcagttcgttagcggttcaaaattccttatgtttctgattgattcgaattggatctgaatggaaatttttttcttatcaaaagtcaaaagatttgtgatatatatgaaaaaggtacaaatgaacatctttgagaaaggactcctaatattatattcaatttgaataattaatcattcatttaattattcgtattttactgaaacttaaaaagtcccccctgaagatccaaaaaattgcaccggggtatggataagactttgtaatccccctttcattttcatttttcattgacatacacccaaatcttgtattaaaatgaagatggtgcgtcatcaatggtcgggatagctcagctggtagagcagaggactgaaaatc
>PLT.0359 | IBPLT346-24 | PQ138593
caaacccctaaaaaggcccgttggcctctttaattatttatcctttcattagcaattcacaattcgttatgtttctcattcattctactctttcacaagtgtatctgcgcggaaattttatttcttatcacaagacgtgtgatatatattgtatatgatacacgtacaaacgaacatccttacgcaaggaatacccgttttcaaatttgaataattaacaatactgtctactgtactgaaacttccaaagtcttatccaagccctgaaattttgtggatcttcaaaaagaagactttggaataccctttctttcttatttacaattgacatagacccaagtcatctattaaaataaagataatgtgtcggaaatagccgggatagctcagttggtagagcagaggactgaaaatc
>PLT.0641 | IBPLT606-24 | PQ138871
caaatcccctataaagtatcattggattacctaattctttttctcatactcccgtttcttttcattagtaggttcaagcgtgttatgtttctcattaaccctatttttttacaaagagatcctataaaaattagattctcttatcacaaacttagaaagtctcgggactgtataagactttaataaataccctttcatttttttttaattgacatagcctcaagtcctatagtaaaattaaactgatacggaaagggtagtcgggatagctcagctggtagagcagaggactgaaaatc
>PLT.0642 | IBPLT607-24 | PQ138682
caaaccctcctttattccctaacttatagtatttatcctctttttttctttttatcaatgggtttaagattcattagctttctcattctactctttcacaaaggagtgcgaagagaactcaatggatcttatcctagaatatatttcttttttattagagtatcgggaaggaatcccggttattcactttatttttcagtattattaagtaagccatgtataatggataggactacccccccccattttccaatttagaatttgaaatactttatttaattatttaattgattttttagtccctttaattgacatagatacaaatactctactaggatgatgcacaagaaaaggtcaggatagctcagttggtagagcagaggactgaaaatc
>PLT.0643 | IBPLT608-24 | PQ138788
caataaaaagaaagccctttttacttcctaagtatttatttattattttctctccatagttcaaacaaaattttcttattcattaaactctttgccaaatggatctgaagacaaaattttggattgtatcttatataaaagaatacaaggaatctatataatgaaataatcactaatacatattattatactaaaattaagtggccttagcccaaactttggaataaatttttatttgagttcttttataggtaaaaatatatagatacaagtattccactaggatgatgcaaaagaagtggccaggatagctcaattgctttggtagagcagaggactgaaaatccttgtgtggccaggatagctcagttggtagagcagaggactgaaaatc
>PLT.0644 | IBPLT609-24 | PQ138863
cacaaaagacatctgactctcagttaaattatttatcctatcctttctttttttttgttagtgtgattcaaaattcattatgtttatcatttattctactctttcataaacggatccgagcaaatcttattatattatcataagaataggataagtcttgtattgtaatacacgtataaatgaacattttgaagcaaggaacccccacttgaaacgcttcacatcccatttccatatcacataccctcactcatattgaaacttacaaatacaaagtctttttttttgaagatccaagaaattccagggcctgtataagaaaaagactttgtaataccttttcgtctttttactttcttttctaattgacatagaccccagtcgtctagtaaaatgaggatgacgcgtcgagaaaggtcgggatagctcagcaggtagagcagaggactgaaaatc
>PLT.0645 | IBPLT610-24 | PQ138749
caaaaagacctgcttgtctccctaattctttattcattttgttagcaactccaaatttgctatgcttctaagtcactctcaccctactctttcacactttcacaaacacgttttttttcttatcccaccacaagtcttgcgtgtgatatatatgataatgatatatgttcaaatgcaaataaacatctttgaacaatgtattaaacttaaataattaagaatccatatgattgtttgtactgtattgaaactttcaaagttttctttttgaaaatacaagaaattctaatggagcccatatattactttgtaataatttttagtttgtttaattgacatagacccaagtcctctattaaaataaactaaaataaagtgaggatgatgcgtcatgaatggtcgggatagctcagctggtagagcagaggactgaaaatc
>PLT.0632 | IBPLT598-24 | PQ138554
caaaaaagctcgtttgattctctaactagttatcctctttttcgttaacggttcaaaattggttctcttcctcatttactcttctttccctaaaggtatctgagcagaaaaattttttcttatcacaagacttatgatagaaatcatagatgtacaaatgaccagctttgaggagtagtcaatttatttgaatgattcaaataaattgaagatccaagaaattctgaggcttagataagactttggaatatcctttcgccttttatttaattgacatagaccccggttatctagtaacatgagtagatactgcggcgcgaaaggccgggatagctcagttggtagagcagaggactgaaaatc
>PLT.0647 | IBPLT612-24 | PQ138573
caaatccttttttattccctaacttttatcctctttttttttctttttatcaatgggtttaagattcattagctttctcattctactctttcacaaaggagtgcgaagaaaactcaatggatcttatcctattcattgaatagatttcttttttattagagtatctgcaaggactctcggttattaactctatttttaagtattattaagtaagccatgcacaatgcataggaccaccccccattttccaatttggaatttgaaatactttaattgatttttgagtctctttaattgacatagatacaaatactctactaggatgatgcacaagaaaaggtcaggatagctcagttggtagagcagaggactgaaaatc
>PLT.0648 | IBPLT613-24 | PQ138606
caataaaaagcccatttgattttcaaaatatctattttttattttgatgaaaaattcaaataaaattcactatcttttctttttaattcgttctattttctcatttcgcaaatagatctgaaaaaaaaatatttattatgcaaaataataaaatataagcatatgaaaagatcctaagcatatgcaaagaatcattcttctataatgaaatcattactaatcatatcatatcattatcttaaacattgattattcaaattttttgaatcaatttttattttaattttattggagctcctttatttaattgacaagggcataggtacgagtattctactcgagtgatccacaagaaatagtcgggatagctcagtcggtagagcagaggactgaaaatc
>PLT.0649 | IBPLT614-24 | PQ138737
caaaagtacgggttcactctctaattatttctcctaaatcctctttttttttattcgttatgtgtcttattcagtccattctttcacaaatggatctgagtggaatttttctttttcttatcacaagtcttgggatatgtaattgaaatattaaatatatacaattttacaatttttttatggtaaacctacaaacgaacatcttatccttgagcaagcaagcctcacattaatgattaacaatacataatgattactactactgaaaataaaaaacaaaatttaatttaaaaagaaaaaaaagtcttttttatttagttgacatagatcgattgacatatattcaagtaatctcttaaaatggagatgctgcgccaagaatgggtcgggatagctcagctggtagagcagaggactgaaaatc
>PLT.0113 | IBPLT104-24 | PQ139014
caaaaagcctatttgacccctaaaatatttaccctatcccccttctttttcgttaacggtcccaaattcccttatccttctgattctttgacaaacgtatttgggcgtaaatgactttatcttatcacatgtgatatagaatacacattccaaatgaagcaatgaatgccgatatgaatgaatagccttgaaattacaggactcggagaaaactttgtaatcccccgtgtccctttaattgacatcgactccagtcatctaataaaatgagggtgggatgctacattggaaatggtcgggatagctcagctggtagagcagaggactgaaaatc
>PLT.0651 | IBPLT616-24 | PQ138953
caaaaagaccatttgactccctaattctttattgtatccttttgatttatcttgtttttcgttagcggttcaaaattccttatctttcccattcactactctttatacaattatacaaaaggatctgagcggaaaagctgttctcttatcacatcacacgggatatatatgatacatgtacaaatgaacatctttgagcaaggaatccccgtgtgaatgattcacgatcgagatttcatactgaagttattcttttgccaaattataggacctggatgaggctttgtaataccctttcaattgacatagacccacgttgtctagtaaaatgaaaatgaggatgcaacatcaggaatagttgggatagctcagttggtagagcagaggactgaaaatc
>PLT.0225 | IBPLT213-24 | PQ139013
caaaaagcctatttgacccctaaaatatttaccctatcccccttctttttcgttaacggtcccaaattcccttatccttctgattctttgacaaacgtatttgggcgtaaatgactttatcttatcacatgtgatatagaatacacattccaaatgaagcaatgaatgccgatatgaatgaatagccttgaaattacaggactcggagaaaactttgtaatcccccgtgtccctttaattgacatcgactccagtcatctaataaaatgagggtgggatgctacattggaaatggtcgggatagctcagctggtagagcagaggactgaaaatc
>PLT.0449 | IBPLT418-24 | PQ138854
caaaaagcctatttgacccctaaaatatttaccctatcccccttctttttcgttaacggtcccaaattcccttatccttctgattctttgacaaacgtatttgggcgtaaatgactttatcttatcacatgtgatatagaatacacattccaaatgaagcaatgaatgccgatatgaatgaatagcattgaaattacaggactcggagaaaactttgtaatcccccgtgtccctttaattgacatcgactccagtcatctaataaaatgagggtgggatgctacattggaaatggtcgggatagctcagctggtagagcagaggactgaaaatc
>PLT.0654 | IBPLT619-24 | PQ138900
caaaaggctcgtttaactacctaatctttgaacctatattctcctttcattaggagttcaaaatgggttatgtttctcatttatttttattctattctttcacaaatggatccgtgtggactttttattttcacaaaccccgaatctatttggaatagaaatatataatacatggacatctttgagaaaggaatcccatttgaatttgaataattaccaatacatatcattacccctactgaaactaaaaaagtgttttttttttttttttgtgaagatctaaaaaattacgagactttggaatactctaatggaatacccccctttttttttggtctttttagttgacatatatccaagtaatctcataaaatcaaaatgatgatgatgcatcaggaatggtcgggatagctcagctggtagagcagaggactgaaaatc
>PLT.0655 | IBPLT620-24 | PQ138984
caaaaaaatttttcaccttttaacaaattatctttttttgcattaccgttttaaagttaaagatggttatgttcctcctttttttttttcaaaagcggatttgtttttatcttatcacaaatcttataatatatatgataggcggacaactaaatatcttttatttgagcaggtagtactccgttgagtaattcataatccatatttttacattattatataaaacttatgtaaaattatatacagagttcctctttttgaagaccccaaaaattccggtacctatataattgtaatactttttatccttttaattggttgactaattgacacaaacccaagttatctcgtaaaatgggtagatgatgcaccagaaaagggaatggtcgggatagctcagctggtagagcagaggactgaaaatc
>PLT.0656 | IBPLT621-24 | PQ139008
caataaaaagttcgctttacccccctaactatactatattatcgattagcgaactttttatttttttatcttatttatccccttcttttccgcggttccacattagttatgtttctcatccattctactctttcacaaatggatcgtgagagaaccttttctctcttatcacaagccttgtgatatatgtgcaaatcaacatccatgagaaaggaatccccatttgaatcattcacggtccatataattattttgagttaaactgcatttacaaagtattcttttttactatacaagaccaaaaaattccagggctggggtaaggctttgtaatgcttttttaatctatttaagtgactaacatataccacccccccagccctctgtatggggttggcgggaagggtcgggatagctcagttggtagagcagaggactgaaaatc
>PLT.0657 | IBPLT622-24 | PQ138816
caaaaggacctttttattctctaaactaattactcatttttttctatatgaatgatgatgattaacaatacataatcattactactattgagtttttccaaagtcctttttttttatttagttgacatagacttaagtcattttataaactgaagatgattcgtcaagaatggtcgggatagctcagctggtagagcagaggactgaaaatc
>PLT.0658 | IBPLT623-24 | PQ138814
caaaaggatctttttattctctaaactaattactaatttttttctatatgaatgattaacaatacataatcattactactattgagtttttccaaagtcctttttttatttagttgacaaagacttaagtcattttataaactgaagatgattcgtcaagaatggtcgggatagctcagccggtagagcagaggactgaaaatcctcttataaactgaagatgattcgtcaagaatggtcgggatagctcagctggtagagcagaggactgaaaatc
>PLT.0659 | IBPLT624-24 | PQ138620
caaaaagaccctttgactccctaattatttctcctatcctttattgtttattttatcctttttccttagcagttcaaaattccttatcttttctttctcattcactactctttatattatacaaatgggtctgagcggaaatgctgttctcttatcacatgtgatatagatgatacatatacaaatgaacatctttgagcaaggaatccccatttgaatgaatcacgatcgatatttttattcatactgaaacttacaaagttgttcttttgacaaattataggacctggatgaggctttgtaataccctttcaattgacatagacccaagttatctagtaaaatgaaaatgaggatgaggcatcaggaatagttgggatagctcagttggtagagcagaggactgaaaatc
>PLT.0660 | IBPLT625-24 | PQ138930
caaaagtccgggttcactctctaattctttctcctaaatcctcttttttttttattcgttatgtgtcttattcagtccattctttcacaaatggatctgagtggaatttttctttttcttatcacaatcacaagtcttgggatatgtaattgggatatgtaattaaaatattaaatatatatattataaacatacaattttttttttatggtaaacctacaaacgaacattttatccttgagcaagcaagcctcatattaatgattaacaatacataatgattactactactgaaaataaaaaacaaaattaaattttaaaagaaaaaaaaaagtcttttttatttagttgacatagattgattgacatatattcaagtaatctcttaaaatggagatgctgcgccaagaatggtcgggatagctcagctggtagagcagaggactgaaaatc
>PLT.0514 | IBPLT482-24 | PQ138552
caaaagcttagtccactccctaactagttcttttgttcgttagcgttttgaaggtagttatgctccccccttttttccaataggaagcatttttctcttatcataagtaaattctagcaagtagtactcagttgagtcattcaactcctataatattacattattacaaacgtaagtaaaattttcttcaaagtaaggattttcatccttttaattgacccagaccccagttatctcgtaaaatggggggatgcggcactataaaggggaatggtcgggatagctcagttggtagagcagaggactgaaaatc
>PLT.0662 | IBPLT627-24 | PQ149918
caaaagcccatttaatccgctaattttttatcctatatcccttttttttaattaaaattcaaaacaaaaagtattttttttttttttatttagttgacatagactcaagtaatttcctaaaattagggtggtgtgtcaagaatggtcgggatagctcagccggtagagcagaggactgaaaatc
>PLT.0592 | IBPLT559-24 | PQ139015
caaaaagcctatttgacccctaaaatatttaccctatcccccttctttttcgttaacggtcccaaattcccttatccttctgattctttgacaaacgtatttgggcgtaaatgactttatcttatcacatgtgatatagaatacacattccaaatgaagcaatgaatgccgatatgaatgaatagccttgaaattacaggactcggagaaaactttgtaatcccccgtgtccctttaattgacatcgactccagtcatctaataaaatgagggtgggatgctacattggaaatggtcgggatagctcagctggtagagcagaggactgaaaatc
>PLT.0664 | IBPLT629-24 | PQ138806
caaaccctcctttattccctaacttatagtatttatcctcttttttctttttatcactgggtttaagattcattagctttctcattctactctttcacaaaggagtgcgaagagaactcaatggatcttatcctagaatatattttttttttattagagtatcgggaaagaatcccggttattcgctctatttttcagtattattaagtaagccatgtacaatgcataggactaccccccccattttacaatttcgaatttgaaatactttatttaatttattttttagtccctttaattgacatagatacaaatactctactaggatgatgcacaagaaaaggtcaggatagctcagttggtagagcagaggactgaaaatc
>PLT.0665 | IBPLT630-24 | PQ138695
caataaaacattttacttcctaactattgtaccaacctctatttttcattaatggttcaaacaagattcactatctttcttattctactttttcacaacacaaacggatccgaacttacttctttggatcttatcccattcatacaaatgaacatattatagtataggcaagtaatccctattattaagtaagtaagtcattcacaatccatatcattatcctgacatttactaagtccaattttagaatacttttttcttttttagtccctttaattgacatagatacaagtactctactaggatgatgcacaataaatggtcaggatagctcagttggtagagcagaggactgaaaatc
>PLT.0594 | IBPLT561-24 | PQ149917
cacaagcccctttaattctctaattttttattctatatccctttatttttttttttttcaatttaattcataaagtttttttagttgacatagactcaagtaatttcctaaaattagaatggtgggtcaagaatggtcgggatagctcagctggtagagcagaggactgaaaatc
>PLT.0668 | IBPLT633-24 | PQ138847
cccccaagaacctattggactcccaaaatatttatcctatccccttttttcttttcgttattccttagcggttccaaattccttttctgattctttttcccaaacgtatttgagcgtaaatgattttctctcatcccatgtgatatagaatccacatccaaattaagcaaggaattcctatgtgaatgattcataatcaataacattactcccactgaaactttttaaagtcgtctttttaaagatccaagaaattacagggcttggaaaaactttgtaatttccccttgacatagaccccagccatctaataaaattagcatgggatgctacaccgggaacggtcgggatagctcagctggtagagcagaggactgaaaatc
