# Supplementary material for: The InBIO Barcoding Initiative Database: contribution to the knowledge of DNA barcodes of the vascular plants of north-eastern Portugal
Source: Biodivers Data J. 2025 Jan 24;13:e142020. doi: 10.3897/BDJ.13.e142020 (PMC11786190; doi:10.3897/BDJ.13.e142020)
Supplement: Supplementary material 6 — IBPLT DNA barcoding of Portuguese plants – DNA sequences trnL-gh [file bdj-13-e142020-s006.fasta]

>PLT.0001 | IBPLT001-24 | PQ204019
atccttctttctgaaaacaaataaaagttcagaaagttaaaatcaaaaagg
>PLT.0136 | IBPLT127-24 | PLT.0136.gh*
atcacgttttccgaaaacaaacaaaggttcagaaagcgaaaatcaaaag
>PLT.0006 | IBPLT005-24 | PQ204020
atccgtgttttgagaaaacaaagaaaggggttctcgaactagaatacaaaggaaaag
>PLT.0212 | IBPLT200-24 | PLT.0212.gh*
atcacgttttccgaaaacaaacaagggttcagaaagcgaaaatcaaaag
>PLT.0008 | IBPLT007-24 | PQ204021
atccgtgttttgagaaaacaaaggggttctcgaatcgaactagaatacaaaggaaaag
>PLT.0009 | IBPLT008-24 | PQ204022
ctccttaaatcgtctcctaaaaaaaaacggattcaaaaaacaagaataaaaaag
>PLT.0213 | IBPLT201-24 | PLT.0213.gh*
atcacgttttccgaaaacaaacaaaggttcagaaagcgaaaataaaaag
>PLT.0011 | IBPLT010-24 | PQ204023
atcctgctttacgaaaacaagggaaagttcagttaagaaagcgacgagaaaaaagg
>PLT.0241 | IBPLT229-24 | PLT.0241.gh*
atcacgttttccgaaaacaaacaaaggttcagaaagcgaaaatcaaaag
>PLT.0314 | IBPLT301-24 | PLT.0314.gh*
atccgtgttttgagaaaaggggttctcaaactagaatacaaaggaaaag
>PLT.0324 | IBPLT311-24 | PLT.0324.gh*
atcacgttttccgaaaacaaacaagggttcagaaagcgaaaatcaaaag
>PLT.0017 | IBPLT014-24 | PQ204024
atccttctttctgaaaacaaataaaagttcagaaagttaaaatcaaaaagg
>PLT.0018 | IBPLT015-24 | PQ204025
atccgtgttttgagaaaacaaagaaaggggttctcgaactagaatacaaaggaaaag
>PLT.0385 | IBPLT370-24 | PLT.0385.gh*
atcacgttttccgaaaacaaaaaaggttcagaaagcgaaaatcaaaaag
>PLT.0387 | IBPLT372-24 | PLT.0387.gh*
atccgtgttttgagaaaaggggttctcaaactagaatacaaaggaaaag
>PLT.0022 | IBPLT019-24 | PQ204026
atccgtgttttgagaaaacaaggggttctcgaactagaatccaaaggaaaag
>PLT.0023 | IBPLT020-24 | PQ204027
atccgtgttttgagaaaacaagggggttttccaactagaatacaaaggaaaag
>PLT.0024 | IBPLT021-24 | PQ204028
atccgttttttgagaaaacaaaggggttctcgaattagaatacaaaggaaaag
>PLT.0025 | IBPLT022-24 | PQ204029
atccgtgttttgagaaaacaaaggggttctcgaatcgaactagaatacaaaggaaaag
>PLT.0026 | IBPLT023-24 | PQ204030
ctccttaaatcgtctcctaaaaaaaaacggattcaaaaaacaagaataaaaaag
>PLT.0028 | IBPLT024-24 | PQ204031
atcacgttttccgaaaacaaacaaaggttcagaaagcgaaaagaaaaaaaaa
>PLT.0448 | IBPLT417-24 | PLT.0448.gh*
atcctgttttccgaaaacaaaaaagattcataaagacagactaaaacag
>PLT.0031 | IBPLT026-24 | PQ204032
atcctattattttacgaaaataaacataaacaaaggttcagcaagcgagaataataaaaaaggaaag
>PLT.0032 | IBPLT027-24 | PQ204033
atcacgttttccgaaaacaaacaaaggttcagaaagcgaaaatcaaaaag
>PLT.0455 | IBPLT424-24 | PLT.0455.gh*
atcctgttttccgacaacaaaaaaagttccataaagacagaaaaaaaag
>PLT.0034 | IBPLT029-24 | PQ204034
atcacgttttccgaaaacaaacaaagattcagaaagcgaaaatcaaaaag
>PLT.0505 | IBPLT473-24 | PLT.0505.gh*
atcacgttttccgaaaacaaacaaaggttcagaaagcgaaaataaaaag
>PLT.0543 | IBPLT510-24 | PLT.0543.gh*
atccggttttctgaaaacaaacaaggattcagaaagcaataataaaggg
>PLT.0037 | IBPLT032-24 | PQ204035
atcacgttttccgaaaacaaacaaaggttcagaaagcgaaaataaaaaag
>PLT.0038 | IBPLT033-24 | PQ204036
atcacgttttccgaaaacaaaaaaaggttcagaaagcgaaaataaaaaag
>PLT.0548 | IBPLT515-24 | PLT.0548.gh*
atcacgttttccgaaaacaaacaaaggttcagaaagcgaaaataaaaag
>PLT.0040 | IBPLT035-24 | PQ204037
atccgtgttttgagaaaacaaagaaaggggttctcgaactagaatacaaaggaaaag
>PLT.0041 | IBPLT036-24 | PQ204038
ctccttttgtcaaaagcaaaaaataaagattcagaaagcaacaataaaaaaag
>PLT.0042 | IBPLT037-24 | PQ204039
atcccttttttgaaaaaacaagtggttctcaaactagaacccaaaagaaaag
>PLT.0043 | IBPLT038-24 | PQ204040
atccgtgttttgagaaaacaagggggttttccaactagaatacaaaggaaaag
>PLT.0557 | IBPLT524-24 | PLT.0557.gh*
atccagtattacttgaagaaaattcaatgaatttcaatcgatgagacga
>PLT.0045 | IBPLT040-24 | PQ204041
atcacgttttccgaaaacaaacaaaggttcagaaagcgaaaataaaaaag
>PLT.0046 | IBPLT041-24 | PQ204042
atcacgttttccgaaaacaaacaaaggttcagaaagcgaaaagaaaaaaa
>PLT.0047 | IBPLT042-24 | PQ204043
atcccatttttcgcaaaaacaaagaaaagttcagaaagcaaaaataaaaag
>PLT.0048 | IBPLT043-24 | PQ204044
ctcctttttattttttttttttttccttttgacaaaaggaaaataaaggattaagaaagcaagaaaaaagagg
>PLT.0585 | IBPLT552-24 | PLT.0585.gh*
atccggctttccgaaaacaaagaaagattcataaacagaaaaaaaaaag
>PLT.0586 | IBPLT553-24 | PLT.0586.gh*
atcacgttttctgaaaacaaacaaaggttcagaaagcgaaaataaaaag
>PLT.0051 | IBPLT046-24 | PQ204045
atcccgttttatgaaaacaaacaaggatttcacaaagcgagaataaataaag
>PLT.0600 | IBPLT566-24 | PLT.0600.gh*
atccagtattacttgaataaatttcaatgagtttaaagcggtgagacga
>PLT.0624 | IBPLT590-24 | PLT.0624.gh*
atcacgttttccgaaaacaaaaaaggttcagaaagcgaaaatcaaaaag
>PLT.0054 | IBPLT049-24 | PQ204046
atcctgttttctgaaaacaaaaaaagtttctgaaagcgagaataaaataaaaaagg
>PLT.0012 | IBPLT011-24 | PLT.0012.gh*
atccggctttccgaaaacaaagaaagattcataaacagaaaaaaaaag
>PLT.0056 | IBPLT051-24 | PQ204047
atccttctttccgaaaacaaaaaaaaaagttcagaaagttaaaataaaaaaag
>PLT.0057 | IBPLT052-24 | PQ204048
atcctcttttccgaaaccaaccccaaatagaggggttttaaaaacgagaataaaaaag
>PLT.0062 | IBPLT057-24 | PLT.0062.gh*
atcctgctttcagaaaacaaaaaggggggtccggaaagcaagaatagg
>PLT.0110 | IBPLT101-24 | PLT.0110.gh*
atccgtgttttgagaggggggttctcgaactagaatacaaaggaaaag
>PLT.0060 | IBPLT055-24 | PQ204049
atccttttttacgaaaataaaaaggggctcagaaagcaagaatagaaaaaaaag
>PLT.0111 | IBPLT102-24 | PLT.0111.gh*
atcctattttccgaaaacaaaaaaattccataaagacagaaaaaaaag
>PLT.0112 | IBPLT103-24 | PLT.0112.gh*
atcctggtttacgcgaacaaatcggagtttagaaagcgagaaaaaagg
>PLT.0063 | IBPLT058-24 | PQ204050
atccatgttttgagaaaaaaaaaagggggggttctcgaactagaatacaaaggaaaag
>PLT.0064 | IBPLT059-24 | PQ204051
atccgtgttttgagaaaacaagggggttttccaactagaatacaaaggaaaag
>PLT.0133 | IBPLT124-24 | PLT.0133.gh*
atccgtgttttgagaggggggttctcgaactagaatacaaaggaaaag
>PLT.0066 | IBPLT061-24 | PQ204052
atcctgttttcagaaaattaagggggggtttcgaaaacaagaatccaaaaag
>PLT.0067 | IBPLT062-24 | PQ204053
atcacgttttccgaaaacaaacaaaggttcagaaagcgaaaataaaaaag
>PLT.0068 | IBPLT063-24 | PQ204054
atctttttttttaataaaaaaaaacggaaaatgataataaaaagagaaga
>PLT.0069 | IBPLT064-24 | PQ204055
atctttatttttagaaaaacaagggtttaaaaactagactagaataaaaagg
>PLT.0071 | IBPLT066-24 | PQ204056
atctttattttgataaaatttgtttttatagaaaaactcaaatcaaaaaa
>PLT.0073 | IBPLT068-24 | PQ204057
atccttctttctgaaaacaaataaaagttcagaaagttaaaatcaaaaagg
>PLT.0074 | IBPLT069-24 | PQ204058
atcgcgttttccgaaaacaaacaaagattcagaaagcgaaaatcaaaaag
>PLT.0075 | IBPLT070-24 | PQ204059
atcacgttttccgaaaacaagcaaaggttcagaaagcgaaaataaaaaag
>PLT.0165 | IBPLT156-24 | PLT.0165.gh*
atccgtgttttgagaggggggttctcgaactagaatacaaaggaaaag
>PLT.0077A | IBPLT072-24 | PQ204060
atccatgttttgagaaaaaaaaggggggggttctcgaactagaatacaaaggaaaag
>PLT.0078 | IBPLT074-24 | PQ204061
atcacgttttccgaaaacaaacgaaggttcagaaagcgaaaataaaaaag
>PLT.0303 | IBPLT289-24 | PLT.0303.gh*
atcctgttttctcaaaatcaaaacaaaagtttcaaaaaacgaaaaaag
>PLT.0311 | IBPLT297-24 | PLT.0311.gh*
atccgtgttttgagaggggggttctcgaactagaatacaaaggaaaag
>PLT.0081 | IBPLT077-24 | PQ204062
atccttttttacgaaaataaaaaggggctcagaaagcaagaatagaaaaaaaag
>PLT.0343 | IBPLT330-24 | PLT.0343.gh*
atccggctttccgaaaacaaagaaagattcataaacagaaaaaaaaag
>PLT.0083 | IBPLT079-24 | PQ204063
atccatgttttgagaaaaaaaaaagggggggttctcgaactagaatacaaaggaaaag
>PLT.0361 | IBPLT348-24 | PLT.0361.gh*
atcctggtttacgcgaacaaacccgagtttagaaagcgataaaaaatg
>PLT.0088 | IBPLT082-24 | PQ204064
atctttatttttagaaaaacaagggtttcaaaactagactagaataaaaagg
>PLT.0089 | IBPLT083-24 | PQ204065
atccatgttttgagaaaaaaaaaggggggggttctcgaactagaatacaaaggaaaag
>PLT.0090 | IBPLT084-24 | PQ204066
atccgtgttttgagaaaacaagggggttctcgaactagaatacaaaggaaaag
>PLT.0371 | IBPLT357-24 | PLT.0371.gh*
atccggctttccgaaaacaaagaaagattcataaacagaaaaaaaaag
>PLT.0092 | IBPLT086-24 | PQ204067
atccatgttttgagaaaaaaaaaaaggggggttctcgaactagaatacaaaggaaaag
>PLT.0093 | IBPLT087-24 | PQ204068
atcctgttttcagaaaaaaattaagggatttctgaaagcgagaataaaaaaag
>PLT.0094 | IBPLT088-24 | PQ204069
atccttttttacgaaaataaagaggggctccgaaagcgagaatagaaaaaaag
>PLT.0095 | IBPLT089-24 | PQ204070
atcctgctttacgaaaacaagggaaagttcggttaagaaagcgacgagaaaaaagg
>PLT.0372 | IBPLT358-24 | PLT.0372.gh*
atccttgtttacgcaaacaaaccggagtttagaaagcgagaaaaaagg
>PLT.0437 | IBPLT406-24 | PLT.0437.gh*
atccgtgttttgagaggggggttctcgaactagaatacaaaggaaaag
>PLT.0098 | IBPLT092-24 | PQ204071
atcctgttttccgacaacaaaaaaagttccataaagacagaaaaaaaaag
>PLT.0099 | IBPLT093-24 | PQ204072
atcttcttttccgaaaccaaacccaaatacaggggttcaaaaagcgagaataaaaaag
>PLT.0100 | IBPLT094-24 | PQ204073
atcctattttacgaaaacaaataagggttcagaagaaagcgagaataaaaaaag
>PLT.0101 | IBPLT095-24 | PQ204074
atcccgttttatgaaaacaaacaaggatttcacaaagcgagaataaataaag
>PLT.0461 | IBPLT430-24 | PLT.0461.gh*
atcctgttttatgaaaacaaaggtttcagaaagcgagaataaataagg
>PLT.0478 | IBPLT446-24 | PLT.0478.gh*
atcctgttttatgaaaacaaaggtttcagaaagcgagaataaataagg
>PLT.0107 | IBPLT098-24 | PQ204075
atcctgttttaagaaagcaaaacacaagggttcagaaaaagaaaaaaaaag
>PLT.0108 | IBPLT099-24 | PQ204076
atcccatttttcgcaaaaacaaagaaaagttcagaaagcaaaaataaaaag
>PLT.0482 | IBPLT450-24 | PLT.0482.gh*
atccggttttttttaataaaaaaagtttatatagacagaataaaaaag
>PLT.0492 | IBPLT460-24 | PLT.0492.gh*
atccgtgttttgagaagggggttctcgaactagaatacaaaggaaaag
>PLT.0503 | IBPLT471-24 | PLT.0503.gh*
atcccgtttttgttttcggaaaacaaacaaaggctaaaatgaaaaaag
>PLT.0517 | IBPLT485-24 | PLT.0517.gh*
atccgtgttttgagaagggggttctcgaactagaatacaaaggaaaag
>PLT.0518 | IBPLT486-24 | PLT.0518.gh*
atcctgctttcagaaaacaaaaaggggggttcagaaagcaaaaatagg
>PLT.0114 | IBPLT105-24 | PQ204077
atcccgttttttcgcaaaaacaaagaaaagttcagaaagcgaaaataaaaag
>PLT.0530 | IBPLT497-24 | PLT.0530.gh*
atcccgtttttgttttccgaaaacaaacaaaggctaaaatcaaaaaag
>PLT.0116 | IBPLT107-24 | PQ204078
atcccatttttcgcaaaaacaaagaaaagttcagaaagcaaaaataaaaag
>PLT.0117 | IBPLT108-24 | PQ204079
atcacgttttccgaaaacaaacaaaggttcagaaagggaaaagaaaaaaaaa
>PLT.0118 | IBPLT109-24 | PQ204080
atcccgttttttcgcaaaaacaaagaaaagttcagaaagcgaaaataaaaag
>PLT.0119 | IBPLT110-24 | PQ204081
atctttttttttttagatttttagaaaaacaagggtttaaaaactagactagaataaaaagg
>PLT.0546 | IBPLT513-24 | PLT.0546.gh*
atcccgtttttgttttcctaaaacaaacaaaggctaaaatcaaaaaag
>PLT.0121 | IBPLT112-24 | PQ204082
atccttctttccgaaaacaaaataaaagttcagaaagttaaaataaaaaagg
>PLT.0122 | IBPLT113-24 | PQ204083
atccggttttccgaaaacaaacaaaagttgaaaaagaaaaaaggaaggataag
>PLT.0612 | IBPLT578-24 | PLT.0612.gh*
atccgtgttttgagaggggggttctcgaactagaatacaaaggaaaag
>PLT.0124 | IBPLT115-24 | PQ204084
ctccttttgtctccttttttttttttcaaaagcaaaaaagggggattcagaaagcaagaataaaaaag
>PLT.0661 | IBPLT626-24 | PLT.0661.gh*
atccggctttccgaaaacaaagaaagattcataaacagaaaaaaaaag
>PLT.0126 | IBPLT117-24 | PQ204085
atccttttttacgaaaataaagagggtctcagaaagcgagaatagaaaaaaaag
>PLT.0127 | IBPLT118-24 | PQ204086
atcctgttttcagaaaaaaattaagggatttctgaaagcgagaataaaaaaag
>PLT.0044 | IBPLT039-24 | PLT.0044.gh*
atccgtgttttgagaagggattctcgaactagaatacaaaggaaaag
>PLT.0130b | IBPLT121-24 | PQ204087
atcttctttttgagaaaaagaaatatataaaatatttcttatttcagataagaaagaataatattttcttatctaatattaaa
>PLT.0131 | IBPLT122-24 | PQ204088
atccgtgttttgagaaaacaagggggttttccaactagaatacaaaggaaaag
>PLT.0132 | IBPLT123-24 | PQ204089
atccatgttttgagaaaaaaaaaggggggggttctcgaactagaatacaaaggaaaag
>PLT.0052 | IBPLT047-24 | PLT.0052.gh*
atcctggtttacgcgaacaaaccggagtttagaaaacgagaaaaagg
>PLT.0134 | IBPLT125-24 | PQ204090
atccatgttttgagaaaaaaaaagggggggttctcgaactagaatacaaaggaaaag
>PLT.0135 | IBPLT126-24 | PQ204091
atccatgttttgagaaaaaaaaaagggggggttctcgaactagaatacaaaggaaaag
>PLT.0053 | IBPLT048-24 | PLT.0053.gh*
atcctggtttacgcgaacaaaccggagtttagaaaacgagaaaaagg
>PLT.0137 | IBPLT128-24 | PQ204092
atcctgctttacgaaaacaagggaaagttcagaaagcgacgagaaaaaag
>PLT.0076 | IBPLT071-24 | PLT.0076.gh*
atccgtgttttgagaagggattctcgaactagaatacaaaggaaaag
>PLT.0139 | IBPLT130-24 | PQ204093
atccgtctttcttttgagaaaacaagggggttctcaaactagaatacaaaggaaaag
>PLT.0140 | IBPLT131-24 | PQ204094
ctccttttgtctccttttttcaaaagaaaaaaaaaaggattaagaaagcaaaaaaaaaag
>PLT.0080 | IBPLT076-24 | PLT.0080.gh*
atcctattttttccaaaaacaaacaaaggcccaaaaggtgaaaaaag
>PLT.0150 | IBPLT141-24 | PLT.0150.gh*
atcctattttttccaaaaacaaacaaaggcccagaaggtgaaaaaag
>PLT.0166 | IBPLT157-24 | PLT.0166.gh*
atccgtgttttgagaagggattctcgaactagaatacaaaggaaaag
>PLT.0144 | IBPLT135-24 | PQ204095
atcttcttttccgaaaccaaacctaaatacaagggttcaaaaagcgagaataaaaaag
>PLT.0145 | IBPLT136-24 | PQ204096
atcctattttacgaaaacaaataagggttcagaagaaagcgagaataaaaaaag
>PLT.0192 | IBPLT180-24 | PLT.0192.gh*
atcctattttttccaaaaacaaacaaaggcccaaaaggtgaaaaaag
>PLT.0217 | IBPLT205-24 | PLT.0217.gh*
atccggctttccgaaaacaaagaaagattcataaacagaaaaaaaag
>PLT.0269 | IBPLT256-24 | PLT.0269.gh*
atccgtgttttgagaagggattctcgaactagaatacaaaggaaaag
>PLT.0149 | IBPLT140-24 | PQ204097
atcctgctttacaaaaacaaaacaagggaagcaaagttcagaacagaaatcgacgacaaaaaag
>PLT.0281 | IBPLT268-24 | PLT.0281.gh*
atcctgctttcagaaaacaaaaagagggttcagaaagcaaaaaaagg
>PLT.0151 | IBPLT142-24 | PQ204098
atcctgttttacgaaaatgaagagggcctcagaaagcgagaataataaaaaaaag
>PLT.0152 | IBPLT143-24 | PQ204099
atccttctttccgaaaacaaataaaagttcagaaagttaaaataaaaaag
>PLT.0296 | IBPLT282-24 | PLT.0296.gh*
atccgtgttttgagaagggattctcgaactagaatacaaaggaaaag
>PLT.0154 | IBPLT145-24 | PQ204100
atccttctttccgaaaacaaaaaaaaaagttcagaaagttaaaataaaaaaag
>PLT.0297 | IBPLT283-24 | PLT.0297.gh*
atcctattttttccaaaaacaaacaaaggcccagaaggtgaaaaaag
>PLT.0156 | IBPLT147-24 | PQ204101
atccggttttctgacactaacacaagtttcagaaagcgaaaatcaaaaag
>PLT.0327 | IBPLT314-24 | PLT.0327.gh*
atctttattttttgaaaaacaagggtttaaaaaagagaataaaaaag
>PLT.0158 | IBPLT149-24 | PQ204102
atcctgttttccgaaaccaagcaggggcttataaaaataaagcaagtgagaataaaaaaag
>PLT.0159 | IBPLT150-24 | PQ204103
atccgtgttttgagaaaacaaggaggttctcgaactagaatacaaaggaaaag
>PLT.0160 | IBPLT151-24 | PQ204104
atccgtgttttgagaaaacaagggggttctcgaactagaatacaaaggaaaag
>PLT.0161 | IBPLT152-24 | PQ204105
atcccgttttatgaaaacaaacaaggatttcacaaagcgagaataaataaag
>PLT.0162 | IBPLT153-24 | PQ204106
atccgtgttttgagaaaacaagggggttctcgaactagaatacaaaggaaaag
>PLT.0164 | IBPLT155-24 | PQ204107
atccgtgttttgagaaaacaaagaaaggggttctcgaactagaatacaaaggaaaag
>PLT.0351 | IBPLT338-24 | PLT.0351.gh*
atcctattttttccaaaaacaaacaaaggcccaaaaggtgaaaaaag
>PLT.0358 | IBPLT345-24 | PLT.0358.gh*
ctccttttttcaaaagcaaaaaagtattaagaaagcaagaaaaaaag
>PLT.0167 | IBPLT158-24 | PQ204108
atccgtgttttgagaaaacaaggaggttctcgaactagaatacaaaggaaaag
>PLT.0168 | IBPLT159-24 | PQ204109
atcctattttacgaaaacaaataagggttcagaagaaagcaagaataaaaaaag
>PLT.0583 | IBPLT550-24 | PLT.0583.gh*
atccgtgttttgagaagggattctcgaactagaatacaaaggaaaag
>PLT.0171 | IBPLT161-24 | PQ204110
atcctgctttccgaaaacaaataaaagttcagaaagttaaaatcaaaaagg
>PLT.0653 | IBPLT618-24 | PLT.0653.gh*
atcctttttttttgaaaaagaagggtttaaaaaagagaataaaaaag
>PLT.0176 | IBPLT164-24 | PQ204111
atctttatgtttagaaaaacaagggtttttatttaaaaactagaagaaaaagg
>PLT.0177 | IBPLT165-24 | PQ204112
atcacgttttccgaaaacaaacaaaggttcagaaagggaaaagaaaaaaaaa
>PLT.0002 | IBPLT002-24 | PLT.0002.gh*
atcctattttttccaaaaacaaaaaaaggcccagaaggtgaaaaag
>PLT.0179 | IBPLT167-24 | PQ204113
atccagttttccgaaaacaagagttcagaaagcaaaaatcaaaaaaaaag
>PLT.0180 | IBPLT168-24 | PQ204114
atccttctttccgaaaacaaataaaagttcagaaagttaaaataaaaaag
>PLT.0065 | IBPLT060-24 | PLT.0065.gh*
atcacgttttccgaaaacaaaggttcagaaagcgaaaatcaaaaag
>PLT.0182 | IBPLT170-24 | PQ204115
atcacgttttccgaaaacaagcaaaggttcagaaagcgaaaataaaaaag
>PLT.0172 | IBPLT162-24 | PLT.0172.gh*
atcacgttttccgaaaacaaaggttcagaaagcgaaaatcaaaaag
>PLT.0184 | IBPLT172-24 | PQ204116
atccttttttacgaaaataaagaggggctccgaaagcgagaatagaaaaaaag
>PLT.0230 | IBPLT218-24 | PLT.0230.gh*
atcacgttttccgaaaacgaacaatcagaaagcgaaaataaaaaag
>PLT.0186 | IBPLT174-24 | PQ204117
atccttctttccgaaaacaaataaaagttcagaaagtaaaaatcaaaaaag
>PLT.0187 | IBPLT175-24 | PQ204118
ctccttaattgtctcctaaaaaaaacggattcaaaaagcaagaataaaaaag
>PLT.0188 | IBPLT176-24 | PQ204119
atcctgttttaagaaagcaaaacacaagggttcagaaaaagaaaaaaaaag
>PLT.0263 | IBPLT250-24 | PLT.0263.gh*
atcacgttttccgaaaacaaaggttcagaaagcgaaaatcaaaaag
>PLT.0284 | IBPLT271-24 | PLT.0284.gh*
atctttttttttttatcaaaaaaaatggaaaattataataaaaaga
>PLT.0191 | IBPLT179-24 | PQ204120
atccggttttccgaaaacaaacaaaagttgaaaaagaaaaaaggaaggataag
>PLT.0310 | IBPLT296-24 | PLT.0310.gh*
atcacgttttccgaaaacaaaggttcagaaagcgaaaatcaaaaag
>PLT.0360 | IBPLT347-24 | PLT.0360.gh*
atcctttatttataaaaacaaacaaaggcccagagggtgaaaaaag
>PLT.0194 | IBPLT182-24 | PQ204121
atctttatttttagaaaaacaagggtttaaaaactagactagaataaaaagg
>PLT.0195 | IBPLT183-24 | PQ204122
atcacgttttccgaaaacaaacaaaggttcagaaagcgaaaagaaaaaaa
>PLT.0366 | IBPLT353-24 | PLT.0366.gh*
atcacgttttccgaaaacaaaggttcagaaagcgaaaatcaaaaag
>PLT.0197 | IBPLT185-24 | PQ204123
atccttttttacgaaaataaaaaggggctcagaaagcaagaatagaaaaaaaag
>PLT.0198 | IBPLT186-24 | PQ204124
atctttttttttaataaaaaaaaacggaaaatgataataaaaagagaaga
>PLT.0199 | IBPLT187-24 | PQ204125
atcacgttttccgaaaacaaacaaaggttcagaaagcgaaaataaaaaag
>PLT.0200 | IBPLT188-24 | PQ204126
atcctgttttatgaaaataaacaagggtttcataaaccgaaaataaaaaag
>PLT.0201 | IBPLT189-24 | PQ204127
atcctatttttcgaaaacaaacaaaggttcataaagacagaataagaatacaaaag
>PLT.0202 | IBPLT190-24 | PQ204128
atcacgttttccgaaaacaaaaaaaggttcagaaagcgaaaataaaaaag
>PLT.0203 | IBPLT191-24 | PQ204129
atcacgctttccgaaaacaaacaagggttcagaaagcgaaaataaaaaag
>PLT.0393 | IBPLT376-24 | PLT.0393.gh*
atcacgttttccgaaaacaaaggttcagaaagcgaaaatcaaaaag
>PLT.0205 | IBPLT193-24 | PQ204130
atcacgttttccgaaaacaaacaaaggttcagaaagcgaaaataaaaaag
>PLT.0206 | IBPLT194-24 | PQ204131
atcctatttttccaaaaacaaaaagaaaagaaaggctcagaaagcaaaaaaaaaaaaaaaaaaaag
>PLT.0418 | IBPLT398-24 | PLT.0418.gh*
atcacgttttccgaaaacaaaggttcagaaagcgaaaatcaaaaag
>PLT.0208 | IBPLT196-24 | PQ204132
ctcctttgtattttgcttttgaaaaaaggaaaataaaggattaagaaagcaagaaaaaagg
>PLT.0457 | IBPLT426-24 | PLT.0457.gh*
atccttttttttgaaaaagaagggtttaaaaaagagaataaaaaag
>PLT.0211 | IBPLT199-24 | PQ204133
atcacgctttccgaaaacaaacaagggttcagaaagcgaaaataaaaaag
>PLT.0565 | IBPLT532-24 | PLT.0565.gh*
atcctttttttcgcaaacaaacaaagattccgaaagctaaaaaaag
>PLT.0631 | IBPLT597-24 | PLT.0631.gh*
atcacgttttccgaaaaaaacgttcagaaagcgaaaagaaaaaaaa
>PLT.0214 | IBPLT202-24 | PQ204134
ctccttttgttaaaagaaaaaaaaaaagaaggattcaaaaagtaataataaaaaaag
>PLT.0215 | IBPLT203-24 | PQ204135
atccgtgttttgagaaaacaaaggggttctcgaatcgaactagaatacaaaggaaaag
>PLT.0007 | IBPLT006-24 | PLT.0007.gh*
atcctgttttcaaaaaacaaacaaaggggcagaaggtgaaaaaag
>PLT.0010 | IBPLT009-24 | PLT.0010.gh*
atccttctttccgaaaagaaaaaaagaatccttctgaaagttcag
>PLT.0218 | IBPLT206-24 | PQ204136
atccttctttccgaaaacaaataaaagttcagaaagttaaaatcaaaaagg
>PLT.0219 | IBPLT207-24 | PQ204137
atcctattttacgaaaacaaataagggttcagaagaaagcgagaataaaaaaag
>PLT.0220 | IBPLT208-24 | PQ204138
atcacgttttccgaaaacaaacaaaggttcagaaagcgaaaatcaaaaag
>PLT.0021 | IBPLT018-24 | PLT.0021.gh*
atcctattttccaaaaacaaacaaaggcccagaaggtgaaaaaag
>PLT.0222 | IBPLT210-24 | PQ204139
atcacgttttccgaaaacaaacaaaggttcagaaagcgaaaataaaaaag
>PLT.0039 | IBPLT034-24 | PLT.0039.gh*
atcctgttttccgaaaacaaagaaaggttcagaaaacaaaaaaag
>PLT.0224 | IBPLT212-24 | PQ204140
atcccatttttcgcaaaaacaaagaaaagttcagaaagcaaaaataaaaag
>PLT.0058 | IBPLT053-24 | PLT.0058.gh*
atccttctttccgaaaagaaaaaaagaatccttctgaaagttcag
>PLT.0226 | IBPLT214-24 | PQ204141
atcctgttttattaaaacaaacaagggtttcataaaccgagaataaaaaag
>PLT.0227 | IBPLT215-24 | PQ204142
atcccgttttatgaaaacaaacaaggtttcagaaagcgagaataaataaag
>PLT.0109 | IBPLT100-24 | PLT.0109.gh*
atccttctttccgaaaagaaaaaaagaatccttctgaaagttcag
>PLT.0143 | IBPLT134-24 | PLT.0143.gh*
atcctattttccaaaaacaaacaaaggcccagaaggtgaaaaaag
>PLT.0146 | IBPLT137-24 | PLT.0146.gh*
atcctattttccaaaaacaaacaaaggcccagaaggcgaaaaaag
>PLT.0231 | IBPLT219-24 | PQ204143
atcccatttttcgcaaaaacaaagaaaagttcagaaagcaaaaataaaaag
>PLT.0232 | IBPLT220-24 | PQ204144
atccagttttccgaaaacaagagttcagaaagcaaaaatcaaaaaaaaag
>PLT.0233 | IBPLT221-24 | PQ204145
atccttctttccgaaaacaaaaaaaaaagttcagaaagttaaaataaaaaaag
>PLT.0234 | IBPLT222-24 | PQ204146
atctttatgtttagaaaaacaagggtttttatttaaaaactagaagaaaaagg
>PLT.0235 | IBPLT223-24 | PQ204147
atcctgttttccgaaaccaagcaggggcttataaaaataaagcaagtgagaataaaaaaag
>PLT.0157 | IBPLT148-24 | PLT.0157.gh*
atccttctttccgaaaagaaaaaaagaatccttcttaaagttcag
>PLT.0196 | IBPLT184-24 | PLT.0196.gh*
atcctgttttcaaaaaacaaacaaaggggcagaaggtgaaaaaag
>PLT.0238 | IBPLT226-24 | PQ204148
atcctattttacgaaaacaaataagggttcagaagaaagcaagaataaaaaaag
>PLT.0239 | IBPLT227-24 | PQ204149
atcctgttttacgaaaataaataagggttcgggttcgtaaagaaagaatttaaataaaaaaag
>PLT.0240 | IBPLT228-24 | PQ204150
atctgtatttttagaaaaacaagggtttccttaaaaaactagaataaaaagg
>PLT.0204 | IBPLT192-24 | PLT.0204.gh*
atcctattttccaaaaacaaacaaaggcccagaaggcgaaaaaag
>PLT.0242 | IBPLT230-24 | PQ204151
atccggttttctgacaataccaaaaggttcagaaagggaaaatcaaaaag
>PLT.0221 | IBPLT209-24 | PLT.0221.gh*
atcctattttccaaaaacaaacaaaggcccagaaggtgaaaaaag
>PLT.0223 | IBPLT211-24 | PLT.0223.gh*
atcctattttccaaaaacaaacaaaggcccagaaggtgaaaaaag
>PLT.0245 | IBPLT233-24 | PQ204152
atccttctttccgaaaacaaaaaaaagttcagaaagtgaaaatcaaaaaagg
>PLT.0252 | IBPLT240-24 | PLT.0252.gh*
atcctattttccaaaaacaaacaaaggcccagaaggtaaaaaaag
>PLT.0247 | IBPLT235-24 | PQ204153
atcacgttttccgaaaacaaacaaaggttcagaaagcgaaaataaaaaag
>PLT.0248 | IBPLT236-24 | PQ204154
ctcctttttattttttttttttttccttttgacaaaaggaaaataaaggattaagaaagcaagaaaaaagagg
>PLT.0249 | IBPLT237-24 | PQ204155
atcacgttttccgaaaacaaacaaaggttcagaaagcgaaaataaaaaag
>PLT.0250 | IBPLT238-24 | PQ204156
atccgtgttttgagaaaacaaggaggttctcgaactagaatacaaaggaaaag
>PLT.0251 | IBPLT239-24 | PQ204157
atcacgttttccgaaaacaaacaaaggttcagaaagggaaaagaaaaaaaaa
>PLT.0257 | IBPLT245-24 | PLT.0257.gh*
atcctattttccaaaaacaaacaaaggcccagaaggtgaaaaaag
>PLT.0253 | IBPLT241-24 | PQ204158
atcacgttttccgaaaacaaacaaaggttcagaaagcgaaaatcaaaaag
>PLT.0254 | IBPLT242-24 | PQ204159
atcctgttttattaaaacaaacaagggtttcataaaccgagaataaaaaag
>PLT.0255 | IBPLT243-24 | PQ204160
atccttctttccgaaaacaaacaaataaaagttcagaaagtgaaaataaaaaaag
>PLT.0264A | IBPLT251-24 | PLT.0264A.gh*
atcctattttccaaaaacaaacaaaggcccagaaggtgaaaaaag
>PLT.0258 | IBPLT246-24 | PQ204161
atccgtgttttgagaaaacaaagaaaggggttctcgaactagaatacaaaggaaaag
>PLT.0259 | IBPLT247-24 | PQ204162
atccgtgttttttttgagaaaacaaaggggttctcgaatcgaactagaatacaaaggaaaag
>PLT.0260 | IBPLT248-24 | PQ204163
atcacgttttccgaaaacaaacaaaggttcagaaagcgaaaagaaaaaaaaa
>PLT.0262 | IBPLT249-24 | PQ204164
atcacgttttccgaaaacaaacaaaggttcagaaagcgaaaatcaaaaag
>PLT.0265 | IBPLT252-24 | PLT.0265.gh*
atcctattttccaaaaacaaacaaaggcccagaaggtgaaaaaag
>PLT.0289 | IBPLT275-24 | PLT.0289.gh*
atcctattttccaaaaacaaacaaaggcccagaaggtgaaaaaag
>PLT.0300 | IBPLT286-24 | PLT.0300.gh*
atccttctttccgaaaagaaaaaaagaatccttctgaaagttcag
>PLT.0266 | IBPLT253-24 | PQ204165
atcacgttttccgaaaaaaaaaaaacaaaggttcagaaagcgaaaataaaaaag
>PLT.0267 | IBPLT254-24 | PQ204166
atcacgttttccgaaaaaaaaaaacaaaggttcagaaagcgaaaataaaaaag
>PLT.0268 | IBPLT255-24 | PQ204167
atccgttttttgagaaaacaaaggggttctcgaattagaatacaaaggaaaag
>PLT.0307 | IBPLT293-24 | PLT.0307.gh*
atcctgttttcaaaaaacaaacaaaggggcagaaggtgaaaaaag
>PLT.0270 | IBPLT257-24 | PQ204168
atccttttttacgaaaattaaagaaggtctcatctcagaaagcgagaatagaaaaaaaaag
>PLT.0271 | IBPLT258-24 | PQ204169
atccttgttttgagaaaacaagtggttctcgaactagaatccaaaggaaaag
>PLT.0272 | IBPLT259-24 | PQ204170
atccttctttccgaaaacaaataaaagttcagaaagttaaaatcaaaaagg
>PLT.0273 | IBPLT260-24 | PQ204171
atccgtgttttgagaaaaccaggaggttctcgaactagaatacaaaggaaaag
>PLT.0274 | IBPLT261-24 | PQ204172
atccgttttttgagaaaacaaaggggttctcgaattagaatacaaaggaaaag
>PLT.0275 | IBPLT262-24 | PQ204173
atccttttttacgaaaataaagaggggctcacaaagcgagaatagaaaaaaag
>PLT.0276 | IBPLT263-24 | PQ204174
atccgtgttttgagaaaacaagggggttctcgaactagaatacaaaggaaaag
>PLT.0277 | IBPLT264-24 | PQ204175
atccttttttcagaaaacaaaagggcttcagaaagcaagaataaaaaaaaaag
>PLT.0278 | IBPLT265-24 | PQ204176
atccttcttttcgaaaacaaataaaagttcagaaagttaaaatcaaaaaagg
>PLT.0279 | IBPLT266-24 | PQ204177
atcacgttttccgaaaacaagcaaaggttcagaaagcgaaaataaaaaag
>PLT.0280 | IBPLT267-24 | PQ204178
atccgtgttttgagaaaacaagggggttctcgaactagaatacaaaggaaaag
>PLT.0315 | IBPLT302-24 | PLT.0315.gh*
atcctgttttcaaaaaacaaacaaagggccagaaggtgaaaaaag
>PLT.0282 | IBPLT269-24 | PQ204179
atccttctttccgaaaacaaaataaaagttcagaaagtgaaaatcaaaaagg
>PLT.0283 | IBPLT270-24 | PQ204180
atccgtgttttgagaaaacaaggaggttctcgaactaaaatacaaaggaaaag
>PLT.0316 | IBPLT303-24 | PLT.0316.gh*
atcctgttttcaaaaaacaaacaaagggccagaaggtgaaaaaag
>PLT.0285 | IBPLT272-24 | PQ204181
atccttctttccgaaaacaaataaaagttcagaaagttaaaatcaaaaaag
>PLT.0286 | IBPLT273-24 | PQ204182
atcctgttttgaaaaaaaaaaaaaaaaaaaatagttcagaataaagaataaaaaaag
>PLT.0342 | IBPLT329-24 | PLT.0342.gh*
atccttctttccgaaaagaaaaaaagaatccttcttaaagttcag
>PLT.0370 | IBPLT356-24 | PLT.0370.gh*
atcctgttttcaaaaaacaaacaaaggggcagaaggtgaaaaaag
>PLT.0290 | IBPLT276-24 | PQ204183
atcccgttttatgaaaacaaacaaggatttcacaaagcgagaataaataaag
>PLT.0291 | IBPLT277-24 | PQ204184
atccgtgttttgagaaaacaaaggggttctcgaatcgaactagaatacaaaggaaaag
>PLT.0292 | IBPLT278-24 | PQ204185
atcctattattttacgaaaataaacataagcaaaggttcagcaagcgagaataataaaaaag
>PLT.0294a | IBPLT279-24 | PQ204186
atcccgttttctgaaaacaaacacgggtttcagaaatacaaaataaataaag
>PLT.0294b | IBPLT280-24 | PQ204187
atccgtgttttgagaaaacaaggaggttctcgaactagaatacaaaggaaaag
>PLT.0399 | IBPLT382-24 | PLT.0399.gh*
atcctattttccaaaaacaaacaaaggcccagaaggtgaaaaaag
>PLT.0412 | IBPLT392-24 | PLT.0412.gh*
atcctctttttcgaaaacaaagagttaaaggaaaataaaaagggg
>PLT.0458 | IBPLT427-24 | PLT.0458.gh*
atctttgttttgagaaaaaaaaaatggaaaatgagaataaaaagg
>PLT.0298 | IBPLT284-24 | PQ204188
atccttctttccgaaaacaaataaaagttcagaaagttaaaataaaaaag
>PLT.0299 | IBPLT285-24 | PQ204189
atccggttttctgacaataccaaaaggttcagaaagggaaaatcaaaaag
>PLT.0460 | IBPLT429-24 | PLT.0460.gh*
atcctctttttcgaaaacaaagagttaaaggaaaataaaaagggg
>PLT.0301 | IBPLT287-24 | PQ204190
atccgtgttttgagaaaacaagggggttttccaactagaatacaaaggaaaag
>PLT.0302 | IBPLT288-24 | PQ204191
atccttctttccgaaaacaaaataaaagttcagaaagtgaaaatcaaaaagg
>PLT.0464 | IBPLT433-24 | PLT.0464.gh*
atcctctttttcgaaaacaaagagttaaaggaaaataaaaagggg
>PLT.0304 | IBPLT290-24 | PQ204192
atcacgttttccgaaaacaaacaaaggttcagaaagggaaaagaaaaaaaaa
>PLT.0305 | IBPLT291-24 | PQ204193
atcacgttttccgaaaacaaacaaaggttcagaaagcgaaaataaaaaag
>PLT.0306 | IBPLT292-24 | PQ204194
atccatgttttgagaaaaaaaaaaggggggggttctcgaactagaatacaaaggaaaag
>PLT.0500 | IBPLT468-24 | PLT.0500.gh*
atccttctttccgaaaagaaaaaaagaatccttctgaaagttcag
>PLT.0308 | IBPLT294-24 | PQ204195
atccttctttctgaaaacaaataaaagttcctaaagttaaaatcaaaaagg
>PLT.0309 | IBPLT295-24 | PQ204196
atcttcttttccgaaaccaaacctaaatacaagggttcaaaaagcgagaataaaaaag
>PLT.0520 | IBPLT488-24 | PLT.0520.gh*
atcctattttacaaaaacaaacaaaggcccagaaggtgaaaaaag
>PLT.0569 | IBPLT536-24 | PLT.0569.gh*
atcctattttccaaaaacaaacaaaggcccagaaggtgaaaaaag
>PLT.0609 | IBPLT575-24 | PLT.0609.gh*
atcctattttccaaaaacaaacaaaggcccagaaggtgaaaaaag
>PLT.0313A | IBPLT299-24 | PQ204197
atcttctttttgagaaaaagaaatatataaaatatttcttatttcagataagaaagaataatatttcttatctaatattaaa
>PLT.0313B | IBPLT300-24 | PQ204198
atcttctttttgagaaaaagaaatatataaaatatttcttatttcagataagaaagaataatattttcttatctaatattaaa
>PLT.0610 | IBPLT576-24 | PLT.0610.gh*
atcctattttccaaaaacaaacaaaggcccagaaggtgaaaaaag
>PLT.0613 | IBPLT579-24 | PLT.0613.gh*
atcctgttttccgaaaacaaagaaaggttcagaaaacaaaaaaag
>PLT.0640 | IBPLT605-24 | PLT.0640.gh*
atcctattttccaaaaacaaacaaaggcccagaaggtgaaaaaag
>PLT.0020 | IBPLT017-24 | PLT.0020.gh*
atcctgttttcccaaaacaaaggtttcaaaaaacgaaaaaaaag
>PLT.0318 | IBPLT305-24 | PQ204199
atcccgttttatgaaaacaaacaagggtttcagaaagcgagaataaataaag
>PLT.0319 | IBPLT306-24 | PQ204200
atcctgttttatgaaaataaacaagggtttcataaaccgaaaataaaaaag
>PLT.0091 | IBPLT085-24 | PLT.0091.gh*
atcctgttttacgagaacagacaagggtttagaaaaaagggagg
>PLT.0321 | IBPLT308-24 | PQ204201
atcgcgttttccgaaaacaaacaaaggttcagaaagcgaaaagaaaaaaaa
>PLT.0322 | IBPLT309-24 | PQ204202
atcctgctttacgaaaacaagggagagttctgttcagaaagcaacgagaaaaaaag
>PLT.0323 | IBPLT310-24 | PQ204203
atcctattttacgaaaaccagcaccgggggtttagaaagcgatcaaaaaaaag
>PLT.0104 | IBPLT096-24 | PLT.0104.gh*
atcctgttttctcaaaacaaaggttcaaaaaacgaaaaaaaaag
>PLT.0325 | IBPLT312-24 | PQ204204
ctcctttttattttttttttttttccttttgacaaaaggaaaataaaggattaagaaagcaagaaaaaagagg
>PLT.0326 | IBPLT313-24 | PQ204205
atcctattattttacgaaaataaacataaacaaaggttcagcaagcgagaataataaaaaaggaaag
>PLT.0142 | IBPLT133-24 | PLT.0142.gh*
atcctattttccaaaaacaaacaaaggcccagaaggtgaaaaag
>PLT.0216 | IBPLT204-24 | PLT.0216.gh*
atcctgttttccaaaaacaaacaaaggttcagaaggtgaaaagg
>PLT.0329 | IBPLT316-24 | PQ204206
atcctgttttcagaaaaaatgaatggatttctgaaagcgagaataaaaaaag
>PLT.0330 | IBPLT317-24 | PQ204207
atcacgttttccgaaaacaaacaaaggttcagaaagcgaaaataaaaaag
>PLT.0331 | IBPLT318-24 | PQ204208
atccgtgttttgagaaaacaagggggttctcgaactagaatacaaaggaaaag
>PLT.0332 | IBPLT319-24 | PQ204209
atccgtgttttgagaaaacaagggggttctcgaactagaatacaaagaaaaag
>PLT.0333 | IBPLT320-24 | PQ204210
atccggttttctgacaatactaaaaggtttagaaagggaaaatcaaaaag
>PLT.0337 | IBPLT324-24 | PLT.0337.gh*
atcctgttttacgcgaacagacaagggtttagaaaaaggggagg
>PLT.0335 | IBPLT322-24 | PQ204211
ctccttttgtctccctttaaaaaaaaaggatgcagaaagcaagaataaaaaag
>PLT.0345 | IBPLT332-24 | PLT.0345.gh*
atcctgttttcccaaaacaaaggtttcaaaaaacgaaaaaaaag
>PLT.0488 | IBPLT456-24 | PLT.0488.gh*
atcctgttttacgagaacagacaagggtttagaaaaaagggagg
>PLT.0338 | IBPLT325-24 | PQ204212
atcacgttttccgaaaacaaacaaaggttcagaaagcgaaaataaaaaag
>PLT.0339 | IBPLT326-24 | PQ204213
atcgcgttttccgaaaacaaacaaaggttcagaaagcgaaaagaaaaaaaa
>PLT.0340 | IBPLT327-24 | PQ204214
atccttctttccgaaaacaaaataaaagttcagaaagttaaaataaaaaagg
>PLT.0578 | IBPLT545-24 | PLT.0578.gh*
atccggttttcaaaaaacaaacaaaagtgaaaaataaaaaagag
>PLT.0636 | IBPLT602-24 | PLT.0636.gh*
atcctgtcttctaaaaacaaagattcagaaagttaaaaaagggg
>PLT.0033 | IBPLT028-24 | PLT.0033.gh*
atcctgttttctcaaaacaaaggttcagaaaacgacaaagagg
>PLT.0344 | IBPLT331-24 | PQ204215
atcccttttttgaaaaacaagtggttctcaaaccagaacccaaaggaaaag
>PLT.0050 | IBPLT045-24 | PLT.0050.gh*
atcctgctttcagaaaacaaaaagagggttcagaaagcaaagg
>PLT.0061 | IBPLT056-24 | PLT.0061.gh*
atcctgctttcagaaaacaaaaagagggttcagaaagcaaagg
>PLT.0082 | IBPLT078-24 | PLT.0082.gh*
atcctgtcttctcaaaataaaggttcagaaagcgagaaaaagg
>PLT.0087 | IBPLT081-24 | PLT.0087.gh*
atcctgtcttctcaaaataaaggttcagaaagcgagaaaaagg
>PLT.0349 | IBPLT336-24 | PQ204216
atcacgttttccgaaaacaaacaaaggttcagaaagcgaaaagaaaaaag
>PLT.0350 | IBPLT337-24 | PQ204217
atccgtgttttgagaaaacaaggggttctcgaactagaatacaaaggaaaag
>PLT.0125 | IBPLT116-24 | PLT.0125.gh*
atcctgtcttctcaaaataaaggttcagaaagcgagaaaaagg
>PLT.0352 | IBPLT339-24 | PQ204218
atcacgttttccgaaaacaaacaaaggttcagaaagcgaaaatcaaaaag
>PLT.0353 | IBPLT340-24 | PQ204219
atccgtgttttgagaaaacaagggggttttccaactagaatacaaaggaaaag
>PLT.0190 | IBPLT178-24 | PLT.0190.gh*
atcctatcttctaaaaacaaaggttcaggaagtgaaaaaaggg
>PLT.0355 | IBPLT342-24 | PQ204220
atcacgttttccgaaaacaaacaaaggttcagaaagcgaaaataaaaaag
>PLT.0356 | IBPLT343-24 | PQ204221
atccgttttttgagaaaacaaaggggttctcgaattagaatacaaaggaaaag
>PLT.0193 | IBPLT181-24 | PLT.0193.gh*
atcctgctttcagaaaacaaaaagagggttcagaaagcaaagg
>PLT.0288 | IBPLT274-24 | PLT.0288.gh*
atcctgctttcagaaaacaaaaagagggttcagaaagcaaagg
>PLT.0341 | IBPLT328-24 | PLT.0341.gh*
atcctgtcttctcaaaataaaggttcagaaagcgagaaaaagg
>PLT.0364 | IBPLT351-24 | PLT.0364.gh*
atcctgttttctcaaaacaaaggttcagaaaacgacaaagagg
>PLT.0369 | IBPLT355-24 | PLT.0369.gh*
atcctgctttcagaaaacaaaaagagggttcagaaagcaaagg
>PLT.0363 | IBPLT350-24 | PQ204222
atcacgttttccgaaaacaaacaaaggttcagaaagcgaaaatcaaaaag
>PLT.0447 | IBPLT416-24 | PLT.0447.gh*
atcctgttttctcaaaacaaaggttcaaaaaacgaaaaaaaag
>PLT.0365 | IBPLT352-24 | PQ204223
atcctgttttacgaaaatgaagagggcctcagaaagcgagaataataaaaaaaag
>PLT.0462 | IBPLT431-24 | PLT.0462.gh*
atcctgctttcagaaaacaaaaatagggttcagaaagcaaagg
>PLT.0368 | IBPLT354-24 | PQ204224
atcctgttttctaaaaacaaataagggttcataaagcgagaatcaaaaag
>PLT.0551 | IBPLT518-24 | PLT.0551.gh*
atcctgaaacaaataaaagttcagaaagtgaaaataaaaaaag
>PLT.0555 | IBPLT522-24 | PLT.0555.gh*
atcctgctttcagaaaacaaaaagagggttcagaaagcaaagg
>PLT.0579 | IBPLT546-24 | PLT.0579.gh*
atcctgttttctcaaaataaaggttcaaaaaacgaaaaaaggg
>PLT.0581 | IBPLT548-24 | PLT.0581.gh*
atccggttttccgaaaacaaacaaaaattgaaaaagaaaaaag
>PLT.0373 | IBPLT359-24 | PQ204225
atctttattttgataaaatttgtttttatagaaaaattcaaatcaaaaaa
>PLT.0374 | IBPLT360-24 | PQ204226
atcctgctttacgaaaacaagggaaagttcagttaagaaagcgacgagaaaaaagg
>PLT.0376 | IBPLT361-24 | PQ204227
atccgtgttttgagaaaacaagtggttctcgagctagaatccaaaggaaaag
>PLT.0378 | IBPLT363-24 | PQ204228
atccgtgttttgagaaaacaagggggttctcgaactagaatacaaaggaaaag
>PLT.0379 | IBPLT364-24 | PQ204229
atccttttttacgaaaataaagagggtctcagaaagcgagaatagaaaaaaaag
>PLT.0595 | IBPLT562-24 | PLT.0595.gh*
atcctgtcttttcaaaacaaaggtttcaaaagcgaaattaagg
>PLT.0381 | IBPLT366-24 | PQ204230
atctttattttgagataattggtttttatataaaaacgaaaatcaaaaaa
>PLT.0382 | IBPLT367-24 | PQ204231
atccggtttttgttttccaaaaacaaacaaaggctaaaatcacaaaaaag
>PLT.0383 | IBPLT368-24 | PQ204232
atcctgttttccgacaacaaaaaaagttccataaagacagaaaaaaaaag
>PLT.0384 | IBPLT369-24 | PQ204233
atccgtctttcttttgagaaaacaagggggttctcaaactagaatacaaaggaaaag
>PLT.0663 | IBPLT628-24 | PLT.0663.gh*
atcctgttttctcaaaacaaaggttcaaaaaacgaaaaaaagg
>PLT.0055 | IBPLT050-24 | PLT.0055.gh*
atcctgttttttcaaaacaaaggttcaaaaaacgaaataaag
>PLT.0178 | IBPLT166-24 | PLT.0178.gh*
atcctatcttctcaaaacaaaggttcagaaagcaaaaaaagg
>PLT.0181 | IBPLT169-24 | PLT.0181.gh*
atcctgttttctcaaaacaaagattcagaaaacgaaaaaaag
>PLT.0390 | IBPLT374-24 | PQ204234
atccttctttccgaaaacaaacaaataaaagttcagaaagttcaaataaaaaaag
>PLT.0391 | IBPLT375-24 | PQ204235
atcctattttacgaaaacaaataagggttcagaagaaagcaagaataaaaaaag
>PLT.0183 | IBPLT171-24 | PLT.0183.gh*
atccggttttccgaaaacaaacaaaagttgaaaaagaaaaag
>PLT.0207 | IBPLT195-24 | PLT.0207.gh*
atcctatcttctcaaaacaaaggttcagaaagcaaaaaaagg
>PLT.0210 | IBPLT198-24 | PLT.0210.gh*
atcctgttttctcaaaacaacgattcagaaaacgaaaaaaag
>PLT.0396 | IBPLT379-24 | PQ204236
ctccttttgtcaaaagcaaaaaataaagattcagaaagcaacaataaaaaaag
>PLT.0397 | IBPLT380-24 | PQ204237
atcctgctttacgaaaacaagggaaagttcagaaagcgacgagaaaaaag
>PLT.0398 | IBPLT381-24 | PQ204238
atcctgctttacgaaaacaagggaaagttcagttcagaaagcgacgagaaaatag
>PLT.0236 | IBPLT224-24 | PLT.0236.gh*
atcctattttccgaaaacaaaggtttagaaagtgaaaaaggg
>PLT.0312 | IBPLT298-24 | PLT.0312.gh*
atcctgttttctcaaaacaacgattcagaaaacgaaaaaaag
>PLT.0401 | IBPLT384-24 | PQ204239
ctcctaaaaaaaaaataataataaggattcagaaagcaagaataaaaaaaag
>PLT.0328 | IBPLT315-24 | PLT.0328.gh*
atcctgttttttcaaaacaaaggttcaaaaaacgaaataaag
>PLT.0404 | IBPLT387-24 | PQ204240
atcacgttttccgaaaacaaacaaaggttcagaaagcgaaaatcaaaaag
>PLT.0405 | IBPLT388-24 | PQ204241
atccatgttttgagaaaacaagggggttctcgaactagaatccaaaggaaaag
>PLT.0336 | IBPLT323-24 | PLT.0336.gh*
atcctgtcttctcaaaacaaaggttcagaaagcgaaaaaagg
>PLT.0407 | IBPLT390-24 | PQ204242
ctccttttattttccttttttcaaaagaaaaataaaggattaacaaagcaagaataaaaag
>PLT.0380 | IBPLT365-24 | PLT.0380.gh*
atcctattttccgaaaacaaaggtttagaaagtgaaaaaggg
>PLT.0386 | IBPLT371-24 | PLT.0386.gh*
atcctattttccgaaaacaaaggtttagaaagtgaaaagggg
>PLT.0413 | IBPLT393-24 | PQ204243
atccttctttccgaaaacaaataaataaaagttcagaaagtgaaaataaaaaaag
>PLT.0444 | IBPLT413-24 | PLT.0444.gh*
atcctgttttctcaaaacaaaggttcagaaagcgaaaaaagg
>PLT.0415 | IBPLT395-24 | PQ204244
ctccttttgtctcctttttttttttcaaaagcaaaaaagggggattcagaaagcaagaataaaaaag
>PLT.0416 | IBPLT396-24 | PQ204245
ctcctttttttttttcaaaaaaaaagtaaaaaataagaaagcaagaataaaaaaaaag
>PLT.0417 | IBPLT397-24 | PQ204246
atcacgctttccgaaaacaaacaagggttcagaaagcgaaaataaaaaag
>PLT.0483 | IBPLT451-24 | PLT.0483.gh*
atcctatcttctcaaaacaaaggttcagaaagcaaaaaaagg
>PLT.0493 | IBPLT461-24 | PLT.0493.gh*
atcctgtcttctaaaaacaaaagttcagaaagtgaaaagggg
>PLT.0666 | IBPLT631-24 | PLT.0666.gh*
atccttttttttcgttttatgaatctttgttttgaaaaaaag
>PLT.0035 | IBPLT030-24 | PLT.0035.gh*
atcctattttctcaaaacaaaggttcagaaggcgaaaaaag
>PLT.0433 | IBPLT402-24 | PQ204247
atccttctttccgaaaacaaataaaagttcagaaagtgaaaataaaaaaaaag
>PLT.0434 | IBPLT403-24 | PQ204248
atcctattattttacgaaaataaacataagcaaaggttcagcaagcgagaataataaaaaag
>PLT.0435 | IBPLT404-24 | PQ204249
atcacgttttccgaaaacaaacaaaggttcagaaagcgaaaatcaaaaag
>PLT.0436 | IBPLT405-24 | PQ204250
atcccatttttctcaaaaacaaagaaaagttcagaaagcgaaaataaaaag
>PLT.0138 | IBPLT129-24 | PLT.0138.gh*
atcctgttttacgggcaggtcaaaaaggaataaaaaaatag
>PLT.0438 | IBPLT407-24 | PQ204251
atcctattttttttccgaaaacaaaaaaagttccataaagacagaaaaaaaag
>PLT.0439 | IBPLT408-24 | PQ204252
atcacgttttccgaaaacaaaaaaaggttcagaaagcgaaaataaaaaag
>PLT.0440 | IBPLT409-24 | PQ204253
atcccatttttcgcaaaaacaaagaaaagttcagaaagcaaaaataaaaag
>PLT.0441 | IBPLT410-24 | PQ204254
atcctattttatgagaacaaaaacaaacaaggggtcagaacgggagaaagag
>PLT.0442 | IBPLT411-24 | PQ204255
ctccttttattttcctttttttcaaaagcaaaataaaggatgaagaaagtcagaaaaaaagg
>PLT.0148 | IBPLT139-24 | PLT.0148.gh*
atcctgttttacgggcaggtcaaaaaggaataaaaaaatag
>PLT.0445 | IBPLT414-24 | PQ204256
atcctcttttccgagaacaaacaggggttcggttccgaaagggaaaaagggg
>PLT.0347 | IBPLT334-24 | PLT.0347.gh*
atcctattttctcaaaacaaaggttcagaaggcgaaaaaag
>PLT.0389 | IBPLT373-24 | PLT.0389.gh*
atcctattttctcaaaacaaaggttcagaaggcgaaaaaag
>PLT.0402 | IBPLT385-24 | PLT.0402.gh*
atcctgtcttctcaaaacaaaggttcaggaagctaaaaaag
>PLT.0406 | IBPLT389-24 | PLT.0406.gh*
atcctgttttctcaaaacaaaggttcagaaagcaaaaaagg
>PLT.0450 | IBPLT419-24 | PQ204257
atccgtgttttgagaaaacaaggggttctcgaactagaatacaaaggaaaag
>PLT.0451 | IBPLT420-24 | PQ204258
atcctgctttatgaaaacatgggaaagttcagttcagaaagcgacgagaaaaaag
>PLT.0474 | IBPLT442-24 | PLT.0474.gh*
atccggttttccgaaaataaaagtggaaaaataaaaaagag
>PLT.0453 | IBPLT422-24 | PQ204259
atcctgttttcagaaaattaagggggggtttcgaaaacaagaatccaaaaag
>PLT.0454 | IBPLT423-24 | PQ204260
atcacgttttccgaaaacaaacaaagattcagaaagcgaaaatcaaaaag
>PLT.0496 | IBPLT464-24 | PLT.0496.gh*
atcctgttttctcaaaacaaaggttcagaaagcaaaaaagg
>PLT.0456 | IBPLT425-24 | PQ204261
atcacgttttccgaaaacaaacaaaggttcagaaagcgaaaatcaaaaag
>PLT.0508 | IBPLT476-24 | PLT.0508.gh*
gtcctgttttacgagcaggtcaaaaagcaataaaaaaatag
>PLT.0538 | IBPLT505-24 | PLT.0538.gh*
atcctgtcttctccaaataaaggttcagaaagcgaaaaggg
>PLT.0459 | IBPLT428-24 | PQ204262
atccgtgttttgagaaaacaaggggttctcgaactagaatccaaaggaaaag
>PLT.0013 | IBPLT012-24 | PLT.0013.gh*
atcctgttttctgaaaacaaacaaaggttcagaaaaaaag
>PLT.0079 | IBPLT075-24 | PLT.0079.gh*
atcctgtcttctcaaaataaagttcagaaagcgaaaaggg
>PLT.0096 | IBPLT090-24 | PLT.0096.gh*
atcctgttttacgagcaggtcaaaaagcaataaaaaatag
>PLT.0097 | IBPLT091-24 | PLT.0097.gh*
atcctgttttacgagcaggtcaaaaagcaataaaaaatag
>PLT.0169 | IBPLT160-24 | PLT.0169.gh*
atcctgtcttctcaaaataaagttcagaaagcgaaaaggg
>PLT.0228 | IBPLT216-24 | PLT.0228.gh*
atccgatttctagagacaatagtttcctttccgagaacgg
>PLT.0243 | IBPLT231-24 | PLT.0243.gh*
atcctattttatcaaaacaaagtttagaaaaagaaaaggg
>PLT.0467 | IBPLT436-24 | PQ204263
atcccgttttatgaaaacaaacaagggtttcagaaagcgagaataaataaag
>PLT.0354 | IBPLT341-24 | PLT.0354.gh*
atcctgtcttctcaaaataaagttcagaaagcgaaaaggg
>PLT.0469 | IBPLT438-24 | PQ204264
ctccttttttacttttttcaaaagcaaaaaaaaagtattaataaagcaagaaaaaaag
>PLT.0394 | IBPLT377-24 | PLT.0394.gh*
atcctgttttctgaaaacaaacaaaggttcagaaaaaaag
>PLT.0395 | IBPLT378-24 | PLT.0395.gh*
atcctgttttctcaaaacaaaggttcagaaagcaaaaagg
>PLT.0473 | IBPLT441-24 | PQ204265
atcctgttttcagaaaattaagggggggtttcgaaaacaagaatccaaaaag
>PLT.0411 | IBPLT391-24 | PLT.0411.gh*
atcctgttttctcaaaacaaaggttcagaaggcgaaaaag
>PLT.0430 | IBPLT399-24 | PLT.0430.gh*
atcctgttttctgaaaacaaacaaaggttcagaaaaaaag
>PLT.0476 | IBPLT444-24 | PQ204266
atctttatttgttttgtttttttataaaccaaaggtttataaaaaaacaaaacaaactagaatccaaaatcaaaaag
>PLT.0477 | IBPLT445-24 | PQ204267
atcctgttttattaaaacaaacaagggtttcataaaccgagaataaaaaag
>PLT.0431 | IBPLT400-24 | PLT.0431.gh*
atcctcttttctgaaaacaaacaaaggttcagaaaaaaag
>PLT.0479 | IBPLT447-24 | PQ204268
atcacgttttccgaaaacaaacaaaggttcagaaagcgaaaatcaaaaag
>PLT.0480 | IBPLT448-24 | PQ204269
atccttctttccgaaaacaaataaaagttcagaaagtgaaaataaaaaaag
>PLT.0481 | IBPLT449-24 | PQ204270
atccttctttccgaaaacaaataaaagttaagaaagtgaaaatcaaaaaag
>PLT.0432 | IBPLT401-24 | PLT.0432.gh*
atcctgttttctgaaaacaaacaaaggttcagaaaaaaag
>PLT.0498 | IBPLT466-24 | PLT.0498.gh*
atcctattttatcaaaacaaagtttataaaacgaaaaggg
>PLT.0484 | IBPLT452-24 | PQ204271
atcttcttttccgaaaccaaacccagatacaagggttaaaaaggcgagaaaaaaag
>PLT.0510 | IBPLT478-24 | PLT.0510.gh*
atcctgttttacgagcaggtcaaaaagcaataaaaaatag
>PLT.0487 | IBPLT455-24 | PQ204272
atccttctttccgaaaacaaataaaagttcagaaagttaaaatcaaaaagg
>PLT.0545 | IBPLT512-24 | PLT.0545.gh*
atcctattttatcaaaacaaagtttagaaaaagaaaaggg
>PLT.0490 | IBPLT458-24 | PQ204273
atcttgtttttctaaaccaaaccccactccacgggttaacaaagggaaaaag
>PLT.0491 | IBPLT459-24 | PQ204274
atcacgttttccgaaaacaagcaaaggttcagaaagcgaaaataaaaaag
>PLT.0575 | IBPLT542-24 | PLT.0575.gh*
atcctgttttctcaaaacaaaggttcagaaggcgaaaaag
>PLT.0591 | IBPLT558-24 | PLT.0591.gh*
atcctgttttctgaaaacaaacaaaggttcagaaaaaaag
>PLT.0494 | IBPLT462-24 | PQ204275
atccttctttccgaaaacaaataaataaaagttcagaaagtgaaaataaaaaaag
>PLT.0495 | IBPLT463-24 | PQ204276
atccttctttccgaaaacaaaataaaagttcagaaagttaaaatcaaaaagg
>PLT.0611 | IBPLT577-24 | PLT.0611.gh*
atcctgttttctcaaaacaaaggttcagaaggcgaaaaag
>PLT.0030 | IBPLT025-24 | PLT.0030.gh*
atcctgttttccgaaaacaaacaaaagttcagaaaaaag
>PLT.0049 | IBPLT044-24 | PLT.0049.gh*
atcctgagttacgcgaacaaaccagagtttagaaagcgg
>PLT.0499 | IBPLT467-24 | PQ204277
atcctgctttccgaaaacaaaaaaataaaagttcagaaagttcaaattaaacaaaaaag
>PLT.0059 | IBPLT054-24 | PLT.0059.gh*
atcctgagttacgcgaacaaaccagagtttagaaagcgg
>PLT.0501 | IBPLT469-24 | PQ204278
atcctattattttacgaaaataaacataaacaaaggttcagcaagcgagaataataaaaaaggaaag
>PLT.0502 | IBPLT470-24 | PQ204279
atcctgttttatgaaaatgaagagggactcggaaagcgagaataataaaaaaaag
>PLT.0106 | IBPLT097-24 | PLT.0106.gh*
atcctgggttacgcgaacaaaccagagtttagaaagcgg
>PLT.0129 | IBPLT119-24 | PLT.0129.gh*
atcctgttttcccaaaacaaaggttcagaaagaaaaaag
>PLT.0189 | IBPLT177-24 | PLT.0189.gh*
atcctgggttacgcgaacaaaccagagtttagaaagcgg
>PLT.0506 | IBPLT474-24 | PQ204280
atccttctttccgaaaacaaaaaaagttcagaaagttaaaataaaaaaagg
>PLT.0209 | IBPLT197-24 | PLT.0209.gh*
atcctgttttccgaaaacaaacaaaagttcagaaaaaag
>PLT.0229 | IBPLT217-24 | PLT.0229.gh*
atcctgttttcccaaaacaaaggttcagaaagaaaaaag
>PLT.0509 | IBPLT477-24 | PQ204281
atcctgctttacgaaaacaagggaaagttcggttaagaaagcgacgagaaaaaagg
>PLT.0237 | IBPLT225-24 | PLT.0237.gh*
atcctgttttcccaaaacaaaggttcagaaagaaaaaag
>PLT.0512 | IBPLT480-24 | PQ204282
atccgtgttttgagaaaacaagggggttctcgaactagaatacaaaggaaaag
>PLT.0317 | IBPLT304-24 | PLT.0317.gh*
atcctgttttcccaaaataaaggttcagaaagaaaaaag
>PLT.0362 | IBPLT349-24 | PLT.0362.gh*
atcctgggttacgcgaacaaaccagagtttagaaagcgg
>PLT.0516 | IBPLT484-24 | PQ204283
atatttcttttgagaaaatgaaatatataaattatttcaaatttatataagaataatttcttatctaatattaaa
>PLT.0400 | IBPLT383-24 | PLT.0400.gh*
atccgtgttttgagaaaacaagtagttctcgaactagag
>PLT.0471 | IBPLT439-24 | PLT.0471.gh*
atcttgtattacccgaatgaatttcggtcgatggaacga
>PLT.0519 | IBPLT487-24 | PQ204284
atccgtgttttgagaaaacaaggaggttctcgaactagaatacaaaggaaaag
>PLT.0598 | IBPLT564-24 | PLT.0598.gh*
atcctgggttacgcgaacaaaccagagtttagaaagcgg
>PLT.0523 | IBPLT490-24 | PQ204285
atccttttttacgaaaataaagagggtctcagaaagcgagaatagaaaaaaaag
>PLT.0524 | IBPLT491-24 | PQ204286
atcctcttttccgaaaccaaccccaaatagaggggttttaaaaacgagaataaaaaag
>PLT.0525 | IBPLT492-24 | PQ204287
atcctttttttttttttgaaaacaaagagttaaaggaaaataaaaaagggg
>PLT.0527 | IBPLT494-24 | PQ204288
atccttctttccgaaaacaaataaaagttcagaaagtgaaaataaaaaagg
>PLT.0528 | IBPLT495-24 | PQ204289
atcctgctttatgaaaacatgggaaagttcagttcagaaagcgacgagaaaaaag
>PLT.0529 | IBPLT496-24 | PQ204290
atccgtgttttgagaaaacaaggggttctcgaactagaatccaaaggaaaag
>PLT.0115 | IBPLT106-24 | PLT.0115.gh*
atcctggcttacgcgaacaaaccagagtttcaaaagcg
>PLT.0531 | IBPLT498-24 | PQ204291
atccgtgttttgagaaaacaaggaggttctcgaactagaatagaaaggaaaag
>PLT.0532 | IBPLT499-24 | PQ204292
atcctattattttacgaaaataaacataaacaaaggttcagcaagcgagaataataaaaaaggaaag
>PLT.0533 | IBPLT500-24 | PQ204293
atcctgttttctgaaaacaaataaaggttaataaagcgagaataaaaaaag
>PLT.0534 | IBPLT501-24 | PQ204294
atccttgttttgagaaaacaagtggttctcgaactagaatccaaaggaaaag
>PLT.0535 | IBPLT502-24 | PQ204295
atccgtgttttgagaaaacaaggaggttctcgaactagaatagaaaggaaaag
>PLT.0536 | IBPLT503-24 | PQ204296
atccggttttacgaaaatgcgtgtggtaggggcttatgaaaactataatcgaataaaaaag
>PLT.0537 | IBPLT504-24 | PQ204297
atcctgttttcagaaaaaatgaatggatttctgaaagcgagaataaaaaaag
>PLT.0646 | IBPLT611-24 | PLT.0646.gh*
atcctggcttacgcgaacaaaccagagtttcaaaagcg
>PLT.0539 | IBPLT506-24 | PQ204298
atccttctttccgaaaacaaaataaaagtttagaaagttaaaataaaaaagg
>PLT.0540 | IBPLT507-24 | PQ204299
atcccgttttatgaaaagaaacaagggtttcagaacgcgagaataaataaag
>PLT.0552 | IBPLT519-24 | PLT.0552.gh*
ctcctttttttccttttttaaaaagaataaaaaag
>PLT.0542 | IBPLT509-24 | PQ204300
atcccgttttatgaaaacaaacaagggtttcagaaagcgagaataaataaag
>PLT.0446 | IBPLT415-24 | PLT.0446.gh*
ctccttttgtttccttttttcaaaagaaaaaaag
>PLT.0544 | IBPLT511-24 | PQ204301
atcctgttttacgaaaatgaagagggactcagaaagcgagaataagaaaaaaag
>PLT.0554 | IBPLT521-24 | PLT.0554.gh*
atctggtgttataaaaacaagcgataaaaaaaag
>PLT.0604 | IBPLT570-24 | PLT.0604.gh*
ctccttttgtttccttttttcaaaagaaaaaaag
>PLT.0547 | IBPLT514-24 | PQ204302
ctccttttgtcaaaagcaaaaaataaagattcagaaagcaacaataaaaaaag
>PLT.0627 | IBPLT593-24 | PLT.0627.gh*
ctccttttatctcctttttaaaaagaaaataaag
>PLT.0549 | IBPLT516-24 | PQ204303
atcttctttttgagaaaaagaaatatataaaatatttcttatttcagataagaaagaataatattttcttatctaatattaaa
>PLT.0550 | IBPLT517-24 | PQ204304
ctccttttgtcaaaagcaaaaaataaagattcagaaagcaacaataaaaaaag
>PLT.0650 | IBPLT615-24 | PLT.0650.gh*
ctccttttgtttccttttttcaaaagaaaaaaag
>PLT.0153 | IBPLT144-24 | PLT.0153.gh*
atcctattttccgaaaacaaaggttaaaaaggg
>PLT.0553 | IBPLT520-24 | PQ204305
atccgtgttttgagaaaacaaggggttctcgaactagaatccaaaggaaaag
>PLT.0185 | IBPLT173-24 | PLT.0185.gh*
atcctattttccgaaaacaaaggttaaaaaggg
>PLT.0507 | IBPLT475-24 | PLT.0507.gh*
ctccttttttctcctttttcaaaagaaaaaaag
>PLT.0556 | IBPLT523-24 | PQ204306
atcttaatttggagaaaatttgtttctctataaaaactagaatcaaaaag
>PLT.0005 | IBPLT004-24 | PLT.0005.gh*
atcctattttccgaaaacaaagtgaaaggggg
>PLT.0560 | IBPLT527-24 | PQ204307
atccttctttccgaaaacaaataaaagttaagaaagtgaaaatcaaaaaag
>PLT.0561 | IBPLT528-24 | PQ204308
atccatgttttgagaaaaaaaaaggggggggttctcgaactagaatacaaaggaaaag
>PLT.0562 | IBPLT529-24 | PQ204309
atcccgttttatgaaaacaaacaaaggtttcagaaaccgagaataaataaag
>PLT.0564 | IBPLT531-24 | PQ204310
atccggttttccgaaaacaaacaaaagttgaaaaagaaaaaaggaaggataag
>PLT.0016 | IBPLT013-24 | PLT.0016.gh*
atcctattttccgaaaacaaagtgaaaggggg
>PLT.0566 | IBPLT533-24 | PQ204311
atcccgttttatgaaaacaaacaaggtttcagaaagcgagaataaataaag
>PLT.0141 | IBPLT132-24 | PLT.0141.gh*
atcctattttccgaaaacaaagtgaaaggggg
>PLT.0295 | IBPLT281-24 | PLT.0295.gh*
atcctattttccgaaaacaaagtgaaaagggg
>PLT.0570 | IBPLT537-24 | PQ204312
atccttctttccgaaaacaaataaaagttcagaaagtgaaaataaaaaaag
>PLT.0571 | IBPLT538-24 | PQ204313
atccttctttccgaaaacaaataaaagttaagaaagtgaaaatcaaaaaag
>PLT.0572 | IBPLT539-24 | PQ204314
ctccttaattgtctcctaaaaaaaacggattcaaaaagcaagaataaaaaag
>PLT.0573 | IBPLT540-24 | PQ204315
atcctttttgacgaaaatcaaaaggggctcagaaagcaagaatagacaaaaaag
>PLT.0574 | IBPLT541-24 | PQ204316
ctccttaattgtctcctaaaaaaaacggattcaaaaagcaagaataaaaaag
>PLT.0320 | IBPLT307-24 | PLT.0320.gh*
atcctattttccgaaaacaaagtgaaaggggg
>PLT.0576 | IBPLT543-24 | PQ204317
atcccgttttatgaaaacaaacaagggtttcacaaagcgagaaaaaataaag
>PLT.0577 | IBPLT544-24 | PQ204318
atccgtgttttgagaaaacaagggggttctcgaactagaatacaaaggaaaag
>PLT.0334 | IBPLT321-24 | PLT.0334.gh*
atcctattttccgaaaacaaagtgaaaagcgg
>PLT.0348 | IBPLT335-24 | PLT.0348.gh*
atcctattttccgaaaacaaagtgaaaggggg
>PLT.0580 | IBPLT547-24 | PQ204319
atcacgttttccgaaaacaaacaaaggttcagaaagcgaaaatcaaaaag
>PLT.0497 | IBPLT465-24 | PLT.0497.gh*
atcctgtcttctagttcaggaagtgaaaaggg
>PLT.0582 | IBPLT549-24 | PQ204320
atccgtgttttgagaaaacaagaaggttctcgaactagaatacaaaggaaaag
>PLT.0652 | IBPLT617-24 | PLT.0652.gh*
atcctattttccgaaaacaaagtgaaaagggg
>PLT.0584 | IBPLT551-24 | PQ204321
atcctatttttcgaaaacaaacaaaggttcataaagacagaataagaatacaaaag
>PLT.0036 | IBPLT031-24 | PLT.0036.gh*
ctcctcctttccaaaaggaagaataaaaaag
>PLT.0155 | IBPLT146-24 | PLT.0155.gh*
ctcctcctttccaaaaggaagaataaaaaag
>PLT.0587 | IBPLT554-24 | PQ204322
atcctgctttacgaaaacaagggaaagttcagttaagaaagcgacgagaaaaaagg
>PLT.0588 | IBPLT555-24 | PQ204323
atccctctttccgaaaacaaataaaagttcagaaagttaaaatcaaaaagg
>PLT.0589 | IBPLT556-24 | PQ204324
atcacgttttccgaaaacaaacaaaggttcagaaagcgaaaatcaaaaag
>PLT.0590 | IBPLT557-24 | PQ204325
atccgtgttttttttgagaaaacaaaggggttctcgaatcgaactagaatacaaaggaaaag
>PLT.0244 | IBPLT232-24 | PLT.0244.gh*
ctcctcctttccaaaaggaagaataaaaaag
>PLT.0452 | IBPLT421-24 | PLT.0452.gh*
ctcctcctttccaaaaggaagaataaaacag
>PLT.0593 | IBPLT560-24 | PQ204326
atctttatgtttagaaaaacaagggtttttatttaaaaactagaagaaaaagg
>PLT.0466 | IBPLT435-24 | PLT.0466.gh*
ctcctcctttccaaaaggaagaataaaaaag
>PLT.0633 | IBPLT599-24 | PLT.0633.gh*
ctcctcctttccaaaaggaagaataaaaaag
>PLT.0120 | IBPLT111-24 | PLT.0120.gh*
ctcctcctttccaaaaggaaaaataaaaag
>PLT.0123 | IBPLT114-24 | PLT.0123.gh*
ctcctcctttccaaaaggaaaaataaaaag
>PLT.0603A | IBPLT568-24 | PQ204327
ctccttttattttcctttttttcaaaagcaaaataaagtatgaagaaagcaagaaaaaaagg
>PLT.0147 | IBPLT138-24 | PLT.0147.gh*
ctcctcctttccaaaaggaaaaataaaaag
>PLT.0605 | IBPLT571-24 | PQ204328
atcctgttttatgaaaataaacaagggtttcataaaccgaaaataaaaaag
>PLT.0607 | IBPLT573-24 | PQ204329
atcacgttttccgaaaacaaacaaaggttcagaaagcgaaaagaaaaaaaa
>PLT.0608 | IBPLT574-24 | PQ204330
atcacgttttccgaaaacaaacaaaggttcagaaagcgaaaagaaaaaaaaa
>PLT.0513 | IBPLT481-24 | PLT.0513.gh*
attccgttgtttcgtttcatgaacgaacgg
>PLT.0637 | IBPLT603-24 | PLT.0637.gh*
ctcctgctttcaaaaaggaaagaaaaaggg
>PLT.0568 | IBPLT535-24 | PLT.0568.gh*
ctcctttttttttgaaaaaaaaaaataag
>PLT.0472 | IBPLT440-24 | PLT.0472.gh*
ctccttctttccaaaaggaagacaaaag
>PLT.0541 | IBPLT508-24 | PLT.0541.gh*
ctccttctttccaaaaggaagacaaaag
>PLT.0614 | IBPLT580-24 | PQ204331
atcctatttttcgaaaacaaacaaaggttcataaagacagaataagaatacaaaag
>PLT.0615 | IBPLT581-24 | PQ204332
atccgtgttttgagaaaacaagggggttctcgaactagaatacaaaggaaaag
>PLT.0616 | IBPLT582-24 | PQ204333
atccgtgttttgagaaaacaaggaggttctcgaactagaatagaaaggaaaag
>PLT.0618 | IBPLT584-24 | PQ204334
ctccttttgttaaaagaaaaaaaaagaaggattcaaaaagtaataataaaaaaag
>PLT.0619 | IBPLT585-24 | PQ204335
ctcctttttcaaaagtaaaaaaaaaaaatacgtattcagaaagcaagaataaaaaaaag
>PLT.0620 | IBPLT586-24 | PQ204336
atccgtattttgagaaaacaagggggttctcgaactagaatacaaaggaaaag
>PLT.0622 | IBPLT588-24 | PQ204337
atcacgttttccgaaaacaaacaaaggttcagaaagcgaaaataaaaaag
>PLT.0623 | IBPLT589-24 | PQ204338
atcacgttttccgaaaacaaaaaaaggttcagaaagcgaaaatcaaaaag
>PLT.0414 | IBPLT394-24 | PLT.0414.gh*
ctccttctttccaaaaggaagaaaaag
>PLT.0626 | IBPLT592-24 | PQ204339
atcctatttttttacgaaaaccaacaacaagggtttagaaagcgagaataaaaaaag
>PLT.0463 | IBPLT432-24 | PLT.0463.gh*
atcctgctttcagaaagcaaaaagggg
>PLT.0628 | IBPLT594-24 | PQ204340
atccagttttccgaaaacaaacaagggttcagaaagctaaaatcaaaaaaaag
>PLT.0629 | IBPLT595-24 | PQ204341
atcccttttttgaaaaaacaagtggttctcaaactagaacccaaaagaaaag
>PLT.0630 | IBPLT596-24 | PQ204342
atcccttttttgaaaaaacaagtggttctcaaactagaacccaaaggaaaag
>PLT.0468 | IBPLT437-24 | PLT.0468.gh*
atcctgctttcagaaagcaaaaagggg
>PLT.0246 | IBPLT234-24 | PLT.0246.gh*
ctccttatgtttccttagaaaaaaag
>PLT.0346 | IBPLT333-24 | PLT.0346.gh*
atccttaagttaaaatcaaaaaag
>PLT.0634 | IBPLT600-24 | PQ204343
atcctgttttcagaaaattaagggggggtttcgaaaacaagaatccaaaaag
>PLT.0635 | IBPLT601-24 | PQ204344
ctcctttttattttttattttattttttttttttttaggaaaaaaaaataaaggattaagaaagcaagaaaaaaggg
>PLT.0485 | IBPLT453-24 | PLT.0485.gh*
atccttaagtgaaaatcaaaaaag
>PLT.0504 | IBPLT472-24 | PLT.0504.gh*
atccttaagtgaaaatcaaaaaag
>PLT.0639 | IBPLT604-24 | PQ204345
atccagttttatgaaaacaaacaagggttcagaaagcgataataaaaacagaaag
>PLT.0359 | IBPLT346-24 | PLT.0359.gh*
atcctttttccgaaaaaaaaaag
>PLT.0642 | IBPLT607-24 | PQ204346
atccatgttttgagaaaacaagggggttctcgaactagaatgcaaaggaaaag
>PLT.0643 | IBPLT608-24 | PQ204347
atctttattttgagataattggtttttatttttatataaaaacgaaaatcaaaaaa
>PLT.0644 | IBPLT609-24 | PQ204348
atcctgttttctgaaaacaaacacaaagattcagaaagcaagaataaaaaag
>PLT.0645 | IBPLT610-24 | PQ204349
atcccgttttatgaaaagaaacaagggtttcagaacgcgagaataaataaag
>PLT.0632 | IBPLT598-24 | PLT.0632.gh*
ctcccgctttccacataaaaaag
>PLT.0647 | IBPLT612-24 | PQ204350
atccgtgttttgagaaaacaaggggttctcgaactagaatccaaaggaaaag
>PLT.0649 | IBPLT614-24 | PQ204351
atcccgtttttccccaaaacaaagaaaagttcagaaagcgaaaataaaaag
>PLT.0113 | IBPLT104-24 | PLT.0113.gh*
atcctgttttctcaaaacaaag
>PLT.0651 | IBPLT616-24 | PQ204352
atcgcgttttccgaaaacaaacaaaggttcagaaagcgaaaagaaaaaaaa
>PLT.0225 | IBPLT213-24 | PLT.0225.gh*
atcctgttttctcaaaacaaag
>PLT.0449 | IBPLT418-24 | PLT.0449.gh*
atcctgttttctcaaaacaaag
>PLT.0654 | IBPLT619-24 | PQ204353
atccctttttccgaaaacaaaaaaacaaagaagggttcgggaagaaaaaaaaag
>PLT.0655 | IBPLT620-24 | PQ204354
ctcctttttattttttattttctttttttttttaaggaaaataaaggattaagaaagcaataaaaaaggg
>PLT.0656 | IBPLT621-24 | PQ204355
atcctggtttcagaaaacaaaaaaggggttcagaaagcaagaatacaaaaagaaaag
>PLT.0657 | IBPLT622-24 | PQ204356
atcctgctttacgaaaacaagggaaagttcagttaagaaagcgacgagaaaaaagg
>PLT.0658 | IBPLT623-24 | PQ204357
atcctgctttacgaaaacaagggaaagttcagttaagaaagcgacgagaaaaatg
>PLT.0659 | IBPLT624-24 | PQ204358
atcacgttttccgaaaacaaacaaaggttcagaaagcgaaaatcaaaaag
>PLT.0660 | IBPLT625-24 | PQ204359
atcccgtttttcgcaaaaacaaagaaaagttcagaaagcgaaaataaaaag
>PLT.0514 | IBPLT482-24 | PLT.0514.gh*
ctcctttttaaaaagaaaaaag
>PLT.0662 | IBPLT627-24 | PQ204360
atccttctttccgaaaacaaataaataaaagttcagaaagttaaaatcaaaaaag
>PLT.0592 | IBPLT559-24 | PLT.0592.gh*
atcctgttttctcaaaacaaag
>PLT.0664 | IBPLT629-24 | PQ204361
atccgtgttttgagaaaacaaggaggttctcgaactagaatacaaaggaaaag
>PLT.0665 | IBPLT630-24 | PQ204362
atcccttttttgaaaaaacaagtggttctcaaactagaacccaaatgaaaag
>PLT.0594 | IBPLT561-24 | PLT.0594.gh*
atcctgttttctcaaaacaaag
>PLT.0667 | IBPLT632-24 | PQ204363
atcacgttttccgaaaacaaacaaaggttcagaaagcgaaaatcaaaaag
>PLT.0669 | IBPLT634-24 | PQ204364
atccttctttccgaaaacaaataaaagttcagaaagtgaaaataaaaaaaag
